# Supplementary material for: Transcriptional defects and reprogramming barriers in somatic cell nuclear reprogramming as revealed by single-embryo RNA sequencing
Source: BMC Genomics. 2018 Oct 10;19:734. doi: 10.1186/s12864-018-5091-1 (PMC6180508; doi:10.1186/s12864-018-5091-1)
Supplement: Supplementary file 2 — FPKM values of every samples. All the genes' Ensembl gene ID and FPKM value of 60 samples were listed. (XLS 20764 kb) [file 12864_2018_5091_MOESM2_ESM.xls]

## Sheet: Table S3
name	CC_1	CC_2	CC_3	MEF_1	MEF_2	MEF_3	Invivo_11	Invivo_12	Invivo_13	Invivo_21	Invivo_22	Invivo_23	Invivo_41	Invivo_42	Invivo_43	Invivo_81	Invivo_82	Invivo_83	Invivo_M1	Invivo_M2	Invivo_M3	Invivo_B1	Invivo_B2	Invivo_B3	NTC_11	NTC_12	NTC_13	NTC_21	NTC_22	NTC_23	NTC_41	NTC_42	NTC_43	NTC_81	NTC_82	NTC_83	NTC_M1	NTC_M2	NTC_M3	NTC_B1	NTC_B2	NTC_B3	NTM_11	NTM_12	NTM_13	NTM_21	NTM_22	NTM_23	NTM_41
ENSMUSG00000070371	0	0.00981887	0	2.48266	4.73968	1.72659	0	0	0.0342183	0.700305	0	0	1.48751	1.35441	1.57861	0	2.03701	3.58466	0.0162905	4.15155	4.5645	0.316254	0.0362776	0	0.828454	0.214393	0	1.62945	0.0519359	0	2.99278	3.06634	1.69558	0.254715	0.111137	0	2.03211	0.752029	2.32715	2.30425	5.39911	0.607823	0	1.34444	0.0564224	0	0.135362	0.726991	2.71193
ENSMUSG00000086124	0	0	0	0	0	0	0	0	0	0	0	0	0	0	0	0	0	0	0	0	0	0	0	0	0	0	0	20.774	0	0	0	0	6.61383	0	0	0	0	0	0.0437351	0	0.0301951	0.787619	0	0	0	0	0	0	0
ENSMUSG00000086125	0	0	0	0	0	0	0.827301	0	0	1.06087	0	0	0	0	0	0	0	0	0	0	0	0	0	0	3.78244	1.62759	8.33682	0	1.13589	0	0	0	0	0	0	0	0	0	0	0	0	0	0.174394	0.501209	7.55366	0	3.0502	0	0
ENSMUSG00000086126	0	0	0	0	0	0	0	0	0.109596	0	0	0	0	0	0	0	0	0	0	0	0	0	0	0	0.229307	0.0208082	0.763043	0	0	0	0	0	0	0	0	0	0	0	0	0	0	0	0	0	0	0	0	0	0
ENSMUSG00000086127	0	0	0	0	0	0	0	0	0	0	0	0	0	0	0.0398838	0	0	0	0	0	0	0	0	0	0	0	0	0	0	0	0	0	0	0	0	0	0	0	0	0	0	0	0	0	0	0	0	0	0
ENSMUSG00000072188	0	0	0	0	0	0	0	0	0	0	0	0.896415	0.0625942	0.386677	0	0	0	0	0	0	0	0	0	0	0	0	0.252631	0	0.963785	0	0	0	0	0.337629	0.0982094	0	0.445223	0.419716	0	0	1.427	3.62555	0	0	0	0	0	0	0
ENSMUSG00000025453	0.00380277	0	5.45762	3.91154	4.51141	4.78043	0.0136039	0.0560385	0	0.0534244	0	0	0	0	0	0	0	0.0979573	0.0521958	0.862875	0.727609	0.0542839	0.282287	2.78422	0.0140446	0	0.0109047	1.58792	0	0.214736	0	0	0	2.73013	0.279786	3.22105	0.853275	1.53088	1.35718	0.742603	0.462902	0.598161	1.56575	1.0673	1.06747	0	0	0	0
ENSMUSG00000082806	0	11.2682	0	0	0	0	0	0	0	0	0	0	0	0	0	0	0	0	0	4.80028	0	0	0	0	0	0	0	0	0	0	0	3.91751	0	0	0	0	0	0	0	0	1.17978	0.146542	0	0	0	0	0	0	0
ENSMUSG00000082804	0	0	0	0	0	0	0	0	0	0	0	0	0	0	0	0	0	0	0	0	0	0	0	0	0	0	0	0	0	0	0	0	0	0	0	0	0	0	0	0	0	0	0	0	0	1.94132	0	0	0
ENSMUSG00000082809	0.217401	0.0467158	0.0234029	0.1402	0.0796828	0.108088	0	0	0	0	0	0	0.0561684	0	0	0	0	0	0	0	0	0	0	0	0	0	0	0	0	0	0	0	0	0	0	0	0.0399517	0	0	0.0559341	0	0	0	0	0	0	0	0	0
ENSMUSG00000020023	0.0561164	0.0619002	0.0487296	0.0431254	2.31528	0	26.5926	118.924	93.8225	50.2304	26.1497	29.0148	2.61552	1.36991	1.11338	0.0195355	0.168616	0.0963687	3.0883	0.00953799	0.0613551	0	0	0	68.8491	102.237	83.4201	42.072	41.0204	29.285	2.09472	3.83548	6.59899	1.98811	0.425384	0.542291	0	0.00891155	0.313844	0.412925	0.0587607	0.437925	78.7361	45.5849	57.0557	29.7771	30.883	29.9708	0.0321365
ENSMUSG00000049526	0	0	0	0	0	0	0	0	0	0	0	0	0	0	0	0	0	0	0	3.2074	1.34052	0	0	0	0	0	0	0	0	0	0	0	0	0	0	0	0	0	0	0.543118	0.251184	4.21199	0	0	0	0	0	0	0
ENSMUSG00000049521	0.0315815	0	23.6722	33.6051	16.6271	25.4063	0	0	0	0	0	0	0.927463	2.69309	3.97646	3.05091	1.74606	3.66085	4.93341	5.28732	9.49568	0.0250456	1.19516	13.2912	0	0.123482	0	0	0.987129	0	1.15414	0.132834	0	0.457233	0	0	1.12786	0.476452	1.54174	3.1581	2.06685	0.154036	0	0	0	0	0	0	3.25547
ENSMUSG00000034867	8.22945	30.0395	11.4971	4.08538	20.7749	14.9575	0.0948141	11.1203	18.4393	15.7982	6.30833	15.152	1.07964	0.642577	1.57755	0.0230666	0.0238912	0.142234	2.04413	3.29977	2.55973	0	1.33091	1.42303	22.9215	22.7051	26.0053	6.84712	7.27628	20.7346	2.38686	0.445908	10.8505	5.37208	3.04319	0.408874	1.43764	0.536639	2.63797	11.4515	10.6935	1.17959	18.7008	25.8903	15.5797	7.5137	13.3506	0.6931	0.825309
ENSMUSG00000034863	0	0	0	0	0	0	0	0	0	0	0	0.0322452	0	0	0	0	0	0	0	0	0	0	0	0	0	0	0.0613402	0	0	0	0	0	0	0	0	0	0	0	0	0	0	0	0	0	0	0	0	0	0
ENSMUSG00000034868	42.8067	8.42883	32.6691	31.6755	29.0062	42.6211	17.6802	3.6876	2.38342	5.55587	8.45465	3.60714	130.902	108.421	95.0968	0.735029	1.52261	2.01439	1.93204	5.10394	3.24901	4.13029	4.02931	26.6679	3.87008	3.44895	3.22913	6.2834	0.635509	1.43514	7.34868	8.68335	1.19699	5.87397	6.76474	7.81194	9.07372	4.88048	9.00647	21.335	22.6616	8.86787	8.25593	3.36141	6.83326	1.8491	2.76057	4.76643	3.56026
ENSMUSG00000032380	0.00761961	0	0	0	0.00768013	0	0	0.243283	1.45931	0.183508	2.93043	0.206747	0	0	0	0	0	0	0	0	1.31212	0	0	0	0.393975	0.0893768	0	0	0.238163	0	0	0	0	0	0	0	0.0154028	0	0	0.0862583	0	0	0.88488	1.4257	1.0522	0	0	0	0
ENSMUSG00000090854	0	0	0	0	0	0	0	0	0	2.43185	7.78797	137.083	0	0	0.235079	0	0	0.132257	0	0	0	0	0	0	0.151698	0	0	8.77063	3.65897	1.30467	0	31.2268	0	7.71325	0.137365	4.19647	0	0	0	0	0	0	0	0	0	4.22958	1.84037	0.0619694	0
ENSMUSG00000086129	0	0	0	0	0	0	0	0	0	0	0	0	0	0	0	0	0	0	0	0	0	0	0	0	5.70868	0	0	6.11212	0	0	0	0	0	0	0	0	0	0	0	0	0	0	0	0	0	0	0	0	0
ENSMUSG00000056116	2.87667	8.74502	15.1755	24.98	2.45708	8.68383	0	0	0	0	0	0	2.53952	0.0393181	0.879267	0	0.367414	0	0.199804	0.0799359	0	0	0	0	0.173693	0	0	5.67823	3.06249	0.940563	1.47318	3.36279	3.28515	0.500658	0.646603	4.42162	0	0.560143	1.19253	0	0.615576	0.0286731	0.103441	0	0	1.21071	0	0	7.13721
ENSMUSG00000086468	0	1.55177	0	0	0	0.757158	0.22367	0	1.2232	0.0627415	0	0.494809	0	0	1.14508	0	0	0.201322	0.429091	0	0.769054	0	0	48.8288	1.73186	1.17343	0	0	0	0.441325	0	2.26819	0	0	0.836387	0	1.26389	0.670209	0	0	0	0	0.0825111	0.395229	0.495388	0	0	1.79226	0.402813
ENSMUSG00000005813	16.7021	14.1868	3.69386	7.38986	15.4091	1.7592	0.697466	2.30033	2.04689	2.09456	0	1.18423	18.0352	19.176	18.1684	5.41981	2.65344	6.62245	6.91127	14.8341	9.28948	3.95638	15.1237	10.7479	1.52483	0.681593	1.55666	0.495824	2.21056	1.88887	22.1984	14.7728	21.4279	17.9324	12.316	19.4618	14.5283	7.82234	12.9532	15.2984	11.6938	6.08315	4.17723	2.20389	3.46165	6.29116	1.62981	0.0230703	15.541
ENSMUSG00000044362	0	0	0	0	0	0	0	0	0	0	0	8.6808	2.07209	1.2286	0	0	0	0	0	0	0.031139	0	0	0	0	0	0	0	1.63796	0.402059	0	0	0	0	0	0	0	0	0	0	0	0	0	0	0	0.086895	0	0	0
ENSMUSG00000034243	2.86465	22.4707	8.51921	10.0217	5.49525	9.79777	11.1796	3.91046	2.84721	3.82436	0.660533	1.84794	4.75363	2.7507	3.11664	0.77945	1.92382	1.2135	1.41569	3.41153	0.306726	0.443279	0.184904	0.00688962	2.65865	4.19714	7.76534	0.348283	5.17514	1.49448	3.60624	2.10389	1.43523	1.82839	1.22733	0.406746	0.505037	0.39339	0.821863	1.47407	2.7893	1.88205	1.16235	3.61898	2.63136	3.21783	0.0574939	0.00638865	0.822986
ENSMUSG00000044364	0	1.5337	8.70235	0	0	0	0	0	0	0	0	0	0	0	0	0	0	0	0	0	0	0	0	0	0	0	0	0	0	0	0	0	0	0	0	0	0	0	0	0	0	0	0	0	0	0	0	0	0
ENSMUSG00000044365	0	0	0	0.0123948	0	0	0	0	0	0	0	0	0	0	0	0	0	0	0	0	0	0	0	0	0	0	0	0	0	0	0	0	0	0.132648	0	0.0104623	0	0.00951337	0	0	0	0	0	0	0	0	0.0325348	0	0
ENSMUSG00000034247	0.00896785	0.0105987	0.0584053	2.95021	0	0.105097	0.112285	1.86115	3.71207	5.43547	0.940622	2.90982	13.7755	13.7313	9.53619	9.92771	4.25209	0.750773	1.09023	0.628752	0.42897	0.629405	0.0391589	0	8.92597	3.14523	4.46173	9.21989	9.82466	3.798	14.6425	7.22798	10.622	5.26979	10.8668	20.0472	5.43846	4.56079	2.38447	2.37306	3.65346	1.04976	2.23676	5.53278	1.63425	6.6266	10.9097	6.68375	7.95385
ENSMUSG00000034248	6.39112	0.00525271	0.0105257	0.00394102	1.11098	0.871572	0	0	0	0	0	0	0	0	0	0	0.048076	0.0286217	0	0	0	0	0	0	0	0	0.0637242	0	0	0.564685	0	0.140203	0	2.53222	0	0	0.251561	0.042348	0.12007	0	0.0785342	0	0	0	0	0	0	0	0
ENSMUSG00000020022	9.82941	5.95073	9.69154	14.6749	10.413	18.0236	0	0.197073	0.371797	0.845458	1.34876	0.0907167	34.9474	39.2433	53.1791	10.056	7.99249	10.5931	8.14216	12.8881	14.2563	11.0723	4.90525	15.0134	0.22226	1.08238	0.230095	0.190374	0.250803	0.424784	13.6669	13.4154	6.94526	14.453	13.1489	5.3952	12.2868	12.4717	15.8873	14.1932	22.7251	16.7308	0.158837	0	0.0454114	0	3.86756	0	22.789
ENSMUSG00000060029	0.51279	0	0	0	0	2.47801	0	0	0	0	0.0510785	0	0	0	0	0	0	0	0	0	0	0	20.484	0	0.280572	0.623773	0.108924	0	0	0	0	0	0	0	0.169375	0	0	0	0	1.77377	0	0	0	0	0	0.0362165	0.567305	0.0573074	0.815728
ENSMUSG00000000339	15.4867	0.0672906	4.75313	19.5006	17.8622	26.301	0	5.174	3.371	4.79933	6.35477	1.25522	3.8026	1.785	5.60478	0.111492	0.333604	0.183331	0.0837315	0.43548	1.36175	0	20.0137	0.0463181	3.41705	3.97373	5.42871	10.5816	8.7202	5.02359	5.12752	17.2873	6.53632	14.2558	2.12626	1.14352	4.69011	0.305159	2.99539	8.70144	9.25029	4.32173	2.21656	2.69933	4.06007	17.2902	8.73545	1.84685	2.2009
ENSMUSG00000073233	0	0	0	0	0	0	0	0.0519556	0	0	0	0	0	0.106112	0.193712	0	0	0	0	0	0	0	0	0	0.0781277	0	0	0	0	0	0	0	0	0	0	0	0	0	0	0	0	0	0.111667	0	0	0	0	0	0
ENSMUSG00000073234	0	0	0	1.85253	0	0	0	0	0	0	0	0	0	0	0	0	0	0	0	0	0	0	0	0	0	0	0	0	0	0	0	0	0	0	0	0	0	0	0	0	0	0	0	0	0	0	0	0	0
ENSMUSG00000073236	0	16.896	15.9102	1.32625	0	0	0.0445881	0.336731	0.102671	0.200118	0	0	3.4714	0.875291	1.14134	0.0650848	0	0.0802661	0.0244395	0	1.6353	0	0	0	0	0.67252	0.679085	0	3.11664	3.69504	0	1.76931	0.0454243	2.45202	0.194521	1.78494	0	0.0296899	3.42038	0	5.99541	0	1.28298	0	0.479665	11.2896	5.61838	0.0752176	0.0267667
ENSMUSG00000032839	0.00333251	0	0	1.52184	1.31336	0.0494694	0.107295	0.900326	4.14515	1.15038	0	0.0226057	0	0	0	0	0	0.0858437	0	0	0	0	0	0	0.0492311	0.00781797	0.0955625	1.62348	1.20829	0	0	0	0	0.306515	0	0	0	0	0	0	0	0	0.0967527	0.0168526	0.460188	0	2.15375	0.0301667	0
ENSMUSG00000032834	14.2753	0.0245104	0	6.24638	2.06249	5.01214	0.0494604	5.46708	4.42748	1.10993	6.82327	0.0312622	9.5286	20.147	17.4083	1.44394	4.86057	1.9143	1.2064	2.41459	1.62504	2.56572	0.030186	0.899798	3.93181	9.27646	9.3765	1.64013	0	3.56207	3.41056	1.02494	7.70937	1.41296	4.94745	16.347	4.83511	5.7141	3.23387	2.62166	0.488612	3.31273	7.20709	6.17026	7.60561	0.0527296	0.0938602	0	2.58317
ENSMUSG00000048728	13.8825	0	0	0	12.7015	0	0	0	0	0	0	0	0	0	1.92153	0.115342	0	0	0.0216557	0.309731	0	0	0.578705	0	0	0	0	0	0	3.74188	0	0.0348394	0	1.35442	0	0.752236	0.133953	0	0.31407	0	0	0	0.0291496	0	0	0	0	0	0
ENSMUSG00000043557	0	0	0.00337281	0	0	0.24034	0	0	0	0	0	0	0	0	0.267347	0	0	0	0	0	0.00778558	0	0	0	0	0	0	0	0	0	0	0	0	0.0218318	0.0698547	0.18903	0	0.00678492	0.00404998	0	0.0111845	0	0	0	0	0.0814728	0	0	0
ENSMUSG00000096370	0	0	0.805894	0	0.00466654	0	1.29187	2.43337	0.848558	0.353089	0.0373545	1.36091	0	0.336741	0.38156	0	0.00834676	0.745378	0	0	0	0	0	0	0.0854944	0.803736	0.0929337	0.995915	0.506487	0.457512	0	0	0	0	0	0	0	0	0.230404	0	0	0	0.537664	0.0117064	0.419231	0.00882857	6.04717	4.69389	0
ENSMUSG00000105547	0	0	0	0	0	0	6.56559	2.1811	2.19459	1.66348	3.34372	2.94508	0	0	0	0	0	0	0	0	0	0	0	0	0.874615	0.41667	1.69771	0.74914	1.29535	0.417892	0	0	0	0	0	0	0	0	0	0	0	0	2.50016	1.34728	2.8145	0.790274	1.9292	2.50099	0
ENSMUSG00000048720	0.324249	0.00751404	6.994	9.4769	0.0128166	0	0	0	0.013093	0.14036	0	10.4944	18.4664	7.06401	6.41871	11.2713	32.9767	27.3093	0.0373997	2.73938	0.121649	0.0151261	0	0	0	0	0	0.221236	14.8447	3.41065	61.6879	78.2788	44.2563	14.5381	7.37096	6.56223	2.1206	1.54477	5.80371	2.12324	8.5506	3.48859	0.352392	3.74567	0	1.50335	0.0172646	0.0383683	39.4043
ENSMUSG00000048721	0	0	0	0	0	0	0.125411	0	0.481298	0.0234527	0	0.317073	0	0	0	0	0	0	0	0	0	0	0	0	0.0863157	0.795009	0.134038	0	0	0	0	0	0	0	0	0	0	0	0	0	0	0	0.647694	0.679586	0	0	0.158661	0	0
ENSMUSG00000065503	0	0	0	3.3556	0	0	0	0	0	0	0	0	0	0	0	0	0	0	0	0	0	0	0	0	0	0	0	0	0	0	0	0	0	0	0	0	0	0	0	0	0	0	0	0	0	0	0	0	0
ENSMUSG00000065509	0	0	0	0	0	0	0	0	0	0	0	0	0	0	0.806073	0	0	0	0	0	0	0	0	0	0	0	0	0	0	0	0	0	0	0	0	0	0	0	0	0	0	0	0	0	0	0	0	0	0
ENSMUSG00000069289	0	0	0	0	0	0	0	0	0	0	0	0	0	0	0	0	0	0	0	0	0	0	0	0	0	0	0	0	0	0	0	0	0	0	0	0	0	0	0	0	0	0	0.603671	0	0	0	0	0	0
ENSMUSG00000086040	0	0	0	0	0	0	0	0	0	0	0	0	0	0	0	0	0	0	0	0	0	0	0	0	0	0	0	0.356984	0	0	0	0.166126	0.191926	0.6343	0.0251598	0.558403	0	0	0	0	0.147707	0	0	0	0	0	0	0	0
ENSMUSG00000014361	4.30778	0.00729396	14.0825	0.00547253	0	1.80817	0.0883124	3.51659	5.29988	3.59201	0.0165982	0.195367	12.3655	5.27827	9.66395	2.73931	1.61334	4.25264	7.63599	2.64341	1.6532	0	0	0	6.31373	7.67354	2.53075	11.3625	1.9869	4.39982	1.86071	0.272561	2.83401	4.43079	3.08218	2.43591	3.75518	2.04346	6.01983	0.436663	0.169638	0.474097	13.8783	12.7024	7.20911	5.20177	9.4185	2.27192	0.119283
ENSMUSG00000105093	0	0	0	0	0	0	0	0	0	0	0	0	0	0	0	0	0	0	0	0	0	0.853622	0	0	0	0	0	0	0	1.26628	0	0	0	0	0	0	0	0	0	0	0	0.437496	0	1.58763	0	3.36393	0	0	0
ENSMUSG00000105096	0	0	0	0	0	0	0	0	0	0	0.0743296	0	0	0	0	0	0	0	0	0	0	0	0	0	0	0	0	0	0	0	0	0	0	0	0	0	1.2291	0	0.196486	0	0.24418	0	0	0	0	0	0	0	0
ENSMUSG00000105097	0	0	0	0	0	0	0	0	0	0	0	0	0	0	0	0	0	0	0	0	0	0	0	0	0	0	0	0	0	0	0	0	0	0	0	0	0.169842	0	0	0	0	0	0	0	0	0	0	0	0
ENSMUSG00000002409	0.158872	3.07464	1.19931	0.114462	0.56047	4.39868	0	0.073162	1.71767	1.67398	0.0534098	0	0.677272	1.59385	1.6594	0	0.0179014	0	0	0.101262	0.0271412	0	0	0	0.880132	1.95673	0.455579	0.0314111	1.30352	0.70088	1.47742	0	0	0	0	0	0.401444	0	0	0	0.292427	0.726455	0	0	0	0	3.85578	0.0299615	0
ENSMUSG00000063903	0	0	0	0	0	0	0	0	0	0	0	0	0	0	0	0	0	0	0	0	0	0	0	0	0	0	0	0	0	0	0	0	0	0	0	0	0.0502271	1.3613	0	0	0	0.181782	0	0	0	0	0	0	0
ENSMUSG00000063902	0.0384484	0.0454405	0.0910562	0.0340932	0.155015	0.0450589	0	0	0	0	0	0	0	0	0.0440097	0	0.0346582	0	0	0.0490124	0	0	0.083944	0	0.212999	0.0450993	0	0	0	0	0	0.181931	0	0	0	0	0.194305	0	0	0	0.377438	0	0	0.0486086	0	0	0	0	0
ENSMUSG00000063905	0	0	0	0	0	0	0	0	0	0	0	0	0	0.392491	1.43302	9.39753	3.38556	0	4.29593	49.4733	0.855503	0	0	0	2.88981	5.50687	2.24376	0	9.78278	0	0	0.493661	0	0	0	0	0.632685	0	0.222512	0.885787	5.22321	0	0	0.395691	2.12557	0	0	0.4722	0
ENSMUSG00000063904	27.8871	47.4458	29.5262	14.9555	20.6995	26.292	0	0	1.19131	0	0	0	4.33692	5.97866	5.34298	0.234371	1.87007	1.92692	0.74317	1.47487	1.14503	0	0.827489	5.93935	0	0.210587	0.143005	0.788789	0.748202	0.140803	0.0390532	1.63609	0.581594	1.7583	0.0222371	0.418055	3.2864	3.51627	2.0989	4.82693	2.46737	5.94709	0	0	0.0225788	0.304311	0	0	0.171355
ENSMUSG00000078370	0.0524707	0.0620129	0.0621324	0	0.0264437	0	0	0	0	0	0	0	0	0	0	0	0	0	0	0	0	0	0	0.0853706	0.872043	0.307737	0.37616	0	0	0	0	0	0	0	0	0	0	0	0	0	0	0	0	0	0	0	0	0	0
ENSMUSG00000078377	0	0	0	0.0771672	0.263148	0.0679913	0	0	0	0	0	0	0.123662	0.109132	0.0996123	0.113607	0.156892	0.840641	0.511919	2.44058	0.356807	2.79509	0.38	0.28318	0	0.102079	0	0	0	0	1.87411	1.23536	0	0.222341	0.194024	0.531944	0.967545	0.310948	0.433085	0	1.7086	0.15917	0	0	0	0	0	0	0.373776
ENSMUSG00000087291	0	0	0.0656208	0	0	0	0	0	0	0	0	0	0	0	0	0	0	0	0	0	0	0	0	0	0	0	0	0	0	0	0	0	0	0	0	0	0	0	0	0	0	0	0	0	0	0	0	0	0
ENSMUSG00000087290	0	0	0	0	0	0	0	0	0	0	0	0	0	0	0	0	0	0	0	0	0	0	0	0	0	0	0	0	0	0	0	0	0	0	0	0	0	0	0	0	0	0	0	0	0	0	0	0	0
ENSMUSG00000087292	0	0	2.64063	0	0	0	0	0	0	0	0	0	0.124268	0	0	0	0	0	0	0	0	0	0	0	0	0	0	0	0	0	0	0	0	0	0	0	0	0	0	0	0	0	0	0	0	0	0	0	0
ENSMUSG00000087294	0	0	0	0	0.171922	0	0	0	0	0	0	0	0	0	0	0	0	0	0	0	0	0	0	0	0	0	0	0	0	0	0	0	0	0	0	0	0	0	0	0	0	0	0	0	0	0	0	0	0
ENSMUSG00000087296	0	0	0	0	0	0	0	0	1.46611	0.336192	0.563143	0.189384	0	0	0	0	0	0	0	0	0	0	0	0	0.309332	0.196489	0.720532	0	0	0	0	0	0	0	0	0	0	0	0	0	0	0	0	0.105889	0	0	0	0	0
ENSMUSG00000087298	0	0.0570877	0	0	0	0	0.172799	0	0	0	0.129909	0	0	0	0	0	0	0	0.0947143	0	0	0	0	0	0	0	0	0	0	0	0	0	0	0.123411	0	0	0	0	0	0	0.284509	0	0	0	0	0.0921103	0.262334	0	0
ENSMUSG00000061086	0.011542	0.00682049	0.00683363	5.0303	0	3.03442	0.825798	0.354345	0.225806	0.822337	0.248332	0.417567	0	0	0	0	0	0.0371644	0.0226317	0	0.0946459	0	0	0	0.468901	0.0541542	0.695048	0	0.0360762	0.244409	0	1.4928	0	1.69561	0.0900659	2.3685	0.0233317	0.673597	0.00820564	0.0326654	0	1.96329	0.426488	0.393984	2.36463	0	0.517144	0.0348269	0.0867536
ENSMUSG00000061080	0	0.00183737	0	0	0	0	0	0.725471	0.10245	0.390016	1.47175	0.00351525	0	0	0	0	0	0	0	0	0	0	0	0	0.292826	0.84249	0.454722	0.299995	0.597691	0.0768146	0	0	0	0	0	0	0	0	0	0	0	0	0.0943751	0.0157237	0.16541	0.231236	0.510815	0	0
ENSMUSG00000061082	79.1484	0.0906856	0.0454302	0.0850498	0	0	0	0.424025	0.118513	0	32.5024	0.0433749	0	0	0	0.20034	0	0.123535	0	0	13.528	0	0	0.0624215	0	0.405021	0.165025	0.546147	7.0152	0.541612	0	0	0	0	0.29938	0	0	0	0.300032	0	0.0376626	0	3.59476	0.921577	0	0.7316	7.70943	0.115765	0
ENSMUSG00000078808	0	0.0117878	0	0	0	0	0	0	0.123239	0	0	0	0	0.0250153	0	0	0	0	0	0	0	0	0	0	0	0	0	0	0	0	0	0	0	0	0	0	0	0	0	0	0	0	0	0	0	0	0	0	0
ENSMUSG00000068154	0	0	0	0.015309	0	0	0.0926425	13.5476	20.4968	28.5858	41.6728	0.663637	0.515191	0.346405	0	0	3.95292	0.0555907	0	0	0	0	0	0	30.0001	13.2644	19.4069	9.72142	19.3188	12.0644	0	0.354003	0	2.84507	0	0	0.418797	0	0.0613703	0.781778	0	0.126309	6.31109	17.1341	3.18527	14.3375	22.9251	41.988	0.0370762
ENSMUSG00000068151	0	0	0	0	0	0	0	0	0	0	0	0	0	0	0	0	0	0	0	0	0	0	0	0	0	0	0	0	0	0	0	0	0	0	0	0	0	0	0	0	0	0	0	0	0	0	0	0	0
ENSMUSG00000045180	0.0223666	0.0151052	0.0227015	0.0028333	2.78261	5.45463	2.85763	27.3647	29.9527	39.1434	26.0294	109.464	0.708305	0.152263	0.497407	0.0583976	0.0288026	0.370384	0	0.276974	0	0	0	0	54.2954	58.3107	62.388	36.9844	56.148	53.0237	0.0250221	0.0907157	0.163029	8.77583	1.20393	11.9363	0.523183	0	0.136297	0.00904296	0.00627336	0.0467533	55.753	82.6904	76.8176	37.2467	41.3267	11.0972	0.0137237
ENSMUSG00000041954	0	0	0	0	0	0	0	0	0	0	0	0	0	0	0	0	0	0	0	0	0	0	0	0	0	0	0	0	0	0	0	0	0	0.0448621	0	0	0.0709902	4.1827	0	0	0.51712	0	0	0	0	0	0	0	0
ENSMUSG00000041957	40.7342	0.253721	9.53582	0.743742	0.0402576	0.542186	0	0.355595	0.0822516	3.52701	1.24873	1.18533	0	0	0	0.104281	0.0630056	0.675179	2.02643	2.97849	7.06892	20.6677	0.0654012	10.2999	3.1899	0.84329	3.43597	3.74304	2.8245	1.69153	0	2.18915	0.181952	4.2476	1.63626	30.6045	17.0458	10.6558	10.9463	11.2189	11.5175	8.18184	2.55637	4.24157	4.82596	0.466497	2.33184	0	0.493196
ENSMUSG00000082119	0	0	0	0	0	0	0	0	0.152655	0.148772	16.1483	28.1589	0	0	0	0	0	0	0	0	0	0	0	0	0.273772	9.73846	7.65241	0	0	0	0	0	0	0	0	0	0	0	0	0	0	0	0	0	0	0	0	0	0
ENSMUSG00000082118	0.135838	0	0	0	39.569	0	0	0	0	0	0	0	0	0	0	0	0	0	0	0	0	0	0	0	0	0	0	0	0	0	0	0	0	0	0	0	0	0	0	0	0	0	0	0	0	0	0	0	0
ENSMUSG00000105512	0	0	0	0	0	0	0	0	0	0	0	0	0.0631661	0	0	0	0	0	0	0	0	0	0	0	0	0	0	0	0	0	0	0	0	0	0	0	0	0	0	0	0	0	0	0	0	0	0	0	0
ENSMUSG00000041958	78.3542	200.281	68.3671	48.2737	80.5404	96.5365	0	1.13	3.72385	2.87753	5.29485	2.6371	1.36839	7.94336	9.03859	0.139681	0.88734	0.964669	5.01429	1.74587	1.28685	0	4.43853	0	12.0131	10.2664	9.48086	10.9328	10.401	5.13568	1.88528	8.57323	1.4818	2.56968	2.12313	1.06513	5.77499	1.98803	1.44531	5.63241	1.65958	2.11357	2.59813	1.56916	1.96197	0.0612104	1.65614	0	1.47059
ENSMUSG00000041959	44.8209	15.7611	39.2173	49.6506	33.6045	54.5626	0	0	0	0	0	0	21.272	0.830644	0.758188	0.288237	0	1.1375	0.519522	1.85762	0.965618	2.15372	23.4279	68.5416	0.0815442	0.0517973	0.696455	0.209537	0.690122	0.155847	0	0.557201	0	10.718	0.886073	4.47299	4.90957	1.52524	7.03226	29.0566	36.8903	34.6491	0	0	0	0.505239	0.479647	2.66489	2.18113
ENSMUSG00000075327	0	0.0189494	1.10118	0.113739	7.531	5.64335	0.544901	12.9164	8.41982	8.01257	10.2413	2.17524	0.0227837	1.12597	0.568936	4.87699	3.51209	7.38268	2.26361	4.47613	0.131478	0.228877	0	0	23.4495	22.6626	21.8394	16.0531	14.2077	16.297	24.4214	11.1273	7.88856	10.0568	16.8012	1.87612	5.94748	2.2343	9.19892	10.3914	28.0955	14.6043	1.0368	10.7839	2.28668	9.2947	11.6685	15.2881	0.723085
ENSMUSG00000105510	0	0	0	0	0	0	0	0	0	0	0	0	0	0	0	0	0	0	0	0	0	0	0	0	0	0.126825	0.620094	0	0	0	0	0	0	0	0	0	0	0	0	0.0764997	6.63376	0	0.642086	0	0	0	0	0	0
ENSMUSG00000105517	0	0	0	0	0	0	0	0	0.0301469	0	0	0	0.852881	0	0	0	0	0	0	0	0	0	0	0	0	0	0.0209892	0	0	0	0	0	0	0	0	0	0	0	0	0	0	0	0	0.222089	0.381103	0	0	0	0
ENSMUSG00000031796	95.1308	35.8614	95.3324	43.252	62.6926	52.5434	25.1182	37.2876	38.3457	17.3341	55.6484	23.9784	53.2129	52.8305	57.895	64.7853	48.8791	49.3518	43.8212	73.9283	48.4051	61.9412	0.72353	77.1705	15.452	18.7557	14.0763	13.3007	19.2922	28.5085	33.3317	58.0197	48.0082	26.0885	30.4314	29.9871	44.5903	46.1308	39.7871	38.3363	44.935	35.6858	34.0574	20.3199	43.9337	32.7424	29.8653	18.1241	62.5832
ENSMUSG00000105516	0	0	0	0	0.148541	0	0	0.241299	0.354071	1.25702	2.08081	2.02712	0	0.0616026	0	0	0	0	0	0	0	0	0	0	0.226782	0.374538	0.176082	0.971235	0.46063	0.17337	0	0.0387407	0	0	0	0	0	0	0	0	0	0	0.0324137	0.217367	0.194608	0.608883	1.73413	1.33403	0
ENSMUSG00000039153	66.6231	98.1795	119.862	2.17768	7.21244	0.610398	0	1.54697	0.486417	0.279564	0.00814413	1.71863	0	0	0	0	0	0	0	0	0	0	0	0	2.68412	1.28583	0.599166	0.229905	0.82346	1.47485	0.0118569	0.124183	0	0	0	0.0951942	0	0	0.0129171	0	0	0	0.271744	2.07499	0.802051	1.50137	0.79763	0.063961	0
ENSMUSG00000102012	0	0	0	0	0	0	0	0	0	3.33771	2.10081	2.96273	0	0	0	0	0	8.11353	0	0	0	0	0	0	0.651432	1.7734	0.939338	10.3624	0	12.628	0	0	0	0	0	0	0	0	0	0	0	0	0	1.21055	0.0570422	1.10515	6.70558	12.0131	0
ENSMUSG00000039157	0.00882297	0	1.32684	5.02273	0.413527	0	5.05008	5.70993	1.25371	5.41848	1.16271	2.16456	1.9433	9.24975	5.59494	4.60723	11.6833	0.767053	6.63465	7.63682	6.08943	23.8564	3.04357	0.0717755	3.77991	5.50578	4.44025	5.33092	6.67377	5.54268	7.99754	9.96404	7.18663	4.60983	2.86214	0.20802	11.7802	9.16338	4.72326	4.83174	9.70065	22.544	1.92118	2.42052	3.09585	14.2252	2.59951	11.6207	6.9064
ENSMUSG00000039156	14.2063	0.00616142	0.388918	0.0138684	9.5216	12.9607	0	7.27277	3.34967	0.993988	0.448671	0	0.0296326	0	0	0	0	0.10072	0	0	0	0.235662	1.00164	0.101786	4.79428	5.71156	4.18591	0	1.05918	0	5.10325	0.427589	0.322997	0.41291	0.406814	2.54935	1.18032	0.571252	0.214969	2.28694	3.88953	2.26941	1.96766	3.12413	0.0354055	0.00994138	0.835248	0.0629232	0
ENSMUSG00000039155	0	0	0	0	0	8.35738	0	0	0	0	0	0	0	0	0	0	0	0	0	0	0	0	0	0	0	0	0	0	0	0	0	0	0	0	0	0	0	0	0	0	0	0	0	0	0	0	0	0	0
ENSMUSG00000039154	0	0	0	0	0	0	0	0	0	0	0	0	0	0	0	0	0	0	0	0	0	0	0	0	0	0	0	0	0	0	0	0	0	0	0	0	0	0	0	0	0	0	0	0	0	0	0	0	0
ENSMUSG00000042608	0.0324995	0.491645	18.3414	14.363	12.0024	30.4037	0.0232525	15.4691	15.0454	5.89639	7.49939	0.852433	9.42106	1.92366	5.87766	13.7293	13.4761	12.2227	19.8824	11.6664	30.3811	11.7682	53.8129	11.7176	9.21819	4.31534	7.34376	8.34808	7.15138	11.7911	14.7104	20.1967	22.0067	10.0138	6.33286	6.93591	11.1947	3.73145	5.62842	12.7298	24.5022	19.1167	1.26951	0.230091	0.794573	13.1508	12.7965	13.5133	18.6209
ENSMUSG00000039159	13.1449	16.2367	76.3086	15.538	18.1021	22.7138	16.3423	23.3058	14.4112	15.3255	12.9033	6.54449	9.95995	5.81298	10.8682	4.38506	0.938644	4.1821	0.504958	1.04193	1.62206	13.0795	7.87149	10.7663	11.1857	12.096	14.063	6.71201	4.70709	2.45	0.306887	4.25612	0.510073	4.10505	1.39794	3.04071	2.37654	2.14704	5.57211	9.49061	6.2102	5.73413	17.022	18.6569	11.7989	0.491075	1.91548	2.31427	1.83946
ENSMUSG00000039158	0.00928363	0.0109719	1.04984	1.16072	7.47186	6.69832	0	0	0.90812	0.102476	0	0	0	0	0	0	0	0	0	0	0	0	0	0	0.788595	0.152454	0.359391	0.983823	0.0145087	0	0	0	0	0	0	0	0	0	0	0	0	0	0.220526	0	0.294225	0	0	0.0840376	0
ENSMUSG00000022831	0.010598	0.0125254	0	0	0.0106822	0	0	0	0	0	0	0	0	0	0	0	0	0	0	0	0	0	0	0	0.0391412	0	0.0607815	0	0	0	0	0	0	0	0	0	0	0	0	0	0	0	0	0	0	0	0	0	0
ENSMUSG00000022832	0	0	0	0	0	0	0	0	0	0	0	0	0.467533	0	0	0	0	0	0	0	0	0	0	0	0	0	0	0	0	0	0	0	0	0	0	0	0	0	0	0	0	0	0	0	0	0	0	0	0
ENSMUSG00000022833	0.0977358	0.0770066	0.092586	0.115553	0.0525398	0	43.7046	72.141	60.5966	55.7075	45.3512	29.8636	0.574047	0.424889	0.447491	0.0170121	0.152709	0.0419604	2.56801	1.67781	1.63852	0	0	0	43.7246	67.9601	67.2263	10.2647	32.0559	15.2692	6.25056	0.205542	0	0	0.261485	0.216208	0.777107	1.86251	4.18758	8.40883	4.95075	0.214514	108.274	83.0014	134.639	29.5837	13.4469	9.69268	0.0279854
ENSMUSG00000022836	0.00790237	0	2.068	0	0.0238954	0	0.64078	0	0	0.274904	0	0	0.0149723	0.00660656	0.0241211	0	0	0	0	0	0	0	0	0.00857151	0.311311	0.241003	0.0981963	0	0.0329335	0	0	0	0	0	0	0	0	0	0	0	0	0	0.222477	0.0199812	0	0	0	0	0
ENSMUSG00000022837	3.95912	5.26621	1.01762	0.189408	6.90964	2.36745	6.39744	10.4314	7.14048	7.71654	1.61655	0.292038	0.310589	0	0.0341163	0	0	0.127961	0.00974043	0.139313	0.0135782	0.0236369	26.7885	0	5.55893	5.85014	3.84609	1.24143	0.186321	2.52457	0.155604	0.642483	0	1.8276	0.287956	5.64777	0.1205	0	0.00706322	0.716999	0	1.1448	7.89288	3.37876	6.40986	0	0.229317	7.80931	1.04546
ENSMUSG00000022838	0	0	0.203032	0	0	0	0	0	0	0	0	0	0	0.0153584	0.280373	0	0	0	0	0	0	0	0	0	0	0	0	0	0	0	0	0.424977	0	0.578875	0	0	0.136165	0	0	0.0173306	0	0	0	0	0	0	0	0	0
ENSMUSG00000105519	0	0	0.128253	0.157781	0.0467869	0.392881	0	0	0	0	0	0	0	0.562696	0	0	0	0	0	0	0.88815	0	0	0	0	0	0	0	0.362718	0	0	0	0	0	0	0	0	0	0	0	0	0	0	0	0	0	0	0	0
ENSMUSG00000085261	0	0	0	0	0	0	0	0	0	0	0	0	0	0	0	0	0	0	0	0	0	0	0	0	0	0	0	0	0	0	0	0	0	0	0	0	0	0	0	0	0	0	0	0	0	0	0	0	0
ENSMUSG00000074569	0.0120541	0.142462	0.0142737	0	0	0	0	0	0	0	0	0	0	0	0	0	0	0.388134	0	0	0	0	0	0	0	0	0	0	0	0	0	0	0	4.68118	0	0	0	0	0	0	0	0	0	0	0	0	0	0	0
ENSMUSG00000104569	0	0	0.0358456	0	0	0	0	0	0	0	0	0	0	0	0	0	0	0	0	0	0	0	0	0	0	0	0	0	0	0	0	0	0	0	0	0	0	0	0	0	0	0	0	0	0	0	0	0	0
ENSMUSG00000036109	0	0	0	1.75327	0.148083	0.110001	0	0.210485	0.00630317	0.208856	0.0164634	0.65747	0.982944	0.66786	0.756748	0	0	0.0197108	0	0.00780342	0.10876	6.67753	0.58806	4.01377	0.135649	0.0143608	0	0.687447	0	0.108022	0.455408	1.0138	1.78476	2.30689	0.805232	1.82814	0.185616	0.0291636	0.047872	0.277195	0	0.940495	0.581645	0.185739	0.346442	0.256809	0.0166228	0	4.81146
ENSMUSG00000093238	0	0	0	0	0	0	0	0	0	1.19348	0	0	0	1.49147	0	0	0	0	0	0	0	0	0	0	0	0	0	0	0	0	0	0	0	0	0	0	0	0	0	0	0	0	0	0	0	0	0	0	0
ENSMUSG00000093239	0	0	0.249508	0	0	0	0	0	0	0	0	0	0	0	0	0	0	0	0	0	0	0	0	0	0	0	0	0	0	0	0	0	0	0	0	0	0	0	0	0	0	0	0	0	0	0	0	0	0
ENSMUSG00000036103	69.792	120.461	81.2506	57.1079	59.913	70.7904	0	0.0593532	0.016589	0.064668	0.433291	0.218572	0	0	0	0	0	0	0.616013	0	0	0	0	0	0.0595012	0.869296	0	0.0764474	0.251784	0.113719	0	0	0	0.144066	0	0.0140684	0	0	0	1.96062	0.173972	0.176803	0.0850445	0.0407364	0.054707	0.138249	0.437487	0.510436	0
ENSMUSG00000036104	7.5658	1.91627	4.04274	2.2761	3.83942	5.49535	0.228747	4.66091	12.378	3.75828	5.00557	1.11019	4.97797	4.10096	4.57972	1.41311	1.03751	2.33834	2.94196	0.890806	1.42321	0.10323	1.40603	0.542472	15.4851	16.5276	18.0021	1.45928	4.31133	2.14388	1.13561	5.90004	1.0237	5.7004	9.04251	5.47595	3.01449	1.94747	5.34149	9.55248	13.85	3.67567	6.16004	10.8788	9.47094	5.55668	1.9286	1.10252	3.43788
ENSMUSG00000036106	0.0558374	0.0494939	0.0165298	24.2735	6.35974	17.3628	2.94632	4.18274	22.8254	32.3865	22.9387	0.0631278	0.0396724	4.37637	0.479355	0.0728937	4.20281	0.449482	1.0675	8.8974	7.40231	0.0996337	1.15814	79.3559	34.7483	26.5588	23.0971	31.1321	69.1569	116.663	0.218633	0.0880709	5.08743	14.7296	0.155614	4.33951	1.66488	0	2.02455	11.4175	5.37179	3.01278	0.478969	0.282371	0.600416	66.2819	70.1648	52.9041	4.85645
ENSMUSG00000107743	0.0302374	0	0.501272	0.0938431	0.0914326	0.637851	26.4476	151.202	164.734	573.448	685.216	213.282	134.187	101.85	69.6374	4.30264	1.49912	12.8518	1.86764	2.00436	0.702528	0	0.198051	0	531.792	499.814	505.898	856.667	607.331	1195.86	62.3351	82.7944	55.6504	2.35625	2.66289	1.61064	0.0305619	0.86433	0.0859877	0.042788	0	0	60.8531	226.003	127.318	997.893	2170.31	2104.69	31.8185
ENSMUSG00000107032	0	0	0	0	0	0	0	0	0	0.233282	0.0694688	0	0	0	0	0	0	0	0	0	0	0	0	0	0	0	0.259245	0	0	0	0	0	0	0	0	0	0	0	0	0	0	0	0	0	0	0	0	0	0
ENSMUSG00000107037	0	0	3.65096	0	0	0	0	0	0	0	9.85671	0.526157	0	0.145904	1.86448	0	0	0	0	0	0	0	0	0	0	0	1.50137	0	0	9.44436	0	1.83513	0	0	0	0	0.940775	0	0	0	0	0	0	0	0.921852	0	0	0	0
ENSMUSG00000107034	0	0	0	0	0	0	0	0	0	0	0	0	0	0	0	0	0	0	0	0	0	0	0	0	0	0	0	0	0	2.24332	0	0	0	0	0	0	0	0	0	0	0	0	0	0	0	9.33311	0	0	0
ENSMUSG00000107035	0	0	0	0	0	0	0	0	0	0	0	0	0	0.631185	0	0	0	0	0	0	0	0	0	0	0	0	0	0	0	0	0	0	0	0	0	0.048835	0.169575	0	0.874703	0	0	0	0	0	0	0	0	0	0
ENSMUSG00000022347	0.0146791	0	0	0.0130164	0.0147957	0	0.157538	1.80263	2.87181	6.98217	3.47412	0.23234	0	0.441795	0	0	0	0	0	0	0	0	0	0	4.06603	4.64897	1.38909	0	5.3223	1.65781	0	0	0	0	0	0	0	0	0	0	0	0	9.6084	3.74875	0.664606	0	2.75041	0	0
ENSMUSG00000017288	18.5052	0.0364712	19.6289	3.16051	0.632454	7.62677	2.87026	2.0969	5.7407	3.99472	0.567126	0.104665	4.76513	4.75991	6.79376	1.45028	0.611978	2.88157	0.746282	2.66187	4.59708	0.0122364	0.157208	1.13806	3.4951	2.58208	1.91731	0	0.707338	1.34323	10.7136	1.81714	2.15558	2.2076	4.73583	10.7339	3.29579	3.06286	0.68011	2.82386	6.66462	0.395096	4.16745	1.35248	1.01295	4.54093	2.90499	0.0155192	0.452852
ENSMUSG00000017286	24.8037	0.0632005	10.4587	20.05	28.5672	28.553	19.0983	7.57384	9.52584	10.4462	16.9947	10.036	1.78573	3.34183	3.08093	3.43234	11.8984	5.19433	2.74373	30.3577	5.6397	59.6371	66.5102	31.525	5.48058	7.4644	3.39916	7.62651	11.0177	5.09571	7.34593	11.0633	9.09485	12.1483	13.85	10.4444	13.8997	12.1544	14.3518	26.0563	28.2777	17.4914	10.1504	10.4002	14.1233	15.4235	9.69291	5.1769	15.5513
ENSMUSG00000032333	0	5.95287	15.6444	7.39214	13.9003	1.27317	0	0	0	0.0270291	0	7.33892	0	1.0471	0.0924935	0	0	0	0	0	0	0	0	0.0438238	0	0	0	0	0	0	0	0	0	0	0	0	0	0	0.306388	1.41026	1.98312	0.197061	0	0.0681058	0	0	0	0	0
ENSMUSG00000001105	30.5328	50.6233	53.8377	104.905	53.2201	118.63	13.9359	25.6431	18.5743	3.48654	16.9424	5.59451	29.573	20.773	21.4114	28.1307	10.9459	22.1488	22.2618	10.1108	15.7323	18.1605	47.5063	26.6087	21.8401	24.1645	28.0781	22.0375	9.59835	14.1201	43.2174	58.676	39.4581	24.3441	41.3137	30.1556	21.2122	13.7103	9.03209	37.0976	38.8619	26.9598	69.7032	77.8237	88.8622	5.82234	7.19518	14.7726	39.1913
ENSMUSG00000001103	0.078764	0	0.0233168	0.0174606	0.0198474	0	497.179	169.557	191.4	374.683	337.182	29.4748	1.00731	0	0.360627	0.0514118	1.88149	0.380422	0	0	0	0	0	0	219.698	195.172	201.695	229.852	333.525	386.531	6.32226	3.35428	2.29642	5.38305	1.40485	0	0	0	0	0	0	0	15.7474	36.5949	24.8289	398.921	374.615	427.854	18.9446
ENSMUSG00000005483	64.4346	134.458	125.756	85.6778	106.115	165.226	16.075	64.9977	100.135	154.238	230.284	81.3904	80.3873	62.6673	53.6817	8.58306	38.6722	45.9195	23.094	37.3234	24.2418	12.5475	49.3115	52.9471	175.041	133.851	133.196	82.745	186.542	187.301	63.7106	53.7532	61.2824	45.2878	29.4752	20.7964	100.659	86.7858	57.335	46.7862	46.3173	41.4399	63.888	118.463	85.4207	212.55	280.873	259.579	18.8174
ENSMUSG00000001100	51.9993	33.3822	39.8126	44.3278	58.2304	73.919	1.34119	3.23146	3.20483	2.21471	0.0190245	0.415863	1.76912	5.74824	2.72058	0.60948	1.27529	1.13885	1.63671	6.11376	7.21208	4.94787	12.1082	60.538	1.75039	4.28147	2.83984	9.64456	3.02909	6.64076	5.678	28.1163	21.8099	7.89786	7.49129	28.5624	13.6988	6.09977	9.96752	17.6975	15.0271	9.54833	2.46447	3.77397	2.93046	5.61145	1.01806	0	1.64064
ENSMUSG00000057789	1.93446	3.45567	0.52659	1.0647	3.69795	0.868605	0	0	0	0	0	0	0.0315962	0	0	0	0	0	0	0	0	0	0	0	0	0	0	0	0	0	0.0870626	0.0701421	0.445694	0	0	0	0.0674216	0	0	0	0.698488	1.01672	0	0	0	0	0	0	0.0477508
ENSMUSG00000101133	0	0	0	0	0	0	0	0	0	0.0365104	0	0	0	0	0	0	0	0	0	0	0	0	0	0	0	0	0	0	0	0	0	0	0	0	0	0	0	0	0	0	0	0	0	0	0.370639	0	0	0	0
ENSMUSG00000026618	4.29787	1.44162	3.13131	2.35286	1.55127	2.91549	0.140067	0	0.0186073	0.0362679	0.0324005	0.00681013	0.231109	3.04421	1.23419	0	0.0108597	0.0193958	0.00590565	0.115181	1.3172	0.12898	0.973203	0.0294017	0.111234	0.148379	0.18137	0	0.649561	0.106296	0.0943431	0.532053	0.230506	1.23889	0.0537195	0.29456	1.26028	1.07616	0.522459	0.860913	0.644546	0.848342	0.302073	0	0.245452	0	0.147214	0	0.135828
ENSMUSG00000105418	0	0	0	0	0	0	0.138539	0.0951141	0.119628	0	0	0	0	0	0	0	0	0	0	0	0	0	0	0	0.21454	0.0454257	0.333155	0	0	0	0	0	0	0	0	0	0.273996	0	0	0	0	0	0	0	0	0.184621	0.315484	0.175281	0
ENSMUSG00000097794	0	0	0	0	0	0	0	0	0	0	0	0	0	0	0	0	0	0	0	0	0	0	0	0	0	0	0	0	0	0	0	0	0	0	0	0	0	0	0	0	0	0	0	0	0	0	0	0	0
ENSMUSG00000097797	0	0	0	0	0	0	0	0.0605889	0.0254015	0	0	0	0.578409	0.139213	0.889486	0	0.0778313	0	3.59163	0.0628949	0.387727	0	0	0	0	0	0.053056	0	0	0	0	0	0	0.126056	0.0137502	0.0107709	0	0	0.508614	0	0	0.0676814	0	0	0	0.0117606	0.0502419	0	0.0397336
ENSMUSG00000044820	0	0	0	0	0	0	0	0	0	0	0	0	0	0.087277	1.11529	0	0	0	0	0	0	0	0	0	0	0	0	0	0	0	0	0	0	0	0	0	0	0	0.0989586	0	0	0	0	0	0	0	0	0	0
ENSMUSG00000044827	0	0	0	0	0	0	0	0	0	0	0	0	0	0	0	0	0	0	0	0	0	0	0	0	0	0	0.183471	0	0	0	0	0	0	0	0	0	0	0	0	0	0	0	0	0	0	0	0	0	0
ENSMUSG00000097793	1.62024	0	0	0	0.0234137	0	0	0	0.0119593	0	0	0	0.148539	0	0.0132946	0	0	0	0	0	0	0	0	0	0	0	0	0	3.24914	0	0	0	0	0	0	0	0	0	0.107345	0	0.296446	0	0	0	0	0	0	0	0
ENSMUSG00000097799	0	0	0	0	0	0	0	0	0	0	0	0	0	0	0	0	0	0	0	0	0	0	0	0	0	0.0188637	0	0	0	0	0	0	0	0	0	0	0	0	0	0	0	0	0	0.996242	0	0	0	0	0
ENSMUSG00000026611	0	0	0	0.00826791	0	0	0	0.274803	0.36483	0.7111	2.43242	0	1.16595	0	0	0	0	0	0	0	0	0	0	0	2.1006	3.98106	0.588225	0	0	0	0	0	0	0	0.0415765	0	0	0	0	0.211107	0.237983	0.545727	0	0.023576	0.105538	0	0	0	0
ENSMUSG00000090440	0	0	0	0	0	0	0.0653005	0.896641	2.63138	2.19809	0	2.93047	1.50444	0.137345	4.30419	0	0	0	0	0	0	1.21599	0	0	0	0	0	0	0	0	0	0	0.13305	0	0	0	0.516592	3.26113	0.0259547	9.76389	0	0	0.433605	0	0.0413225	0	0	0	0
ENSMUSG00000090441	0	0	0	0	65.1838	0	0	0	0	0	0	0	0	0	0	0	0	0	0	0	0	0	0	0	0	0	0	0	0	0	0	0	0	0	0	0	0	0	0	0	0	0	0	0	0	0	0	0	0
ENSMUSG00000026614	0	0	0	0	0	0	0	0	0	0	0	0	0	0	0	0	0	0	0	0	0	0	0	0	0	0	0	0	0	0.0647317	0	0	0	0	0	0	0	0.163839	0.502025	0	0	0	0	0	0	0.323522	0	0	0
ENSMUSG00000027940	98.214	31.2212	83.5385	79.9256	104.309	81.7636	0.487699	16.0826	16.4556	16.3459	25.9256	13.9313	55.7673	82.0172	82.0412	19.8296	32.2131	42.3961	12.3052	32.2683	21.8174	39.1412	17.2251	37.9651	11.418	8.82094	8.89061	7.77665	9.84194	12.1062	24.8303	33.1282	39.6835	28.5277	37.5916	30.9365	56.4681	16.122	48.1044	72.0134	50.0355	33.5737	3.65625	2.25729	3.62378	11.4637	8.02497	4.23304	28.3232
ENSMUSG00000026615	14.369	15.4289	13.4036	42.7715	41.8491	37.5609	1.58123	6.82944	8.93817	6.17708	1.80103	1.89192	12.4863	12.5319	11.1105	8.88893	3.478	1.7612	0.971054	11.4802	6.78845	4.45612	0.735881	18.5489	13.9659	17.5136	23.4254	1.60869	6.47351	5.46773	13.3131	11.8542	6.74525	12.732	8.59239	3.74614	8.40614	9.00421	7.17817	7.07058	6.94837	5.81866	4.54944	6.1077	5.14696	6.25531	4.36353	4.06362	8.74941
ENSMUSG00000040557	4.21349	0	1.18343	1.6377	0	0	0	0	0	0	0	0	3.11297	2.58679	1.51918	0	1.02341	1.69911	1.25418	1.85494	1.9013	9.3397	0.139648	0	0	0.562697	0.343905	0	2.92387	0.395043	5.88545	7.81863	8.65409	2.104	3.11948	6.11591	4.84863	2.43779	4.50183	4.93283	7.12665	2.45675	0	0.0404321	0.289591	0.0152462	0	0	1.30492
ENSMUSG00000003418	0.00349166	0	0.0124038	0.0061923	0	0	3.3101	4.21065	3.37238	2.39662	6.06634	0.521076	0.555704	0	0	0	0	0	0	0	0	0	0	0	4.6295	3.74343	1.40177	5.61112	1.24416	0.961195	0	0	0	0.187339	0	0	0	0	0	0	0.109686	0	4.38669	0.865213	0.727199	0.0133166	0.786968	0.663754	0
ENSMUSG00000003411	0.00759366	0	0.00899193	0	0	0	6.22086	6.15461	5.87992	19.4314	18.8502	4.15521	1.85598	0.190454	1.58195	0.0991325	0.64344	0	0.0297796	0	0.934038	0.397461	0	0	15.6773	21.609	17.4857	7.59089	14.4547	15.5441	0	0	0	0.0388024	0.152372	0.702883	1.73459	1.48327	0.410296	0	0.223635	0	4.44942	4.45455	2.88798	8.74619	20.2081	14.1604	0.0163076
ENSMUSG00000003410	0	0.00629135	0.0126069	0.108567	0	0	11.3308	36.9868	31.9448	39.8394	29.5495	0.914782	0	0	0.134052	0	0.499046	0.239968	0.594965	5.863	1.81882	0	0	8.83425	38.239	21.7045	35.4909	24.468	33.1776	30.022	0.458555	3.22416	4.4621	3.95775	1.17497	11.6396	2.67944	0.583298	0.650937	0.0451968	0.533023	2.02517	0.0983502	0.874897	0.373572	22.0074	20.035	26.6477	7.37356
ENSMUSG00000057649	8.25269	0.0525795	13.4995	7.08119	10.5267	19.3171	0.397883	9.45156	14.4986	11.3619	0.0897377	0.150893	56.5491	70.9935	61.8472	17.1913	28.3931	5.8733	0.82873	17.0138	25.2939	0	0.971323	0	22.5924	27.3187	28.3536	2.56843	2.53779	7.77216	48.6882	25.0511	31.2116	46.4892	56.9097	25.9121	24.6641	16.9561	18.6927	10.1043	19.9807	7.16068	20.314	30.3444	17.9521	24.4753	0.302022	0.0671207	32.7945
ENSMUSG00000040554	0	0	0	0	0	0	0	0	0	0.238167	0	0	0	0	0	0	0	0	0	0	0	0	0	0	0	0	0	0	0	0	0	0	0	0	0	0	0.0685392	0	0.0241049	0.0479789	0	0	0	0	0	0	0	0	0
ENSMUSG00000040552	0	0	0	0	0	0	0	0	0	0.112279	0	0	0	0	0	0	0	0	0	0.0316958	0	0	0	0	0	0	0	0	0	0	0	0	0	0	0	0	0	0.370176	0	0	0	0	0	0	0	0	0	0	0
ENSMUSG00000094151	0	0	0	0	0	0	0	0	0	0	0	0	0	0	0	0	0	0	0	0	0	0	0	0	0	0	0	0	0	0	0	0	0	0	0	0	0	0	0	0	0	0	0	0	0	0	0	0	0
ENSMUSG00000084188	0	0	0	0	0	0	0	0	0	0	0	0	0	0	1.0186	0	0	0	0	0	0	0	0	0	0	0	0	0	0	0	0	0	0	0	0	0	0	0	0	0	0	0	0	0	0	0	0	0	0.273007
ENSMUSG00000047661	0	0	0	0	0	0	0	0	0	0	0	0	0	0	0	0	0	0	0	0	0	0	0	0	0	0	0.0888156	0	0	0	0	0	0	0	0	0	0	0	0	0	0	0	0	0	0	0	0	0	0
ENSMUSG00000084184	0	0	0	0	0	0	0	0	0	0	0	0	0	0	0	0	0	0	0	0	0	0	0	0	0	0	1.12986	1.76576	0	0.231763	0	0	0	0	0.14641	0	1.19473	0.312856	0	0	0	0	0	0	0	0	0	0	0
ENSMUSG00000047669	0.0250094	7.98054	0.148073	25.3921	17.1289	0	6.17328	0.0614241	0.695295	1.40541	0.0336307	2.20543	0	0	0	0	0	0	0	0	0	0	0.0546029	0	0.369464	1.2321	0.215149	0	12.7809	3.70713	0	27.3366	0	1.53353	0	0	0	0	0	0	0	0	0.792106	3.09859	0	0	2.9542	3.24494	1.15473
ENSMUSG00000062006	8.02903	20.4502	25.645	23.289	23.2885	18.724	0.579527	1.36769	0.54212	0.812815	0.8986	0.732598	104.021	107.543	100.573	89.5893	98.4052	128.645	75.4814	123.105	116.651	128.151	137.01	131.259	1.23399	0.118763	0.580678	3.01073	1.99375	2.85868	64.0652	43.7571	52.9511	57.738	54.7863	34.1981	49.4281	34.899	78.3018	54.9886	92.8733	54.3709	1.68356	1.17764	2.86506	1.35151	1.8146	0.702672	108.239
ENSMUSG00000043969	0.00891408	7.70121	13.1205	0.490071	4.55534	0	0	0	0.0183573	0.0894516	0	0.0403118	0.481342	0	0	0.069822	0	0	0	0	0	0	0	0	20.4774	16.6042	7.71968	1.18435	5.57247	1.06965	0	0	0	0	0	0	0	0	0.24082	0	0	0	0.541132	1.14951	0.282513	0	3.04996	1.50626	0
ENSMUSG00000043962	31.7272	20.3651	44.0825	25.2862	29.7856	18.0816	2.67473	7.13894	7.1079	4.62969	1.93291	0.26211	5.89704	8.46037	6.48839	2.19427	1.15464	5.84142	0.369359	4.52175	4.72903	0.386105	0.455556	16.7479	5.95087	5.86039	10.7784	1.1276	1.50365	5.76848	2.57581	3.66589	4.76329	2.26567	5.3886	9.47455	1.52899	1.01477	2.07678	5.45415	3.63577	1.84458	1.38444	3.21682	1.46953	2.63048	1.04664	1.48655	5.09084
ENSMUSG00000043964	3.22471	12.0095	6.11254	0.0664986	5.93373	15.097	0	0.153489	0	0.551867	0	1.44134	0.0355217	0	0	0.0326336	0	0.241473	0	0	0	0	0	0	0.461614	0.410507	1.21861	0	0	0	0	0.0394283	2.18648	3.38496	0.222932	6.46127	0	0.148866	0	0.0353735	1.34968	0	0.098967	2.7179	0.42442	0	0.101821	0.188571	0
ENSMUSG00000093497	0	0	0	0	0	0	0	0.302178	0	0	0.496342	0	0	0	0	0	0	0	0	0	0	0	0	0	0	0	0	0.583812	0	0	0	0	0	0	0	0	0	0	0	0	0	0	0	0.466642	0	0	0	0	0
ENSMUSG00000096463	1.01892	1.88027	2.37074	0.729145	1.58557	0.0558646	0	0	0	0.0717525	0.144228	0	0.609635	0.582838	0.0409229	0.140017	0	0.115118	0	0.136724	0.586337	0	0	0	0.396118	0.0419361	0	0	0.614609	0	0	0.11278	0	0	0.0797091	0.124877	1.33701	0.0851627	0.127086	0	0.140386	0	0	0.316394	0	0.0340876	0	0	0
ENSMUSG00000083720	0	0	0	0	0	0	0	0	0	0	0	0	0	2.397	1.49699	0	0	0	0	0	0	0	0	0	0	0	0	0	0	1.4202	0	0	0	0	0.672882	0	0	0	0	0	0	0	0	0	0	3.26126	0	0	0
ENSMUSG00000083723	0	0	0	0	13.4863	0	0	0	0	0	0	0	0	0	0	0	0	0	0	0	0	0	0	0	0	0	0	0	0	0	0	0	0	0	0	0	0	0	0.358958	0	0	0	0	0	0	0	0	0	0
ENSMUSG00000083722	0	0	0	0	0	0	0	0	0	0	0	0	0	0	0	0	0.0181233	0	0	0	0	0	0	0	0.556902	0	1.70077	0.0636009	0	0	0	0	1.83182	0	0	0	0	0	0	0	0	0	0	0.0254182	0.136541	0	0	0	0
ENSMUSG00000043219	0	0	0	0	0	0	0	0	0	0	0	0	0	0	0	0	0	0	0	0	0	0	0	0	0	0	0	0	0	0	0	0	0	0	0	0	0	0	0	0	0	0	0	0	0	0	0	0	0
ENSMUSG00000031458	0.0667333	0.118304	13.157	50.0319	28.8896	10.8968	56.1015	29.2561	38.6859	23.572	4.84584	65.4875	28.7329	28.8716	23.4505	21.6052	43.5522	57.3721	23.3571	28.1578	64.2076	0.39692	1.01989	9.98899	17.6221	24.0311	25.0686	46.2318	25.3431	36.0346	49.2544	77.9953	66.7603	14.3219	36.3776	41.607	45.8657	18.3603	70.9278	65.0639	54.8323	25.9982	41.2152	32.1442	84.5233	31.4319	19.2086	1.40953	69.0763
ENSMUSG00000031453	2.17002	10.271	4.4548	26.9949	14.1986	4.21184	0.037593	1.0969	0.508561	0.0843617	0	0.57027	0	0	0.108257	0	0	0	0	0	0	0	0	0	0.912052	0.30816	0.708153	0	0.246346	0.630489	1.74873	0	0	0.0134243	0.0351437	0.743283	0	0.0125161	0	0	0.030948	0	0.513114	0.185997	0.642305	2.47481	0.285359	0	0
ENSMUSG00000031450	0	0	0	0.0543288	0.010898	0.0028158	0	0	0	0	0	0.00814923	0	0.0090392	0.0990086	0	0	0	0	0	0.0689588	0	0	0	0	0	0	0	1.05891	0	0	0	0	0	0	0	0	0	0	0	0	0	0	0	0	0	0	0	0
ENSMUSG00000031451	0.0825609	0.0975753	0.0855429	144.689	116.035	68.1725	0.0369189	0.785746	0.97763	0.704215	0.0832661	0	0.0293297	0	0.0236257	0	0.0186056	0	0.0202359	0.105245	0.112835	0	0	0	0.381147	1.06527	3.16653	0.0326467	4.80631	0.364225	0	0.585996	0	0.44824	0.0690269	0.540706	1.29343	0.0983329	0.396197	0	0.060786	0.377516	1.66155	0.0260945	1.89236	1.94828	0.33629	0.03114	0.39893
ENSMUSG00000092543	0	0	0	0	0	0	0	0	0.0837516	0	0	0	0	0	0	0	0	0	0	0	0	0	0	0	0	0	0	0	0	0	0	0	0	0	0	0	0	0	0	0	0	0	0	0	0	0	0	0	0
ENSMUSG00000092540	0	0	2.21524	0	0	0	0	0	0	0	0	0	0	8.36401	0	0	0	0	0	0	0	0	0	0	0	0	0	0	0	0	0	0	0	0	0	0	0	0	0	0	0	0	0	0	1.10478	0	0	0	0
ENSMUSG00000051414	0	0	0	0	0	0	0	0	0	0	0	0	0	0	0	0	0	0	0	0	0	0	0	0	0	0	0	0	0	0.586606	0	0	0	0	0	0	0	0	0	0	0	0	0	0	0	0	0	0	0
ENSMUSG00000046532	21.5675	12.6353	21.9298	0.0156523	0.438869	2.10544	0	0	0	0	2.91961	0	0	0	0	0	0	0	0	0	0	0	0	0	0.315096	0	0.202471	0	0	0	0	0	0	0.0601318	0	0	0.190306	0	0.0627466	0	0	1.81875	0	0	0	0	0	0	0
ENSMUSG00000091898	0	0	0	0	0	8.89716	0	0	0	0	0	0	0	0	0	0	0	0	0	0	0	0	0	0	0	0	0	0	0	0	0	0	0	0.0656771	0	0.0897888	0	0	0	0	0	0.0940344	0	0	0	0	0	0	0
ENSMUSG00000091890	0	0	0	0	0	0	0	0	0	0	0	0	0	0.411888	0	0	0	0	0	0	0	0	0	0	0	0	0	0.109371	0	0	0	0	0	0	0	0	0	0	0	0	0	0	0	0	0	0	1.47868	0.0260808	0
ENSMUSG00000105411	0	0	0	0	0	0	0	0	0	0	0	0	0	0	0	0	0	0	0	0	0	0	0	0	0	0	0	0	0	0	6.16352	0	0	0	0	0	16.3647	0	0.959233	0	0.441508	0	0	0	0	0	0	0	0
ENSMUSG00000091896	8.38475	2.8022	5.06643	8.91626	7.36506	6.86245	80.7329	56.1948	65.1848	29.1569	37.2457	30.8023	53.9072	38.0045	53.5144	6.44378	5.16834	13.7421	3.0642	2.08825	4.03582	4.56405	0.658841	4.20836	57.3565	39.5177	36.7458	19.0239	34.023	22.7456	6.07664	8.3634	12.2939	2.75352	2.76325	7.28412	4.94541	4.28727	2.45184	6.9848	7.59631	6.42611	86.8432	68.6442	100.883	21.9078	17.1789	25.3978	10.4614
ENSMUSG00000091897	0	0	0	0	0	0	0	0	0	0	0	0	0	0	0	0	0	0	0	0	0	0	0	0	0	0	0.132077	0	0	0	0	0	0	0	0	0	0	0	0	0	0	0.421213	0	0	0	0	0	0	0
ENSMUSG00000002768	2.07072	4.78164	4.52679	7.4859	7.99546	5.12727	22.793	4.53807	15.6141	4.41162	7.96807	3.6737	216.658	57.0486	135.651	0.166354	1.37841	0	1.74906	4.30469	0.783702	0	1.9475	0.414657	22.3547	18.3851	21.9248	3.93031	7.96598	6.29624	0.873165	0.20099	0.696614	1.54646	0.994371	4.33968	0.965974	1.06241	1.26832	0.811444	2.0015	0.582677	24.7203	19.574	21.3468	5.8319	5.62301	10.8623	0.273657
ENSMUSG00000002769	0	0	0	0	0	0	0	0	0	0	0	0	0	0.333911	0.965149	0	0	0	0	0	0	0	0	0	0	0.884934	0	0	0	0	0.0868821	0	0	0.113383	0	0	0.0448545	0	0	0	0	0	0	0.280527	0	0	0	0	0
ENSMUSG00000002767	107.269	129.615	33.7188	48.4719	110.058	42.7796	63.4113	5.84212	2.87318	1.97384	21.1603	18.6696	102.833	106.181	63.513	18.6913	14.8856	63.9246	2.95994	15.8609	30.9462	105.566	117.349	36.6918	15.5427	11.8045	11.2809	14.5429	27.6664	28.2523	46.0315	43.7231	14.2538	16.0698	25.0377	22.9281	36.5254	16.3992	26.6672	29.2582	35.2059	20.1636	12.1941	20.9351	13.3584	43.6146	22.7937	1.38028	7.41681
ENSMUSG00000057396	0.00768526	0	0	0	0	0	0.247437	4.69995	10.2399	26.7454	24.3481	0.521321	0.720768	0	0.281501	0	0	0	0	0	1.2394	33.7894	0	0.025008	10.5587	8.27548	5.3773	0.0243115	0.336301	0.813701	0	4.16989	0.420129	0.392704	2.96426	0	3.40227	0.0366136	1.14739	7.43862	2.91215	0.224905	4.78706	2.99257	3.7753	2.40344	0	0	0
ENSMUSG00000002763	0.0211486	0.0166631	9.38272	0.156276	18.6591	27.7479	0	0	0.0580702	0.268817	0	0.302859	1.92334	2.88196	0.435738	0.791451	0.254185	0.317787	0	0.682972	1.98472	14.2393	0.0307824	0.0229394	0.18225	0	0.82882	1.07043	1.32207	0	0.0276027	6.22668	0.565219	1.74707	3.77211	21.9886	3.06384	0.184717	2.17512	2.33429	1.60552	1.21202	0.0186063	0	0	0	0	0	7.81178
ENSMUSG00000071229	0	0	0	0	0	0	57.9836	43.408	27.1619	33.2946	63.3774	27.106	67.0557	52.5608	56.2291	29.08	35.8265	15.289	60.4603	64.4142	51.4342	5.64835	22.7813	0	18.5106	22.0721	34.6281	31.3392	31.6065	30.4123	12.2798	10.0781	11.6433	20.2189	25.2241	18.3767	46.3329	30.6503	65.8053	7.79744	27.0466	15.6538	36.2817	26.8281	28.133	23.2509	17.51	35.1993	26.8772
ENSMUSG00000106028	0	0	0	0	0	0	14.6826	1.61285	1.23966	1.75728	0	3.71215	2.48841	2.33328	1.62863	0.571522	1.08525	0	0	0	0	0	0	0	1.81898	0.385143	1.41233	0.173114	0	0	0	0	0.19944	0	0	0	0	0	0	0	0	0	2.74429	2.07556	0.495532	0	1.04022	10.8983	0
ENSMUSG00000039428	14.1428	7.5595	2.3776	7.4872	0.225361	1.57901	2.77594	4.70533	3.23212	1.63654	2.80616	1.13998	0	1.39642	0.612214	1.41935	1.55703	0	1.23786	0.592388	1.8574	0.187744	0.0382864	0.356643	5.1974	4.15505	3.5326	0.0138684	2.54875	0.77362	0	1.10637	0.0159774	0.95207	0.283454	0.558922	1.06346	1.3576	0.336612	1.87352	0.929596	1.86029	7.48645	6.44041	9.57709	0.626996	2.20238	0.595278	0.00941482
ENSMUSG00000106022	0	0	0.394246	10.9788	0	0	0	0	0	0.417626	0.055964	0	0	0.417518	0.0476373	0	0	5.49423	0	0	0	0	0	0.0677123	0	0	0	0	0	0	0	0	10.0104	6.22027	0.0463937	0.0363414	0.0420642	0	0	0	0.0817098	0	0	0	0.235532	0	0.0565059	0	1.83218
ENSMUSG00000039427	7.87237	10.3064	28.9819	7.02489	12.189	9.26876	0	1.66638	0.801355	0.240299	0	0.406094	2.80729	9.73458	9.02249	0.677324	0	6.87526	5.34108	3.79029	7.47274	0.0237382	0.0435683	0	0.0368499	0.936291	0.257506	0	0.405427	0.0704277	1.83619	1.19605	2.10906	4.5121	3.29232	0.697018	4.23559	2.54312	4.39797	1.12953	2.62501	6.75228	0.0526693	0.0756859	2.01026	0	0	0.150533	0.0857092
ENSMUSG00000106025	0	0	0	0	0	0	0	0	0	0	0	0	0	0	0	0	0	0	0	0	0	0	0	0	0	0	0	0.0716789	0.424942	0	0	0	0	0	0	0	0	0	0	0	0	0	0	0	0	0	0	0	0
ENSMUSG00000020151	0.0586744	0.0320053	0.0267225	4.27833	3.51204	1.16367	27.2709	47.6661	28.1817	41.0885	45.9688	50.0271	0.141098	0.973517	0.0103325	0.0117842	0.016274	0.0290658	0	0	0.0123369	0	0	0	23.0535	31.3415	34.1167	18.8038	33.0254	21.8547	2.38578	0	0	0	0	0	0.136856	0	0.917708	0	0	0.676924	42.1228	34.5791	45.498	32.7399	32.2459	30.8875	0.0096927
ENSMUSG00000064128	0.0368004	0.0217465	0.0363139	1.68055	0.0123643	0.0143759	5.96808	22.8821	13.7424	11.1156	5.47649	9.80499	2.17889	2.19977	2.09213	0.0160139	0.840377	0.0394984	0.805777	0	0.20118	0	0.0267821	0	9.2874	14.6046	14.176	7.1983	11.0233	13.1611	0.720467	3.1731	5.18589	0.172374	0.355539	5.29157	0.123985	0	0.418606	0.451319	0.553934	0.605782	19.5231	21.293	19.6746	15.5438	2.86469	0.018507	0
ENSMUSG00000064125	0.00547129	0	0.00647875	1.83874	0	0	0	0	0.529565	0.823555	0	0.0494852	0	0	0	0	0	0.0352344	0	0	0	0	0	0	0	0.333722	1.01981	2.37118	1.35101	1.73787	0	0	0	0	0.0853886	0	0	0	0	0	0	0	0.577628	0.968395	0	5.15403	0	0	0
ENSMUSG00000064127	0.0152688	0.368129	8.0819	3.31712	3.13034	0.710987	4.10758	10.7102	8.15026	7.96132	3.99968	17.7112	23.7277	24.9072	35.7097	48.4926	16.5274	19.6855	8.29919	7.58318	1.48578	0.290613	5.12044	0.119244	11.0302	7.3073	6.46259	7.20655	13.5539	12.6959	15.6996	9.05523	29.092	29.8586	26.3554	53.3109	14.2906	16.0979	5.39719	5.4016	8.49576	13.0698	19.6583	12.779	9.76119	13.6322	13.782	13.665	19.7594
ENSMUSG00000064120	0.00860452	0	2.45553	5.5164	3.83341	0	4.52489	0.48606	0.549314	0.89799	4.0266	1.53702	0	0	0.0196982	0	0	0	0	0	0	0	0	23.8554	0.381343	1.91766	2.24535	0	0	0.0607354	0	0.0271434	0.125435	0	0	0	0.0521812	0.512414	0	1.80205	0.202724	0.944275	0	1.39242	0.389575	0	6.75262	0.0259634	0
ENSMUSG00000032360	0	0	0	0	0	0	0	0	0	0	0	0	0	0	0.0397673	0	0	0	0	0	0	0	0	0	0	0	0	0	0	0	0	0	0	0	0	0	0.00877873	0	0	0	0	0	0	0	0	0	0	0	0
ENSMUSG00000032363	0.0085196	6.18234	1.85121	6.36095	1.61011	8.7663	0	0	0	0	0	0	0	0	0	0	0	0.0274326	0	0	0.0931494	0	0	0	0	0	0	0.0134755	0	0	0	0.0134378	0	1.86107	0	0.014879	0.258331	0.791477	0.163537	0.373731	0	0.342817	0	0	0	0	0	0	0
ENSMUSG00000070632	0	0	0.017363	0.0260043	0.029559	0	5.29797	16.9621	4.34829	2.76626	3.62806	4.14439	0	0	0.033568	0	0	0.0944281	0	0	0	0	0	0	13.3761	12.2805	13.5813	2.87588	0.595811	7.24499	0	0	0.0534389	0	0	0	0	0.663639	0.0208491	0.995964	0.575774	0.429106	0.812723	8.34203	4.61395	19.9922	26.5183	0.0442445	0
ENSMUSG00000032366	87.3653	75.1723	88.0606	206.923	182.607	354.335	0	0.445929	0.23794	0.281577	0	0	4.70268	4.88493	5.39404	7.06766	2.21693	2.12591	4.78192	3.70321	8.98951	15.7275	26.1809	44.3916	0.609601	0.329138	0.31949	0.0913754	0.528813	0.145634	2.95678	3.24126	0.872245	16.647	1.1316	10.1181	12.312	12.5719	8.40787	37.7915	29.4496	30.7028	0.533669	0.0104338	0.00934138	0	0.0112053	0	17.7056
ENSMUSG00000032369	26.5101	14.7214	14.724	34.5235	25.6141	26.4271	0	0	1.38779	0.349028	0	1.64664	0.0308903	0.163565	0.0248828	0	0	0	0	0	0.0297098	0	11.9128	0	0.72257	0.152993	0.311684	1.99426	0	1.68786	0	0.274301	0	0.22216	0.436198	1.76538	0	0	0.154547	1.04589	0.405462	3.81699	0.602445	0	0	8.74666	0.708366	0	0
ENSMUSG00000032368	0	0	0	2.3508	0.388504	1.10908	0	0	0	0	0	0	0	0	0	0	0	0	0	0	0	0	0	0	0	0	0	0	0	0	0	0	0	0	0	0	0	0	0	0	0	0	0	0	0	0	0	0	0
ENSMUSG00000087455	0	0	0	0.0130882	0	0	0	0	0	0	0	0	0	0	0	0	0	0.0950531	0.173652	0	17.9939	6.14536	0.0644512	0.144089	1.3083	0.657908	0.380932	0	2.39902	0	0	0	0	0.0754218	0.460712	6.88266	7.31008	0.175798	0.902444	7.26853	2.57915	0.0539933	0	0.0746422	0	0	0	0	0
ENSMUSG00000079334	0.73815	3.4695	0.853976	0.534164	0.607183	0.271782	0	0.250059	1.88704	1.65173	1.18656	0	0.723386	0.425593	0	0	0	0	0.216275	0.0432627	1.20595	0	0	0	0.282018	0.995217	1.02186	0.295238	3.68622	0.898322	0	0.0267647	0.309214	0.606961	0.189164	0.474167	0.30872	0.242528	0.482556	0.720369	0.616347	0.993175	0	0	0	1.1649	1.49757	0.0256012	0
ENSMUSG00000079330	0	0	0	0	0	0	0.556513	0.325471	0.344095	1.12744	0.0387392	1.45912	0	0.043352	0	0	0	0.538014	0	0.00734474	0	0	0	0	1.13844	0.398742	0.16522	6.29724	0.450225	2.58248	0	0	0	0	0	0	0.011647	0	0	0	0	0	0	0.881391	0.313035	4.91119	4.54508	0.0173853	0.00618668
ENSMUSG00000023345	19.0314	0.0316794	4.5283	1.44196	1.48597	0	16.621	19.9037	21.5834	34.2145	23.6935	7.09126	17.7497	11.115	13.05	4.17578	0.434923	0.345238	2.94332	0.0911189	0.19538	0.0212574	0.819316	0	28.61	22.1348	19.4724	17.298	31.5022	21.1907	1.43438	8.87848	5.37289	1.36968	5.33872	2.38747	2.13127	5.85298	3.08716	5.36086	4.42068	0.392213	23.3231	33.5266	28.5803	32.7813	29.382	19.7889	0.076752
ENSMUSG00000020156	7.65016	0.869953	1.85336	1.01456	3.5639	4.53823	0	1.8269	2.01584	2.33778	0.125032	1.54759	1.40198	9.91097	3.49441	0.27648	0.256098	1.08112	0.278539	0.572879	1.71551	3.57011	0.112779	12.4469	3.5389	3.79905	4.02162	0.163407	2.05858	1.20322	3.59008	0.350341	1.89197	4.62574	1.55475	0.0180427	1.00243	1.77187	1.10172	1.10375	1.47056	0.188958	2.829	7.56239	3.85305	2.99939	1.51491	0.109106	0.449272
ENSMUSG00000048003	0	0	0	0	0	0	0	0	0	0	0	0	0	0	0	0	0	0	0	0.0974183	0	0	0	0	0	0	0	0	0	0	0	0	0	0	0	0	0	0	0	0	0	0	0	0	0	0	0	0.0384322	0
ENSMUSG00000079339	0	0	0	0	0	0	0.126238	1.41559	4.06956	6.98778	0.031635	9.60149	0	0	0	0	0	0	0	0	0	0	0	0	7.86308	2.51113	5.12702	0.818621	0	0	0	0	0	0	0	0	0	0	0	0	0	0	0	0	2.3699	0	0.191648	11.9966	0
ENSMUSG00000070639	0.477432	1.23196	10.7086	0.0458632	0.421071	0.0093253	10.205	42.6237	23.4986	31.4128	25.1348	32.1702	1.37947	2.35495	1.49374	0.0415513	0.502096	0.076865	0.569497	1.1665	0.261001	0.0757252	0	0.0129465	20.836	21.5048	27.7694	30.2691	25.1699	21.9048	1.62015	7.49277	4.68345	4.38112	0.532223	0	1.33507	0.161114	2.32506	1.79034	5.70231	1.23709	28.0376	26.5582	48.2127	39.8082	29.4729	14.274	0.0598091
ENSMUSG00000107959	0	0	0	0	0	0	0	0	0	0	0	0	3.24031	0	0	0	0	0	0	0	0	0	0	0	0	0	0	0	0	0	0	0	0	0	0	0	0	0	0	0	0	0	0	0	0	0	0	0	0
ENSMUSG00000107955	0	0	0	0	0	0	0	0	0	0	0	0	2.27282	0	0	0	0	0	0	0	0	0	0	0	0	0	0	0	0.384564	0	0	0	0	0	0	0	0	0	0	0	0	0	0	0	0	0	0.146168	0	0
ENSMUSG00000026207	0	0	0	0.312884	0	1.64915	0	0	0	0.00421527	0	0	0.00596908	0	0	0	0	0	0	0	0	0	0	0	0	0.00985453	0.0542053	0	0	0	0	0	0	0.0375629	0.0280962	0.597898	0.0127371	0.0500309	0	0.00594418	0	0.0921967	0	0	0	0	0	0	0
ENSMUSG00000107956	0	0	0	0	0	0	0	0	0	0	0	0	0	0	0	0	0	0	0	0	0	0	0	0	0	0	0	0	0	0	0.540799	0	0	0.176438	0.153967	1.7488	0.767794	0.329003	0.39277	0	0	0	0	0	0	0	0	0	0
ENSMUSG00000107951	0.0137796	0	0.016317	0.0488752	0.0138891	0.0107659	0	0	0	0	0	0	0.0391617	0.414723	0.0630912	0	0	0	0.0270194	0.0702629	0.0376651	0.0327837	0	0	0	0	0	0.0871811	0	0	0	0	0	0	0	0.0240654	0.0835652	0	0.0587789	0	0	0	0	0	0	0	0	0	0.0591844
ENSMUSG00000086498	0	0	0	0	0	0	0	0	0	0	0	0	0.434583	0	0	0	0	0	0	0	0	0	0	0	0	0	0	0	0	0	0	0	0	0	0	0	0	0	0	0	0	0	0	0	0	0	0	0	0
ENSMUSG00000106334	0.0100564	0.0475409	0.0357244	73.1039	99.6598	19.1945	19.8944	6.44642	10.8933	10.7575	15.849	3.95656	2.97234	3.5311	3.36121	0.0262565	19.3992	1.48952	16.1497	18.7934	32.9581	0.526363	0.922154	11.1588	2.41415	7.54944	6.43077	10.0209	1.88597	7.7372	6.41831	46.2527	43.3205	43.0362	29.932	31.2796	28.2975	23.979	35.7188	61.6181	73.2708	29.0984	3.05238	4.6787	3.50588	0.671183	0.218464	1.00136	3.30425
ENSMUSG00000086491	0	0	0	0	0	0	0	0	0	0	0	0	0	0	0	0	0	0	0	0	0	0	0	0	0	0	0	0	0	0	0	0	0	0	0	0	0	0	0	0	0	0	0	0	0	0	0	0	0
ENSMUSG00000086493	0	0	0	0	0	0	0	0	0	0	0	0	0.685153	0.806199	0.735875	0	0	0	0	0	0	0	0	0	0	0.188523	2.07396	0	0	0	0	0	0	0	0	0	0	0	0	0	0	0	0	0	0	0	0	0	0
ENSMUSG00000086494	0	0	0	0	0	0	0	2.62895	1.90375	2.14827	0	0.110015	0	0	0.891077	0	0	0	0	0	0	0	0	0	1.07816	0.456569	0.837127	0	3.64987	0	0	0	0	0	0	0	0	0	0	0	0	0	0	0.123024	0	0	1.18909	0	0
ENSMUSG00000086495	0	0	0	0	0	0	0.714407	0.196191	0.246755	0.0801593	0.107417	0	0	0	0.640046	0	0	0	0	0	0	0	0	0	1.03257	0.281097	0.343597	4.67486	0	0	0	0.125994	0	0	0	0	0	0	0	0.565185	0	0	0.632503	0.302969	1.35624	0.913954	2.06069	0	0
ENSMUSG00000019528	34.0666	0.350807	38.4333	97.2541	106.13	49.307	1789.11	1604.79	1354.25	2262.53	1735.72	1303.84	0.811135	10.5656	11.2905	0.745185	5.70122	2.13209	8.93183	13.9128	8.67511	0	0	0.705837	1379.93	883.583	980.193	521.713	1405.19	901.404	81.0435	25.6057	80.3009	7.23367	0.305438	3.46924	0.0692337	0.190363	0.0811638	4.29724	2.86905	17.9576	1516.85	1530.13	1593.68	873.438	1693.99	988.107	13.1902
ENSMUSG00000034245	0	0	0	0	0	0.521461	0	0	0	0	0	0	0	0	0	0	0	0	0	0	0	0	0	0	0	0	0	0	0	0.196297	0	0	0	0	0	0	0	0	0	0	0	0	0	0	0	0	0	0	0
ENSMUSG00000021556	0.0434769	15.1153	7.71381	23.0478	11.8466	1.73237	0.129611	21.0715	13.266	13.6557	2.16318	0.983071	0	0.726954	1.02849	0.24595	0	0.139993	0	0.554226	0.158452	0	0	0.565901	18.3319	15.2313	14.5245	5.36387	0.883311	0.818357	0.0567451	9.78338	4.83273	3.62862	0.953174	3.78386	0.0585915	0.0517825	0.154547	0.328122	1.28041	0.0530137	6.10095	7.56699	11.2857	0.842885	7.55591	0.0437293	0.560208
ENSMUSG00000021557	0.110518	0.00246447	1.37289	0.909734	0.132414	1.47115	5.9454	8.50676	7.23587	5.87999	3.40416	6.4596	1.64751	0.564835	0.854502	0.00544445	0.590225	0.0671438	0	0.83999	0.188093	0	0	0	7.67055	4.47123	6.61946	3.2059	3.90415	5.29879	0.702179	0.0394682	0.797961	0.41023	0.0976317	0	0.408881	0.203656	0.240163	0.18885	0.544513	0.0457679	2.89497	6.24275	5.44752	7.97268	8.66925	6.94015	0.331383
ENSMUSG00000021555	58.3304	38.3295	21.6934	12.3571	17.0562	4.55765	69.2308	67.7024	57.1203	44.5264	48.0005	49.7778	26.0261	26.1613	27.3133	28.0079	26.6095	18.9028	5.29256	21.9548	29.4227	0.253342	0.950165	0	44.0638	50.9395	35.4741	27.3584	62.0809	27.5488	24.2009	26.5516	53.1162	39.7089	31.9265	15.6942	20.964	31.0781	20.5389	7.58658	8.65355	18.1215	78.9388	42.986	80.1674	63.186	49.6723	24.3077	2.46576
ENSMUSG00000021552	0.070514	0.85421	6.05362	18.3516	13.3797	3.48455	792.205	351.999	376.72	871.089	1084.71	772.932	1.6533	1.90118	2.7039	65.5421	52.7573	67.434	55.9283	91.5962	77.9641	36.1529	13.009	7.28518	713.827	414.51	492.065	387.295	511.499	414.855	4.27955	29.9738	30.1958	77.5579	54.5921	9.14382	87.5562	6.04689	46.4215	142.489	148.758	100.211	437.689	754.814	640.428	357.237	357.78	169.578	43.9528
ENSMUSG00000021553	0	0	0	0	0	0	0	0.225224	0.174859	0.231759	0.191822	0.0307186	0.27027	0.0937018	0.171057	0.239428	0.208187	1.74978	1.21206	3.84465	4.73464	10.545	22.0531	0.0663114	0.664814	0.231066	0.146091	0	0.477716	0	0.425556	0.010714	0	0.0607423	0.00757231	0.0237264	1.02298	2.51612	3.11003	1.71098	0.873545	1.10575	0.206178	0.0257634	0	0.0259064	0	0	0.0145876
ENSMUSG00000021550	17.7041	9.85109	18.4825	39.3267	24.3251	17.929	0	0	0.253867	0.418692	0	3.28056	11.9387	18.7649	18.4523	13.2211	6.41092	4.21363	10.5427	14.8925	20.347	2.95544	16.9354	41.1939	0.735458	0	1.25085	10.3791	0.296395	2.54348	20.4956	9.24328	7.67214	9.54561	20.719	14.3252	22.8493	12.9883	34.3687	21.4966	31.1848	12.453	0.901014	0.23977	0	3.36336	0.206	0.114452	3.88958
ENSMUSG00000053442	0	0	0	0	0	0	0.970747	0	0	0.125679	0	0.235991	0	0	0	0	0	0	0	0	0	0	0	0	0	0	0	0	0	0	0	0	0	0	0	0	0	0	0	0	0	0	0	0.105559	0.378027	0	0	0	0
ENSMUSG00000044367	0.0308651	91.5724	9.81936	0.045615	0.0207402	0	0.0368053	1.94569	1.61025	1.79642	0.47039	7.25817	0	0	0.211978	0	0.500806	0	0	2.04597	0.67493	0	0	0.468701	13.4511	15.0127	10.8275	13.2138	1.12553	7.33472	0.966827	0	0	0.157716	0	0	0.790309	0.490152	0.409607	7.65792	1.97957	2.03231	1.95514	4.65656	2.32906	8.31847	10.3091	2.88712	0.353513
ENSMUSG00000088476	0.23069	0	0	0	0	0	200.539	41.3607	48.4575	32.4092	238.865	85.0242	0	0	0	0	0	0	0	0	0	0	0	0	13.6319	1.62358	19.1842	14.5953	19.4686	30.9384	0	0	0	0	0	0	0	0	0	0	0	0	40.7946	50.7474	18.2781	14.077	32.5747	12.5296	0
ENSMUSG00000021559	0.0135288	0.0106595	0	21.2217	10.3091	1.45865	0.532374	0.143985	0.380764	0.0362027	0.460877	0	1.21755	0.0226208	0.2168	0	0.154473	0.261372	0	0.0459894	0.24653	0.010729	0.137841	5.13605	0.449688	0.0317383	0.0905218	0	0.028191	0	4.25547	1.45103	0.246527	2.16608	2.17173	10.1204	1.1395	0.999026	1.7954	3.20348	5.70195	3.76119	0.0119025	0	0	0.00859945	0	0	0.338959
ENSMUSG00000026027	2.84344	3.39541	1.84728	2.26628	1.53524	2.15816	16.1882	10.5796	12.5999	19.3036	22.6244	15.4105	3.37496	1.5817	0.49813	1.09771	0	0.0475004	0.231408	0	0	0.0263227	0	0.0360025	14.615	14.7256	15.7577	11.2816	14.4784	10.8813	0.548737	0.849279	0.55107	0.263831	0.444013	0.412217	0.551681	0.00878505	0.487681	1.01244	1.69435	0.337272	22.5341	21.1121	19.7449	11.8993	12.3982	22.3454	1.33849
ENSMUSG00000081116	0	0	0	0	0	0	0	0	0	0	0	0	0	0	0	0	0	0	0	0	0	0	0	0	0	0	0	0	0	0	0	0	0	0	0	0	0	0	0	0	0	0	0	0	0	0	0	0	0
ENSMUSG00000026024	0	0	0.00333694	0.00249883	1.55939	0	2.06664	0.0138424	0.940142	1.47049	0.318316	2.32576	15.5452	19.6627	18.2314	2.6782	1.02118	1.45182	0.535989	4.49758	1.29407	0.663746	2.3626	0	2.79967	2.20147	1.84246	3.11119	2.36941	2.9439	3.47574	2.35575	4.57025	4.21912	3.76345	4.73453	2.92234	6.06833	4.57188	1.68282	1.87008	2.19572	0.966916	1.13294	1.79899	4.15928	4.72149	0.204076	0.145244
ENSMUSG00000026023	0.0106741	0	0	0	0	0	0.229112	1.38945	0.461619	0.55699	0	0	0	0	2.54136	0	0	0	0	0	0	0	0	0	2.01053	1.20198	3.58125	4.89615	0.0333637	0.301376	0	0	3.30663	0	0	0	0	0	0	0	0	0.0390466	0	0	0	0.651349	1.07246	0.0322083	0
ENSMUSG00000081111	0	0	0	0.050884	0	0	0	0	0	0	0	0	0	0.0959486	0	0	0	0	0	0	0	0	0	0	0	0	0	0	0	0	0	0	0	0	0	0	0	0	0	0	0	0	0	0	0	0	0	0	0
ENSMUSG00000026021	288.16	236.133	283.249	263.841	233.672	214.109	1103.35	281.004	201.64	338.979	693.453	471.998	573.65	658.811	736.231	971.463	1227.88	1560.36	681.121	823.731	844.697	368.195	722.883	123.025	207.184	147.208	187.036	378.899	336.424	465.576	722.809	550.249	587.082	533.752	512.245	525.792	613.984	506.577	608.775	523.467	477.916	433.667	374.003	379.187	359.242	543.081	550.845	957.635	741.936
ENSMUSG00000026020	12.6388	18.7002	9.72305	14.0503	9.95615	11.3574	3.84417	14.8884	18.1339	4.11362	5.80012	1.0349	38.3653	48.0568	52.828	52.3527	30.4767	17.2524	20.5926	37.6577	42.4065	9.45106	1.06445	12.1252	23.3069	19.1579	23.0609	8.29374	7.96931	5.8292	27.9822	16.5097	18.7564	50.8929	36.3641	31.1046	35.8619	27.9496	21.0903	12.1649	12.7466	16.0056	1.05701	2.41519	3.72212	4.72439	0.49309	0.0450341	12.6069
ENSMUSG00000026029	0.0647495	25.8544	2.43161	42.1674	28.6322	33.193	61.2504	61.4982	76.1576	94.1956	63.1383	19.2212	0	0	0	0.0966036	1.00057	0.0595684	0	0	0	0	0	0	43.8985	35.7834	42.9439	1.69715	26.7148	25.9206	0.0724368	0	0	4.84473	0	0.67849	0	0	0	0	0	0	80.4683	99.6119	56.9144	39.8814	44.4088	1.7863	0.0198645
ENSMUSG00000026028	0.00755081	0.00446199	4.76118	1.06793	0	7.75765	0.06753	0.593443	0.435395	1.90186	0	10.0904	3.29401	4.119	4.16592	1.07445	0.837196	0.267444	0.362742	0.673782	0.588219	3.06294	0.0164856	0	6.81837	3.67565	2.98805	11.6684	11.0336	9.91338	9.5792	3.64437	7.93912	8.99958	1.86865	9.17162	2.96116	1.59181	4.24085	3.92137	3.03169	2.7207	0.926713	2.14789	3.41867	16.2706	11.3388	7.04023	5.12412
ENSMUSG00000107370	0	0	0	0	0	0	0	0	0	0	0	0	0.297854	0	0	0	0	0	0	0	0.0636602	0	0	0	0	0	0	0.294701	0	0.246589	0	0	0	0.0892556	0	0	0	0	0.0496731	0	0	0	0	0	0	0	0	0	0
ENSMUSG00000107373	0	0	0	0	0	0	0	0	0	1.10134	0	0	0	0	0	0	0	0	0	0	0	0	0	0	0	0	0	0	0	0	0	0	0	0	0	0	0	0	0	0	0	0	0	0	0	0	0.0292186	0	0
ENSMUSG00000107374	0	0	0	0	0	0	0	0	0	0	0	0	0	0	0	0	0	0	0	0	0	0	0	0	0	0.0293768	0	0	0	0	2.3535	0.316017	0	0	0	0	0	0	0	0.460717	0	0	0	0	0	0	0	0	0
ENSMUSG00000107376	0	0	0	0	0	0	0	0	0	0.0744892	0	0	0	0	0	0	0	0	0	0	0	0	0	0	0	0	0	0	0	0	0	0	0	0	0	0	0	0	0	0	0	0	0	0	0	0	0	0	0
ENSMUSG00000042540	0	0	0	0	0	0	0.441155	2.37973	0.0362795	0.459636	0	1.31453	2.45329	0	0.887264	0	0	0	0	0	4.43014	0	0	0.343955	0.650635	0.0826574	0	0.724481	0.770901	0.12435	0	0.111147	0	1.48532	0.117832	0	0	0.209823	0	0	0	0	1.25543	0.178178	0.0797615	0	0	0	0
ENSMUSG00000079998	0	0	0	0	0	0	0	0	0	0	0	0	0	0.958801	0	0	0	0	0	0	0	0	0	0	0	0	0	0	0	0	0	0	0	0	0	0	0	0	0.0905942	0.360642	0	0	0	0	0	0	0	0	0
ENSMUSG00000052014	0	0	0	0	0	0	0	0	0	0	2.24268	0	0	0	0	0	0	0	0	0	0	0	0	0	0	0	0	0	0	0	0	0	0	0	0	0	0	0	0	0	0	0	0	0	0	0	0	0	0
ENSMUSG00000062210	1.33697	0.00306222	0	0.834004	0.227209	2.00004	22.2735	6.91729	14.6949	32.2875	31.7829	16.8787	1.00882	0.285932	0.391486	0.0202949	0	0.100115	0	0.634162	0.509922	4.33974	0	0	33.282	29.365	27.632	32.5808	33.3502	41.3511	0.0405809	0.776483	0.151086	6.95746	0	0.0135753	0.31426	0	0.423674	0.909286	1.13951	1.9904	10.3742	31.4534	14.523	11.3936	13.8818	13.6896	0.0055643
ENSMUSG00000028890	0.078114	0.0532614	0.757769	3.63646	0.012113	2.9435	0.956554	3.68207	6.20567	5.46293	2.49676	3.82463	7.88953	6.93239	8.19159	0.572629	0.362902	1.39305	2.27984	1.07236	1.01009	1.51535	5.02454	0.117316	7.26784	8.75386	11.1999	3.59254	8.28258	8.22816	2.14101	1.25103	1.41247	0.974848	1.38656	1.26977	1.98596	0.443713	0.982531	1.43698	1.26821	0.648423	2.75952	7.85491	6.61763	4.96713	7.96257	12.3472	1.44525
ENSMUSG00000051154	13.0929	2.37539	10.907	24.5945	16.473	11.1177	63.93	17.8272	18.4484	10.8566	27.8612	16.6202	26.0796	22.5544	13.7247	0.059973	1.4494	0.0739619	2.88257	6.52971	4.04969	16.1761	8.72614	11.9218	18.621	10.4271	16.994	12.7161	12.708	16.5378	7.95967	8.04307	6.86449	1.81928	2.02288	2.0058	5.85057	19.479	3.34771	24.1506	34.1844	15.7968	31.5559	38.5651	27.8975	14.7831	16.81	18.1939	12.9735
ENSMUSG00000071064	0.00598391	9.38472	2.95831	17.4836	9.08637	4.02064	0	0	0	0	0	0	0	0	0.00684946	0	0.0485463	0	0	0	0	0	0	0	0	0	0.0343187	0.00946476	0	0	0	0.0849445	0	0	0	0	0	0	0	0	0	0	0	0	0	0	0	0	0
ENSMUSG00000028894	11.8372	0.0543296	0.0272171	8.95757	6.97338	1.24357	0.0822251	2.68145	2.53237	4.31315	0.139087	2.36471	1.76371	6.47093	4.61731	5.35604	1.27422	0.0370048	0.0676037	1.09875	0.0157066	0	0.301095	0	4.66887	8.5331	7.53031	4.56256	8.58519	8.477	0	0.199394	0.0837672	0	0	0	0.0348473	0.246381	0.375839	0.76434	0.0338454	0	3.53375	8.80478	6.43902	14.0475	2.77746	3.17298	0.0123401
ENSMUSG00000028896	0.0278171	5.95875	5.71496	1.93013	14.6148	13.8875	15.4492	12.4513	13.8774	11.6123	8.26678	4.57584	16.5623	45.4359	45.2934	31.3392	34.779	40.1718	7.44531	24.5739	37.048	12.8887	3.64397	18.3072	7.1658	7.84729	11.347	16.0814	12.9768	13.5971	29.4625	11.5392	27.8537	22.9913	19.2879	23.2947	20.2855	24.4673	13.5764	7.00664	9.92623	3.48516	8.57172	5.57412	8.21782	4.81382	7.06271	9.67359	16.6371
ENSMUSG00000028898	0.513477	6.04523	0.526177	0.534119	0.169201	1.6587	0.847799	0.218271	1.54548	0.812537	0.690484	1.27268	21.6369	23.6021	20.5938	0.128909	0.925721	0.127182	0.116174	0.151052	0.26991	0.023493	0	0.481981	0.218815	0.486474	0.594638	1.15578	1.45063	0.6273	0.154657	0.0934494	0.251912	0.151372	0.0660468	0.241436	0.379261	0.352828	0.0280809	0.251518	0.833651	0.0722434	0.729751	1.29833	0.93886	0.357769	1.01894	0.95346	1.29356
ENSMUSG00000028899	7.36929	4.30773	8.07491	7.78035	4.73591	10.376	40.8005	4.42716	7.21952	15.0959	42.9537	9.97978	29.626	22.7211	20.3295	1.53995	3.29753	1.7071	3.17065	2.66954	3.11566	0	0	0.991973	23.4474	22.2631	15.0509	24.486	12.8219	13.8929	6.56496	9.7001	4.66135	4.13131	3.11757	5.28923	8.1182	5.87243	5.53123	4.65137	8.70452	5.406	20.3248	18.9852	16.6824	15.3416	18.4276	7.83866	5.33693
ENSMUSG00000051159	0	0	0	0	0	0	0	0	0	0.0306196	0.94373	1.00042	267.7	157.114	292.093	75.3258	60.3191	59.638	17.1116	24.5829	27.8987	1.30671	0	0.0992907	0	0.214749	0.131249	10.5695	0.524555	3.0153	42.4735	7.31541	20.962	21.5556	41.9745	41.0331	25.5361	19.0433	16.5952	2.76341	2.51614	3.516	0.120803	0	0	0.640046	0	0	31.7483
ENSMUSG00000071068	0	0	0	0	0	0	0	0	0	0	0	0	0	0	0	0	0	0	0	0	0	0	0	0	0	0	0	0	0	0	0	0	0	0	0	0.0310945	0	0	0	0	0	0	0	0	0	0	0	0	0
ENSMUSG00000015165	8.941	2.54479	1.60221	2.39162	2.55091	4.68509	0.0160811	0.452659	0.157374	0.550329	1.16061	0.0304929	9.38992	6.12196	4.74409	1.93656	0.453835	0.318435	0	0.515729	0.4792	1.00531	0.274803	1.0093	0.0498059	0.137094	0.193356	1.03807	2.14973	0.158649	0.0352024	0.368691	0.622541	1.24037	1.19264	0.714411	0.726955	0.385486	0.178967	1.53938	0.361854	0.690639	0.106781	0.147761	0.0101762	0.38574	0.378408	0.0813837	0.752983
ENSMUSG00000056870	0.0427249	1.36336	0.0337281	32.1584	40.9255	43.5782	0.33116	3.18301	3.5781	2.74393	1.7619	4.10579	0	0	0	0	0	0	0.0139627	0	0	0.0338829	155.531	0.764655	1.02566	3.60833	1.81734	0	0.689975	4.72469	0	0	0	0	0.0158761	0	0	0	0	3.40585	1.37011	0	4.98052	0.864245	5.23899	19.0103	0	0	0
ENSMUSG00000091794	0	0	0	0	0	0	0	0	0	0	0	0	0	0	0	0	0	3.56748	0	0	0	0	0	0	0	0	0	0	0	0	0	0	0	0	0	0	0	0	0	0	0	0	0	0	0	0	0	0	0
ENSMUSG00000074256	0	0	0	0	0	0	0	0	0	0	0	0	0.979911	0	0	0	0	0	0	0	0	0	0	0	0	0	0	0	2.51467	0	0	0	0	0	0	0	0	0	0	6.18022	0	0	0	0	0	0	0	0	0
ENSMUSG00000074254	0	0	0	0	0	0	5.94874	0.0378158	0.031708	0.0618029	0	0.208888	0	0	0	0	0	0	0	0	0	0	0	0	0.852976	0.505694	0.883045	0	0.144378	0	0	0	0	0	0	0	0	0	0	0	0	0	0	0.0778632	0	0	0	0	0
ENSMUSG00000074252	0	0	0	0	0	0	0	0.482967	0.202481	0	0	0	0	0	0	0	0	0	0	0	0	0	0	0	0	0	0	0	0	0	0	0	0	0	0	0	0	0	0	0	0	0	0.173005	0	0.0370967	0	0	0	0
ENSMUSG00000005338	0	0	0	0.0130954	0	0	0	0	0	0	0	0	0	0	0	0	0	0	0	0	0	0	0	0	0	0	0	0	0	0	0	0	0	0	0	0	0	0	0	0	0	0	0	0	0	0	0	0	0
ENSMUSG00000005339	0	0	0	0	0	0	4.7002	0	0	0	0	0	0	0	0	0	0	0	0	0	0	0	0	0	0	0	0	0	0	0	0	0	0	0	0	0	0	0	0	0	0	0	0	0	0	0	0	0	0
ENSMUSG00000097823	0	0	0	0	0	0	0.0588387	0	1.49034	0	0	0	0	0	0	0	0	0	0	0	0	0	0	0	0	0	0	0	0	0	0	0	0	0	0	0	0	0	0	0	0	0	2.34419	0	0	0	0	0	0
ENSMUSG00000097821	0	0	0	0	0	0	0	0	0	1.99187	0	0	0	0	0	0	0	0	0	0	0	0	0	0	0	1.81091	0	0	0	0	0	0	0	0	0	0	0	0	0	0	0	0	1.16422	0	0	0	0	0	0
ENSMUSG00000097820	0	0	0	0.955189	0	1.65158	0	0	0	0	0	0	0	0.101568	0	0	0	0	0	0	0.0885539	0	0	0	0	0	0	0.0512426	0	0	0	0	0	0	0	0	0	0	0	0	0	0	0	0	0	0	0	0	0
ENSMUSG00000020612	259.655	204.369	309.476	145.015	186.992	186.085	17.4136	30.5271	27.956	21.5896	35.0937	11.8467	37.806	52.4844	31.7437	30.4311	13.5767	7.45799	7.72321	9.59985	18.4176	1.66495	0.594932	30.9337	25.2054	20.529	32.0195	10.0306	14.0727	23.518	20.8784	40.1078	20.0649	70.6641	11.3083	34.9458	23.4981	22.3939	20.8872	20.1387	26.1907	28.5899	27.2972	43.4698	47.9331	9.57755	6.42412	20.5556	13.5923
ENSMUSG00000101288	0	0	0	0	0	0	1.46278	4.12866	8.13998	13.7686	24.3157	13.7658	0	0	0	0	0	0	0	0	0	0	0	0	10.0677	11.8309	10.9438	6.18009	1.8461	5.77244	0	0	0	0	0	0	0	0	0	0	0	0	6.35545	15.1639	1.13135	0	26.8953	4.93525	0.0975688
ENSMUSG00000000673	0	0	0	0.0194181	0.0220725	0	0	0.537838	0	0	0	0	0	0	0	0	0	0	0	0	0	0	0	0	0	0	0	0	0	0	0	0	0	0	0	0	2.25763	0	0	0	0	0.160212	0	0	0	0	0	0	0
ENSMUSG00000020611	14.6699	2.18199	10.6497	3.47009	3.52438	4.34036	4.29379	8.02484	11.1573	10.1458	4.94294	20.0154	3.64803	3.54343	3.82587	2.94882	2.78	2.95226	7.44459	13.3879	11.7561	6.37552	20.946	20.8032	16.5155	10.9209	12.895	10.9425	10.6817	9.85472	5.04236	5.92923	1.71631	7.83682	4.19986	14.375	9.46929	7.09814	11.0694	8.58665	19.736	15.0928	13.2327	15.5959	22.8975	6.15115	13.8407	6.61462	8.60991
ENSMUSG00000103705	0	0	0	0	0	0	0	0	0	0	0.535633	0	0	0	0	0	0	0	0	0	0	0	0	0	0.133737	0.297326	0	0	0	0	0	0	0	0	0	0	0	0	0	0	0	0	0	0	0	0	0	0	0
ENSMUSG00000103706	0	0	0	0	0	1.07924	0	0	0	0	0	0	0	0.17702	0	0	0	0	0	0	0	0	0	0	0	0	0	0	0	0	0	0	0	0	0	0	0	0	0	0	0.37613	0	0	0	0	0	0	0	0
ENSMUSG00000103700	0	0	0	0	0	0	0	0	0	0	0	0	0	0.340259	0	0	0	0	0	0	0	0	0	0	0	0	0	0	0	0	0	0.106991	0	0	0	0	0.342805	0	0	0	0	0	0	0	0	0	0	0	3.71466
ENSMUSG00000103701	0	0	0	0	0	0	0	0	0	0	0	0	0.166143	0	0	0	0	0	0	0	0	0	0	0	0	0	0	0	0	0	0	0	0	0	0	0	0	0	0	0	0	0	0	0	0	0	0	0	0
ENSMUSG00000103702	0	0	0	0	0	0	0	0	0	0	0	0	0	0	0	0	0	0	0	0	0	0	0	0	0	0	0	0	0	0.557189	0	0	0	0	0	0	0	0	0	0	0	0	0	0	0	0	0	0	0
ENSMUSG00000103703	0	0	0	0	0	0	0	0	0	0	0	0	0	0	0	0	0	0	0	0	0	0	0	0	0	0	0	0	0	0	0	0	0	0	0	0	0	0	0	0	0	0	0.306918	0	0	0	0	0	0
ENSMUSG00000103708	0	0	0	0	0	0	0	0	0	0	0	0	0	2.11667	0	0	0	0	0	0	0.480588	0	0	0	0	0	0	0	0	0	0	0	0	0	0	0	0	0	0.699992	10.5491	0.13808	0	0	0	0	0	0	0	0
ENSMUSG00000028549	0.109767	0.0477949	0.437824	3.35545	1.72946	0	0	0.0283782	0.594868	0.0579736	3.4804	0.013063	1.85533	0.39122	0.119032	0.120671	0	0.0372045	0	0.294582	0.0631654	0	0	0	0.170693	0.0271063	0.364466	0.12793	0.343094	0.367009	0	0.0546736	0.189494	0.250926	0.386413	0	0.0233569	0.31652	0.082145	0.098102	0.328938	0	0.0152482	0	0.222332	0	0	1.0285	0.794032
ENSMUSG00000028542	0.369571	0.719765	0	0.526181	0.587616	0.565283	0	0.639212	0.686043	2.44454	0.0699958	0.0470788	0.103553	0.809413	2.28792	0	0	0.0670419	0	0	0	0	0	0	3.36423	2.35678	3.00021	1.41609	1.41547	1.43291	0	0	0	0.0265979	1.27657	0	0	0	0	0	0	0	0.439631	0.250068	0.494906	1.92563	1.93646	0.376951	0
ENSMUSG00000028540	3.16175	47.9513	12.3822	0.00783132	0.00890186	0	0	2.51616	3.12828	0.17725	0	4.31344	7.2538	15.1288	17.1047	11.0913	2.91376	11.2613	7.10013	7.16028	7.62838	0.0630356	7.17298	0	0.587118	2.71418	1.64617	0	4.30636	11.6574	27.8721	39.6727	19.2799	13.1324	8.78197	2.94601	20.7809	8.73066	8.33825	4.07418	5.99955	4.94295	2.23777	2.23311	2.35918	32.47	0	0	6.73305
ENSMUSG00000028541	0.0106381	0	0.176357	11.1216	7.38249	0	4.85218	9.37979	9.39836	10.0774	24.9483	0.32473	0	0	0	3.4719	0.124662	0.0342539	0	0	0	0	0	0	12.5725	15.523	18.5931	2.99507	10.5405	22.1889	0.583152	0	0.019385	0.366922	0	0	0	0	0	0.37634	0	0	0.687904	0.564868	1.26432	16.8068	11.1795	5.21616	0.0342684
ENSMUSG00000028546	0	0	0	0	0	0	0.0177707	0	0.0102299	0	0	0	0	0	0	0	0	0	0	0	0	0	0	0	0	0	0	0	0	0	0	0	0	0	0	0	0	0	0	0	0	0	0	0	0.0112454	0	0	0	0
ENSMUSG00000028545	0	0	3.01069	0.0450905	3.54937	4.15167	2.09197	0.593232	0.497417	0.561306	0.444468	0.0862347	2.02324	0	0.116412	0	0	0	0	0	0	0	0	0	0.610361	2.4157	4.33808	0.0402151	0.119206	0.0897326	0.0497767	0	0	0	0	0	0	0	0	0	0	0	0.83883	0.610736	1.09358	0	0.103563	0.652107	0
ENSMUSG00000102252	20.823	68.7904	14.0458	3.81377	21.6506	10.3229	0.266041	7.03205	6.91729	8.70651	7.43364	0	30.3997	29.439	38.7318	20.3554	12.0443	23.1478	14.1205	24.4903	36.2848	9.28892	0	8.10684	6.72915	4.85594	7.03745	4.82274	5.81121	15.1355	10.774	28.5427	18.3398	22.1355	15.641	15.4557	60.4085	31.0012	49.082	46.0582	41.9293	33.2345	0.032714	0.0626801	0	16.3794	5.65446	15.6705	33.086
ENSMUSG00000102254	0	0	0	0	0	0	0	0	0	0	0	0	0	0	1.30344	0	0	0	0	0	0	0	0	0	0	0	0	0	0	0	0	0	0	0	0	0	0	0	0	0	0	0	0	0	0	0	0	0	0
ENSMUSG00000102257	0	0	0	0	0	0	0	0	0	0	0	0	0	0	0	0	0	0	0	0	0	0	0	0	0	0	0	0	0	0	0	0	0	0	0	0	0	0	0	0	0	0	0	0	0	0	0	0	0
ENSMUSG00000102256	0	0	0	0	0	0	0	0	0	0	0	3.13745	0	0	0	0	0	0	0	0	0	0	0	0	0	0	0	0	0	0	0	0.375182	0	0	0	0	0	0	0	0	0	0	0	0	0	0	0	0	0
ENSMUSG00000102259	0.0230889	7.53144	8.8583	0	2.46687	0	0	0	0	0	0	0	0	0	2.00858	0	0	0	0	0	0	0	0	0	0	0	0	0	0	0	0	0	0	0	0	0	0	0	0.098489	0	0.135995	0	0	0	0	0	0	0	0
ENSMUSG00000102258	0	0	0	0.507065	0.00976915	0	0	0	0	0	0	0	0	0	0	0	0	0	0	0	0	0	0	0	0	0	0	0	0	0	0	0	0	0	0	0	0	0	0	0	0	0	0	0	0	0	0	0	0
ENSMUSG00000027641	12.7214	0.0263863	0.0158623	0.0514727	20.6582	0.146522	3.88162	6.59103	18.1059	4.34637	3.42255	4.5636	0	1.59027	0.940441	2.73972	0.917712	2.6455	0.0262665	5.43024	0.183077	1.67849	10.8603	44.7377	9.16908	9.45917	9.33439	2.92393	5.33148	4.69618	0	2.53544	0.53702	0.616047	1.782	8.5937	3.35778	1.36147	1.23806	1.61756	3.97136	4.24685	6.9062	4.7984	7.50033	3.95938	1.12765	2.27701	0
ENSMUSG00000027642	163.442	209.321	107.251	76.2217	92.328	70.8678	2.09613	5.80091	3.4334	6.18294	5.63735	0.723911	34.232	25.9828	41.763	8.42208	5.92435	16.4551	5.54329	6.51451	12.7963	9.2409	17.4879	33.239	6.53671	5.05911	7.154	0.114654	2.11467	1.62025	11.2822	19.1317	12.8347	30.5272	11.7439	6.4564	11.405	14.2885	12.6259	19.609	19.5214	20.4397	5.54832	3.36025	7.30228	0.645063	0.0656132	0.291634	4.65712
ENSMUSG00000027643	0	0	0	0	0	0	0	0	0	0	0	0	0	0	0	0	0	0	0	0	0	0	0	0	0	0	0	0	0	0	0	0.126371	0	0	0.178629	0	0	0	0	0	0	0	0	0	0	0.305564	0	0	0
ENSMUSG00000027646	0	0	0.442219	0.0108574	3.16563	3.08516	0	0.345836	0	0	0	0	0.0173992	0	0.0280309	0	0	0.0394261	0	0.0156086	0	0	0.187131	0.0996088	0	0.373424	0	0	0.0765434	0	0	0	0	0.735159	0.177444	2.46987	0.0123758	0.37917	0	1.17821	0.97362	0.985393	0	0	0	0	0	0	0.841445
ENSMUSG00000027649	0.0296784	21.6768	14.3268	32.8433	22.6151	0.247332	5.0608	18.2958	26.0365	11.9128	27.3777	6.86727	79.6226	85.849	69.1429	3.02204	8.82844	0.700793	0.0775922	8.02057	9.924	0	20.7782	0	40.7383	36.553	41.5881	10.828	14.8423	21.5073	2.44034	12.3269	2.77616	0.884637	3.10994	15.4113	7.17928	8.83701	4.05112	2.09985	2.7775	7.49101	27.9385	42.4739	39.1691	21.2606	18.9121	46.8059	8.39182
ENSMUSG00000025648	0	0.00648751	7.41651	0.00486747	0.0110657	0.720499	0	0	0	0.0220335	0.132867	0.235826	0	0	0	0	0	1.8382	1.68986	9.23665	4.77134	0	0	0.0178621	0.162185	0.0257552	0	0	0.0171575	0.232476	5.17989	3.1169	1.04028	0.33659	0.367152	6.04919	1.85309	0.0392273	2.9425	0.357313	3.02842	0.0602399	0	0.0693981	0	0.983946	0	0	0
ENSMUSG00000025646	0.00501312	0.130346	0.21964	0	0.121271	0	0	0.0123124	0	0	0.0134825	0	0.270698	0.113159	0.126241	0	0.0090379	0	0.0196597	0.102248	0	0.0596346	0	0.0978771	0	0	0	0	0	0	0.019629	0	0.0548104	0	0	0	0	0.0119416	0.00712806	0.610078	0.0492126	0	0	0.0253515	0	0	0	0	0
ENSMUSG00000025647	103.526	108.031	111.584	70.4742	61.9135	55.8353	1.13239	5.56171	1.18675	3.81176	0.502063	0.275287	1.19949	0.101784	0.984793	0	0.0146328	0	0	0	0.044371	0.0193103	0	0	2.42807	3.10369	2.44384	0.975677	3.83077	4.18221	0	0.153623	0	0.705057	0.126671	2.67908	0.196886	0.0580021	0	0.57427	0.812711	0.653193	0.428447	0.492543	1.08406	6.63982	3.17379	0.465325	5.5603
ENSMUSG00000025644	0	0	0	0	0	0	0	0	0	0	0.107417	0	0	0	0	0	0	0	0	0	0	0	0	0	0	0	0	0	0	0	0	0	0	0	0	0	0	0	0	0	0	0	0	0.0336633	0	0	0	0	0
ENSMUSG00000025645	15.572	0.0207252	0.228416	0	0.0176754	9.65902	0	0	0	0	0	0	8.3727	3.87039	16.5398	33.1029	23.4582	1.01637	0.240696	31.5195	16.5368	0.0417208	22.9718	0	0	0	0	0	3.50795	5.81762	8.30823	27.6039	19.8759	11.7833	14.505	18.6205	16.0937	4.55317	17.9526	16.5267	10.501	7.18457	0	0	0	4.48093	0	0.0529136	26.8134
ENSMUSG00000105702	0	0	0	0	0	0	0	0	0	0	0	0.806774	0	0	0	0	0	0	0	0	0	0	0	0	0	0	0	0	0	0	0	0	0	0	0	0	0	0	0	0	0	0	0	0	0	0	0	0	0
ENSMUSG00000105703	0.0382209	11.7059	2.89656	16.2001	4.24319	9.641	0.156263	2.88321	2.69864	3.42995	0.0881081	0.827186	1.36555	0.342359	0.64999	0.384912	0	1.72296	2.64446	1.85145	2.32824	0	0	0.0355348	1.97623	3.54817	3.58553	5.52722	1.74078	2.23535	0.277931	0.292812	0.656674	0.627758	0.304337	0.00953582	1.34657	0.156077	1.1956	0.2627	0.375205	0.279628	0.562038	1.1597	1.27313	1.40562	0.889613	2.63607	1.12567
ENSMUSG00000105700	0	0	0	0	0	0	0	0	0	0	0	0	0	0	0	0	0	0	0	0	0	0	0	0	0.097499	0	0	0	0	0	0	0	0	0	0	0	0	0	0	0	0	0	0	0	0	0	0	0	0
ENSMUSG00000105707	0	0	0	0	0	0	0	0	0	0	0	0	0	0	0	0	0	0	0	0	0	0	0	0	0	0	0	0	0	0	0	0	0	2.12816	0	0	0	0	0	0	0	0	0	0	0	0	0	0	0
ENSMUSG00000105708	0	0	0	0	0	0	0	0	0	0	0	0	0.30223	0.460695	0.0442641	0	0	0	0	0	0	0	0	0	0	0	0	0	0	0	0	0	0	0	0	0	0	0	0	0	0	0	0	0	0	0	0	0	0
ENSMUSG00000105709	0	0	0	0	0	0	0	0	0	0	0	0	0	0	0	0	0	0	0	0	0	0	0	0	0	0	0	0	0	0	0	0	0	0	0	0	0	0	0	0	0	0	0	0	0	0	0	0	0
ENSMUSG00000028640	0.0218212	0.00859652	0.00861309	0.0193495	0	0	7.41593	16.2746	22.8883	22.0725	13.7327	9.68721	22.8838	55.8419	46.4083	26.7396	22.5157	8.29101	9.98375	20.2135	30.479	5.41654	14.2926	4.07106	16.8435	22.405	18.063	3.26738	4.54704	2.92649	25.3192	8.62746	5.93798	7.17335	16.9954	17.5939	29.2602	18.4181	31.7924	18.9182	28.9616	9.15306	12.8627	12.4328	14.9677	0.0693519	1.79741	0.0877914	10.6064
ENSMUSG00000069441	0.00470631	0	0	0	0.00948738	0	1.46475	2.41581	0.678438	1.78519	0.101259	0.191548	0.160504	0	0	0	0.00848475	0	0	0	0	0	0	0	0.538828	1.96527	0.499342	4.36217	0	3.68739	0	0	0	0	0	0	0	0	0	0	0	0	0.260855	0.142799	0.319621	0.00897452	10.5818	0.440227	0
ENSMUSG00000056258	0	0	0	0	0	0	0.00669913	0.0367943	0.00385644	0.0375834	0	0	0	0	0	0	0	0	0	0	0	0	0	0	0.00691613	0.0615043	0.0483296	0	0	0	0	0	0	0	0	0	0	0	0	0	0	0	0.197703	0	0	0	0	0	0
ENSMUSG00000075084	0	0	0	0	0	0	0	0	0	0	0	0	0	0	0	0	0	0	0	0	0	0	0	0	0	0	0	0	0	0	0	0	0	0	0	0	0	0	0	0	0	0	0	0	0	0	0	0	0
ENSMUSG00000094936	0	0	0.00641448	0	0	0.317419	0	0	0	0	0	0.78391	2.30927	0.937451	0.533248	0.975897	0.00976605	0	0.0212436	0.138108	0	0	0	0	0	0	0	0.514086	0.0677269	0.535308	0.148473	0.222147	0.0197421	0.276801	0.760875	0.577093	0.383261	0.154844	0.215666	0.275957	0.935924	0.13871	0.100082	0.328728	0.159418	0.0413191	0	0	0.372263
ENSMUSG00000094933	0	0	0	0	0	0	0	0	0	0	0	0	6.27952	0	0	0	0	0	0	0	0	0	0	0	0	0	0	0	0	0	0	0	0	0	0	0	0	0	0	0	0	0	0	0	0	0	0	0	0
ENSMUSG00000066880	0.00884923	17.5599	22.6968	0.204018	0.017839	0	0.0633139	11.9755	2.56955	5.29253	0.0237995	2.3811	4.9293	3.15161	3.44394	12.4765	0.0159538	2.67843	1.80458	29.7583	42.8617	67.1819	0	0.0863869	2.35313	0.68508	3.90788	0.923791	13.4979	7.49552	18.1909	66.9968	41.0873	28.1483	30.2652	34.7267	12.3609	14.3762	19.4148	19.5598	24.706	14.9554	3.6903	6.98112	11.058	0.0337494	0.0720899	7.39639	1.78637
ENSMUSG00000071562	0	0	0	0	0	0	0	0	0	0	0	0	0	0	0	0	0	0	0	0	0	0	0	0	0	0	0	0	0	0	0	0	0	0	0	0	0	0	0	0	0	0	0	0	0	0	0	0	0
ENSMUSG00000096265	0	0	0	0	0	0	0	0	0	0	0	0	0	0	0	0	0	0	0	0	0	0	0	0	0	0	0	0	0	0	0	0	0	0	0	0	0	0	0	0	0	0	0	0	0	0	0	0	0
ENSMUSG00000108720	0	0	0	0	0	0	0	0	0	0	0	0	0	0	0	0	0	0	0	0	0	0	0	0	0	0	0	0	0	0	0	0	0	0	0	0	0	0	0	0	0	0	0	0	0	0	0	0	0.0523388
ENSMUSG00000020706	0.122809	31.1331	9.75784	19.0572	27.1645	42.3568	0.417366	17.3283	22.6226	9.68644	1.80007	0.0277687	21.3951	52.085	29.1548	9.94	18.1774	0.909504	7.20011	14.8411	20.5439	61.6353	20.7531	0.539492	29.5723	51.4413	38.5796	1.59282	0.422244	0.0433426	6.20312	13.1912	15.1727	7.5461	12.9784	28.2255	17.9488	13.2813	18.7629	7.4553	7.82425	12.736	13.241	11.0857	6.9225	0.199058	6.90316	0.296452	2.80879
ENSMUSG00000027087	12.4585	12.8049	16.9173	22.2293	16.0445	14.6044	0	0.024469	0.379564	0.139965	0	0	2.69693	2.84231	2.18384	13.1101	1.84104	2.67864	1.39677	2.87659	2.26708	0.0948115	56.7937	12.7732	0.570323	0.280469	0	0.0157582	0.225767	0.334033	9.58662	2.61639	2.94103	12.1353	3.84273	6.42477	0.35244	1.7799	0.219571	4.03909	2.38638	2.46911	0.0197216	0	0	0.916662	0	0	1.34256
ENSMUSG00000031618	0	0	0	0	0	0	0	0	0	0.0248873	0	0	0	0	0	0	0	0	0	0	0	0	0	0	0	0.155152	0	0.0261516	0	0	0	0	0	0	0	0	0.0417783	0	0.0470183	0.0116983	0	0.0907227	0	0	0	0	0	0	0
ENSMUSG00000002210	0.0144571	1.94783	2.49084	0.25639	0.00728596	0.649471	0	0.088768	0.0744308	0.0145075	0	0	2.58848	2.59254	1.90305	0.113239	0.508246	0.0465509	0.340173	0.79246	0.454443	0.0687909	0	1.48188	0.0266968	0.322201	0.0414569	0	0.271127	0.051023	0.141518	0.775295	0.0526883	0.055405	1.85337	0.0757456	0.423755	0.568223	0.503627	0.0409156	0.368996	0	0.0572362	0	0	0.0137842	0	0	0.83827
ENSMUSG00000031610	0	0	0	0	0	0	0	0	0	0	0	0	0	2.20524	0	0	0	0	0	0	0	0	0	0	0.282376	0	0	0	0	0	0	0	0	0	0	0	0	0	0	0	0	0	0	0	0.951953	0	0	0	0.0820972
ENSMUSG00000031613	0	0	0	0	15.8007	62.5395	0	0	0	0	0.0418672	0	0.044242	0	0	0	0	0	0	0	0	0	0	0	0	0	0	5.22001	3.16276	0	0	0	0	0	0	0	0	0	0	0	0	0	0	0	2.11444	0	0	0	0
ENSMUSG00000048485	0.0123717	0	0	0	0.00831334	0	1.50478	5.20605	7.77923	4.65972	5.80061	1.00707	0.175802	0.620583	1.74655	0.0107672	0	0.0265575	0.380054	0.126168	1.99519	0	0.0180074	0	5.84856	5.27264	8.207	0.0521823	1.06986	0.669503	0	0.637445	0	0.379306	0.579245	0	0.52519	0.117881	0.510142	0	0.19432	0.467651	10.7539	7.49727	18.4472	1.45483	0.940668	1.23191	0
ENSMUSG00000047935	0	0	0	0	0	0	0	0	0	0	0	0	0	0	0	0	0	0	0	0	0	0	0	0	0	0	0	0	0	0	0	0	0	0	0	0	0	0	0	0	0.0103261	0	0	0	0	0	0	0	0
ENSMUSG00000031616	0.00488679	0	0	11.9858	6.18164	5.39864	0	0	0	0	0	0	0	0	0	0	0	0	0	0	0	0	0	0	0	0	0	0	0.0610977	0	0	0	0	0	0	0	0	0	0	0	0	0	0	0	0	0	0	0	0
ENSMUSG00000031617	10.191	3.1011	12.7774	8.96696	2.57542	5.02144	0.105469	10.6925	17.3846	5.28586	9.67348	7.22185	40.2743	19.9401	36.2665	4.25934	12.4907	1.83533	9.94323	9.6713	37.8756	74.5848	0.815333	0.415723	7.15013	4.24209	8.48246	14.9534	9.33801	7.76914	37.8639	75.3327	57.699	48.71	34.2899	7.60324	68.9939	70.0883	39.2932	11.6258	30.0225	30.7007	0.103752	0.372731	1.00112	1.66786	0	0.0593068	57.5525
ENSMUSG00000035109	0	0	0	0.419269	0.884616	0	0	0.262482	0.366812	0.259987	0	0	0	0	0	0	0	0	0	0	0	0	0	0	1.44725	0.797739	0.482912	0	0	0.160016	0	0	0	0	0	0	0.0196398	0	0	0	0	0	0.00854768	0.0409435	1.15835	0.265551	0.0175884	0	0
ENSMUSG00000039116	0.00822753	0.00486189	0.00487126	3.27572	8.5085	7.20266	0	0.202072	0.0762455	0.495373	0.475741	0.139527	0.0233826	0.0309528	0	0	0	0.0264921	0	0	0	0	0	0	0.774851	0.965077	0.176948	2.29038	0.462896	2.06164	0	0	0	0.0420414	0.100889	1.93263	0	0.0293978	0	0	0	0	3.32246	0.561693	0.0186253	5.64027	0.089367	0	0
ENSMUSG00000071708	6.54085	5.19918	0.0527247	0.102654	4.33985	2.66125	41.5098	79.6888	85.8355	82.3474	90.9021	139.35	63.2079	68.5901	166.691	349.761	352.544	392.978	105.86	147.008	134.145	67.4372	107.848	140.136	65.3505	72.242	76.2387	117.612	83.7402	90.3264	140.991	92.3519	137.218	195.861	213.464	123.65	212.733	249.441	216.731	51.7038	43.3778	51.893	113.724	108.306	112.963	67.9765	99.0611	113.058	139.157
ENSMUSG00000043556	0	0.0214272	0	13.3435	0.730965	7.22407	0	0	0.373364	6.36767	6.48507	3.44355	0	0	0	0	0	0	0	0	0	0	0	0	0.937426	5.14646	3.63927	0	2.09674	0.511889	0	0	0	0	0	0	0	0	0	0	0	0	0.334964	0.0916845	0.369383	0	1.42773	2.13354	0
ENSMUSG00000020707	0.0500188	19.2568	6.15982	0	5.79785	1.5827	7.42583	0.368545	5.3306	1.65638	3.8339	0	4.19352	2.41492	4.75206	0	0.0225441	12.5625	0.0245195	3.73007	0.888684	0.327255	0	0	7.38927	10.1501	11.1161	15.4669	0.0781708	4.94284	2.20331	7.69211	5.69661	2.46004	1.78429	13.7585	1.99695	2.91913	1.618	2.22957	5.30304	0.365943	9.01021	24.7255	11.4081	11.9227	4.71993	0	7.38491
ENSMUSG00000035104	0.00954013	0	0	0	5.00027	8.7207	0	0	0	0	0	4.24958	19.7112	9.40342	14.895	32.0573	11.6268	7.12671	26.9186	67.6902	80.76	95.8961	4.66567	142.274	0	0	0	3.10846	4.41324	4.17505	52.9689	28.259	84.453	108.465	56.6206	21.943	150.983	88.833	95.1714	29.8619	51.3219	61.2117	0	0	0	1.61911	0	0.0287865	55.5012
ENSMUSG00000035105	0	0	0	0.222848	0.101325	1.33518	0	0.123448	0	0.0201753	0	0	0	0	0.0230134	0.183727	0.181233	0	0	0.410069	0.219821	0	0	0	0	0	0	0	0	0	0.0393613	0	0	0	0	0	0.325136	0.431028	1.85817	0	0	0.330957	0	0	0	0	0	0	0.12953
ENSMUSG00000047180	0	0	0.00985003	0.0073761	0	0	0	0	0	0	0	0	0	0.146041	0	0	0	0	0	0	0	0	0	0	0	0	0	0	0	0	0	0	0	0	0	0	0	0	0	0	0	0	0	0	0	0	0	0	0
ENSMUSG00000035107	0.0222974	0.609869	0.00754376	0.451925	3.48034	0.176696	1.25347	9.03595	8.3309	5.44675	5.46562	2.83778	0.0633691	0.0559234	0.444823	0	0	0.0820528	0.00624589	0	0	0	0	0	5.41156	6.78523	6.22954	1.69285	4.63963	5.4411	0.0249446	2.29102	0.0116089	0.398776	0.120731	2.41436	0.476491	0	0.0951126	0.522868	1.02565	0.361217	7.89443	8.13472	10.2755	3.74776	4.67952	1.57628	1.65543
ENSMUSG00000006445	0.0343518	0	1.47794	0	0	0	0	0.239047	0	0	0	0	0	0	0.157283	0	0	0.0368702	0	0.4525	1.59624	0	0	0	0	0.0268628	0	0	0.053686	0.0808246	0	0	0	0.526597	0.102118	2.34975	0.578675	2.9731	1.14784	0.66434	0.348464	0.125661	0	0	0	0	0.342034	0	0.221315
ENSMUSG00000006442	0.150619	68.1584	22.8293	126.109	158.192	152.196	0	0.863165	5.41091	4.39999	16.1133	0.567618	129.227	116.561	104.057	31.4168	22.689	33.1945	12.6011	32.9393	46.8424	0.159264	5.48077	3.59421	5.31552	6.24249	6.04679	2.80588	2.04007	11.3403	36.7614	28.1387	59.894	18.8562	27.9842	11.2527	31.09	13.3947	22.6537	36.0439	29.5062	17.1414	1.0601	0	1.70485	11.5526	2.13592	0.151494	32.4538
ENSMUSG00000026976	0	0	0	0	0	0	0.031589	0	0	0	0.0118742	0	0	0	0	0	0	0	0	0	0	0	0	0	0	0	0	0	0	0	0	0	0	0	0	0	0.0714002	0	0	0	0	0.339166	0	0	0	0	0	0	0
ENSMUSG00000095256	0	0	0	0	0	0	0	0	0	0	3.02394	0.508471	0	0	0	0	0	0	0	0	0	0	0	0	0	0	0	0	0	0	0	0	0	0	0	0	0	0	0	0	0	0	0	0	0	0	0	0	0
ENSMUSG00000075558	0	0	48.2652	0.969846	0	0	0	0	0	5.8536	0	0	1.45058	0.914388	4.00621	0	6.96716	7.04351	0.285949	27.3273	23.5182	0	0	0	0	0	0	1.61463	0	0	13.9897	13.801	9.30085	8.75581	13.6557	7.76795	2.35835	1.91059	1.76251	0	2.00423	1.33365	0	0	0	0	0	0	12.2139
ENSMUSG00000079677	29.4977	18.8061	56.3244	57.1678	17.2459	32.3502	48.5998	0.0840458	3.59404	7.14258	13.989	3.01766	16.8248	21.714	12.3777	31.8072	41.2112	10.3575	26.3701	42.0519	77.4482	28.0879	227.126	37.1919	12.3855	11.0785	16.3875	5.73734	5.77584	7.24631	174.856	108.489	155.767	77.1128	50.1254	24.3835	43.8567	24.2098	67.8761	123.19	149.623	97.1387	5.96106	6.57596	0.309866	17.3577	13.2881	8.57024	144.111
ENSMUSG00000075555	0	0	0	0	0	0	0	0	0	0	0	0	0	0	0	0	0	0	0	0	0	0	0	0	0	0	0	0	0	0	0	0	0	0	0	0	0	0	0	0	0.0285851	0	0	0	0	0	0	0	0
ENSMUSG00000087155	0	0	0	0	0	0	0	0	0	0	0	0	0	0	0	0	0	0	0	0	0	0	0	0	0	0	0	0	0	0	0	0	0	0	0	0	0	0	0	0	0	0	0	0	0	0	0	0	0
ENSMUSG00000075553	0	0	0	0	0	0	0	0	0	0	0	0	0	0	0	0	0	0	0	0	0	0	0	0	0	0	0	0	0	0.08761	0	0	0	0	0	0	0	0	0	0	0	0	0	0	0	0	4.24675	0	0
ENSMUSG00000079671	0	0	0	3.23796	0	0.0212906	0.896865	0.214171	1.0887	0.481282	0.513022	0.566878	0	0.478424	0.224584	0	0	0	0	0	0	0	0	0	0.342187	0.511432	0.468859	0.689636	0.596231	0.307759	0	0	0.278078	0	0	0	0	0.0129825	0	0	0	0	0.532238	0.992209	0.727933	0.207858	0.754785	0.328905	3.40595
ENSMUSG00000092200	0	0	0	0	0	0	0	0	0.592764	0	0	0	0	0	0	0	0	0	0	0	0	0	0	0	0	0	0	0	0	0	0	0	0	0	0	0	0	0	0	0	0	0	0.023741	0	0	0	0	0	0
ENSMUSG00000042410	0.0653308	0.0268563	6.21911	3.40783	13.691	5.94974	14.1955	27.5285	25.1647	28.384	14.782	31.6188	6.24012	5.87737	4.71443	5.58444	6.91838	1.57313	2.27799	14.6213	9.87593	24.7744	6.05274	12.136	28.8071	33.1917	26.464	32.4378	27.2565	19.8691	19.3856	23.8257	23.9234	14.2966	30.6449	76.0679	31.0063	13.9316	22.9121	52.7354	36.9744	35.9203	54.7658	53.5143	39.012	27.7489	52.8204	19.9701	16.9763
ENSMUSG00000042414	0	0	0	0	0	0	0	0	0	0	0.533316	0	3.26276	9.73759	2.55655	1.85299	0.0564481	0.134424	1.12556	0.691832	0.370863	0	0.319014	0.135847	0	0	0	0	0	0	0.490389	0	0	7.65294	0.977307	0	0.0843909	0	0	0.147689	0	0	0.137733	0	0	0	0	0	0
ENSMUSG00000095250	0	0	0	0	0	0	0	0	0	0	0	6.28225	1.45455	2.20053	2.00858	0	2.24085	0	0.860192	7.26991	6.39524	0	0	0	0	0	0	0	0	0	0	0	0	0	0.163012	0	0	0	2.28713	0	0	0	0	0	0	0	0	0	0.314033
ENSMUSG00000042417	0.099851	0.134868	0.0675641	9.87861	9.27364	0	10.3079	146.162	168.351	156.969	51.522	11.3533	3.36477	0.0357761	1.11028	1.48974	0.0257166	0.091861	2.90888	0	0	0.0339371	0	0	241.126	324.767	248.371	25.7659	49.713	51.652	1.899	0.359983	3.743	2.00445	0.98589	0	0	0	0.202823	0.403703	0	0	155.566	123.244	137.723	100.889	76.4626	17.9914	0.0612666
ENSMUSG00000042419	1.22612	0	0.054446	1.03287	1.11227	1.41298	0	0	0	0	0	0	0	0.691918	0.526302	0	0	0	0.270473	0	0.586505	0.364639	0	0	0	0.071911	0.04395	0	0.239527	0	0.240045	0.241741	2.34599	0.0783159	0.375879	0	0.30982	0.401596	0.435848	0.173505	0.300913	0.168196	0	0	0	0	0	0	0.0329141
ENSMUSG00000092203	3.30991	22.4757	1.71473	9.43391	3.79791	10.2516	0.105721	0	0	0.0296558	0.0794806	0.133646	35.9473	31.3159	24.6941	15.9336	17.2358	22.267	5.04146	13.9389	12.6823	16.1011	105.172	15.7231	0.327437	0.06933	0.0423725	1.12185	2.81734	0.730099	10.1251	5.96645	6.13913	15.2143	18.0206	4.61931	6.54153	12.7418	9.03441	7.73657	8.29722	2.8648	0.234002	0	0.0334505	0.591724	0	0.133759	16.1202
ENSMUSG00000037613	14.9084	0	0.00945051	9.74491	6.7331	2.26345	0	0	0	0	0	0	0	0	0	0	0	0	0	0.0203475	0	0	0	0	2.82965	0	0.0915439	0	5.66266	5.07004	0	0.327291	0.378121	4.3636	0.516017	0.850235	0.0483995	3.04178	3.05259	0	0.391734	0	0	0	0.162603	4.2613	1.43036	0	0
ENSMUSG00000037610	0	0.0101108	0.0101303	0.00758597	0	0	13.772	10.7999	4.7392	5.25392	13.989	0	0	0	0	0	0	0	0	1.33048	0	0	0	0	3.31755	6.4424	4.46486	0	4.2784	6.76322	0	0	0	0	0	0	0	0	0	0	0.0839824	0	0.677393	2.79046	2.34336	0	0	0	0
ENSMUSG00000041852	0.145692	5.56597	1.6605	1.69884	0.778304	5.62309	1.14663	5.70734	7.31331	10.6434	5.27013	2.36366	5.44485	2.19244	7.12925	0.0475491	0.0262661	0.023456	0.507077	0.789322	0.0497792	0	0.842937	0.201487	6.47039	9.55303	7.96925	7.2474	10.8154	7.22435	0.570463	1.8154	1.23451	0.353621	0.0812063	0.0190833	0.699467	0.0260287	0.331451	0.793736	0.672207	1.21246	3.99916	3.75753	3.50429	10.724	8.91147	9.9133	0.0234659
ENSMUSG00000037617	16.3058	91.7204	16.1927	0.0497722	0.042432	0	10.1403	75.1499	52.4066	42.7232	18.0018	44.7068	5.26422	6.03587	6.71404	0.476293	0.0126493	0.361471	1.21067	4.70457	0.153425	0	0	0	44.3368	50.8284	54.9067	14.4491	23.8384	19.4137	11.4835	2.23545	14.2939	10.9528	0.876006	4.42353	1.54596	0.885802	0	0	0.206631	5.10752	75.7961	79.1946	83.4031	24.7921	51.6325	46.1739	0.226015
ENSMUSG00000041857	1.92716	1.56181	1.69522	1.63563	1.77598	0	1478.8	2169.77	1832.98	579.392	1370.53	1235	16.3527	5.52395	8.50855	7.61941	9.629	2.65943	1.67348	4.70277	1.12879	0	0	0	785.467	881.867	592.104	801.763	607.787	474.355	17.0321	4.34239	17.1574	24.9705	0.736571	0	0	1.37719	4.032	0	2.64859	5.33761	1753.38	1082.96	1303.63	593.345	405.198	816.932	7.44956
ENSMUSG00000041859	14.3429	0.00842926	0.033782	0.0316217	41.4366	0	0.0255145	10.7905	7.4614	2.81989	0.364452	8.32147	14.2293	25.723	19.234	24.171	21.2162	1.97501	3.67805	7.30985	28.5993	1.32355	4.29779	3.5741	14.3032	21.35	20.6158	3.36175	2.14011	6.24254	21.615	21.2165	35.5585	48.4894	23.6614	20.976	23.6736	19.8267	16.5402	6.09592	5.95129	0.23481	11.8971	14.7157	15.6452	3.59053	1.49129	0.0430417	6.31046
ENSMUSG00000069280	0	0	0	0	0	0	0	0	0	0	0	0	0	0	0	0	0	0	0	0	0	0	0	0	0	0	0	0	0	0	0	0	0	0	0	0	0	1.17393	0	0	0	0	0	0	0	0	0	0	0
ENSMUSG00000081873	0	0	0	0	0	0	0	0	0	0	0	0	0	0	0	0	0	0	0	0	0	0	0	0	0	0	0	0	0	0	0	0	0	0	0	0	0	0	0	0	0.43966	0.614371	0	0	0	0	0	0	0
ENSMUSG00000081871	0	0	0	0	0	0	0	0	0	0	0	0	0	0	0	0	0	0	0	0	0	0	0	0	0	0	0	0	0	0	0	0	0	0	0	0	0	0	0	0	0	0	0	0	0	0	0	0	0
ENSMUSG00000046899	0	0	0	0	0	0	0	0	0	0	0	0	0	0	0	0	0	0	0	0	0	0	0	0	0	0	0	0	0	0	0	0	0	0	0	0	0	0	0	0	0	0	0	0	0	0	0	0	0
ENSMUSG00000050335	613.667	446.772	387.038	187.047	94.5494	131.689	5.51301	0.0353734	5.01257	1.50309	0.813435	0.0325662	6.83567	1.73389	2.43991	0.45125	0.18176	2.50428	0.621301	4.36965	0.472415	0.41119	0.377342	0.843597	2.55324	1.28395	0.247804	3.0526	6.8877	9.2512	0.958696	8.49612	7.92596	40.1093	1.76611	38.0571	3.55196	2.50449	6.758	14.185	15.1284	6.00616	0.722261	0.0728344	0	13.6224	8.95621	3.30286	7.23763
ENSMUSG00000022265	13.0389	6.40772	8.15902	0.0394605	0	0	0	2.05842	3.77268	11.9084	17.0948	1.47581	0.0843148	0.27903	0.424484	0	0.0401144	0.0477637	12.7834	0.397098	10.6029	18.0163	6.8983	36.4675	19.0377	6.35091	7.74172	2.20548	13.3068	4.29289	1.88766	2.92461	7.0009	0.0189495	0.148825	0.958535	0.884584	1.25439	0.0632753	70.2352	51.4181	19.3718	2.21207	5.06348	3.17334	8.3587	5.96156	6.40061	2.26177
ENSMUSG00000107272	0	0	0	0	0	0	0	0	0	0	13.1829	0	0	0	0	0	0	0	0	0	0	0	0	0	0	0	0	0	0	0	0	0	0	0	0	0	0	0	0	0	0	0	0.150436	0	0	0	0	0	0
ENSMUSG00000022261	18.3422	27.9327	21.2999	40.7077	43.2682	44.03	0	1.18706	1.14464	2.48972	0.0433291	0.109286	0.0457869	0.0202035	0.0368823	0	0	0	0	0	0	0	0	0	1.33878	4.08191	1.73246	0.229342	6.14354	0.852892	0	0	0	0	0	0	0	0	0	0	0	0	0.0425223	0.0203682	0.0182357	0.230414	2.42805	0	0
ENSMUSG00000022263	1.43416	0.0110063	0.0468669	10.2294	6.88748	3.3833	0.558026	5.10054	6.81785	5.53235	0.832779	1.11077	0.350683	0.105106	0	0.0486296	0.00839469	0.0149932	0	0.0474858	0	0.0110781	0.0406647	0.159095	4.30786	4.25477	6.66956	1.64239	3.09276	3.17167	0	0.16892	0.00848495	0.499658	1.15234	0	0.0847139	0.332753	0.043035	0.527125	0.521097	0.42583	2.56242	2.34296	2.0713	5.42523	1.50467	1.18021	0
ENSMUSG00000022262	0	0	0	0	0	0	0.300115	0.601312	0.0141033	0.584142	0.0230229	0.421969	0	0	0	0	0	0	0	0	0	0	0	0	0.467916	0.931834	0.142378	0.503692	0	0	0	0	0	0	0	0	0	0	0	0	0	0	0.478997	0.0129872	2.10456	0	0	0	0
ENSMUSG00000085145	0	0	0	0	0	0	0	0	0	0	0	0	0	0	0	0	0	0	0	0	0	0	0	0	0	0	0	0	0	0	0	0	0	0	0	0	0	0	0	0	0	0	0	0	0	0	0.789854	0	0
ENSMUSG00000022269	0	0	0	0	0	0	0	0.276926	0	0.867454	0	0	0	0	0	0	0	0	0	0	0	0	0	0	0.0347021	1.19032	0.889154	0	0.440534	0	0	0	0	0	0	0	0	0	0	0	0	0	0.991987	0.0237581	0.340331	0	0	0	0
ENSMUSG00000077222	0	0	0	0	0	0.158389	0	0	0	0	0	0	0	0	0	0	0	0	0	0	0	0	0	0	0	0	0.581338	0	1.26731	0	0	0	0	0	0	0	0	0	0	0	0	0	4.28057	0	0.917861	0	0	0	0
ENSMUSG00000021086	0	0	0	0	0	0	0	0	0	0.0408416	0	0	0	0	0	0	0	0	0	0	0	0	0	0	0.413364	0.0238701	0.0291774	0	0	0	0	0	0	0	0	0	0	0	0	0	0	0	0	0	0	0	0	0	0
ENSMUSG00000021087	0	0	0	0	0	0	0	0	0	0	0	0	0	0	0	0	0	0	0	0	0	0	0	0	0	0.266608	0.115019	0	0	0	0	0	0	0	0	0	0	0	0	0	0	0	0	0	0.0302667	0	0	0	0
ENSMUSG00000020684	0	0	0.00790213	0	1.47307	0	0	0	0	0	0	0	0	0.11716	0	0	0	0	0	0	0	0	0	0	0	0	0	0	0	0	0	0	0	0	0	0.0116546	0.0269798	0	0	0.302184	0	0.8544	0	0	0	0	0	0	0
ENSMUSG00000020687	15.513	0.455569	5.98452	3.41046	13.1366	6.48167	21.1441	56.5616	50.9454	36.8159	41.3526	40.7519	43.3209	67.7498	34.3076	98.0151	76.3585	72.2092	28.3018	57.8845	59.062	14.0212	43.1268	0.278739	28.8364	35.7097	43.8583	33.1132	36.6272	12.4554	42.9148	30.0077	10.5986	35.7935	23.1277	52.8761	41.6272	32.117	37.946	25.2853	17.9952	25.0678	55.2217	61.4253	40.5281	12.0059	27.4709	26.0797	7.36746
ENSMUSG00000020686	0	0	0	0	0	0	0	0	0	0	0	0	0	0	0	0	0	0	0	0	0	0	0	0	0	0	0.058802	0	0	0	0	0	0	0	0	0	0	0	0	0	0	0	0	0	0	0	0	0	0
ENSMUSG00000020681	3.98845	0.281152	8.54071	0.00448816	0	0	0	0	0	0	0	0	0	0	0.28968	0	0	0	0	0	0	0	0	0	0	0	0	0	0	0	0	0	0	0	0.0451388	0	0.0511581	0	0	0	0.0298124	0	0	0	0	0	0	0	0
ENSMUSG00000020680	5.71138	6.14329	0.0108556	2.71513	3.20641	0	0.0327957	0.427801	0.207672	0.662365	0.739668	0.0621871	1.14638	1.70147	1.51108	3.01591	0.0826384	4.8411	0	0	0.776811	0.545272	0	0	0.981882	1.95712	1.91907	0	0.257891	2.45896	0.0358958	0.809746	0.0668215	0	0.102196	0.0320213	0	0	0	0.0518909	0.161992	0	0.0483929	3.50022	0.477326	9.68487	0	0	0
ENSMUSG00000020682	0	0	0	0	0.0835497	0	0	0	0	0	0	0	0.0392628	0	0	0	0	0	0	0	0	0	0	0	0	0	0	0	0	0	0	0	0	0	0	0.0603189	0.0139635	0	0	0	0	0	0	0	0	0	0	0	0
ENSMUSG00000020689	9.65466	39.355	12.1842	0.357884	5.88269	0.109833	2.96877	6.43762	4.94025	11.6952	9.76914	10.8076	0.515519	0	0	0	0.0572293	0	0.302328	0	0	0	0	0	11.9918	9.22365	11.1834	9.59714	3.99716	10.275	0.124294	0	0.578446	0.671996	0	0.00791985	0	0	0	0	0	0	9.35981	14.849	19.2177	16.3957	24.3577	1.45045	0.00973869
ENSMUSG00000026683	0.0717428	0.0598516	0.0849532	2.18915	0.0382832	2.52563	47.8125	28.2858	42.6546	46.4397	30.7242	56.1663	4.92941	9.16614	3.10124	0	0	2.44596	0	0.0430375	0.069212	0.0803229	0	0	47.0856	71.1936	75.9016	28.1954	30.4443	48.674	0.0330484	4.59289	0.538308	4.38835	0.564538	0	1.02371	0	0.768072	0.22693	5.72539	1.25045	70.3287	73.7775	63.9512	19.1289	22.507	15.077	0.0453146
ENSMUSG00000026687	20.693	34.4686	16.8788	4.42593	27.0763	9.7584	50.4545	65.9958	61.0707	78.3772	24.2097	38.4905	11.645	16.2483	8.11267	0.206528	0.242434	0.203762	0.077552	0.927686	0.086486	13.4182	1.55432	2.21363	53.6956	57.8236	67.6181	8.90819	32.6857	43.2157	1.5796	3.86771	1.18196	1.37427	1.34033	1.82354	0.335792	0.96097	1.03475	2.44017	5.34246	1.5336	39.7304	43.462	52.6103	25.8539	42.208	38.3085	4.68849
ENSMUSG00000026686	0	0	0	0	0	0	0.0281892	0.2903	0.681555	0.901438	0	7.71495	0.268735	0	0	0	0.82396	0	0	0	0	0	0	0	0.611149	0.0554578	0.451924	2.36808	4.18706	0.333723	0.0617078	3.20661	0	0	0	0	0	0	0	0	0	0	0	0.0796975	0.196221	0.150262	0	0	0
ENSMUSG00000026688	9.75754	14.2132	1.15543	11.248	1.72113	9.41497	93.898	36.3668	29.6893	11.4072	24.6678	33.2601	3.60502	2.20253	0.949359	0.0636906	0.0439784	0	0.095664	0	0	16.3082	1.27821	0.238135	14.6851	19.2856	16.1588	23.2274	36.751	22.9006	0.955149	0.769517	0.889025	0.560919	0.16316	0	0.838293	1.16216	0.346851	3.72805	12.165	1.42775	133.34	77.717	124.084	49.0754	28.4175	44.8999	0
ENSMUSG00000022193	10.5688	16.8845	15.4982	12.4229	7.86572	9.07344	0	0	0.253082	0.184983	0	0.347348	790.295	583.933	656.645	6.65797	8.19765	3.56138	2.04826	11.6711	8.7338	11.549	19.4527	42.0894	0.907752	0.36038	0.528611	0	0.192061	0	9.62387	6.00894	10.7491	10.5184	6.23337	8.63874	17.9487	13.2465	16.0761	8.7821	16.2866	8.99103	0.40545	1.32064	0.278204	0.0585868	0.166858	0	23.4227
ENSMUSG00000022191	0.441942	1.52963	4.09044	3.55494	7.15906	1.37057	3.71049	4.0759	2.7675	13.8204	3.84469	11.9915	10.9195	5.90404	7.43315	4.80391	2.52035	0.43562	1.93652	9.42783	3.52538	1.78102	0.551365	2.31856	15.9223	9.70133	13.4748	33.1393	18.3101	27.3431	8.08715	8.7631	14.2493	3.54869	3.84074	5.22954	8.71493	3.792	2.50714	5.42421	4.01084	1.3857	10.6765	13.3753	5.06355	17.1817	23.5609	7.04862	7.66047
ENSMUSG00000022197	0.0655247	0	0.0102478	0	0.341441	0	0.499772	2.80567	4.13473	2.48125	1.24355	7.56735	0.421633	0.186046	0.0707572	0.322793	0	0	0	0.277377	0	0	0	0	2.97248	3.78787	3.09499	2.92149	3.73678	1.38753	0.101658	0.0819005	0	0.0189521	0.0633972	1.31493	0.0474843	0.0559548	0.117779	0	0.220886	0	5.91271	7.03359	6.63023	3.62827	2.32318	0.0410352	0.132751
ENSMUSG00000022195	9.88519	4.7034	2.27251	7.12942	8.70807	4.6297	49.5756	61.1757	54.8728	55.0312	49.0422	49.9717	0.88032	9.69416	4.17762	1.40651	3.47203	0.7372	0.42252	1.61378	1.03074	0	0.764495	17.7925	38.0504	23.064	28.1149	9.64965	24.0783	23.2901	4.77231	7.94453	3.48482	1.41075	0.705618	0.540969	3.10356	1.05866	1.52237	4.74533	4.86525	2.68495	83.035	78.7303	86.661	42.0021	23.1312	39.3368	0.592901
ENSMUSG00000022194	0.176343	2.82399	0.334103	0.101639	2.39954	0.998867	9.46266	0.909522	2.34234	1.16792	0.995956	0.398735	3.43299	0.773991	0.262405	2.64741	3.5607	1.70344	5.51515	0.606946	3.4223	0.104886	0	23.2112	1.23743	1.903	1.64345	4.51854	2.48035	4.54325	1.45	6.6754	1.28535	2.63567	5.18973	3.6033	0.730767	0.609089	1.20354	0.623845	4.10275	0.516058	0.069815	0	0.0598802	4.05206	1.36474	2.55408	2.02606
ENSMUSG00000022199	17.8828	0	7.65253	0	0.0352737	0.0546835	0	0	0	0	0	0	0	1.19955	0.347167	0	0	0	0	0	0	0	0	0	0.0430826	0	0	0	0	0.164679	0	0	0	0	0	0	0.353713	0.416811	0.48101	0	0.251933	0.170688	0	0	0	0.511626	0	0	0
ENSMUSG00000100349	0	0	23.0943	0	0	0	0	0	0	0	0	0	0	0	0	0	0	0	0	0	0	0	0	0	0	0	0	0	0	0	0	0	0	0	0	0	0	0	0	0	0	0	0	0	0	0	0	0	0
ENSMUSG00000033508	0	0	0	0	0	0	0	0	0	0	0	0	0	0	0	0	0	0	0	0	0	0	0	0	0	0	0	0	0	0	0	0	0	0	0	0	1.74837	0	0	4.16125	0	0	0	0	0	0	0	0	0
ENSMUSG00000033502	5.62169	3.65371	2.77023	0.627975	0.00220996	0	0.0392178	0.0969298	0.708894	2.39381	0	1.80954	1.16524	0.483917	0.783024	0	0	0.0423592	0.064488	0.0670793	0.167806	0.422527	1.1393	7.64117	0.825958	0.709824	1.20716	0.506322	0.815525	1.71786	0.1717	0.442657	0.143832	0.117638	0.156427	1.04154	0.341277	0.146238	0.0155877	0.980425	0.297027	0.465187	0.410872	0.338177	0.0397076	4.73289	2.38153	0.0529266	0.273097
ENSMUSG00000100340	0.0831058	0	0.0984085	0	0	0	94.2441	19.1865	11.2955	30.356	38.8904	39.2738	0	0	0	0	0	0	0	0	0	0	0	0	13.198	21.0561	5.7195	36.2798	9.0916	1.75982	0	0	0	0	0	0	0	0	0	0	0	0	13.3801	10.2966	2.44573	7.1314	11.5093	21.5657	0
ENSMUSG00000033501	0	0	0	0	0	0	0	0	0	0	0	0	0.644508	1.42195	0.34611	0	0.136283	0	0.370563	0	0	0	0	0	0	0	0	0	0	0	0	0	0	0	0	0	0	0	0.107485	0	0	0	0	0	0	0	0	0	0
ENSMUSG00000100344	0	0	0	0	0	0	0	0	0	0	0	0	0	0	0	0	0	0	0	0	0	0	0	0	0	0	0	0	0	0	0	0	0	0	0	0	0	0	0	0	0	0	0	0	0	0	0	0	0
ENSMUSG00000100347	0	0	0	0	0	0	0	0.168092	0	0	0	0.206336	0.0648355	0.171652	0.0522264	0	0	0	0.0894658	0	0	0	0	0	0.168511	0.107039	0.0654191	0	0.42784	0	0	0	0	0	0	0	0	0	0	0.064565	0	0	0.0602127	0	0.154933	0.0870062	0	0.0688373	0
ENSMUSG00000060890	0	0	0	0	0	0	0	0	0	0.159638	0	0	0	0	0	0	0	0	0	0	0	0	0	0	0	0	0	0	0	0	0	0	0	0	0	0	0	0	0	0	0	0	0.0299913	0	0	0	0	0	0
ENSMUSG00000072929	0	0	0	0	0	0	0	0	0	0	0	0	0	0	0	0	0	0	0	0	0	0	0	0	0	0	0	0	0	0	0	0	0	0	0	0	0	0	0	0	0	0	0	0	0	0	0	0	0
ENSMUSG00000003166	21.8579	11.0583	21.2953	15.9217	16.1031	1.81104	0.0288432	16.4458	4.57439	0.800989	0.205999	2.85312	2.06227	0.495433	0.885976	0	0.232573	7.65859	0.00790475	1.48003	0.572999	0.124685	0.105619	3.09587	1.77176	1.73071	1.0173	4.57824	0.0882042	0.455287	1.59427	9.27075	6.03844	3.13113	2.25598	4.16096	1.27943	0.681809	2.39028	3.92479	2.08955	4.11438	5.20305	1.00914	1.56968	0.653431	0.645877	0.243285	10.8997
ENSMUSG00000003161	40.6309	44.2003	52.6254	64.7165	41.0704	49.2261	14.6989	1.90995	5.82661	4.11766	1.55746	7.30785	0.877764	0.594804	0.467164	0.0287999	0	0	1.049	0.646818	0.0753767	4.95996	3.49202	0.771713	7.78105	3.97216	2.26161	9.89244	1.12052	6.30662	0.58307	0	0	0.0140911	0.0245928	0.231171	0.445957	1.45829	0.164683	8.14788	6.69195	10.2288	1.55757	2.34283	1.89777	5.2796	0.0299532	0.632389	0.153975
ENSMUSG00000108090	0	0	0	0	0.070609	0	0	0	0	0	0	0	0	0	0	0	0	0	0	0	0	0	0	0	0	0	6.82996	0	0	0	0	0	0	0	0	0	0	0	0	0	0	0	0	32.9459	0	0	0	0	0
ENSMUSG00000075359	0	0.0170862	0	0	0	0	0	0	0	0	0	0	0	0	0	0	0	0	0	0	0	0	0	0	0	0	0	0	0	0	0	0	0	0	0	0	0	0	0	0.0409156	0	0	0	0	0	0	0	0	0.031047
ENSMUSG00000108092	0	0.646278	2.74427	0.854333	4.40941	0.291604	0	0	0	0.139362	0.0700321	0	0.690709	0.609552	0.377544	0	0	0	0.0170197	0.0663885	0.640587	0	0	0	0	0	0.448025	0	0.162782	0	0	0.0821434	0	0.155235	0.058056	1.94035	0.561475	0.0413521	2.51771	0	0.289708	0	0	0	0	0	2.71056	0.0261908	0
ENSMUSG00000108094	0	0	0	0	0	0	0	0	0	0	0	0	0	0.410998	0.562721	0	0	0	1.28528	0	0	0	0	0	0	0	0	0	0	0	1.66826	0	0	0.837352	1.1326	0	0	0.468421	0	0	0	0	0.605519	0	0	0	0	0	1.09094
ENSMUSG00000108096	0	0	0	0	0	0	0	0	0	0	0	0	1.36668	0	0	0	0	0	0	0	0	0	0	0	0	0	0	0	0	0	0	0	0	0	0	0	0	0	0	0	0.277692	0	0	0	0	0	0	0	0
ENSMUSG00000062151	0.0456345	0.0143823	0.02882	0.0134885	0.0122659	0	42.9786	70.5732	65.2895	68.7454	32.2865	111.296	3.12993	1.02246	1.86654	0.571912	0.0219392	0.078368	1.89103	0.0077564	0	0	0	0.00989972	31.5506	22.689	30.1328	73.412	54.8585	64.2079	4.97931	2.21693	0.0443502	0.909421	1.33623	0.754477	0.147598	0.0579757	0.445555	1.34318	0	0.968214	60.4719	49.3089	68.1477	54.9509	40.4887	65.0577	2.0319
ENSMUSG00000062157	0	0	0	0	0	0	0	0.345749	0.0131776	0.385271	0	1.22984	0	0	0.732443	0	0	0	0	0	0	0	0	0	0.259959	0.435335	0.458732	0.748961	0.360012	0	0	0	0.256525	0	0	0	0	0	0	0	0	0	1.064	0.323592	0.521482	0	0	0	0
ENSMUSG00000062154	0	0	0	0	0	0	0	0	0	0	0	0	0	0	0	0	0	0	0	0	0	0	0	0	0	0	0	0	0	0	0	0	1.25739	0	0	0	0	0	0	0	0	0	0	0	0	0	0	0	0
ENSMUSG00000030598	0.0214338	0.0379975	2.3477	71.7664	44.6123	33.9775	0.0383382	0.447459	0.0441398	5.44165	0.778206	6.59118	0.213201	0.483816	2.18353	0.83943	1.77752	0.207046	0.0210139	0.163937	4.83341	0	0	0	4.03717	6.1848	3.90291	7.39059	8.07285	2.87453	1.17494	6.38952	0	0.68452	0.0955743	1.89036	1.2565	1.04666	1.08191	1.33453	1.36767	2.86182	0.622286	2.70978	8.17584	4.02592	3.89961	0	0
ENSMUSG00000030059	0.901028	7.23902	12.3831	9.12809	13.0063	14.2434	13.9621	25.1452	27.2082	30.9854	21.1188	31.0035	11.8748	11.0884	10.2174	5.50953	5.60549	5.05088	24.3593	13.1999	15.7597	144.292	121.559	106.538	22.5181	28.4868	24.084	29.8914	25.8866	21.9138	6.61729	26.6414	27.8354	6.20243	5.74556	11.961	3.52011	3.65874	3.92311	10.0152	10.1834	7.27513	33.947	24.5651	30.6065	23.4136	29.627	7.17024	8.27131
ENSMUSG00000030058	13.2136	33.2466	28.6227	30.6573	27.6585	27.5815	0.199964	2.01153	2.91283	2.7607	0.241838	2.96193	4.35826	6.48547	3.43278	0.158634	0.994592	1.09556	0.0381231	3.0237	1.16916	4.07055	0.466933	1.17833	3.27613	3.13578	3.89572	3.34429	1.56484	4.71746	1.4369	2.26162	0.983143	2.85625	2.01565	2.02882	4.46571	2.37355	1.96623	2.24914	1.87999	1.10238	4.91347	4.5289	3.20747	1.96498	0.943722	3.30728	0.401874
ENSMUSG00000089443	0	0	0	0	0	0	0	0	0	0	0	0	0	0	2.94527	0	0	0	0	0	0	0	0	0	0	0	0	0	0	0	0	0	0	0	0	0	0	0	0	0	0	0	0	0	0	0	0	0	0
ENSMUSG00000030051	0.695536	5.09228	5.65295	4.57357	3.0091	0	2.35893	2.97282	7.85937	8.61121	4.43357	15.5125	0.346566	1.11011	1.03395	6.43852	0.0895674	0.0290855	0.797039	4.76713	4.96279	0.107453	1.97215	0.0293934	12.4436	12.7252	8.93642	4.51482	15.0063	11.5086	6.91459	1.23953	3.04512	0.496186	2.45698	2.52409	1.70729	2.27005	0.693562	1.03536	4.48691	2.13127	13.4464	15.1543	9.99934	25.6825	5.97276	0.0272561	2.38601
ENSMUSG00000030055	0.0387406	0	0	0.0386464	0	0	0	0	0	0.106908	0.625144	0	0.0275252	0.0850185	0.0443442	0	0	0	0	0	0.0794197	0	0	0	0	0	0.111092	0	0	0.102545	0	0.0458284	0.388269	0	0	0	0	0	0	0	0	0	0	0	0	0	0.223549	0	1.53914
ENSMUSG00000020630	7.54865	0.0434133	0.043497	4.65784	10.6632	4.62056	5.38772	9.47289	16.3397	7.00362	4.39622	5.06656	49.0136	29.6195	34.2257	5.0831	3.24498	4.73113	6.08629	8.80326	13.5548	0.349573	6.41593	10.8773	16.0762	9.91009	13.3249	13.7699	3.15741	7.64883	12.2255	20.7998	10.3082	8.30574	13.4312	6.86431	9.72737	5.5563	9.47975	9.51233	4.47144	3.02336	25.0621	23.4058	27.6908	16.9864	6.68313	0.277097	6.31083
ENSMUSG00000030056	0.0198753	0.0140938	1.36032	0.193864	0.364603	0.108698	0.398166	0.937238	0.368373	0.135623	0.288648	0.710062	1.77364	4.35676	1.66531	0.4359	0.401319	0.0255988	0.366335	0.608068	1.03221	0.756577	0.364506	1.44871	0.33766	0.12123	0.387559	0.326942	0.53426	0	0.466933	0.413804	0.260765	0.182807	0.132937	0.166613	0.17678	0.284066	0.344775	0.213749	0.54631	0.290819	1.15408	0.703568	0.566914	0.166762	1.00386	0.57573	1.81828
ENSMUSG00000042589	0	0	0.00314298	0.00235359	0	0	0	0.0586703	0.0109321	0.969513	0.149907	0.0240064	1.26728	2.63618	1.33679	0.963274	0.287111	0.46151	0.020818	0.534596	0.304713	0.00631481	0	0	0.17645	0.902881	1.26347	0.302271	0.489478	0.299761	1.2991	0.167459	0.125753	2.33957	0.390568	0.0556259	0.912128	2.38994	1.72095	0	0.151125	0.0388375	0.056044	0.046979	0.0420603	0.217641	2.01091	0	3.73924
ENSMUSG00000103234	0.642729	1.27527	0.199992	1.70146	0.879542	0.0659768	0	0	0	0.112988	1.87999	0.010608	2.23996	1.05898	0.397384	0.453215	0.118412	1.81274	0.41396	1.37551	3.33412	0.290202	0	0	0.0519801	0.044024	0	0	0.307941	0	0	0.0739972	0.0170978	0	0.115057	0.204835	0.587984	0.178806	0.853847	0.0929424	0.165798	0	0	0.059312	0.0637225	0.0089462	0	0.0141561	0
ENSMUSG00000074758	0	0	0	0	0	2.60292	0	1.50829	0.284554	0.708695	0.701942	0.0347149	0	0.0770121	0	0	0	0	0	0	0	0	0	0	0.170106	0.648313	0.880512	0	0	0.433476	0	0	0	0	0	0	0	0	0	0	0.542576	0	2.39079	5.27951	0	0.117106	0	0	0
ENSMUSG00000066382	0	0	0	0	0	0	11.988	11.3317	18.6029	18.812	111.938	9.11464	3.72669	0	0	0	0.0875577	2.81485	0	0.123821	0.663753	0	0	0	46.8149	39.3076	26.3216	7.52811	4.40225	41.8226	0	6.58782	0.353996	0	0	0	0	0	0	0.962147	0	0	6.02466	16.8237	4.94745	43.0645	82.5577	54.9543	0.312893
ENSMUSG00000020354	0.00324089	0.00766055	0.00383766	4.48886	0.761126	0.0607697	28.7412	6.39965	6.03344	9.44437	10.3113	5.38615	0.202633	0.00812838	0.0519354	0.0169235	0.00584283	0.0208709	0	0	0	0	0	0	14.2915	14.1264	16.6261	9.42181	7.93173	18.4381	0	0	0	0	0	0	0.0982704	0	0	0.678742	0.547219	0	4.62765	14.0866	9.99987	7.47174	23.5064	21.6901	0.0139198
ENSMUSG00000070073	0	0	0	0	0	0	0	0	0	0	0	0	2.02805	0	13.886	0	0	0	0	0	0	0	0	0	0	0	0	0	0	0	0	0	0	0	0	0	0	0	0	0	0	0	0	0	0	0	0	0	0
ENSMUSG00000103238	0	0	0	0	0	0	0	0	0	0	0	0	2.68655	0.31021	0.141575	0	0	0	0	0	0.676156	0	0	0	0	0	0	0	0	0	0	0	0	0	0	0	0.0535767	0	0	0	0	0	0	0	0	0	0	0	0
ENSMUSG00000038708	20.7404	0.0881431	33.5674	3.49556	3.45794	13.9567	47.9733	66.2036	79.5509	42.7587	6.27526	21.5372	1.97826	1.55877	1.27645	1.25179	1.6647	0.983443	14.7979	18.4801	7.34853	40.4555	4.01648	0.265799	38.6013	77.5335	60.6153	41.3209	39.6623	27.3993	2.22492	13.5559	0.310634	2.341	3.23055	16.5728	6.67657	2.21646	8.10479	12.6543	8.33937	12.7835	29.1142	37.2574	23.6527	18.5086	27.1379	8.58363	6.41415
ENSMUSG00000038705	2.75219	0	0	3.99605	0.60564	1.81912	0	1.47576	0	0.699867	0	0.0121307	2.37853	1.89723	3.50031	1.58283	1.11229	1.17467	0.0420784	1.44986	0	2.11879	0	0.0174575	0	0.0755152	0	0.627938	0.217994	1.59047	0	1.76008	1.97476	0.164482	0.813359	0.112434	1.00858	0.0766772	1.5409	0.121467	0.0315995	0.0981253	0	0	0.862289	2.61898	0	0.0323762	0.449329
ENSMUSG00000038704	0	0	0	0	0	0	0	0	0.0473441	0	0	0	0	0	0	0	0	0	0	0	0	0	0	0	0	0	0	0	0	0	0	0	0	0	0	0	0	0	0	0	0	0	0	0	0	0	0	0	0
ENSMUSG00000098146	0	0	0	0	0	0	0	0	0	0	0	0	0	0	0	0	0	0	0	0	2.81871	0	0	0	0	0	0	0	0	0	0	10.735	0	0	0	0	0	0	0	0	0	0	0	0	0	0	0	0	0
ENSMUSG00000038700	0	0	0	3.41539	0.135541	0.225133	0	0	0	0	0	0	0	0	0.153924	0	0	0	0	0	0	0	0	0	0	0	0	0	0	0	0	0	0	0	0	0	0	0	0	0	0	0	0.0253516	0	0	0	0	0	0
ENSMUSG00000038702	16.6931	4.15432	2.34784	0.428215	10.2358	6.98725	0	0.593031	1.377	0.736219	0	0.0419976	0.0131966	0.128106	0.595288	0	0	0.179418	0	0	0	0	4.39987	0	0.325837	0.370373	0.572562	0	4.86211	9.27556	7.32714	0.0732396	6.81988	1.3999	0.207053	0.227066	1.03252	0	0	0	0	0	0.269625	0.61053	0	0	0.567412	0.686545	0.0099719
ENSMUSG00000105092	0	0	0	0	0	0	0	1.21538	0	0	0	0	0	0	0	0	0	0	0	0	0	0	0	0	0.562341	0	0	1.92666	0	3.22425	0	0	0	0	0	0	0	0	0	0	0	0	0	0	0	0.290351	0	0	0
ENSMUSG00000069094	5.22215	1.82869	1.321	0.00612517	1.14185	0.620636	0	0	0	0	0	0	0.647836	0.0173247	0	0.0450881	0	0.0444841	0.155763	1.12711	0.49091	7.32964	30.4794	0.0112388	0	0.623894	0	0	0	0.316925	3.3403	0.675502	3.77617	1.43834	1.54007	0.205084	2.58325	0	2.46527	5.56183	3.72956	6.50662	0	0.00873298	0	1.09988	0.694028	0	1.2535
ENSMUSG00000049295	0	21.4754	9.39358	0.0581947	2.25737	0.0384561	0	0	0	0.0987862	1.63267	0	0.489605	2.32499	0.431948	2.01338	0.517643	1.21509	0.0804287	6.73468	4.70894	0.605041	0	0	0.302978	0	0.0705733	0	1.12823	0.115811	2.89092	3.0278	1.76396	0.39823	0.530412	0.372505	3.28348	2.91168	0.758192	3.01825	2.14216	0.810247	0.0216522	0	0	0.500592	0	0	4.05201
ENSMUSG00000090054	0	0	0	0	0	0	12.268	3.17573	1.62084	0.789805	1.66316	0.762706	0	0	0	0	0	0	0	0	0	0	0	0	0.622888	0.263774	0.644846	0.533526	1.05432	1.19047	0	0	0	0	0	0	0	0	0	0	0	0	1.18705	0.142149	0.636332	0.107204	1.06863	0.848174	0
ENSMUSG00000105359	0	0	0.0660157	0	0	0	0	0	0	0	0	0	0	0.419475	0.127628	0.582238	0.100509	0	0.327948	0	0	0	0	0.181412	0	0	0	0	0	0	0	0	0	0	0	0	0	0	0.0792699	0	0.109457	0	0	0	0	0	0	0	0.119725
ENSMUSG00000048578	18.6746	26.9197	20.7101	51.7398	47.0842	46.8857	0.031873	3.4246	1.38528	0.0894069	0	0.141021	3.5323	3.11726	1.58075	0.883971	0.208815	0.516391	2.99614	0.840464	1.82651	17.7315	3.11237	0.275426	2.92858	1.32726	2.22277	0.549602	5.02664	2.04389	2.89553	17.7489	13.4916	3.03891	7.31004	2.04617	7.09614	7.21594	2.69204	14.6628	20.4315	17.7952	2.7631	3.35669	4.24566	4.33242	0.822595	0.013442	9.22244
ENSMUSG00000014444	0	0	0	0.090778	3.07118	0.410443	0	0.0661671	0	0.0054069	0	0	1.11019	0.0135138	0.228197	0	0	0	0	0	0	0	0.0117638	0	0.0397993	0.0568816	0.054078	0	0.0926276	0	0	0.00849854	0	0	0.0120129	0	0	0.0192523	0	0.0152491	0.0158681	0	0.00711059	0.0340598	0	0	0	0	0
ENSMUSG00000038014	9.72378	18.1644	12.4702	25.1373	14.44	20.981	1.50019	5.26563	4.5447	4.30285	0.155077	0.853394	60.6628	34.7215	55.3454	23.3762	15.4514	9.92466	8.75728	11.4132	15.1449	24.2816	16.8694	29.8504	3.15564	6.71439	6.34336	2.57026	8.651	1.29501	12.9923	3.07569	10.9275	12.3213	9.24443	26.146	15.3648	11.5377	9.30183	16.3486	19.544	9.20414	1.16217	2.1737	3.09717	3.81844	0.469735	1.53426	12.1353
ENSMUSG00000105357	0	0	0	0	0	0	0	0	0	1.4041	0	0	0	0	0	0	0	0	0	0	0	0	0	0	0	0	0	0	0	0	0	6.06912	3.82455	0	0	0	0.589265	0	0	0	2.40376	0	0	0	0	0	0	0	0
ENSMUSG00000038011	0	0.00196609	0.00393977	0.00147513	0	0	0	0.931557	0.90443	0.13021	0.080533	0.594322	0	0.00417233	0.00761675	0	0	0	0.0195717	0.0678605	0	0	0	0	0.509948	0.675161	0.252831	0.421001	0.75396	0.716282	0	0	0.600216	0	0.159485	0	0	0	0	0	0.0130646	0	1.27332	1.08944	0.753187	1.05319	0.659538	1.77194	0
ENSMUSG00000038010	0.0110078	0	1.47293	0	0.0110953	0	7.87582	2.02768	2.06289	2.20924	0.029605	4.08199	0.281558	0.331301	2.29321	0	0	0	0	0	1.35399	0	0	0.0358198	1.54488	4.75163	3.81947	1.28842	3.75033	0.932392	0.344812	0	0.0802353	0.112497	0.171796	0.211471	0.133512	0.0524429	0	0	0	0.44294	2.0047	4.98219	6.40426	0.566757	0.17935	0.365367	0
ENSMUSG00000038013	0	0.444932	5.7669	0.130495	0.990043	0	0	0.521151	1.54352	1.03031	3.45167	1.46259	3.67664	4.09443	2.71873	1.45653	0.789777	0.0661202	0.798585	0.445004	0.0561291	9.73839	0.0149444	0.0222734	1.11231	2.16781	1.13844	0.162398	2.17157	2.97137	1.9699	1.07963	3.16813	4.94914	3.54814	1.99636	2.37991	1.10059	2.1363	1.5207	1.81425	0.463221	1.10203	0.8221	1.61151	1.78821	0.195165	0.0103269	0.845226
ENSMUSG00000048572	0	3.69962	0	17.2907	0.0109556	0	0	0	0.0223837	0	0	0	0	0	0	0	0	0	0	0	0	0	0	0	0	0	0	0	0	0	0	0	0	0.02777	0	0	0.395492	0	0	0	0	0	0	0	0	0	0	0	0
ENSMUSG00000089976	0	0	0	0	0	0	0	0	0	0	0	0	0.804783	4.97156	1.62068	0	0	0	0	0	0	0	0	0	0	0	0	0	0	0	0	0	0	0	0	0	0	0	0	0	0	0.517936	0	0	0	0	0	0	0
ENSMUSG00000071490	0	0	0	0	0	0	0	0	0.0513115	0	0	0	0	0	0	0	0	0	0	0	0	0	0	0	4.32503	0.116906	0	0	0	0	0	0	0	0	0	0	0	0	0	0	0	0	2.03865	0.189003	0	0	0	0	0
ENSMUSG00000089972	0	0.15787	0	0.0394824	0	0	0	0	0	0	0	0	0	0	0	0	0	0	0	0	0	0	0	0	0	0	0	0	0	0	0	0	0	0	0	0	0	0	0	0	0	0	0	0	0	0	0	0	0
ENSMUSG00000071497	16.1675	6.55227	5.61134	10.3814	17.2949	11.107	5.09677	5.02057	1.72214	26.6047	29.5709	22.6205	2.81674	5.28228	6.09779	26.4433	12.1169	25.5306	19.6162	25.1897	30.7313	26.6012	85.6089	19.7538	2.85971	2.10714	3.28618	21.5551	15.0054	23.6109	23.8908	29.5065	28.558	26.3509	35.4935	19.7975	31.9308	28.257	22.9002	26.7351	38.3708	22.8863	4.65958	3.36749	2.87469	22.6205	19.1759	28.2238	18.6904
ENSMUSG00000090101	0	0	0.173156	0	0	0	0	0	0	0	0	0	0	0	0	0	0	0	0	0	0	0	0	0	0	0	0	0	0	0	0	0	0	0	0	0	0	0	0	0	0	0	0	0	0	0	0	0	0
ENSMUSG00000090100	0	0.00831841	3.96997	0	2.66274	0	0.008393	0.645368	1.74419	0.932311	1.94342	1.96813	1.18019	0.694344	0.472647	0.245024	0	0.0453265	0.0920072	0.711801	0.0769548	0	0	0.0458064	1.15243	0.941179	2.03178	0.860926	0.234663	2.58341	0.183728	0.710497	0.153907	2.49359	0.120308	0.167994	0.165992	0.855066	0.09007	0.544472	0.271771	0.369039	1.63477	1.19238	1.95981	4.2144	0.14016	0.0283171	3.11877
ENSMUSG00000090103	0	0	0	0	0	0	0	0	0	0	0	0	0.534323	0	0	0	0	0	0	0	0	0	0	0	0	0	0	0	0	0	0	0	0	0	0	0	0.25337	0	0	0	0	0	0.661634	0	0	0	0	0	0
ENSMUSG00000090102	0	0	0	0	0	0	0.0776404	10.6608	0	6.53367	37.8818	0.0490738	0	0	0	0	0.0391276	0	0	0	0	0	0	0	6.57274	1.22196	0.622357	20.9401	2.50996	15.0129	0	0	0	0	0	0	0	0	0	0	0	0	0	0.713399	0.0491313	20.5275	0.648283	40.4058	0
ENSMUSG00000090104	0	0	0	0	0	0	0	0	0	0	0	0	0	0	0	0	0	0	0	0	0	0	0	0	0.675694	0	0.0349757	0	0	0	0	0	0	0	0	0	0	0	0	0	0	0	0	2.62141	0	0	0	0	0
ENSMUSG00000089978	0	0	0	0	0	0	0	0	0	0	0	0	0.254923	0	0	0	0	0	0	0	0	0	0	0	0	0	0	0	0	0	0	0	0	0	0	0	0	0	0	0	0	0	0	0	0	0	0	0	0
ENSMUSG00000025219	0	0	0	0	0	0	0.0709115	11.8303	12.6546	14.4411	3.03872	0.627491	0	0	0.181516	0	0	0	0	0	0	0	0	0	13.1043	8.46344	8.63998	2.32011	6.44359	9.09457	0	0	0.144483	0	0.795497	0	0	0	0	0	0	0	5.70268	10.7259	6.10276	3.32634	19.3239	9.68954	0
ENSMUSG00000025218	6.8397	2.80339	27.3789	0	0.0116061	0	0	13.7726	6.02305	8.43501	0.960008	1.74442	0.85084	9.70352	1.10714	2.01428	3.11387	0	0	0.0880705	7.58523	0.027395	0.100559	0.074938	4.38023	12.6961	12.052	3.16902	6.26241	17.2307	4.28317	1.16235	3.23128	0.0882571	0.744494	0	3.49147	3.97716	1.98107	1.27094	3.50413	0.294849	4.9234	4.33813	3.88393	7.9486	0.469018	7.26159	9.47085
ENSMUSG00000025213	26.0119	23.5365	26.9749	16.8544	8.00675	13.2707	0	0	0	0	0	0	0	1.91646	0.0364435	0	0	0	0	0	0	0	0	0	0	0	0	0	0	0	0	0	0	0.244033	0	0	0.9654	0	0	0	0	0	0	0	0	0	0	0	0
ENSMUSG00000025212	196.92	141.371	124.699	80.027	94.004	72.7456	0	0	0	1.33995	0	0	1.23078	0	0	0	0	0.0581023	0	0	0	0	0	0	2.19922	0	0	0	0	1.08263	0	0	0	5.07126	0	0	0	0	0	1.48099	0.761697	1.18814	0	0	0	4.55924	0	0.0544478	0
ENSMUSG00000025215	0	0	0	0	0	0	0	0	0	0	0	0	0	0	0	0	0	0	0	0	0	0	0	0	0	0	1.11213	0	0	0.353225	0	0	0	0	0	0	0	0	0	0	0	0	0	0	0	0	0	0	0
ENSMUSG00000025217	3.19529	10.1687	9.38649	2.38678	3.66858	2.33773	0.317941	6.60045	8.34952	8.77417	13.3741	6.36373	25.511	17.5247	26.9055	25.6689	16.5723	10.2478	7.9832	34.6359	17.1556	32.4321	7.61383	5.31585	15.3022	23.9278	23.981	4.36451	4.07433	4.51083	6.66163	2.79028	1.9897	8.92062	6.96358	9.54953	26.7607	3.80067	16.4703	21.3562	17.4993	9.02574	8.85801	14.0827	13.4417	11.4115	1.41357	6.42342	6.48026
ENSMUSG00000025216	0	0	0.0127567	0.0095527	0	0	21.5432	20.5056	15.5742	38.7017	18.7167	18.927	0.214317	0.0540387	0	0	0	0	0	0	0	0	0	0	6.88319	7.65774	9.7311	16.7329	8.1151	4.48645	0	0	0	0	0	0	0.0435544	0	0.765893	0	0.19036	5.3201	19.1075	11.4406	10.9257	4.39623	3.56897	38.7152	0
ENSMUSG00000069670	0	0	0	0	0	0	0	0	0	0	0	0	0	0	0	0	0	0.135516	0	0	0	0	0	0	0	0	0	0	0	0	0	0	0	2.47314	0	0	0	0	0	0	0	0	0	0	0	0	0	0	0
ENSMUSG00000069678	0.194737	2.033	0.134514	7.75614	1.27584	0	444.866	203.389	219.565	125.131	214.905	18.3836	216.257	176.52	178.398	19.2785	6.90458	6.68842	1.65466	3.18578	1.99609	0	1.13378	0.15842	283.069	204.515	235.05	42.3007	41.5424	33.9058	12.3906	7.83241	2.18827	6.63382	8.43014	3.51434	4.92067	5.06398	4.10723	1.01041	4.74734	0.534268	304.576	319.933	279.272	38.2796	37.8977	26.0013	8.99136
ENSMUSG00000083944	0	0	0	0	0	0	0	0	3.3148	0	0	0	0	0	0	0	0	0	0	0	0	0	0	0	0	0.472017	0	0	0	0	0	0	0	0	0	0	0	0	0	0	0	0	0	0	0	0	0	0	0
ENSMUSG00000083947	0	0	0	0	0	0	0	0	0	0.0853843	0	0	0	0	0	0	0	0	0	0	0	0	0	0	0.157125	0	0	0	0	0	0	0.20131	0	0	0	0	0	0	0	0	0	0	0	0	0	0	0	0	0
ENSMUSG00000045662	0.0200075	0.0236461	0	0	0	0	0.393658	18.3781	26.2049	34.9144	6.64542	17.847	0	0	0	0	0	0	0	0	0	0	0	0	32.2172	54.1184	42.5135	13.0381	22.4507	18.924	0.822571	1.76721	0	0	0.512984	0	0.525779	0	0.0284483	0	0	0	9.87492	13.7097	5.95598	2.00301	12.1971	25.386	0
ENSMUSG00000037103	0	0	0.423411	0.15342	2.25547	0	0	1.8414	0.0237537	1.15747	0	0.0521621	1.9013	1.09931	1.39951	2.25868	2.30824	2.07986	0.203554	7.38127	4.66618	0.548844	1.05769	1.72655	0.468598	0.487073	0.628447	0	0.324476	4.15226	0	1.34629	0.672593	6.336	2.85453	0.120867	1.07256	1.81342	1.93528	2.2851	2.37786	1.09704	0.0304437	1.04995	0.104446	2.68343	0.0626436	6.404	0
ENSMUSG00000037101	0	0	0	0	0	0	0	0	0	0	0	0	0	0	0	0	0	0.0973348	0	0	0	0	0	0	0	0	0	0.81282	0.850364	0	0	0	0.413129	0	0.033698	0	0.0152766	0.252025	0.075218	0	0	0	0	0	0	0	0	0	0
ENSMUSG00000037106	0	0	0	0	0	0	0	0.0897755	0.21214	0.440164	3.48543	0.728831	0	0	0	0	0	0	0	0	0	0	0	0	0	0	0	0	0.0103865	0.656754	0	0	0	0	0	0	0	0	0	0	0	0	0.0175412	0	0.218153	0	0	0	0
ENSMUSG00000045667	0	0.323312	0.166121	0	0	6.97641	0	0	0	0	0	0	0.019935	0.140741	0	0	0	0	0.0137541	0	0.0383463	0	0	0	0	0	0	0	0.241172	0	0	0	0	0	0	0.0490014	0.0425383	0	0.0199473	0	0	0	0	0	0	0	0	0	0
ENSMUSG00000037104	0.249809	0.00720096	0.00721483	1.63163	15.169	6.45499	5.62352	3.63636	2.76045	1.24729	15.3378	5.08367	0.017316	0.183377	0.0278969	0	0	0.0392375	0	0	3.56401	0	0	0	3.87045	7.50423	3.19736	11.2755	4.51351	0.0860142	4.62825	0.288306	0.421902	0.295771	0.0271686	0.595893	0.332549	0.435412	0.0519803	1.08636	0.227288	2.40713	4.98523	6.43971	4.82755	0	0.909987	0	0
ENSMUSG00000045665	10.9375	31.4632	30.7598	8.52715	34.6371	45.3912	0	0.641392	4.04931	0.215814	0	2.11882	54.8343	57.7537	61.8594	33.731	33.7599	37.2956	33.7662	24.8697	56.8536	40.4948	3.95761	39.9899	2.15591	2.19832	4.80155	6.80333	7.63444	5.2047	87.8178	67.5037	173.722	73.5898	73.7387	36.433	70.4596	64.6591	120.221	26.955	24.9426	35.2336	0.040545	1.59253	0.243428	6.85466	0.333716	3.6155	46.7794
ENSMUSG00000037108	0.00469722	0	0	2.00761	2.25364	2.02945	0.336074	0.819096	1.48968	0.697613	0	0.605399	0.547329	2.23838	2.34422	0	0.821432	0.060499	0	0	1.09134	0	0.0615324	0	2.75833	1.12399	1.85881	0	2.33442	0.364711	1.48976	0.0889057	3.50936	0.180015	4.39848	0.508614	0.569716	0.24616	0.494237	0	0.110667	0	0.272749	0.011877	0	0.00895719	0	0	0
ENSMUSG00000038903	0	0	0.285707	0	0	0	1.88322	0.080808	0.835663	4.93045	3.18554	0.173589	0	0	0	0	0	0.423766	0	0.0279612	0	0	0	0.0356877	0	0	0.220146	0	4.49066	11.2248	0	0.830321	0	24.9942	0.733552	12.9096	4.76653	0.391871	3.21238	1.45883	19.6592	31.6537	2.46045	9.28982	4.04686	0	0	0	0
ENSMUSG00000038902	0.00580604	0.0240167	0.660014	2.04906	0.424282	4.62692	0	2.83772	2.02069	1.84693	3.56023	4.14852	2.78863	4.95106	2.50549	5.58615	3.82584	0.149561	2.64123	4.40378	2.24563	0.0069067	0.671844	0.160591	6.3579	4.12029	6.76794	3.68255	2.80382	4.24166	2.65985	4.65213	2.32759	4.21285	2.73781	2.87975	3.45647	2.48947	3.11232	1.83216	2.09177	2.39999	3.40198	1.90115	3.2859	5.49706	4.88753	3.46005	9.8253
ENSMUSG00000038900	2.81881	3.61271	3.96314	15.0696	13.2014	9.76798	0	0.0182668	0.0612658	0.313463	0.560075	1.42946	107.737	102.465	89.8491	46.5273	44.4496	54.123	62.651	74.2173	93.6987	70.2307	83.0422	66.6275	0.192279	0.157033	0.234603	1.38814	0.92988	1.62743	17.2692	17.5261	13.0378	26.052	23.8284	8.62481	37.1205	48.6675	57.0638	42.8771	69.8286	39.6946	0.0588906	0.0564173	0.0336736	1.33317	1.25218	0.201978	61.4451
ENSMUSG00000067101	0	0	0	0	0	0	0	0	0	0	0	0	0	0	0	0	0	0	0	0	0	0	0	0	0	0	0	0	0	0	0	0	0	0	0	0	0	0	0	0	0	0	0	0	0	0	0	0	0
ENSMUSG00000049751	35.4427	20.6169	40.0251	30.2706	21.2512	18.1568	0.849052	0.680069	1.18119	0.87328	0.585119	8.09457	292.854	285.776	321.069	82.0556	96.3459	92.7252	55.7682	116.633	86.0663	91.6639	142.414	120.931	3.50622	4.36154	2.77908	1.877	0.680022	3.62976	55.4489	44.3605	59.1067	41.5373	41.4946	14.1276	49.7366	66.1471	77.3928	68.1221	75.6831	32.847	1.25285	2.70052	1.38799	2.48922	1.02045	0.238717	80.3618
ENSMUSG00000038909	58.8132	10.2318	33.0155	3.73336	10.3973	8.28589	31.6969	36.5779	42.8346	38.204	26.7936	19.805	11.4435	43.6448	24.4781	9.98303	14.6319	9.02747	10.8905	24.2412	15.2739	0.448514	17.0547	44.121	45.5061	38.6808	45.5901	38.1366	41.3681	19.8577	7.24904	18.4507	14.8509	37.3218	22.8368	19.8979	35.1673	21.7048	35.3553	46.9922	29.6198	14.2697	69.3919	55.9419	55.0637	18.7949	22.2751	11.5081	1.79588
ENSMUSG00000019849	48.1465	24.4761	29.551	22.2073	43.8836	20.2868	0.175395	26.7086	22.8794	12.0245	10.1533	8.44762	12.6521	19.5765	23.3912	0.921682	2.7755	0.947222	12.4017	19.5251	16.2963	3.40609	23.7639	68.8902	12.5667	13.4114	11.0226	0.310197	6.03797	2.49173	7.75578	11.1359	12.7223	19.4412	16.4623	4.45259	40.3578	27.983	27.6483	38.2698	24.0846	27.2614	25.0529	16.7608	19.9118	3.90806	0.798826	0.147941	0.968681
ENSMUSG00000019848	0	0	0	0	0	0.0401485	0	0	0	0.128917	1.17473	4.70586	0.109532	0.161104	0.382333	0	0	0	0.0251905	0.622314	0.070231	0	0	0	0.759147	0.210969	0.957827	0	0.16062	0.0906803	1.71028	4.21472	0.09364	1.34573	0.0572849	0.964766	0.57133	1.3771	1.18734	2.32694	0.554905	0.0469946	0	0.844571	1.33779	0.0489958	0.279084	0	3.55899
ENSMUSG00000019846	0.0177395	0.0340691	0.0157545	27.5513	46.1606	36.3193	3.14131	3.22411	3.87696	3.9163	0.918406	5.41002	0.00630195	0.183529	0	0.00578957	0	0.01428	0.139136	1.78082	0	0	0	0	6.57621	6.13321	5.02336	1.24159	2.22484	7.49726	2.15325	0	0.614184	0.0793153	0	0	0.268949	0.797596	0.100894	0	0	0	6.50227	4.33407	3.78492	8.31316	6.82228	4.08147	0.00476202
ENSMUSG00000019845	0.100499	0	0	0	0.0184176	0	4.37962	3.72487	1.35467	0.751784	0.196571	0.103291	0.337547	0	0	0.190833	0	0	0	0.116465	0.0499457	0	0	0	2.12577	3.215	3.82504	0.0578032	1.48495	0.45142	0.0357733	1.41222	0.0332967	0.0466848	0.040739	0	0.0184686	0	0.0909344	0.0258569	0.125564	0.200525	2.50784	5.03604	5.19129	0.871101	0	0	0
ENSMUSG00000071235	0	0.0175314	0	0.00657675	0	0	24.5429	34.975	29.3719	34.3259	22.4805	10.0455	0.295102	0.539458	0	0	0	0	0	0	0	0	0	0	23.9683	27.0566	28.9889	32.2375	52.0913	47.3788	0.871229	1.54419	0.162183	0	0	0	0	0	0	0	0	0	22.6492	42.9083	42.4959	82.2434	40.0593	54.7185	0.0637118
ENSMUSG00000019843	3.29977	0.0144976	3.26825	19.7587	9.91613	10.1925	3.75199	43.5799	41.3914	28.1028	13.4933	31.9668	1.3422	1.07681	0.659934	0.0160139	0	0	0	0	0	0	0.0267821	0	33.5705	39.7131	34.0153	23.2053	17.8098	17.5769	0.168109	6.86859	1.20706	0.83053	0.0546984	0	0	0	0.226745	0.781128	0.325135	0.2468	19.1669	21.9909	22.6598	19.6725	15.2062	10.1789	0.039515
ENSMUSG00000023353	0.00507588	0	0	5.01854	7.34687	0.483819	2.21531	3.49064	6.56453	2.62829	1.48799	0.447613	0	0	0.418326	0	0.0183021	0.0980641	1.26402	0.698817	0.582722	0	0.0221643	0	5.81141	2.96506	6.38987	8.20516	7.01254	3.76198	0.894365	5.73234	1.01744	1.28388	1.35802	8.92682	0.235997	0.701284	0.165998	9.237	5.67051	2.97086	0.750237	0.731563	0.746894	6.05922	4.75531	0.137844	4.45835
ENSMUSG00000023350	0	0	0	0	0	0	0	0	0	0	0	0	0	0	0	0	0	0	0	0	0	0	0	0	0	0	0	0	0	0	0	0	0	0	0	0	0	0	0	0	0	0	0	0	0	0	0	0	0
ENSMUSG00000042032	40.3889	52.028	62.9632	27.5248	36.7132	54.0806	494.79	1036.47	932.405	878.552	859.045	947.475	65.0723	65.8679	80.8736	36.8413	11.8947	17.7121	23.2718	23.3693	31.9875	18.0139	44.6745	0.870606	838.991	708.11	726.474	278.486	520.07	349.296	87.6832	128.202	139.961	34.2738	61.237	42.5017	21.5578	37.6399	19.1199	18.5967	26.9158	15.072	1158.02	955.781	1079.34	378.591	388.921	259.143	73.441
ENSMUSG00000015711	27.9731	25.1492	31.092	0.0393514	10.8472	5.01591	5.31837	29.9191	31.2861	46.9971	25.263	8.84708	14.6513	23.0584	19.7263	7.8018	3.16028	1.28605	5.93171	9.16459	12.4335	22.5066	0.290672	0.962719	40.893	37.2714	46.3432	14.5768	51.0919	21.6662	12.4821	11.4795	26.0123	11.6595	4.61731	9.00341	16.9849	3.43564	12.7253	19.5303	33.3853	19.9135	9.76085	12.418	15.6386	24.626	34.0637	32.3609	1.54074
ENSMUSG00000015714	222.277	216.052	241.191	129.147	102.453	115.144	6.64072	12.6763	7.40578	3.59409	8.12497	8.57581	48.5773	80.6269	98.0418	177.18	117.107	151.751	88.6995	92.7797	100.844	3.46387	25.7795	2.96103	5.26958	4.98674	5.15613	8.38238	2.63943	13.2057	98.3095	30.2207	100.63	141.315	170.433	129.64	124.523	43.1609	137.241	106.865	141.31	82.8708	0.614838	6.33192	12.9529	0.0832902	1.56166	5.27178	116.703
ENSMUSG00000025129	0	0	0	0	0	0	0	0	0	0.278634	0.0933459	0.0784799	0	0	0	0	0	0	0	0	0	0	0	0	0	0	0	0	0	0	0	0	0	0	0	0	0	0	0	0	0	0	0.274823	0	0.942861	0	0	0	0
ENSMUSG00000025128	0.00800241	0	0	0.908283	4.75893	5.76452	0	0	0	0	0.0645661	0	0	0	0	0	0	0	0	0	0	0	0	0	0	0	0	0	0	0	0	0	0	0	0	0	0	0	0	0	0	0	0	0	0	0	0	2.4388	0
ENSMUSG00000105979	0	0	0	0	0	0	0	0	0	0	0	0	0	0	0	0.0442486	0	0	0.564927	0	0	0	0	0	0	0	0	0	0	0	0	0	0	0	0	0	0	0	0	0	0	0	0	0	0	0	0	0	0
ENSMUSG00000070495	0	0	0	0	0	0	0	0	0	0	0.0447433	0	0.0945626	0.0208629	0.0380861	0.108593	0.119973	0.0535689	0.0163108	0.0424155	0	0.0593714	0.0726454	0	0	0	0	0	0	0	0	0.0262406	0	0	0	0	0.0168152	0	0	0	0.0489954	0	0	0	0	0	0	0	0
ENSMUSG00000079741	0.579043	0.342173	0.489761	0.635705	0.458576	0	176.468	227.037	281.562	334.913	346.389	240.286	0	0.553249	0.0631237	0.0719924	0.0994215	0.17757	0	1.26538	0	0	0	0	346.241	388.41	425.234	95.1635	214.386	79.0192	0.107965	0	4.2206	0.070448	0	0	0	0	0.529283	0	0	0	323.236	480.37	405.419	82.0777	105.762	198.558	0.11843
ENSMUSG00000105970	0	0	0	0	0	0	0	0	0	0.967354	0	0	0	0	0	0	0	0	0.0181752	4.98633	0	0	0	0	0	0	0	0	0	0	0	0	0	0	0	0	0	0	0	0	0	0	0	0	0	0	0	0	0
ENSMUSG00000105975	0	0	0	0	0	0	0	0	0	0	0	0	0	0	0	0	0	0	0	0	0	0	0	0	0	0	0	0	0	0	0	0	0	0	0	0	0	0	0	0	0	0	0	0	0	0	0	0	0
ENSMUSG00000025969	5.71041	0.0106829	0.00535172	8.62031	21.7476	4.4756	0	0	0.181493	0.0362822	0	0	0	0	0	0	0	0	0	0.0115226	0	0	0	0	0	0.164341	0.168481	0	0	0.0638024	0	0	0	0.294449	0	0	0	0	0	0	0	0	0.00596432	0	0.0153468	0.185294	0	0	0
ENSMUSG00000025968	19.5951	6.50446	16.5844	14.4234	10.3574	9.69349	6.80746	4.42169	4.32772	0.996291	0	0.441501	3.91264	7.61135	11.1598	24.8074	21.9981	7.31012	1.37571	25.5992	22.6691	20.9044	19.9423	21.2364	0.977804	1.08694	0.512463	0.0418762	3.78596	0.420476	7.6842	13.1019	6.32001	22.1107	10.8094	9.91805	19.6549	16.5313	20.3141	19.1913	16.6273	11.6097	4.33245	4.40154	3.21399	1.9311	0.485283	0.119831	18.8765
ENSMUSG00000025963	0	0.0551948	0	0	0	0	0	0	0	0	0	0	0	0	0	0	0	0	0	0	0	0	0	0	0	0	0	0	0	0	0	0	0	0	0	0	0	0	0	0	0	0	0	0	0	0	0	0	0
ENSMUSG00000025962	12.9859	0.0161552	1.07909	13.6321	6.21845	5.87028	1.49961	2.09269	4.86059	3.45669	0.0245087	7.98463	16.9767	10.7651	12.3817	2.11759	6.67025	5.95662	0.518195	3.38048	3.63673	0.758831	0	0.177922	3.34879	1.72098	0.770894	1.08104	2.86262	3.79511	8.93831	4.08209	12.1555	10.1396	6.08508	6.45362	8.72255	7.869	5.44861	10.4582	4.97393	8.70058	6.80679	1.71664	3.16664	1.06003	6.11226	0.0687435	4.32502
ENSMUSG00000054083	0	0.0335501	0	0.0083907	0	0	0.981679	1.4409	3.58556	0.987535	0	0.0427921	0	0	0	0	0	0	0	0	0	0	0	0	1.92211	1.30973	1.38386	0	3.43089	4.60863	0	0	0	0	0	0	0	0	0	0	0	0.899977	0.599401	0.478523	3.66301	1.13679	2.72371	0.0571048	0
ENSMUSG00000025967	81.1891	89.3464	87.0907	199.681	201.932	121.398	38.1864	48.4622	62.7045	31.2229	59.1788	53.8646	80.5574	83.4974	106.433	267.388	364.976	186.352	76.0757	334.201	391.987	341.739	659.982	510.809	59.7205	47.4556	41.9142	55.265	48.5934	74.6	137.43	143.961	138.509	210.915	213.224	85.5887	319.312	300.671	315.772	277.305	329.99	155.186	66.4453	57.6687	78.5946	85.6531	120.939	122.491	312.465
ENSMUSG00000054087	2.08484	1.57241	1.26685	1.49598	1.18895	0	1294.06	1255.42	1087.31	1101.11	949.955	148.494	6.70474	2.85527	4.14481	5.80149	0.0989119	0.0883297	0.134474	1.01411	8.09812	0	0	0	1155.79	862.357	1189.6	296.914	390.561	219.771	20.7304	6.66328	11.1972	0.735913	1.03973	19.3552	0.0554532	3.03856	0.0195026	0	0	0	1737.14	1444.65	1806.44	232.417	280.051	177.923	24.3009
ENSMUSG00000104487	0	0	0	0	0	0	0	0	0	0	0	0	0	0	0	0	0	0	0	0	0	0	0	0	0	0	0	0	0	0	0	0	0	0	0	0	0	0	0	0	0	0	0	0	0	0	0	0	0
ENSMUSG00000104484	0	0	0	0	0	0	0.220832	0	0.699186	1.11502	0	1.11664	0	0	0	0	0	0	0	0	0	0	0	0	0.45597	0.0724086	0	0	0.578843	10.2396	0	0	0	0	0	0	0	0	0	0	0	0	0	0	0	0	0.0838138	0	0
ENSMUSG00000104482	0	0	0	0	0	0	1.29366	0.740133	0.248237	0.604806	0	0	0	0	0	0	0	0	0	0	0	0	0	0	1.78075	1.13114	0.17283	0	0	2.12711	0	0	0	0	0	0	0	0	0	0	0	0	2.38613	0	0	1.03437	7.36486	0	0
ENSMUSG00000005540	0	0	0	0	0	0	0	0	0	0	0.032115	0	0	0	0	0	0	0	0	0	0	0	0	0	0	0.140068	0	0	0	0	0	0	0	0	0	0	0	0	0	0	0	0	0	0	0	0	0	0	0
ENSMUSG00000029461	0.831208	15.1934	12.4849	11.4387	11.5423	28.6561	1.89094	33.7935	32.889	22.7962	12.6533	17.1707	5.80252	5.6065	4.84033	5.94178	1.79679	2.0528	0.799102	4.67043	3.93742	0.153597	0.0528574	0.433289	19.0003	18.2598	24.6802	12.4835	10.304	2.70571	9.73227	5.71514	15.0142	36.8447	16.5798	22.2894	18.7765	20.4439	20.155	8.54186	8.91237	7.48343	24.9312	19.4562	17.3278	2.86231	5.74145	1.36363	10.9442
ENSMUSG00000104488	0	0	0	0	0	0	0	0	0	0	0	0	0	0	0	0	0	0	0	0.183797	0	0	0	0	0	0	0	0	0	0	0	0	0	0	0	0	0	0	0	0	0	0	0	0	0	0	0	0	0
ENSMUSG00000055681	69.1308	52.5098	67.1742	68.5116	62.8905	93.3565	3.14058	0.254819	0.82178	0.624683	0	0.162413	24.7005	29.4246	36.5413	9.14772	6.11507	5.03682	2.97334	9.42091	13.0453	0.132914	24.2552	0.908956	0.206329	1.47912	0.778123	2.8529	0.374185	1.07034	2.34372	5.89124	4.74105	15.4969	6.15662	10.9555	10.6156	8.74512	10.6103	10.0287	10.7805	10.0138	0.46342	0.201799	0.686548	0.471787	0.346754	0	2.09099
ENSMUSG00000030345	0	0	0	0	0	0	0	0	0	0	0	0	0.977375	3.26146	0.861106	0	0.0193752	0.415256	0	0	0	0	0	0	3.09593	2.09261	0	0	0	0	0	0	0	1.78475	0.551097	7.15103	0	0.691203	0	0.304156	0	0	0	0	0.170302	0.0204936	1.02142	4.6048	0
ENSMUSG00000030347	0	0	0.695968	0.0174889	0	2.17579	0.0705562	0.174385	1.26724	1.69417	0.0106087	0	19.1924	30.778	23.0453	0.0617941	0.014223	0.177818	0.0386731	0.231306	0.0539103	0	0.172244	0	3.01564	4.68246	4.19654	2.0714	0.135624	3.31332	0.463354	1.49321	0.186887	0.110859	0.123124	2.5076	0.462483	0.488606	0.207523	0.212111	0.077446	0	0.0312336	1.45619	0.741162	4.44549	0.0321344	0	0
ENSMUSG00000030346	0.00555995	0.00657108	0.0131675	0.00493017	0	0	0.05967	2.43068	5.34712	8.70377	1.70466	0.163433	12.8465	22.5208	18.0615	9.90035	1.29306	6.37336	8.16566	7.44198	10.5167	1.00532	0.024278	0	3.5935	5.07391	5.16573	10.1837	3.77114	21.3494	34.0268	37.7618	23.8091	8.86407	38.1923	4.65117	16.2744	7.50946	26.46	2.12429	8.78749	7.03717	3.36051	0.53422	4.60666	51.9621	3.57822	2.86881	50.1726
ENSMUSG00000030341	30.9842	21.8371	33.3508	39.1422	24.9426	36.5939	0	0	0	0	0	0	4.57897	0.0259035	0.732963	0	0	0	0	0	0	0	0.0450985	0	0	0	0	0	0	0	0	0.195483	0	0.0527749	0.0230267	0.126262	0	0	0	0	0.060833	0.226684	0	0	0	0	0	0	0
ENSMUSG00000030340	0	0	0	0	0	0	0	0	0	0	0	0	0	0	0	0	0	0	0	0	0	0	0	0	0	0	0	0	0	0	0	0	0	0	0	0	0	0	0	0.0366577	0	0.165835	0	0	0	0	0	0	0
ENSMUSG00000101502	0	0	0	0	0	0	0	0	0	0.40381	0	0	0	0	0	0	0	0	0	0	0	0	0	0	0	0	0.0961612	0	0	0	0	0	0	0	0	0	0	0	0	0	0	0	0	0	0	0	0.0910609	0	0
ENSMUSG00000030342	344.123	472.186	172.685	109.926	67.2072	183.87	1.21771	15.3699	15.3679	24.7251	19.1544	12.5812	351.61	261.437	361.485	253.735	259.773	272.83	98.1406	302.574	264.741	224.762	230.213	165.55	22.1452	16.8003	16.8565	7.95173	12.9311	15.2477	38.9592	53.8957	18.7036	128.143	115.647	129.779	290.586	194.632	232.765	371.337	298.22	232.752	18.3139	36.6454	46.2047	23.6671	10.452	4.14792	143.052
ENSMUSG00000021244	1.83277	2.75624	1.25612	2.72138	4.83733	0.980624	1.5836	3.41414	4.4914	2.91449	0.704161	0.415024	5.33914	4.55609	4.3873	2.41023	1.40149	5.31908	1.68307	10.5634	3.63736	0.0963273	0	24.1454	2.36263	3.39411	4.20295	0.307394	2.0164	2.26726	8.88843	4.77682	5.22355	5.73082	8.82236	1.35293	5.64735	11.9014	6.7433	5.50784	2.64976	2.60671	0.833533	0.532351	1.85757	0.313978	2.03033	0.0325786	2.18534
ENSMUSG00000021245	7.33125	0.00580731	0	7.38968	0.00495274	0.0115171	0	0.893052	0.323811	0.0887552	0.0660757	0.122216	6.00484	3.21654	2.10355	2.80963	0.00885866	0.0316436	5.74241	0.238024	13.1759	0.0116904	0.0429123	0	0.0907377	0.795391	0.0704523	0.124352	0.0153586	0.0346836	3.82872	0.0465016	1.23564	0.0878789	1.9829	0.0429077	1.00322	0.163867	3.12305	0.027813	0.43413	0.287594	0.103752	0	0	0.337321	0	0	0.0211047
ENSMUSG00000021242	342.243	430.087	339.837	302.975	246.062	338.8	20.0796	15.3779	18.2343	40.1689	16.3096	15.345	110.102	112.807	126.149	77.239	95.4678	85.6636	86.761	111.972	127.674	77.6252	27.3044	5.87463	37.4596	29.8202	41.5333	28.9185	37.602	34.6959	86.6579	68.8841	31.9105	76.5465	82.0013	60.694	141.714	100.005	101.349	106.53	108.172	53.973	24.8643	29.5884	15.493	26.1327	29.9491	9.28544	17.1646
ENSMUSG00000021243	8.57663	8.18271	11.5743	25.2372	17.7242	17.2574	0	4.70717	4.29225	3.36569	13.8527	0.758382	261.927	209.4	247.459	69.2431	67.9394	29.4676	26.87	30.6006	39.6178	46.8518	44.4595	66.2635	13.8028	9.77925	7.83167	1.5915	0.374408	2.87474	51.9678	35.0663	46.9731	33.175	44.1725	19.079	37.3868	47.3089	39.5825	22.578	40.0748	32.6884	0.0632314	5.997	3.19978	0.0456841	0.715606	0.939749	25.9815
ENSMUSG00000021240	0.0211793	19.3114	0	0.00939015	8.79519	5.65912	0	4.55151	2.57333	3.44301	8.05992	0.0718338	0	0.398394	0	0	0.210007	0.34098	0	0.971947	4.08133	0.0755828	0.138722	0.758099	1.44708	4.12394	6.98434	6.13038	0.562694	7.40001	0.0414641	6.81474	4.86279	1.10928	1.69991	24.0241	11.9877	3.38019	12.3469	28.0222	23.598	12.1249	0.503099	3.53444	0.647261	12.3585	3.96834	0.351487	26.2893
ENSMUSG00000021241	119.403	33.7763	135.256	34.8006	56.6487	34.1551	2.75722	0.530031	0.190467	1.05186	0	0	15.5083	26.9083	22.1614	19.721	26.6789	26.0085	19.5258	64.6882	24.438	6.16122	0	0.10032	0.569306	1.08488	5.30438	5.9491	4.33632	1.7409	24.3843	26.9392	24.0444	23.1575	35.1237	6.19186	6.35673	21.1502	24.7235	27.1354	59.6213	53.1176	0	0	0	0.646682	0.418586	0.372102	20.9215
ENSMUSG00000021248	95.9142	92.7988	96.9678	101.491	50.5488	61.0558	15.7469	35.9188	43.8243	51.3458	70.0714	33.7719	35.3299	30.7219	45.0514	12.4836	17.7051	6.01156	12.0688	23.4512	26.1175	24.2675	18.5913	20.3495	81.0889	50.9384	66.7909	19.3266	41.5604	40.8202	27.8442	34.499	38.1419	41.3593	36.0072	20.0274	34.3806	33.0834	28.2404	59.0456	62.5973	53.0537	42.4458	53.9233	53.1912	21.636	46.8026	17.1065	27.8539
ENSMUSG00000054556	0	0	0	0	0	0	0	0	0	0	0	0	0	0	0	0	0	0	0	0	0	0	0	0	0	0	0	0	0	0	0	0	0	0	0	0	0	0	0	0	0	0	0	0	0	0	0.59407	0.0528098	0
ENSMUSG00000106224	0	0	0	11.602	0.134266	1.00605	0	0	0	0	0	0	0	0	0	0	0	0	0	0	0	0	0	0	0	0	0	0	0	0	0	0	0	0	0	0	0	0	0	0	0	0	0	0	0	0	0	0	0
ENSMUSG00000054555	0.0253098	0.00598252	0.00599405	12.696	20.0847	23.4542	1.6026	0.83297	0.218912	0.817818	0.0408416	0.383433	0	0	0	0	0	0	0	0	0	0	0	0	1.50495	0.914391	0.950771	0.304247	1.32113	1.4292	0	0	0	0	0	0	0	0	0	0	0	0	1.05547	1.50391	0.252101	3.16609	0.199312	0	0
ENSMUSG00000037119	4.26561	0.0731446	4.10963	13.6396	9.54431	7.7998	0.987791	12.5695	10.2354	12.6981	1.01149	15.6948	12.8129	9.95815	12.2283	25.183	33.4217	11.4356	22.6092	36.0728	23.2671	4.59854	98.4734	2.58709	6.73412	7.42707	11.2627	17.3041	13.0055	6.75437	85.6731	80.5263	90.5859	44.2987	50.6084	28.5349	34.8857	22.2952	35.9985	14.4571	19.9652	23.7193	15.8825	11.9894	11.4239	6.62716	10.3939	3.50508	60.3818
ENSMUSG00000107066	0	0	0	0	0	0	0	0	0	0	0	0	0	0	0	0	0	0	0	0	0	0	0	0	0	0	0	0	0	0	0	0	0	0	0	0	0	0	0	0	0.424847	0	0	0	0	0	0	0	0
ENSMUSG00000107689	0	0	0	0	0	0	0	0	0	0	0	0	0	8.44817	0	0.814319	0	1.20511	0	0	1.19352	2.22608	0	0	0	0	0	0	0	0.440296	0	0	0	0	0.139073	0	0.126095	2.22882	0	2.64807	0.979756	4.33545	0	0	0	0	0	0	0
ENSMUSG00000103908	0	0	0	0	0	0	0	0	0	0	0	0	0	0	0	0	0	0	0	0	0	0	0	0	0	0	0	0	2.34952	0	0	0	0	0	0	0	0	0	0	0	0	0	0	0	0	0	0	0	0
ENSMUSG00000053687	19.9698	0	0.00697964	0.00522663	0.00594111	0	5.31368	3.04009	5.3045	3.41878	7.64083	0.2399	4.10413	6.6229	5.1681	0.984932	0.340048	0.227751	5.87128	0.210386	0.789456	0	0	0	4.46266	2.61346	4.44532	5.50057	0.68167	2.49631	18.5788	1.2086	2.92148	3.91545	7.84545	1.3897	0.226387	1.60063	1.0141	0	0	0.150931	1.35347	3.44277	2.78876	1.18019	8.77121	3.82388	0.987336
ENSMUSG00000053684	0.00853318	0.010085	0.313238	0.0151332	0.464452	1.42671	2.13684	4.46402	1.58156	4.5041	1.10158	2.14171	0.460774	0.59925	0.800932	0	0.015384	0	0.200785	0.087022	0.536463	0	0	0.0277672	5.10545	3.68342	4.72263	1.51166	0.826826	0.542087	0.0668239	0	0.0310989	0	0.171225	0	0.465738	0	0.0606658	0.434702	1.42406	0.249719	6.62151	2.45969	10.9529	1.36685	4.19409	0.41197	0.366505
ENSMUSG00000103903	0	0	0	0	0	0	0	0	3.94079	0	0	0	0	0	0	0	0	0	0	0	0	0	0	0	0	0	0	0	0	0	0	0	0	0	0	0	0	0	0	0	0	0	0	0	0	0	0	0	0
ENSMUSG00000103900	0	0	0	0	0	0	0	0	0	0	0	0	0.527041	0.32558	0.29718	0	0	0	0	0	0	0	0	0	0.136981	0.0435054	0	0	1.50708	0	0	0	1.8924	0	0	0	0	0	0	0	0	0	0	0	0	0	0	0	0
ENSMUSG00000103901	0.0923291	0	0	0	0.0310208	0	0	0	0	0	0	0	0	0	0	0.0803549	0	0	0	0	0	0	0	0	0	0	0	0	0	0	0	0	0	0	0	0	0	0	0.0984606	0	0.392761	0	0	0	0	0	0	0	0
ENSMUSG00000041596	0	0	0	0	0	0	0	0	0	0.0123891	0	0	2.28068	0.5264	0.748988	3.61028	1.49129	0	0.0121042	0	0.0337465	7.56354	0	0	0.683955	0.0144817	0.0354033	0	0	0.0435726	1.52275	0.0584194	0.562434	0.583549	0	0	0.636407	0.0735229	0.114105	0	0.290876	0	0.0162928	0.0156086	0.0139744	0.0353143	0.0167628	0.0186266	0.556784
ENSMUSG00000060681	0	5.48161	2.72078	0	1.45419	0	0	0.0262475	0.594222	0	0	0.0966582	0	0.442258	0.318051	0.0418542	0	0.103234	1.73928	1.4032	0.0730287	0.0508514	0	0	0	0.275783	0.398393	0	0	0.0754342	1.84118	10.3666	1.03212	1.09217	0	0	0.831725	1.46378	0.0911731	0.695647	1.32188	0.820961	0.0564133	0.729595	0.0120964	0.132464	0.0435303	3.49878	0
ENSMUSG00000014198	0	0	0	0	0	0	0	0	0	0	0	0	0.073575	0.584371	0.671684	0	0	0	0	0	0	0	0	0	0	0	0	0	0	0	0	0	0	0.0220477	0.942744	0	0	0	0	0	0	0	0	0	0	0	0	0	0
ENSMUSG00000020196	5.78964	6.46946	14.1829	5.05432	3.5397	11.499	4.27323	5.73542	4.26242	4.26918	2.43115	2.31975	4.42447	6.76559	7.62895	3.43723	0.0258682	0.32341	1.15353	0	1.42173	0	0	0	2.1727	2.71815	1.33723	4.16455	7.91579	5.51976	0.772506	3.59843	1.6603	1.81464	0.175948	0.00626475	0.62361	0.845937	0.754871	0.14213	1.14094	0.223073	2.43321	2.34916	3.32128	17.6208	1.50009	2.8575	4.24462
ENSMUSG00000020191	0	0	0	0.0508658	0	0	0	0	0	0	0	0	0	0	0	0	0	0	0	0	0	0	0	0	0	0	0	0	0	0	0	0	0	0	0	0	0	0	0	0	0	0	0	0	0	0	0	0	0
ENSMUSG00000020190	0.0137513	1.26766	27.1038	10.2366	9.30043	3.62064	0.295161	2.07709	11.2001	4.19498	0.203409	1.88116	22.2372	10.1053	15.3941	12.4406	0.520622	0.53134	1.13248	7.02938	2.98822	0.0163582	1.59123	0	1.72676	1.29041	1.63647	25.7525	3.5675	3.05753	30.664	64.288	49.0637	10.9792	10.2861	28.663	4.39206	16.9352	2.45386	11.6949	10.2055	0.578486	0.489978	0.312933	0.513644	3.86783	0.50411	0.518667	19.343
ENSMUSG00000018820	5.40291	3.96112	4.21496	2.78759	3.25936	0.123655	0	0	0	0.00622831	0	0	1.89623	2.63856	1.38537	0	1.42109	0.0799403	0	0.419337	0.466543	0	0	0.0807867	0	0	0	0	0	0.109525	0.413141	0.78317	1.09707	3.87717	4.02684	0.845491	1.68751	0.458326	0.414781	0.0614801	0.999242	0.329213	0	0	0	0.319561	0	0	0
ENSMUSG00000018821	88.0311	257.644	214.968	12.7092	18.8983	26.6247	46.3937	14.7825	3.52231	14.1219	0.0582279	5.67875	49.8399	30.843	26.3187	12.6057	58.2757	25.9334	34.8113	42.3924	39.6501	5.82059	192.859	73.974	14.9527	14.9835	10.4923	16.3689	26.0538	26.8965	57.4763	121.092	66.3587	166.167	65.8891	73.6947	95.1031	94.4819	86.0117	80.3303	106.439	115.393	16.1145	8.1568	10.5866	21.8814	12.8754	4.96497	68.5339
ENSMUSG00000045671	0.243326	0	0.171507	0.00513724	0.916801	0	4.89119	10.6718	8.61407	5.90669	2.21253	3.43215	0.312836	1.65647	1.20693	1.36137	0.146226	0.111928	0.670238	1.96449	4.75074	0.055134	0.202382	54.9351	7.31768	11.7565	7.37629	4.71006	7.17093	4.29382	1.99624	1.31586	10.8526	1.33217	0.878336	0.900502	1.33509	0.883229	3.66574	2.08234	7.20014	2.52195	10.0309	11.4261	1.21971	3.24801	4.68817	2.63968	3.4339
ENSMUSG00000020198	4.71837	10.8721	9.42587	9.20059	12.0322	27.1353	0	0.750335	5.66232	6.04059	8.56637	3.41557	9.84013	7.97446	11.4623	3.02813	0.0305989	4.22631	3.41676	10.4285	3.46397	0	0.0494081	13.568	3.99087	8.3085	7.80345	1.07382	7.83377	8.34618	11.6299	15.4911	23.464	17.8224	20.7241	17.1823	11.8139	7.89729	9.63708	9.91116	7.75317	4.65649	0.761544	4.13418	1.47285	17.3909	17.5598	0.0682843	5.9655
ENSMUSG00000014195	30.5405	25.5588	35.7145	17.8491	9.82285	7.09379	1.92918	13.4745	16.4657	20.0227	10.5224	1.23181	17.8909	16.2718	23.255	34.3955	12.5695	16.939	7.50983	14.8432	32.6545	54.4362	0.624738	23.4392	20.3841	22.798	20.2453	12.986	11.6099	7.9237	9.13565	9.37377	17.4275	9.30718	11.4589	19.6339	12.0025	5.11213	4.90584	6.04258	10.4042	6.92455	4.47335	5.6212	5.31918	6.19107	1.22531	0.215854	11.1556
ENSMUSG00000041592	0	0	0	0	0	0	0	0	0	0.0034719	0	0	0.12291	0.00433874	0.249498	0.374885	0.00311877	0	0	0.935016	0.0709279	0	0	0	0	0.21915	0.00992135	0	0	0.146528	0.0677354	0	0	0	0	0	0.0174848	0.10714	0.0516543	0.264379	0.0543429	0.253125	0.00456587	0	0	0.376063	0	0	0
ENSMUSG00000051879	0	0	0	0	0.0123444	0	6.74714	0.992625	0	0.147478	0	0.636927	0	0	0	0	0	0	0	0	0	0	0	0	0	0.316046	3.54709	0.929825	0.0382804	0	0	0	0	0	0	0	0	0	0	0	0	0	0	0.650309	1.52487	0	0.798168	0	0
ENSMUSG00000055357	0	0	0.117274	0	0	0.0154754	0	0	0	0	0	0	0	0	0	0	0	0	0	0	0	0	0	0	0	0	0	0	0	0	0	0	0	0	0	0	0	0	0	0	0	0	0	0	0	0	0	0	0
ENSMUSG00000051877	0	0	0	0	0	0	0	0	0	0	0	0	0	0	0	0	0	0	0	0	0	0	0	0	0	0	0	0	0	0	0	0.16417	0	0	0	0	0	0	0	0	0	0	0	0	0	0	0	0	0
ENSMUSG00000037112	0.075744	0.0033155	1.98317	0.748758	2.87568	0.00219177	0	0.10335	0.00577719	0.00563023	0	0	0.151482	0.189971	0	0	0	0.108396	0	0.028609	0	0	0	0	0.26938	0.0723934	0.016089	0.0177488	1.79754	0.0792063	0	2.41593	0	0.121846	0.231419	4.56131	0	0	0.0239331	0	0.220314	0.133407	1.00698	0	0	0.363768	0.556102	0.0169297	0
ENSMUSG00000086894	0	0	0	0	0	0	0	0	0	0	0	0	0	1.24097	0	0	0	0	0.619851	0	0	0	0	0	0	0	0	0	0	0	0	0	0	0.0351155	0	0	1.72258	0	0	0	0	0.100555	0	0	0	0	0	0	0.324678
ENSMUSG00000086892	0	0	0	0	0	0	0	0	0	0	0	3.41578	0	0	0.0823408	0	0	0	0	0	0	0	0	0	0.132838	0	0	0	0	0	0	0	0	0	0	0	0	0	0	0	0	0	0	0	0	0	11.8181	0	0
ENSMUSG00000086899	0	0	0	0	0	0	10.0701	2.72984	2.0899	1.60029	3.37916	0.710252	0	0	0.248918	0	0.0217807	1.86725	0.450096	0.0308015	0.0990684	0	0	0	4.1942	2.80589	2.42509	1.71981	1.8881	3.83744	0	0.72411	1.32089	0.586468	0.781131	0	0.0244219	0.172671	0.0343563	0.0341918	0	0.309358	0.733399	1.74122	0.793131	0.023038	2.03401	4.04642	5.86356
ENSMUSG00000097453	0	0	0	0	0	0	2.02604	0	0	0	0	0.320148	0	0	0	0	0	0	0	0	0	0	0	0	0	0	0	0	0.368795	0	0	0	0	0	0	0	0	0	0	0	0	0	0	0	0	0	0.12816	0	0
ENSMUSG00000097451	0.0153133	2.92648	2.6565	15.9713	13.2756	7.03611	0	0	0	0.135227	0	0	0	0	0.0595964	0	0.115952	0	0	0	0	0.0910815	0	0	0	0.0143698	0	0	0	0	0	0	0	0.0234746	0	0	0	0	0	0	0	0.0224068	0.0970019	0.046464	0.0207996	0	0.0997996	0.00462067	0
ENSMUSG00000097456	0	0	0	0	0	0	0	0	0	0	0	0	0	0	0	0	0	0	0	0	0	0	0	0	0	0	0	0	0.0911638	0	0	0	0	0	0	0	0	0	0	0	0	0	0	0	0	0	0	0	0
ENSMUSG00000097457	0	0	0	0	0	0	0	0	0	0	0	0	0	0	0	0.705743	0	0	0	0	0	0	0	0	0	0	0	0	0	0	0	0	0	0	0	0	0	0	0	0.0764997	0	0	0	0	0	0	0	0	0
ENSMUSG00000067949	0	0	0	0	0	0	0	0	0	0	0	0	0	0	0	0	0	0	0	0	0	0	0	0	0	0	0	0	0.890764	0	0	0	0	0	0	0	0	0	0	0	5.76311	0	0	0	0	0	0	0	0
ENSMUSG00000067942	0	0	0	0.0125185	3.39381	0	10.0251	16.3659	24.7705	24.3246	6.9103	6.27266	10.0707	9.6133	9.19489	9.67581	0.750834	7.59149	2.50524	19.0404	12.6765	0.016794	0.863045	0	21.4296	23.4156	18.8046	14.4251	11.7598	1.04633	4.42226	24.2715	15.0495	5.84327	3.61971	0.0369837	10.2453	5.75061	6.69456	2.93669	9.32709	6.17137	17.2894	15.5102	5.40112	0.0134606	3.77613	0.0425989	17.3875
ENSMUSG00000073894	0	0	0	0	0	0	0	0	0	0	0.0488924	0.082212	0	0	0.291325	0	0	0	0	0	0	0	0.238146	0.177469	0.469987	0.0852966	0	0.0575087	0	0	0	0	0	0.0464469	0	0	0	0	0.206791	0	0	0	0	0	0.370387	0	0	0	0
ENSMUSG00000108308	0	0	0	0	0	0	0	0	0	0	0	0	0	0	0	0	0	0	0	0	0	0	0	0	0	0	0	0	0	0	0	0	0	0	0	0	0	0	0	0	0	0	0	0	0	0	0	0	0
ENSMUSG00000108305	0	0	0	0	0	0	0	0	0	0	0	0	0	0.830873	0	0	0	0	0	0	0.100613	0	0	0	0	0	0	0	0	0	0	0	0	0	0	0	0	0	0	0	0	0	0	0	0	0	0	0	0
ENSMUSG00000077649	0	0	0	0	0	0	0	0	0	0	0	0	0	1.52536	4.87308	0	0	0	0	0	0	0	0	0	0	0	0	0	0	0	0	0	0	0	0	0	0	0	0	0	0	0	0	0	0	0	0	0	0
ENSMUSG00000108307	0	0	0	0	0	0	0	0	0	0	0.135027	0	0	0	0	0	0	0	0	0	0	0	0	0	5.9336	2.65012	0.0719856	0	0	0	0	0.633516	0	0	0	0	0	0	0	0	0	0	0	0	0	0	0	0.605975	0
ENSMUSG00000108306	0	0	0	0	0	0	0	0.266088	0	0	0	0	1.84742	0	0.496045	0	0	0	0	0	0	0	0	0	0	0	0	0	0	0	0	0	0	0	0	0	0	0	0	0	0	0	0	0	0	0	0	0	0
ENSMUSG00000046707	0.305545	1.12532	0.168282	1.41138	2.13432	1.19359	33.859	15.6718	15.1307	10.9524	7.58682	20.1961	5.7352	3.58214	3.351	5.99245	10.005	1.92191	1.3097	10.3081	7.7302	11.2083	1.95474	2.01163	11.8619	15.3695	12.1034	8.24949	9.50587	2.75857	6.26008	5.37967	9.76296	11.6007	8.34891	8.51308	11.1608	8.27694	7.98172	3.88125	3.08317	4.13289	28.8257	30.4179	35.8068	5.12188	4.95892	4.93139	6.89738
ENSMUSG00000046709	0	0	0	0	0	0	0	0.295255	0.227762	0.434286	1.20273	0.195713	0	0	0.231176	0	0	0.0154835	0	0	0	0	0	0	0.497265	0.806585	1.08934	0	1.27005	0.950375	0	0	0.0175249	1.86742	0	0	0.0826242	0.131727	0.0205119	0.0136091	0	0.554093	0.304602	0.638332	0.702127	0	0.626774	3.388	0
ENSMUSG00000085741	0	0.303865	0.329136	0	0	0	0	0	0.0143102	0.0836771	0	0	0.947934	0.0697128	1.08174	0.0362859	0	0	0	0.0177162	0.474848	0	0	0	0	0	0.199264	0	0.0651592	0.882879	0.380919	2.4551	0.0506497	0	0.123941	0.424754	0.0842813	0.0331053	0.513783	0	0	0	0	0	0.141576	0.60954	0.150956	0	0
ENSMUSG00000085743	0	0	0	2.34812	0	0	0	0	0	0	0	0	0	0	0	0	0	0	0	0	0	0	0	0	0	0	0	0	0	0	0	0	0	0	0	0	0	0	0	0	0	0	0	0	0	0	0	0	0
ENSMUSG00000031171	9.6696	10.4913	9.81914	12.5873	4.03456	4.52846	4.14296	1.87782	1.62084	1.69244	0.438471	0.2161	7.55727	13.7757	13.5908	6.34101	4.02374	1.41196	0.661408	4.24258	6.94575	2.47441	0.908289	0.0365874	1.88943	4.11488	2.35369	3.0411	0.70288	2.85712	10.8522	5.39127	4.17969	5.80282	5.80328	6.66662	9.59156	2.87921	10.2158	2.13203	3.7197	3.0025	0.667716	1.09455	0.203626	4.22384	0.961764	0.033927	5.25181
ENSMUSG00000047250	0	0.00814279	0	0.0061094	10.1252	16.4072	0	0	0	0.0276554	0	0	0	0	0	0	0	0	0	0	0	0	0	0	0	0	0	0	0	0	0	0	0	0	0	0	0	0	0	0	0	0.126017	0	0	0	0	0	0	0
ENSMUSG00000031174	5.27299	0	0.01749	0	0	0	0.634065	2.82049	1.68056	1.80826	0.585927	1.97046	0.724105	2.13008	1.53851	0	0.00665714	0	0.673364	0.527199	0.0100932	0	0	0	1.82744	4.58255	3.71665	0.0116811	1.07338	0.834054	0.0578335	0.128132	0	0.00943422	0.0823268	0	0.955444	0.0791636	0.745555	0	0.108747	2.17473	1.842	0.905661	3.76162	0.0563313	1.32358	0.846793	0
ENSMUSG00000047257	0	0	0	0	0	0	0	0.266088	0	0	0	0	2.58638	0.271725	0	0	0	0	0	0	0	0	0	0	0	0	0.12427	0.205634	0.474088	0.152945	0	0.136706	0	0	0	0	0	0.0516148	0	0	0.808298	0	0	0	0	1.15694	0	0	0
ENSMUSG00000031176	36.7743	15.3222	71.8259	55.435	44.3645	76.6575	76.2574	53.171	27.704	36.3813	24.8374	48.693	7.61701	8.93665	1.92631	6.56374	0.0187284	13.7143	3.4017	4.50244	3.74814	5.63503	0	53.2068	35.297	18.0098	22.312	23.9236	26.5605	50.8881	0.203377	21.4317	0.189297	0.822773	5.51227	10.1235	2.47793	3.51386	12.5552	48.6866	30.7772	41.7628	28.5424	31.0998	39.4844	74.4637	16.1356	44.8555	9.28055
ENSMUSG00000004642	20.4224	39.1481	49.1428	0.847461	32.0999	12.2602	1101.06	929.425	741.345	613.721	901.895	894.794	45.1981	48.8016	53.6694	124.995	114.799	67.9852	11.3735	48.9681	58.2058	79.2262	36.9628	34.0946	590.793	688.391	592.373	248.344	497.754	165.354	59.6673	52.628	49.3729	44.1208	25.815	62.4724	22.2486	32.6275	25.2871	53.66	29.2789	26.5991	1092.77	1033.67	1339.99	247.083	59.5589	33.2633	10.5459
ENSMUSG00000085747	0	0	0	0	0	0	0	0	0	0	0	0	0.0419366	0.703173	0.101343	0.134844	0.226124	0	0	0.0188104	0	0	0	0	0	0	0	0	0	0	0.144444	0.0465487	0	0	0.131596	0	0.0149144	0	0	0	0.0289713	0	0	0	0	0	0	0	0.285201
ENSMUSG00000063253	0.155733	22.0251	36.5283	48.3899	17.6983	36.3293	160.866	110.252	139.883	71.7045	166.696	224.455	21.1706	19.92	27.1844	38.2549	6.17677	51.3149	2.26478	1.45583	8.58449	2.8097	0.34001	0	85.0277	85.7341	84.7378	89.7435	71.7981	52.3058	11.8906	55.7178	25.3038	21.0216	8.50664	4.69164	19.9116	19.9085	27.144	5.25222	15.186	31.6172	166.298	115.441	192.313	54.865	40.2098	16.3685	52.3957
ENSMUSG00000040703	0.0433537	0	14.9454	0.00961073	0	0	0	0	0	0.0217524	0	0.441128	6.40697	8.26378	11.5377	13.47	16.3745	19.7179	12.7088	25.7952	34.7804	7.49087	35.7318	2.68041	0.18013	0.775511	0.310801	0.0514294	0	0.344266	8.53007	1.82918	1.48126	46.826	41.0314	39.703	75.544	89.3815	46.6951	25.2603	31.813	29.6564	0	0.0137025	0	0.878387	0	0	6.00517
ENSMUSG00000040706	0	0	0	0	0	0	0	0	0	0	0	0.25803	15.2428	5.81959	14.5861	3.62502	3.01741	4.16437	3.50557	2.42449	13.9845	0.0452494	0	0.123778	0	0	0	0.481324	0	1.20823	2.68093	4.43979	10.6052	6.70578	7.03904	6.11176	2.65282	1.85751	1.70371	0.968888	3.39807	0.139147	0	0	0	0.217608	0	0	13.8462
ENSMUSG00000040705	0	0	0	0	0	0	0	0	0	0	0	0	0	0	0	0	0	0	0	0	0	0	0	0	0	0	0	0	0	0	0	0	0	0.337907	0	0	0	0	0	1.49723	0	0	0	0	0	0	0	0	0
ENSMUSG00000105503	0	0	1.10699	0	0.588922	0	0	0	0	0	0	0	0	0.293083	0	0	0	0	0	0	0	0	0	0	0	0	0	0	0	0	0	0	0	0	0	0	0	0	0	0	0	0	0	0	0	0	0	0	0
ENSMUSG00000000817	0	0	0	0	0	0	0	0	0	0	0	0.062476	0	0	0	0	0	0	0	0	0	0	0	0	0	0	0	0	0	0	0	0	0	0	0	0	0	0	0	1.29027	0	0	0	0	0	0	0	0	0
ENSMUSG00000084025	0	0.546228	19.0454	3.03271	1.72364	0	0	0	0	0	0	0	0	0	0	0	0	0	0	0	0	0	0	0	0	0	0	0	0	0	0	0	0	0	0	0	0	0	0	0	0	0	0	0	0	0	0	0	0
ENSMUSG00000084022	0	0	0	0	0	0	0	0	0	0	0	0	0.443452	0	0.0893026	0	0	0	0	0	0	0	0	0	0	0	0	0	0	0	0	0.123055	0	0	0.0869712	0	0	0	0	0	0	0	0	0	0	0	0	0	0
ENSMUSG00000000811	20.004	0.0334555	0	0.0251011	13.6575	17.6415	3.54433	29.7797	37.2896	20.2442	21.799	3.69108	0.0536333	0	0	0.0492726	0.0170114	0.182297	0	0	0.206334	0	0	0	25.2306	28.8877	34.7155	8.11903	21.8545	21.7793	0	0.0297659	3.40447	9.42616	0	0	0.0381485	0	0	0.0267048	0.0185259	0	6.45029	9.68661	4.25077	10.0583	23.4962	17.1116	0
ENSMUSG00000035413	14.4206	5.86825	15.0191	76.3452	44.7286	61.7873	0	0	0	0	0	0	0	0	0	0	0	0	0	0	0	0	0	0	0	0.768871	0	0	0	0	0	0	0	0.837352	0	0	0	0	0	2.50439	0	0.299724	0	0	0	0	0	0	0
ENSMUSG00000034460	0	0	0	0	0.00496962	0.0481514	0	0.0060547	0	0.103901	0	0	0.0210185	0.179306	0.361192	0	0	0.142882	0.00483387	0.119418	0.0202153	0.293256	2.22828	0	0.0091047	0	0	1.10739	0.554793	0	0	0.0233301	0	0.08188	0.00549629	0.129162	0	0	0	0	0.140363	0.0270538	0	0.0561003	0	0.0282059	0	0	0.00529415
ENSMUSG00000034462	3.45783	3.05723	7.10469	9.33849	20.1081	11.8507	0.0658977	2.05528	0.753279	0.5968	3.80054	0.023801	0.321589	0.858008	0.512069	0	0	0	0	0.0536731	0.00719299	0	0	0	0.0583134	0	0.362214	0.0083246	0.271434	0.185748	0.0515193	0.107917	0	0.638719	0.0704048	0	0	0	0.172119	0.804342	0.0929992	0.0770104	0.298659	0.665386	0.339561	0.391412	0.328711	0	0
ENSMUSG00000034463	0.00785905	0.0185766	0	20.7462	19.7324	0.552616	0	0	0	0	0	0	0	0	0	0	0	0	0	0	0	0	0	0	0	0	0	0	0	0	0	0	0	0	0	0	0	0	0	0	0	0	0	0	0	0	0	0	0
ENSMUSG00000034467	0	0	0	0	0	0	0	0	0	0	0	0	0	0	0	0	0	0	0	0	0	0	0	0	0	0	0	0	0	1.9041	0	0	0	0	0	0	0	0	0	0	0.211852	0	0	0	0	5.55559	0.439516	0	0
ENSMUSG00000043020	0	0	0	0	0	0	0	0.0397003	0	0.4704	0	0	0	0	0.240532	0	0	0	0	0	0	0	0	0	0	0	0.741641	0	0	0	0	0	0	0	0	0	0	0	0	0	0	0	0	0.613076	0	0	0	0	0
ENSMUSG00000043024	0	0	0	0	0	0	0	0	0	0	0	0	0	0	0.0308778	0	0	0	0	0	0	0	0	0	0	0	0	0	0	0	0	0	0.147469	0	0	0.023556	0	0	0	0	0	0	0.427194	0	0	0	0.146505	0	0
ENSMUSG00000095505	0	0	0	0	0	0	0.457494	0	0.131681	0.962486	0.429926	0.578332	0	0	0	0	0	0	0	0	0	0	0	0	0.354235	0.0750039	0.0916806	0.101138	0	0	0.375555	0	0	0	0	0	0	0	0	0	0	0	0.0843841	0.4042	0.0723761	0	0.260454	0	0
ENSMUSG00000083087	0	0.147272	0.0368889	0.49723	0.3768	0.0730174	0	0	0	0	0.0837831	0.0704401	0.973891	2.03145	1.06976	0	0.224653	0.200619	0.183254	0.476544	0.170304	0.296465	0.272061	0.202743	0	0	0	0	0.0973722	0	0.487916	0	0.113534	0.0795923	0.486188	0.489657	0.377843	0.890491	0.885904	0.617163	1.03978	0.113958	0	0.0787697	0	0.178216	0	0	0.133802
ENSMUSG00000083556	0	0	0	0	0	0	0	0	0	0	15.1274	43.7431	0	0	0.780402	10.013	0	0	0	0	0	0	0	0	0	0	0	2.96554	3.19654	7.82017	0	0	0.310592	11.9756	1.33005	0.297676	0	0	0.727062	0	0	1.87051	0	0	0	10.5634	3.23991	0	0
ENSMUSG00000083557	1.19096	0.172352	0.259026	0.862085	0.0489966	0	0	0	0.0500532	0.2439	0	0.879317	0.0690754	0.182878	0.0556417	0	0	0	0	0	0.332178	0	0	0	0.448826	0.570193	0.209092	0.230662	0	0	0	1.30343	0.974374	0	0	0	0.44219	0.17369	0.0691182	0	0	0	0	0.368737	0.0550216	0.046348	0.0660005	0	0.782943
ENSMUSG00000083551	0	0	0	0	0	0	0	0	0	0	0	0	0	0	0	0	0	0	0	0	0	0	0	0	0	0	0	0	0	0	0	0	0	0	0	0	0	0	0	0	0	0	0	0	0	0	0	0	0
ENSMUSG00000082111	0	0	0	0	0	0	0.0603978	0	0.0347688	0.847109	0	0	0	0	0	0	0	0	0	0	0	0	0	0	0.374126	3.0498	0.0484143	0	0	2.50261	0	0	0	0	0	0	0	0	0.12003	0	0	0	2.36174	4.5678	0.267541	2.92975	0.183386	0	0
ENSMUSG00000075325	0	0	0	0	0	2.42541	0	0	0	0	0	0	0	0	0	0	0	0	0	0	0	0	0	0	0	0	0	0	0	0	0	0	0	0	0	0	0	0	0	0	0	0	0	0	0	0	0	0	0
ENSMUSG00000066068	0	0	0	0	0	0	0	0	0	0	0	0	0	0	0	0	0	0	0	0.214545	0	0	0	0	0	0	0	0	0	0	1.31799	0	0	0	0	0	0	0	0.119653	0	0	0	0	0	0	0	0	0	0
ENSMUSG00000084686	0	0	0	0	0	0	0	0	0	0	0	0	0	0	0	0	0	0	0	0	0	0	0	0	0	0	0	0	0	0	0	0	0	0	0	0	0	0	0	0	0	0	0	0	0	0	0	0	0
ENSMUSG00000060256	0	0	0	0	0	0	0	0	0	0	0	9.18765	102.154	48.5431	55.3721	0.5022	0	0	0	0	0	0	0	0	0	0	0	0	1.80362	9.67346	5.27194	2.5029	6.83471	9.21426	2.78745	0	0	0.0572725	1.36746	0	0	0	0	0	0	0.0458483	0	0	0
ENSMUSG00000060257	0	0	0	0	0	0	0	0	0	0	0	0	0	0	0	0	0	0	0	0	0	0	0	0	0	0.0184914	0	0	0	0	0.030863	0	0	0	0.0351471	0	0	0	0	0	0	0	0	0	0	0	0	0	0
ENSMUSG00000106870	0	0	0	0	0	0	0	0	0	0	0	0	0.319714	0	0	0	0	0	0	0.0358514	0	0	0	106.571	0	0.494837	0	0	0	0	0	0	0	0	0	0	0	0	0	0.955141	2.07065	0.0514397	0	0.17778	0	0	0	0	0
ENSMUSG00000073795	0	0	0	0	0	0	0	0	0	0	0	0	0	0	0	0	0	0	0	0	0	0	0	0	0	0	0	0	0	0	0	0	0	0	0	0	0	0	0	0	0	0.812785	0	0	0	0	0	0	0
ENSMUSG00000073794	0	0	0	0	0	0	0	0	0	0	0	1.14923	9.20417	11.7097	5.68239	1.8825	0.106547	4.26261	0.718473	1.41634	6.84932	0	0.0516122	0	0	0	0	3.29039	0.443336	0.166861	3.1471	49.6279	13.9138	36.631	8.19565	64.7768	41.9567	31.5061	27.3943	0.401421	5.17504	11.5877	0	0	0	0.811417	0	0	10.0518
ENSMUSG00000073792	0	0.0333145	0	0.958154	2.04568	1.93314	0	0	0	0	0	0.148721	0.213629	0.298503	0.430208	0	0	1.069	0	0.934264	0.00856104	0	0	0	0.451127	0	0	0	0	0	0.882976	0.622449	0	0	0	0	0	0.231282	0.0133601	0.549573	0.59648	0.0114571	0.247997	0	0	0	0	0	2.62992
ENSMUSG00000073791	0.0118828	7.07807	0	4.38331	0.0119772	0	2.84811	3.70645	2.12897	1.00164	0	0.214949	0	0	0.190422	0	0	0	0	0.0302954	0	0	0	0	3.37923	6.04924	4.05491	5.60092	0.408557	2.85176	0	0.487304	0	0	0	0	0.072062	0	0	0	0	0	3.82629	3.48531	9.84541	2.67382	4.25932	3.29869	0
ENSMUSG00000106874	0	0.180723	0	0	0.0256882	0	0	0	0.0524844	0	0	0	0	0	0	0	0	0	0	0	0	0	0	0	0	0	0	0	0	0	0	0	0	0	0	0	0	0	0	0	0	0	0	0	0	0	0	0	0
ENSMUSG00000061787	12.6659	15.2423	24.1263	43.2671	30.106	19.217	2.02883	0.103177	0.692101	0.126468	0.225964	1.09237	302.954	278.105	313.328	214.816	232.928	199.114	226.032	336.253	255.665	239.672	379.992	483.167	0.54303	0.14783	0.662561	4.58481	1.31307	2.22395	44.0832	30.6786	44.5527	75.8293	57.8358	42.2963	72.0129	105.673	111.461	94.6982	149.329	100.656	0.609831	0.69044	0.380401	1.80244	2.56672	0.6338	112.861
ENSMUSG00000018001	16.9912	3.08323	11.8631	11.0762	7.35981	1.29383	2.04912	1.88041	1.82196	2.86831	0.320306	4.49466	1.28943	0.504953	0.0519331	0	0	0.109567	0	0	0.00775093	0	0.0619106	0	4.53471	5.68776	4.69999	6.66494	2.88943	8.76683	0.133237	0.00894521	0	2.31111	0.0821881	0.0247616	0.154769	1.06725	0.475771	0.0080253	0.267234	1.76341	1.72888	1.70646	1.48928	7.2188	6.55285	3.645	0
ENSMUSG00000044134	45.3656	9.45389	21.5192	15.4258	0.0223654	24.8253	0	0	0	0	0.0596763	0	12.6753	35.8676	29.3608	12.6586	0.0600053	0	0.0435089	1.52743	0	0	0.193781	0	0	0	0	0	0	8.45763	1.04259	5.03976	1.41518	1.02045	7.02491	0.135632	5.33769	5.73487	3.28122	1.16177	3.52877	3.44968	0	0	0	25.4934	0.0301271	0	14.7482
ENSMUSG00000046982	11.1043	31.9845	22.5723	0.377582	0.152603	0.27354	2.97889	25.7504	35.9239	12.0024	0.979785	3.2308	0	0	0	0.024706	0.00852975	0.0304688	0	0	0	0	0	0	29.5831	33.7977	28.7898	5.50782	12.4813	26.5163	1.94517	0.14925	0.310373	4.01322	0.0843879	0	0.0286923	0.0450808	0.127819	0.468656	2.81461	1.21151	5.33218	7.79992	11.1175	15.4098	12.1925	3.18359	1.2091
ENSMUSG00000106517	0	0	0.332678	0	0.0707943	0	0	0	0	0	0	0.952882	1.99612	0.70463	1.9295	1.10029	1.39288	0	4.95796	0.537207	3.26371	9.35772	7.05394	6.17088	0	0	0	0	0	0	0	3.1019	0	2.33283	1.25275	0.490657	1.98773	1.17116	4.39418	4.96947	14.3415	2.82622	0	0	0	0	0	0	2.41336
ENSMUSG00000064570	0	0	0	0	0	0	0	0	0	0	0	0	0	0	0	0	0	0	0	0	0	0	0	0	0	0	0	0	0	0	0	0	0	0.510223	0	0	0	0	0	0	0	0	0	0	0	0	0.542288	0	0
ENSMUSG00000049288	0.00739228	6.26416	4.57806	10.1995	9.56709	10.933	0.185114	0.0363115	0	0.786314	0.0198811	0	0.504212	0.241024	0.473846	0	0	0	0	0	0.202059	0	0	0	0.0273015	2.98284	0.741929	0.233848	0.0462115	0	0	0.582983	1.15846	0.302187	0	0	0.313808	0	0	0	0.0145136	0	0.351196	0.0747659	0	0	0.0200736	0	0
ENSMUSG00000103247	0	0	0	0	0	0	0	0	0	0	0	0	0	0	0	0	0	0	0	0	0	0	0	0	0	0	0	0	0	0	0	0	0	0	0	0	0	0	0	0	0	0	0	0	0	0	0	0	0
ENSMUSG00000032285	14.4649	0.00881209	0.0176581	2.75702	0.00751536	0.693221	0.0533467	8.27728	9.94995	7.06313	5.13353	0.96098	0.169522	0.37401	0	0	1.38455	0.0480165	0	0	0	0	0	0	5.53501	7.71391	7.54752	14.5058	10.6272	4.21036	0	12.6777	3.99452	0.819142	0	0	0.226085	0.35522	0.901146	0.232121	0.922257	4.11852	2.47961	6.67394	4.37167	14.3035	3.86718	0.292477	0.0320245
ENSMUSG00000042607	0	0	0.0161178	0	0.00685977	0	0.146079	1.28706	3.16748	1.32491	0.274554	0.169275	1.97286	0.63156	0.950395	0	0.0122697	0	0.0133448	0.121459	0	0	0	0	2.46325	5.09315	4.27399	4.56419	1.31888	3.07446	0	0.0429379	4.76221	0	0.273123	0	0	0.29181	0.0677383	0.0577834	0.013362	0.0248957	2.2633	3.5105	2.74238	0.0648895	5.0083	0.759819	0.0438464
ENSMUSG00000087648	0	0	0	0	0	0	0	0	0	0	0	0	0	0	0	0	0	0.658256	0	0	0	0	0	0	0	0	0	0	0	0	0	0	0	0	0	0	0	0	0	0	0	0	0	0	0	0	0	0	0
ENSMUSG00000032281	181.106	98.583	50.9164	0.0658405	0.0673567	0	0	0.0182364	0	0	0	0	0	2.68166	0.47595	0.0775456	0.147249	0	1.95095	1.32513	1.90779	5.08762	0	0	0.438764	0	0	0.187909	0.0928332	0	0	0	0	0	0.0165545	0.505735	2.71674	0.336055	0.200594	1.36592	1.0642	0.814843	0.0587926	0.206519	0	0	0.0604883	0	0
ENSMUSG00000087644	0	0	0	0	0	0	0	0	0	0.206564	0	0	0	0	0	0	0	0	0	0	0	0	0	0	0	0	0	0	0	0	0	0	0	0	0	0	0	0	0	0	0	0	0	0	0	0	0	0	0
ENSMUSG00000042606	5.3848	0.0193731	0.0776418	3.81552	2.60226	5.09076	70.867	32.3486	34.753	33.5071	21.8444	51.9832	2.25943	1.62394	2.4392	0.834571	0.354629	0.263907	0.0321419	0.564191	1.5234	0	0.0357887	0.960125	40.7434	37.9938	45.6659	36.3761	32.458	31.1823	6.93184	1.0859	6.98961	2.99445	0.858844	2.17572	2.28639	0.624753	3.39125	1.62372	1.72181	0.299816	67.6658	61.4253	70.8578	50.232	51.7235	69.8399	6.26604
ENSMUSG00000032288	0.463378	0.547647	0.788759	2.3883	1.45956	0.543047	0.932441	0.924686	0.477131	0.813738	0.545225	0.523879	192.846	161.689	239.411	0.604923	0.365487	0	1.13575	0.516858	0.395809	0.137805	1.77046	0.282721	0.534803	0.135884	0.49829	0.183231	0.633657	1.02212	3.28855	1.37039	2.4276	2.66376	1.74338	1.51737	1.05379	1.31076	1.44127	0.491784	0.284304	0.105941	0.764388	0.659057	1.44235	0.552263	0.23593	0	1.05731
ENSMUSG00000049287	0	0	0	0	0	0.218275	0	0	0	0.0549711	0	0	0	0	0.489089	0	0	0.0352776	4.56509	0	0	0	0	0	0	0.0642562	0	0	0	0.116	0.0857972	0	3.71338	0.951719	0	0	0	0	0	0	0.258126	0.0801554	0	0	0	0	0.267758	0	0.0470567
ENSMUSG00000026857	37.7108	48.8415	4.6999	55.1582	40.1601	28.2301	1.88177	0.399323	0.768132	0.268726	1.00315	1.75166	70.045	59.9439	50.9929	11.137	14.8457	18.9084	0.487586	3.34055	10.8751	3.04905	0.459382	0.0311215	3.24964	2.87192	1.94721	9.2277	11.2998	3.03786	145.636	71.6842	114.326	28.3449	26.7819	30.9006	13.0306	32.6923	0.530355	16.3217	5.72713	8.22163	2.85244	7.56918	5.41269	0.310041	4.12937	14.9199	14.254
ENSMUSG00000093559	0	0	0	0	0	0	0.249169	0	0	0	0	0.251986	0	0	0	0	0	0	0	0	0.11423	0	0	0	0	0.06536	0	0	0	0	0	0	0	0	0	0	0	0	0	0	0	0	0.183835	0.24656	0	0	0	0	0
ENSMUSG00000102018	0	0	0.0120165	0	0	0	0	0	0.0417964	0	0	0	0.288403	0	0.371705	0	0	0	0	0	0	0	0	0	0	0.21426	0	0	0	0	0	0.0640243	0	0.0777814	0.158375	2.21535	0	0	0	0	0	0	0	0.179614	1.26349	0	0	0.0612409	0.196137
ENSMUSG00000063785	11.6565	3.82123	0.0383626	9.13534	6.77908	5.48248	0	4.93326	9.07357	1.07934	0.801599	3.79457	12.0247	13.7482	20.3365	18.1015	22.7204	14.2705	12.8194	25.9851	16.8607	41.6064	21.1632	0.0421685	3.99633	7.46347	8.3983	12.9541	3.38216	11.8912	14.2328	16.781	5.43123	13.0283	14.4172	23.0281	28.1475	20.5741	29.2143	9.22387	19.1457	8.98311	0.889282	3.1456	0.07334	0.395383	2.60403	0.0391022	22.8759
ENSMUSG00000063787	64.9171	33.4046	41.8362	59.7063	45.4905	19.6963	46.8052	10.9726	8.16771	14.3645	7.11114	0	45.994	49.3937	68.2539	103.196	64.3531	68.4041	95.5575	109.021	71.5256	157.267	91.1709	280.074	4.04081	1.71116	2.09163	8.65276	12.5393	4.18319	63.0107	48.1761	53.3319	85.9573	40.9606	60.1107	43.4968	64.8303	40.9017	87.6046	119.668	80.88	9.26485	5.6482	12.9001	1.47784	5.07552	0.137557	138.041
ENSMUSG00000106519	0	0	0	0	0	0	0	0	0	0	0	0	0	0	0	0	0	0	0	0	0	0	0	0	0	0	0	0.883334	0	0	0	0	0	0	0	0	0	0	0	0	0	0	0	0	0	0	0	0	0
ENSMUSG00000043051	0.147729	0.00831404	3.34035	0	0	0	0	0	0.941655	1.55303	6.37586	0.318128	0.399853	0	0	0	0	0	0	0	0	0	0	0	6.88495	4.63741	3.79245	0	0.571691	0.595858	0	0	0	0	0	0	0	0	0	0	0	0	1.67104	0.33796	4.47494	0	6.78145	0.0212266	0
ENSMUSG00000091989	0	0.0675782	0	0	0	0	0	0	0	0	0	0	0	0	0	0	0	0	0.224238	0	0	0	0	0.186064	0	0.134142	0	0	0	0	0	0	0	0	0	0	0	0	0	0	0	0	0	0	0	0	0	0	0.122795
ENSMUSG00000089155	0	0	0	0	0	0	0	0	0	0	0	0	3.82996	1.9314	1.32219	3.01591	6.59454	0	0	0	0	0	0	0	0	0	0	0	0	0	0	4.25116	0.701626	3.44308	0	1.68112	1.16751	0	0	0	0	0	0	0	0	0	0	0	45.8917
ENSMUSG00000089156	0	0	0	0	0	0	0	0	0	0	0	0	0	0	0	0	0	0	0	0	0	0	0	0	0	3.98592	0	0	0	0	0	0	0	0	0	0	0	0	0	0	0	0	0	0	0	0	0	0	0
ENSMUSG00000085640	0	0	0	0	0	0.0287584	0	0	0	0	0	0	0	0	0	0	0	0	0	0	0	0	0	0	0	0	0	0	0	0	0	0	0	0	0	0	0	0	0	0	0	0	0	0	0	0	0	0	0
ENSMUSG00000085642	9.63944	0	2.21137	2.52857	7.21374	0.113579	0	0.16479	0.368465	0.201989	0.300751	0.783848	0.444934	0.53289	0.665608	0	1.37092	0.288059	0.328908	2.10977	2.17022	1.17062	1.80671	4.00275	0.495603	0.577151	0.545141	0	0	0	0	0	0	0.0285708	0.024932	0	0.791187	0.85241	1.54234	0.569672	1.09777	0.531788	0.147575	0.197928	0.45567	0	0.273297	0	0
ENSMUSG00000085645	0	0	0	0	0	0.841099	0	0	0	0	0	0	0	0	0.616136	0	0	0	0	0	0	0	0	0	0	0	0	0	0	0	0	0	0	0	0	0	0	0	0	0	0	0	0	0	0	0	0	0	0
ENSMUSG00000085646	0	0	0	0	0	0	0	0	0	0	0	0	0	0	0	0	0	0	0	0	0	0	0	0	0	0	0	0	0	0	0	0	0	0	0	0	2.10262	0	0	0	0	0	0	0	0	0	0	0	0
ENSMUSG00000085649	0	0	0	0	0	0	0	0	0	0	0	0	0	0	0	0.0649035	0	0	0	0	0	0	0	0	0	0	0	0	0	0	0	0	0	0	0	0	0	0	0	0	0	0	0	0	0	0	0	0	0
ENSMUSG00000025956	0	8.34605	7.80326	2.42422	5.70868	3.71531	0	0	0.110034	0	0	0	3.54319	4.39995	6.60524	3.76663	0.0321093	0	0	0.181631	0.0730238	0	0.0777704	0	0	0.271587	0	0	0	0	0.24408	2.30353	0.129818	0.432288	0.178689	0.0311049	0.126011	0.254553	0.759725	1.7642	0.34968	0	0	0	0	0	0	0	0.286862
ENSMUSG00000020705	1.51902	2.90235	34.7529	28.0504	31.3936	19.7947	6.29449	2.62709	11.3006	3.8616	2.17884	3.84973	9.02983	9.30227	9.04144	7.12236	2.22508	1.46734	3.15227	2.8723	0.64011	15.0883	0	0.0205955	11.828	20.2678	15.8809	0.540593	3.3829	2.81454	7.50906	9.963	4.01361	12.4676	7.35195	8.31239	7.59985	2.41227	4.82369	2.4003	4.29958	2.31527	7.45051	12.0187	3.65364	4.92428	0.309366	0.019098	2.56894
ENSMUSG00000092188	0	0	0	10.1587	0	0	0	0	0	0	0	0	0	0	0	0	0	0	0	0	0	0	0	0	0	0	0	0	0	0	0	0	0	0	0	0	0	0	0	0	0	0	0	0	0	0	0	0	0
ENSMUSG00000044286	0	0	0	0	0	0	11.042	3.39596	2.50232	9.27815	0	5.11602	0	0	0	0	0	0	0	0	0	0	0	0	0.876898	0	2.52318	0	7.6396	12.5202	0	0	0	0	0	0.170744	0	0	0.139012	0	0	0	0	6.25072	0.221321	5.4598	0	0	0
ENSMUSG00000044285	24.7046	7.74622	9.0011	44.741	17.6299	16.6653	1.66488	1.23827	1.11814	59.8558	42.8689	59.0173	36.4829	40.756	21.6635	3.64532	3.56588	5.99413	3.04184	2.76856	5.19439	7.19702	16.9348	15.2702	1.14587	1.00081	1.33455	61.3426	83.5215	82.9461	11.6928	11.8672	23.3214	22.2945	21.1844	249.66	25.0089	9.42307	17.0396	11.4151	12.3353	3.54673	1.3307	0.7845	1.40473	53.7655	111.001	74.4269	3.41477
ENSMUSG00000033157	0.295731	0.264265	0.162281	0.997765	2.78451	0.726966	0.722495	0.974342	0.564454	0.593525	0	0.733925	0.614976	4.6131	2.06407	0	1.26137	0	0.311153	0.147116	0.236589	0.0171606	0	0.938846	0.745898	0.287663	0.703247	0.958334	0.383269	0	1.46861	3.48131	0.131437	0.294856	0.0160815	0.100776	0.0291615	0.0171818	0.276911	0.163309	0.240747	0	0.799579	1.31314	2.00841	0	0.489667	1.08822	0.0309801
ENSMUSG00000026278	4.61029	12.1522	8.18021	0.0128961	0.439771	0.931739	0	0	0	0	0	0	20.7903	19.843	37.3895	2.5821	2.2549	1.68585	3.19393	4.85734	4.88962	1.21104	1.65114	0.1893	0	0	0.0834094	0.138021	0	0	8.371	0.642296	0	3.56712	1.58883	2.10816	3.14572	1.6629	3.49477	1.81105	1.17071	0.851216	0	0	0	0.0277332	0	0	9.18239
ENSMUSG00000033152	0	0	1.16851	0	0.591155	0.741884	0	0	0	0	0	0	0.0132287	0	0.0639362	0	0	0	0	0	0	0	0	0	0.0687643	0	0	0	0	0	0	0	0	0.0118925	0	0	0	0	0	0	0	0	0	0.0235391	0	0	0	0	0
ENSMUSG00000060780	0	0	0	0	0.00889305	7.18969	0	0	0	0	0	0	0	0	0	0	0	0	0	0	0	0	0	0	0.0651708	0.476063	0.101202	0	0	0.186832	0	0.11133	0.032155	0	0	0	0	0	0	0	0	0	0	0	0	1.49739	0	0	0
ENSMUSG00000026277	34.1822	70.1531	16.449	30.5757	22.2714	24.5406	43.6816	63.3717	37.8516	40.3447	19.5279	38.1142	4.6453	8.42992	4.03702	12.2138	1.36133	0.415113	0.88476	3.61552	1.37179	5.07181	55.349	0.0749122	10.4069	13.9771	10.5229	14.9439	29.0418	20.9622	26.9161	27.8579	14.5987	9.12852	13.3347	13.099	5.49136	2.73096	6.95262	12.5356	15.1959	16.0848	20.3187	13.9005	28.3403	56.2971	52.7495	46.2498	27.5079
ENSMUSG00000026274	0	0.00349079	0.00349752	0.00261908	0.777026	0	0	0	0.425784	0.100774	0	0.0267144	0.545627	0.740795	0.169044	0.647788	0.101175	0.17119	0.0173747	0.39158	2.14754	0.0140543	0.0644868	0.00961126	0.0109086	0.422679	0.330323	0.868953	0.0461605	0.95903	0.0693906	1.05287	1.72231	2.27899	0.493893	1.14001	1.22996	0.126644	0.201587	0.844284	0.324747	0.540231	0.0389787	0	0.668641	0.163338	0	0	0.405955
ENSMUSG00000026275	3.75839	9.43223	14.4383	11.6101	6.6667	5.17553	4.21415	5.69878	9.98728	13.2028	1.79667	5.87496	5.4856	6.43342	4.36624	2.39664	2.41796	0.50903	1.34992	2.11924	3.5266	9.73036	1.62555	1.1533	7.35468	9.74424	12.4811	4.14593	17.8762	14.9202	4.78223	5.15585	12.6287	14.8791	2.63207	6.8711	5.97385	2.43559	4.27808	8.52241	9.02606	7.88155	2.41601	8.6779	3.6076	15.0194	13.8894	12.6716	6.11094
ENSMUSG00000026273	11.0168	0.0120002	4.40055	0.00900357	3.5769	0	13.694	3.77809	4.87205	6.97953	6.94983	0.59693	14.212	12.8731	21.2457	1.17972	0.356958	0.948133	4.81812	3.35237	2.66438	0.0241571	1.66264	13.6457	18.6188	17.222	17.732	0.0481803	2.88806	0.967549	1.64992	2.35423	2.99738	0.765285	2.01477	0.868912	4.44374	4.0392	3.35668	2.65812	2.4022	0.835713	7.14201	18.9729	7.63126	0	0.454942	0.674033	1.38464
ENSMUSG00000026270	0.246296	13.179	0.036456	17.6411	1.56399	27.8059	0.0660819	3.37239	6.89808	1.66829	2.66616	4.74764	0.24499	3.2894	2.91789	2.10602	0.555042	4.1239	0.482943	0.737825	4.59474	0.0732466	0.0268868	0	2.31956	3.78461	2.68384	1.36348	4.38807	0.56501	2.36273	7.55587	2.87237	1.73048	2.48478	6.03276	2.53918	1.15872	0.665386	2.24799	4.64223	1.32892	4.43669	4.28149	11.3045	1.00978	1.33763	0.0928971	1.60001
ENSMUSG00000014602	0.00286817	0.00677955	0.0679261	5.88263	6.6174	0.0784305	0	0	0	0	0	0	0	0	0	0	0	0	0	0	0	0	0	0	0	0	0.0493483	0	0	0	0	0	0	0.190527	0	0	0.0115958	0	0.0897203	0	0	0.744928	0	0	0	0	0	0	0
ENSMUSG00000014603	0	0	0	0	11.1402	0	0	0	0	0	0	0	0	0	0	0	0	0	0	0	0	0	0	0	0	0	0	0	0	0	0	0	0	0	0	0	0	0	0	0	0	0	0	0	0	0	0	0	0
ENSMUSG00000058402	0.0126286	13.3357	0.00747701	0.0447926	15.8666	0	1.85227	8.43647	9.31046	24.6483	34.1678	25.4996	0.592193	1.14024	0.534846	0	0.0227675	0.162653	0.185719	0.0321969	0	0	0	0	22.0843	23.9825	13.4353	5.23337	30.019	21.4827	5.71122	1.81261	4.55643	3.45237	0.33787	3.6722	0.587152	3.53467	2.74733	0.768427	1.19013	4.8968	17.3157	20.3724	15.7522	19.6025	30.7436	19.815	0
ENSMUSG00000014601	8.70573	0	21.4776	4.81715	9.39813	5.5326	0	6.08665	4.57806	0.886412	1.84774	4.01685	5.16032	6.90484	4.56119	0.230632	0	0.821679	0.144338	0.512972	2.723	3.15236	0	0	0.5981	0.460505	0.0703619	1.55241	5.59868	5.85401	12.1055	1.96604	5.74103	6.0684	5.56906	8.56195	4.98983	2.15092	2.5678	6.111	6.60958	6.22919	4.46858	0.148901	0.111093	13.8873	3.46476	0.0148077	0
ENSMUSG00000014606	59.1624	104.054	93.5679	94.7813	76.2613	143.403	4.24466	14.9119	14.401	16.8974	22.9488	40.6717	14.8875	23.2057	8.32232	8.93131	3.84589	3.73926	2.64834	23.0743	10.7648	124.179	19.5118	65.8425	2.47079	13.6809	6.76875	7.14757	6.07594	13.6319	0.741367	62.2767	38.7344	29.6699	24.4277	71.4473	39.9075	14.7634	15.5608	61.0165	43.0972	53.3315	18.5236	0.382999	5.25779	20.0024	14.9789	8.95063	1.87042
ENSMUSG00000020702	0	0	0	0	0	0	0	0.0277433	0	0	0	0	0	0	0	0	0	0	0	0	0	0	0	0	0	0	0	0	0	0	0	0	0	0	0	0	0	0	0	0	0	0	0	0	0	0	0	0	0
ENSMUSG00000058407	9.95785	1.52539	15.3842	7.87314	7.40843	10.8763	3.88097	16.1891	14.7792	20.4985	33.8262	6.83391	45.571	34.2807	33.2086	11.806	16.6486	10.3755	7.36172	11.3934	10.439	2.69996	3.06825	14.3695	41.891	46.8182	43.705	10.5653	15.4935	13.6342	22.6321	13.4943	13.7578	13.8062	11.9102	8.18967	18.6318	19.7074	22.2269	17.3985	21.3459	17.1323	11.1974	27.6317	14.0965	9.48596	12.135	7.96639	16.0686
ENSMUSG00000014609	0	0	0	0	0	0	0	0	0	0	0	0	0	3.41537	0.761238	0	6.62288	0	0	0	0	0	0	0	0.877203	0	0	0	0	1.34121	0	0	0.346246	0	1.02379	0	0	0	0	0	0	0	0	0	0	5.28408	0	0	0.0340048
ENSMUSG00000057069	4.81264	10.3904	26.9684	0.0504036	0.318299	0	0.0677819	25.0051	23.6588	11.0025	17.1389	5.68379	5.79769	1.56821	2.51582	0.0164901	0	0.040673	0.0619208	4.52473	0	0.0150262	0	0	16.2581	24.2697	27.7824	1.3586	9.27828	4.7701	7.59203	5.65828	7.4117	9.29455	0.0422437	0	0.178741	1.03808	0.215527	0	0.198402	0.947246	18.2866	32.0829	36.802	0.963495	15.3154	14.3693	0.732422
ENSMUSG00000057068	0	0	0	0	0	0	0	0.996759	0.365649	1.60357	3.1039	0.0860304	0	0	0	0	0	0	0	0	0	0	0	0	1.7799	0.803324	2.32756	0.0401198	0.277488	4.38648	0	0	0	0	0	0	0	0	0	0	0	0	1.10463	1.12237	0.0287103	1.42688	0.241074	0.574025	0
ENSMUSG00000050671	0	0	0	0	0	0	0	0	0	0	0	0	1.52104	1.39395	0.0235621	0	0	0	0	0	0	0	0	0	0	0	0	0	0	0	0	0	0	1.02555	0	0	0	0	0	0	0.202075	0	0	0	0	0	0	0	0
ENSMUSG00000050677	0	0	0	0	0	0	0.0267031	0	0.783971	0.0749048	0	0	0	0	0	0	0	0	0.966006	1.02766	0	0	0	0	0	0.210137	0	4.32119	1.39988	0.263441	0	7.44085	0	0.0381422	0.0332844	0.521451	0.829903	0	0.0106135	0	0	0	0	0	0	0	0	0	0
ENSMUSG00000050675	0	0	0	0	0	0	0	0	0	0	0	0	0.30779	0.123466	0.631098	0	0	0	0	0	0	0	0.0429912	0	0	0	0	0.218017	0	0	0	0	0	0.0251545	0	0	0	0	0.167989	0	0	0	0	0	0	0	0	0	0
ENSMUSG00000073752	0	0	0	0	0	0	0	0	0	0	0	0	0	0	0	0	0	0	0	0	0.427752	0	0	0	0	0	0	0	0	0	0	0	0	0	0	0	0	0.497032	0	0	0	0	0	0	0	0	0	0	0
ENSMUSG00000001804	0	0	0	0	0	0	0	0	0	0	0	0	0	0	0	0	0	0	0	0	0	0	0	0	0	0	0	0	0	0	0	0	0	0	0	0	0	0	0	0	0	0	0	0	0	0	0	0	0
ENSMUSG00000001802	0	0	0	0.0151461	2.08894	0.533804	0	0	0	0	0	0	0	0.68544	0	0	0	0	0	0	0	0	0.0994469	0	0	0	0	0.126079	0	0	0	0	0	0.480043	0	0	0	0	0	0.354503	0	1.87449	0	0	0	0	0	0	0
ENSMUSG00000029484	0.0293824	0.0260444	28.2605	38.6189	25.055	22.1814	0	0	0	0	3.04236	0	0.0208762	0.626392	0.0168162	0	0	0.189219	0.273665	0.318372	4.25662	4.61373	32.0752	36.9299	0	0	0	0	0	0	0	2.5721	0	1.83921	0.245658	2.34766	1.51459	3.51705	3.31093	7.29698	18.5034	5.93842	0.116326	0	0	0	0	0	0
ENSMUSG00000029486	23.7009	32.1715	25.1213	13.0937	3.07092	12.0722	2.22888	3.1676	2.05294	5.63952	8.46209	1.46515	10.8367	7.04758	12.0811	15.1775	20.8366	30.2131	23.8474	34.8513	18.478	5.70696	0.13603	0.243291	16.4297	8.15606	12.0063	0.354773	4.3428	3.73816	7.83104	16.7063	25.6588	17.0487	16.6832	24.0585	30.5675	28.748	39.5113	23.558	38.2394	18.1421	4.55515	5.6084	3.80822	0.0118811	0.321459	3.29001	14.0091
ENSMUSG00000029480	3.28642	0.0062951	1.16053	5.37018	1.16502	0.00832298	0	0	0.0987216	1.21866	0	0	4.32939	3.19282	0.634077	0.111256	0.153644	0	0.0208884	0.0814792	0.18927	0	0.0232584	0	0.255734	0.46234	0.244384	0	0	0.037597	0.0417117	0.0336051	0.038824	0.190521	0.427516	0	0.409155	0.0380639	0.204486	0.180895	0.031373	0	0.0281168	0	0	0	4.96111	0.0482163	1.65861
ENSMUSG00000029482	13.4217	0.0328247	31.9424	25.1881	20.4289	25.551	0	0	0.471869	0	0	1.63281	14.7605	25.4776	24.3997	16.878	6.17136	4.29263	2.35537	4.49642	11.5203	0.561661	0.0303192	0.203348	0.0256439	0.537541	0.159287	0	0	0	7.5037	5.76061	6.62995	12.5954	15.2639	7.16669	9.33391	11.8921	5.1437	3.63543	3.68076	2.87015	0.0183263	1.01828	2.37348	0	0	0	14.3148
ENSMUSG00000024259	23.95	11.8012	14.3033	16.4273	13.9028	21.8831	2.71576	2.82683	3.53018	2.654	29.5551	4.40209	5.72434	6.03446	5.38193	0.783244	3.89619	1.85302	4.36964	6.04053	4.7358	0.0582621	12.5111	0.0996088	6.9415	2.52779	2.14181	2.5177	4.55433	2.07426	11.818	20.3556	9.66112	10.3392	8.53098	2.90824	12.5738	2.33335	4.97056	37.027	30.8914	37.6465	2.90856	2.58516	4.43496	1.87959	1.16373	2.36456	1.22272
ENSMUSG00000024256	0	0	0	0	0	0	0	0	0	0	0	0	0	0	0	0	0	0	0	0	0	0	0	0	0	0	0.220508	0	0	0	0	0	0	0	0	0	0	0	0	0	0	0	0	0	0	0	0	0	0
ENSMUSG00000055114	0	0	0	0	0	0	0	0	0	0	0	0	0	0	0	0	0	0	0	0	0	0	0	0	0	0	0	0	0	0	0	0.0922579	5.32929	0.149442	0.586842	2.04306	0	0.278664	0.457426	0	0	0	0	0	0	0	0	0	34.0412
ENSMUSG00000055116	35.1364	35.9938	56.6862	2.01009	21.7899	6.19876	36.4923	71.2687	65.2801	49.86	72.4157	133.33	4.21638	6.30946	1.85641	0.43307	0.265809	0.296714	0.162619	1.48009	1.68759	0.197312	0	0.0299855	44.8894	49.3752	47.0355	58.1259	47.7547	74.6052	0.505137	1.65693	0.30225	0.235433	0.369807	3.23476	0.316669	1.07558	1.55919	5.9722	1.68256	5.56192	104.412	86.8856	111.687	95.4336	79.5729	38.3433	0.0197893
ENSMUSG00000055110	0	0	0	0	3.89422	0	0	0	0	0	0	0	0	0	0	0	0	0	0	0	0	0	0	0	0	0	0	0	0	0	0	0	0	0	0	0	0	0	0	0	0	0	0	0	0	0	0	0	0
ENSMUSG00000103280	0	0	0	0	0.776889	0	0	0	0	0	0	0	2.25897	0	0	0	0	0	0	0	0	0	0	0	0	0	0.690699	0	0	0	0	0	0	0.738468	0	0	0	0	0	0	0	0	0	0	0	0	0	0	0
ENSMUSG00000010609	6.56029	19.2446	0.212128	1.32558	6.05826	1.39479	7.00522	41.2519	39.3724	15.7574	6.76169	1.71803	0.614455	0.40282	0.325258	0.241927	0	0	0	0	0.287044	0	0	0	76.1085	77.6178	88.7467	7.6211	11.7586	16.6126	0.0483748	3.42964	0.225129	0.031565	1.62515	0	0.112385	1.36847	0.333768	0.33217	0.448744	0.836086	5.08689	23.882	20.5565	7.62138	11.1214	8.72327	0.0265319
ENSMUSG00000103283	0.0745821	0.0352582	0	0	0	0	0	0	0	0	0	0	0	0	0	0	0	0	0	0	0	0	0	0	0	0	0	0	0	0	0	0	0	0	0	0	0.30153	0	0	0	0	2.29173	0	0	0	0	0	0	0
ENSMUSG00000024253	0.101058	46.5561	0.191466	21.4886	30.5785	36.4931	0	4.26907	5.61908	0	0	0	3.90599	0.0506919	0.0462701	0	0	0	0	0.0515297	0	0	0	0	9.92794	2.51303	2.08649	0	0	0	0	0	0	0	0.360497	0	3.55455	1.63694	0.948365	0.972425	3.373	3.40101	2.56059	0	0.320281	0	0.0548841	0	0
ENSMUSG00000011382	0	0	0.0775389	0.00645158	3.53475	0	0.0260279	1.44743	0.269699	0	0.0195676	2.31964	6.74088	2.86493	8.87776	0	0	0.0468546	0.356659	0	0	0	0	0	0.161226	0.614469	0.354683	0.023016	0	0	0.0569765	0.321322	0	0	0	0.0254133	0.102953	0.745244	0.124142	0.16473	0.0142848	2.10258	0	0.0183967	0	0	0	0	0
ENSMUSG00000087609	0	0	0	0	0	0	0	0	0	0	0	0	0	0	0	0	0	0	0	0	0	0	0	0	0	0	0	0	0	0	0	0	0	0	0	0	0.0914274	0	0	0	0	0	0	0	0	0	0	0	0
ENSMUSG00000091614	0	0	0	0	0	0	0	0	0	0	0	0	25.3507	23.5564	11.8919	0	0	0	0	0	0	0	0	0	0	0	1.80557	0	1.47605	0	0	0	0	0.134058	0	0	0.530339	1.24989	0	0	0	0	0	0	0	0	0	0	0
ENSMUSG00000010607	32.9937	11.8447	12.2346	5.13057	6.73448	6.08115	33.2655	8.62784	16.3836	10.5063	11.7634	4.98393	63.7192	38.2656	26.8857	4.04644	1.80062	2.66149	9.58942	10.0977	9.41384	60.6342	63.1622	64.2158	9.66692	11.9578	12.9376	4.35793	8.18127	6.32055	13.4852	26.9436	21.2122	9.67913	3.30177	10.2252	8.91133	8.28594	12.0956	24.0753	24.3426	9.82678	15.7257	17.0682	20.9726	7.55257	4.86314	8.10579	7.17426
ENSMUSG00000103285	0	0	0	0	0	0.01243	0	0	0	0.255442	0	0	1.4921	0.877856	0.218531	0	0	0	0	0	0	0	0	0	0	0.223942	0	0	0	0	0	0.451691	0	0	0.106413	0	1.3186	0	0	0	0.281126	0	0	0	0	0	0	0	0
ENSMUSG00000091618	0	0	0	0	0	0	5.13146	13.6954	6.96438	5.79583	4.47096	9.06439	0	0	0	0	0	0	0	0	1.32425	0	0	0	3.7189	1.44856	2.23373	2.374	2.79106	1.20695	0	0	0	0	0	0	1.42101	2.01393	3.2147	7.17827	0.149207	0	6.26815	1.96961	6.19336	1.105	0.128979	6.04808	0
ENSMUSG00000024251	0.0135769	0.477367	0	0.00300975	0	3.06025	0.0485696	7.66945	5.01178	3.11314	3.6423	10.407	1.54342	1.82177	1.83381	0.558311	0	0.109292	0.0332773	2.45763	0.946327	0.00807534	0	0	3.83593	3.36824	4.73034	0.805297	1.46407	4.02499	2.53843	2.84813	0.569025	1.75174	1.99782	0.0296392	3.01211	1.56046	2.83779	0.874158	0.499804	0.509067	8.04481	15.1564	7.14591	4.17476	0.147472	0.399429	0
ENSMUSG00000029826	10.383	13.4066	7.42358	17.5	24.6925	21.953	0	0.110918	0.727115	1.9281	5.94042	0	0.781756	0.422178	0.667317	1.71509	1.77641	0.634543	0.0161006	0.334951	1.48131	49.9325	46.9337	35.0423	0.682329	0.81868	1.15376	1.94813	0.79562	1.50692	0	3.75585	1.04738	3.16779	0.338678	1.97896	0.838225	0.205374	1.31346	9.13279	5.40064	0.345423	0.639328	0.622858	0.892232	2.11382	0.0111486	2.91122	2.66268
ENSMUSG00000055805	0	0.00649684	0	0.00487447	0	0	0	0	0	0	0	0	0	0	0	0	0	0	0	0	0	0	0	0	0	0	0	0	0	0	0	0	0	0.0140447	0	0	0	0	0	0	0	0	0	0	0	0	0	0	0
ENSMUSG00000055809	0	0	0	0	0	0	0	0	0	0	0	0	0	0	0	0	0	0	0	0	0	0	0	0	0	0	0	0	0	0	0	0	0	0	0	0	0	0	0	1.56646	0.0472477	0	0	0	0	0	0	0	0
ENSMUSG00000030335	15.0778	5.46797	15.879	9.27323	6.97832	3.96117	2.10735	1.46306	3.29861	1.84646	1.56649	5.13338	54.2503	46.2325	51.1245	9.17641	2.81614	15.1317	6.3724	6.24372	12.6101	9.11763	17.0232	2.39071	4.05789	2.87261	2.35354	2.4707	3.84802	11.493	7.438	21.5686	22.12	12.5139	8.78037	14.9811	13.3263	8.35629	17.2602	14.274	23.7941	9.20063	1.79937	2.07525	0.344624	7.5982	3.09143	0.0199718	14.0152
ENSMUSG00000030336	0	0.0407559	0.0136115	0.0101928	0	0	0	0	0	1.01508	0	0.0259914	0	0	0	0	0	0	0	0	0	0	0	0	0	0	0.0988874	0	0	0	0	0	0	0	0	0	0	0	0	0	0	0	0	0	0	0	0	0	0
ENSMUSG00000103288	0	0	0	0	0	0	0	0	0	0	0	0	0	0	0	0	0	0	0	0	0	0	0	0	0	0	0	0	0	0.35044	0	0	0	0	0	0	0	0	0	0	0	0	0	0	0.449565	0	0	0	0
ENSMUSG00000030337	0	0.00311071	4.54104	0	0	0	0.0188316	0.0711087	0.32522	0.639177	0	0.71417	0.920074	0.158433	0.0301276	0	0	0	0.00516098	0	0.0287776	17.6652	10.7345	0	0.2333	0.753315	0.875524	1.62362	2.64083	0.705981	0.1752	0.738962	0.0767393	0	0	0.0459674	0.026603	0.106585	0.0598793	0.32031	0.294555	0.0385128	0.173673	0.732069	0.0297919	1.03393	2.56588	0	0.158267
ENSMUSG00000106230	0.0480432	0.0567802	0.0568897	0.0284008	0.0322832	0	6.12997	10.0297	22.1951	29.9228	15.8497	39.9042	0	0	0	0	0	0	0	0	0	0	0	0	15.496	18.2211	11.7562	13.9315	11.0623	27.3553	0	0	0	0	0	0	0	0	0	0	0	0	18.3442	11.6214	36.5431	12.032	38.7033	32.3758	0
ENSMUSG00000104563	0	0	0	0.0180448	0	0.00794955	0	0	0	0	0	0.115034	5.55208	10.6416	4.77514	0	0	0.786303	0.0199512	1.01171	0.250308	0	0.0444297	0	0.112736	0.549012	0.175065	0	0.445247	0.215461	0	0.288876	0	0.155977	0.930096	0	0.329092	0.0484748	1.12847	0.057593	0.499424	0	0.241698	0.0257274	0	0	0.911786	0	0.0437019
ENSMUSG00000040269	116.131	31.3439	27.8834	34.9418	32.6221	30.1461	26.8975	21.1525	7.88271	3.42955	0	3.09109	39.8229	30.6865	55.9413	67.3701	35.6749	66.0273	37.4606	49.4045	76.3217	53.2582	105.807	88.4125	3.91287	1.60353	3.62613	3.56774	7.15717	1.92988	31.5812	31.912	23.5408	14.7567	30.174	15.638	51.3311	17.5032	60.6461	41.3978	58.1758	31.7548	9.742	9.50568	15.6283	4.69233	0.0928053	4.02184	24.4404
ENSMUSG00000040268	1.01366	0.0890159	13.0362	4.41908	8.66717	6.23272	9.66624	7.16819	6.15262	7.35657	5.31733	9.45904	5.84192	11.8144	12.0914	2.91699	0.435653	3.07193	9.94421	3.07242	2.16168	0.179193	1.10999	0.10212	8.49578	3.93146	7.95534	8.18036	8.55359	8.81636	1.79405	16.3644	11.1628	2.52568	5.18467	13.2088	8.18365	4.94884	6.59074	5.76426	8.00383	10.4468	7.30564	11.4028	7.93556	12.8426	9.70649	0.0757557	4.77159
ENSMUSG00000027852	9.07563	29.5383	26.9918	35.6223	39.6671	27.5392	24.2604	16.3971	30.0714	31.14	9.59865	21.8038	17.6042	8.72471	10.5378	6.92002	8.10859	0.646525	4.81311	18.2113	6.94272	19.7292	27.333	12.0057	31.1085	26.1193	27.7237	40.667	40.2602	9.53116	17.0997	25.13	21.5322	10.0035	9.65832	10.3534	21.1264	3.13281	23.011	32.0924	45.1281	33.6215	50.266	33.0383	57.6584	7.68643	30.3698	3.78663	35.4014
ENSMUSG00000052631	0	0	0	0.0273217	7.6865	0	8.54245	2.15674	0.380716	1.51504	0.870099	0.209009	0	0	0	0.0804474	0	0	0	0	0	0	0	0	2.6742	1.84323	3.40168	4.53236	1.30015	4.78471	0	0	0	0.787217	0.377827	5.00445	0	0	0	0	0	0	0.569265	1.51921	0.0348756	3.93662	0.334676	6.55452	0
ENSMUSG00000027854	8.73289	2.13793	5.63827	2.57201	5.61668	6.37616	1.95255	0	0	0	0.0559205	0.0176305	12.1878	10.6971	9.31775	4.74341	0.520116	4.00031	1.84487	3.39934	0.454673	0.0185507	7.44499	4.92224	0.143985	0.146336	0.0223592	0	0	0.0183457	4.92555	1.41841	2.99322	2.54328	2.68295	1.0667	2.98424	0.916294	2.71994	1.78745	3.55161	4.01219	0	0	0	0.00495621	0.00705775	0	1.24469
ENSMUSG00000027857	0	0	0	0	0	0	0	0	0	0	0	0	0	0	0	0	0	0	0	0	0	0	0	0	0	0	0.0168467	0	0	0	0	0	0	0	0	0	0	0	0	0	0	0	0	0	0	0	0	0	0
ENSMUSG00000052632	0.00941096	0.161275	0	0.00417248	0.00948571	0	0	4.69208	2.03496	1.17103	0	0	0.0534918	0.035405	0.172355	0.0122857	0	0.0303027	0.0184532	0.167954	0	0	0	0	0.677761	3.25648	0.215894	2.96218	0.32357	0	0	0	0.531617	0	0	0	1.88337	0.347472	1.6392	0.452784	1.50588	0.12049	0.608554	0.0356936	1.18239	0	0.434441	0	0
ENSMUSG00000027859	0	0	0	0.0969186	0.422308	1.05319	0	0	0	0	0	0	0	0	0	0	0	0	0	0	0	0	0	0	0	0	0	0	0	0	0	0	0	0	0	0	0	0	0	0	0	0	0	0	0	0	0	0	0
ENSMUSG00000027858	0	0	0	0	1.55993	0	0	0	0	0	0	0	0	0	0	0	0	0	0	0	0	0	0	0	0	0	0	0	0	0	0	0	0	0	0	0	0	0	0	0	0	0	0	0	0	0	0	0	0
ENSMUSG00000040263	5.88173	4.94699	7.43478	4.79314	1.40391	2.44708	0	0.124074	0.371552	0.463489	0.0776372	0.163182	2.9945	23.1503	11.6807	2.24228	1.22302	4.04337	0.226415	1.25116	1.26249	0.429247	0.598746	2.11354	0.426457	0.67722	0.517372	0	0.496262	0.713166	1.41289	0.705743	0.578633	1.1985	0.707966	0.894873	3.92434	1.39247	1.50844	2.982	1.40275	0.68639	0.0190479	0.0912394	0.098024	3.33038	0.35275	0.0435524	0.139486
ENSMUSG00000104566	0	0	0	0	0	0	0	0	0	0	0	0	9.02312	0	0	0	0	0	0	0	0	0	0	0	0	0	0	0	0	0	0	0	0	0	0	0	0	0	0	0	0	0	0	0	0	0	0	0	0
ENSMUSG00000040265	0.00328317	0.00129342	0	4.7221	1.95577	4.31365	0	0.0913876	0.234389	0.654532	0.261954	0.346439	0	0	0	0	0.147976	0	0	0	0	0	0	0	0.416311	0.523751	0.433079	0.117708	0	0	0	0	0	0	0	0	0.0331841	0	0	0	0.0472708	0.0520435	0.259965	0	0.00247746	0.00834764	0.0386335	0	0.00235024
ENSMUSG00000040264	0	0	0	0	0	0	0.0339109	0	0	1.541	0	0	0	0	0	0	0	0	0	0	0	0	0	0	0	2.35724	0	0	0	0	0	0	0	0	0	0	0	0	0	0	0	0	0	0	0	0	0	0	0
ENSMUSG00000029263	0.00585175	1.74282	2.78557	1.60337	3.0081	0.0137157	0	0.962934	0	0	0	0	5.47149	2.11343	0.643025	0.0152785	0.0949483	0	0.114742	0.164111	0.0479853	0.0139221	0.0255522	0	0	0	0	0	0	0	1.14564	0.0184597	0	0.79239	0.260933	0.306593	0.0473165	0.0836357	0.191371	0.281542	0.0804233	0.235466	0	0	0	0	0	0	0
ENSMUSG00000029265	14.7342	79.1756	43.2492	13.6315	41.6765	36.0318	2.25702	3.87389	5.91015	8.74008	21.6033	16.7189	35.1177	27.846	39.2264	57.3332	69.9251	41.522	72.1599	76.5229	50.4321	21.3623	16.1265	218.671	11.5938	8.73625	14.3412	77.1319	28.4741	44.3706	108.516	171.065	136.11	70.6305	72.1333	107.069	56.1943	26.5204	45.8608	60.9275	37.3879	92.3733	12.3876	12.1591	3.27453	47.4932	1.12823	10.3777	59.2526
ENSMUSG00000029267	26.5628	22.2019	7.94691	4.37681	6.49464	1.91167	14.5158	37.1643	34.5662	13.6388	4.2818	16.2792	47.8762	60.1547	65.3793	105.673	110.256	129.445	133.104	247.493	200.977	480.523	395.728	468.338	32.886	48.2681	48.2668	4.45697	18.4519	27.0833	70.3926	61.8231	33.6497	71.8975	104.833	55.3144	219.378	141.775	159.764	280.091	189.78	96.3436	4.14009	9.10804	13.8211	13.0036	12.2174	19.3434	112.384
ENSMUSG00000082356	0	0	0	0	0	0	0	0	0	0	0	0	0	0	0	0	0	0	0	0	0	0	0	0	0	0	0	0	0	0	0	0	0	0	0	0	0	0	0	0	0	0	0	0	0	0	0	0	0
ENSMUSG00000082352	0	0	0	0	0	0	0	0.103665	0	1.44009	13.395	8.20771	1.67938	2.96412	0.579762	0	0	0	0	0	0	0	0	0	2.96183	1.58431	2.90486	1.46874	1.18736	0.297929	0	0	0	0	0	0	0.341291	0.301629	0	0	0	0	0	0.106724	0	0	0.114616	4.83967	0
ENSMUSG00000017561	29.0586	11.0667	31.1521	6.61023	2.13958	12.09	1.4828	4.55023	17.8608	7.80203	8.71541	0.241407	10.6198	28.3995	30.1348	14.6427	11.7752	6.10702	4.32236	13.834	7.29567	0.119532	1.15177	1.08311	14.5429	17.3263	16.5503	2.90057	7.71453	4.96488	33.0987	42.9509	14.9459	32.46	14.702	64.4376	15.666	3.71007	15.627	9.5446	14.0319	7.71908	5.03904	8.98788	6.19863	16.5027	3.54721	6.74622	8.25403
ENSMUSG00000044172	0	0	0	0	3.0519	0	0	0	0	0	0	0	0	0	0	0	0	0	0	0	0	0	0	0	0	0	0	0.05351	0	0	0	0	0	0	0.0754263	0	0	0	0.288619	0	0	0	0	0	0	0	0	0	0
ENSMUSG00000106234	0	0	0	0	0	0	0	0	0	0	0	0	0	0	0.373546	0	0	0	0	0	0	0	0	0	0	0	0	0	0	0	0	0	0	0	0	0	0	0	0.23201	0	0.320362	0	0	0	0	0	0	0	0
ENSMUSG00000048500	0	0	0	0	0	0	0	0	0	0	0	0	0	0	0	0	0	0	0	0	0	0	0	0	8.59404	1.27376	4.22608	0	0	0	0	0.244684	0	3.56712	0	0	0	0	0	0	0	0	1.22834	0	0	0	0	0	0
ENSMUSG00000043993	0	0	12.691	0.0149426	0	0	0	0	0	0	0	0	0	0	0.0771556	0	0	0	0	0	0	0	0	0	0	0	0	0.106616	0	0	0	0.212635	0	0	0	0	0.238452	0	0.263568	0	0.0330853	0.0616435	0	0	0	0	0.0457598	0	0
ENSMUSG00000105322	0	0	0	0	0	0	0	0	0	0	0	0	0	0	0	0	0	0	0	0	0	0	0	0	0	0	0	0	0	0.123013	0	0	0	0	0	0	0	0	0	0	0	0	0	0	0	0.249247	0	0	0
ENSMUSG00000038064	0	0	0	0	0	0	0	0	0	0	0	0	0	0	0	0	0	0	0	0.0686371	0.294348	0	0	0	0	0	0	0	0	0	0	0	0	0	0	0	3.59179	0.0641291	1.41633	0	0	0	0	0	0	0	0	0	0
ENSMUSG00000105325	0	0	0	0	0	0	0	0	0	0	0	0	0	0	0	0	0	0	0	0	0	0	0	0	0	1.04052	0	0	0	1.30447	2.31558	0	0	0	0	0	0	0	0	0	0	0	0	0	0	0	0.301105	23.0863	0
ENSMUSG00000082684	0	0	0	0	3.63093	0	0	0	0	9.03719	49.4791	0	0	0	0	0	0	0	0	0	0	0	0	0	0	0	0	0	0	12.7136	0	0	0	0	0	0	0	0	0	0	0	0	0	0	0	12.0213	0	0	0
ENSMUSG00000082687	0	0	0	0	0	0	2.41918	0	0.198948	0	0	0	0	0	0.442322	0	0	0	0	0	0	0	0	0	2.85434	0	0.277028	0	0	0	0	0	0	0	0	0	0	0	0	0	0	0	0.25498	0	3.49914	0	0	0	0
ENSMUSG00000082682	0	0	9.31987	0	0	0	0	0	0	0	0	0	0	0	0	0	0	0	0	0	0	0	0	0	0	0	0	0	0	0	0	0	0	0	0	0	0	0	0	0	0	0	0	0	0	0	0	0	0
ENSMUSG00000042371	0.011315	0	0	0	0	0	0	0	0.629146	0.022709	0	0	0	0	0	0	0	0	0	0	0	0	0	0	0	0.185813	0	0	0.389036	0.319471	0	0	0	0	0	0	0	0.323438	0	0.192139	0.311015	0	0	0	0	0.280498	0	0	0
ENSMUSG00000036733	0	0	0.0144494	0	0	0	0	0	0	0	0	0	0	0	0	0	0	0	0	0	0	0	0	0	0	0	0	0.154405	0	0	0	0	0.133415	0.124706	0	0	0.0246669	0	0.208206	0	0	0	0	0	0	0	1.25916	0	0
ENSMUSG00000036731	0	0	0	0	0	0	0	0	0	0	0	0	0	0	0	0	0	0.129572	0	0.153892	0	0	0	0	0	0	0	0	0	0	0	0	0	0	0	1.4407	0.0813452	0.287568	0	0	0	0	0	0	0	0	0	0	0
ENSMUSG00000036737	0.0100038	18.2843	6.29605	0.341519	2.7376	9.55484	0	0.0122848	0	0	0.147975	0.192269	1.9475	2.82264	3.53828	1.21454	1.23541	8.31056	1.71636	3.95324	4.0606	1.21382	0.96101	51.9701	0.332517	2.82796	0	5.18993	0.0469025	0.035306	6.52181	6.76906	19.3411	4.83062	6.32308	0.725049	7.85635	6.75571	5.68254	5.94553	11.1855	14.5828	0	0	0	0	1.11377	0.0301855	2.95396
ENSMUSG00000042377	0	0	3.1502	0	0.00405055	0	0.0143761	0.996862	1.12551	0.145175	0.216158	0.417986	1.82735	0.332607	0.165597	0	0.0724497	0	0.0630385	0.122947	0	0	5.08883	0	0.148418	0.499662	0.322665	0	0.087926	0.39712	0.110146	0.0887388	0.0878745	0.0616037	0.00895964	0.140367	0.259953	0.0670086	0.319984	0.568665	0.560189	0.147004	0.222739	0.0203223	0.0727783	0	0.0109125	0.654797	0.00863013
ENSMUSG00000096056	0	0	0	0	0	0	0	0	0	0	0	0	0	0	0.0110183	0	0	0	0	0.184061	0	0	0	0	0	0	0	0	0	0	0	0	0	0	0	0	0	0	0	0	0	0	0	0	0	0	0	0	0
ENSMUSG00000071489	0	0	0	0	0	0	0	0	0	0.0168518	0	0.0379718	0	0	0	0	0	0	0	0	0	0	0	0	0	0	0	0	0	0	0	0	0	0	0	0	0	0	0	0	0	0	0	0	0.0190081	0	0	0	0
ENSMUSG00000006342	0	0.0194326	0	5.49665	0	0	0	0	0	0	0	0.948052	0.0233647	0.0206194	0	0	0	0	0	0	0	0	0	0.107008	0	0	0	0	0	0	0	0	0	0	0	0	0	0	0	0.186138	0	0.0601474	0	0	0	0	0	0	2.36581
ENSMUSG00000006344	0	0	0.180651	0	0	0.00882911	0	0	0	0	0	0	0	0	0	0	0	0	0	0	0	0	0	0	0	0	0	0	0	0	0	0	0	0	0	0	0	0	0	0	0	0	0	0	0	0	0.168778	0	0
ENSMUSG00000006345	0	0	0	0	0	0	0	0.173414	0.0161561	0.645552	0.232092	0.0354782	0	1.35767	1.0776	0.512083	0.438456	1.71776	0.353811	0.0200015	0.300216	0	0	0.0255286	0.985128	0.865019	1.37231	0.893433	1.98624	2.27041	0	0	0	0	0.0699645	0	0.491625	0.0747515	0.635833	0.732702	3.34244	2.75503	0.724723	0.0396735	0	0.239363	0.340858	0.0710168	0
ENSMUSG00000106239	0	0	0	0	0	0	0	0	0	0	0	0	0	0	0	0	0.0349596	0	0.152092	0.247193	0.053004	0.0461347	0	0.0631	0	0	0	0	0	0	0.0759274	0	0	0.0495433	0.086467	0.33866	0.195995	0.138575	0.0827164	0.164641	0.304576	0.141869	0	0	0	0	0	0	0.124931
ENSMUSG00000097619	0	0	0	0	0	0	0	0.0177536	0.0595446	0.275642	0.505459	0	0	0	0.115838	0	0	0	0	0	0	0	0	0	0.0266968	0	0.124371	0	0	0.357161	0	0.114014	0	0	0	0	0	0	0	0	0	0	0.0572362	0	0.0818191	0	1.23663	0	0
ENSMUSG00000097610	0	0	0	0	0	0	0.0386478	1.14095	0.667443	3.27401	2.15008	1.85652	0	0	0	0	0	0	0	0	0	0	0	0	0.797994	0.0253445	0.464695	0.717686	0.202607	0.0762564	0	0	0	0	0	0	0	0	0	0	0	0	0.114056	1.11998	0.586957	0	0.67474	0	0
ENSMUSG00000097612	0	0	0	0	0	0	0	0.485302	0	2.09615	0	0	0	0	0	0	0	0	0	0	0	0	0	0	1.35528	0.0662218	0	0	6.70554	1.19549	0	0	0	0	0	0	0	0	1.88642	0	0	0	3.65068	0	0	0	0	0	0
ENSMUSG00000097613	0	0	0	0	0	0	0	0	0	0.0481675	0	0	0	0	0	0	0	0	0	0	0	0	0	0	0	0	0	0	0	0	0	0	0	0	0	0	0	0	0	0	0	0	0	0	0	0	0	0	0
ENSMUSG00000097615	0	0	0	0	0	0	0	0	0	0	0	0	0	0	0	0	0	0	0	0	0	0	0	0	0	0	0	0	0	0	0	0	0	0	0	0	0	0	0	0	0.266408	0	0	0	0	0	0	0	0
ENSMUSG00000097616	0.0154326	0	0	18.0362	0.0155551	0.0241146	20.8686	8.7935	2.35181	2.23004	0.041505	0	0	0	0	0	0	0	0.0907815	1.18037	0.885846	3.12088	47.2387	23.2007	5.81362	5.53926	1.41613	0	0	0.217863	0	0	0	0	0	0	0	0	0	10.2639	1.96947	2.54039	15.1523	7.57016	7.61602	1.67743	0.460976	0	0.165709
ENSMUSG00000097617	0	0	0	0	0	0	0	0	0	0	0	0	0	0	0	0	0	0.41752	0	0	0	0	0	0	0	0	0	0	0	0	0	0	0	0	0	0	0	0	0	0	0	0	0	0	0	0	0	0	0
ENSMUSG00000101078	0	0	0	0	0	0	0	0	0	0.734161	0	0	0	0	0	0	0	0	0	0	0	0	0	0	2.07848	0	1.77519	0	0.527715	0	0	0	0	0	0	0	0	0	0	0	0	0	0.0742686	0	0	0	0	0	0
ENSMUSG00000005699	2.63858	1.52604	0	9.62431	3.33857	8.46527	6.42667	0.137882	1.92687	3.45526	0.201314	2.75037	3.03144	3.33234	2.52757	5.56994	1.28202	0.120511	0	0.19084	2.55754	27.1137	0.0817134	0	2.83363	4.56569	3.81	0	0.292457	1.05671	10.7711	6.25741	2.1824	3.25115	4.5894	2.05896	3.36672	1.33729	3.80496	3.0188	2.7923	0.958362	3.01287	5.29949	4.06683	0	0.0508158	0	10.288
ENSMUSG00000005698	5.00512	0.0260301	5.75722	0.0488249	12.9646	1.80681	57.8323	48.6437	58.8052	54.6682	40.072	52.5897	19.6859	9.10071	19.7777	17.0359	11.0485	24.1831	14.4027	25.5915	30.8536	6.53689	28.948	38.773	75.7098	93.0694	78.7261	101.723	55.5381	88.6914	31.9514	44.7266	27.6926	42.5272	41.3953	20.3288	49.5533	26.6651	36.8047	27.7227	33.729	31.4013	59.2212	71.0463	56.6898	77.5201	53.3187	18.7909	29.9401
ENSMUSG00000001376	0.00986001	4.83022	6.00417	2.90272	2.12432	1.93551	1.34919	11.8782	13.1071	12.7242	7.27917	18.9617	2.56402	3.95055	2.03152	2.86399	3.21303	0.746092	0.720181	8.79839	0.242561	0.668563	0.0645819	49.7153	9.62278	10.2067	5.8528	9.36515	7.54295	5.2024	0.299206	1.81958	0.242557	1.30996	3.95697	2.30748	3.62258	4.03393	5.14875	4.52762	2.41983	3.50766	11.1969	8.0403	9.57565	2.17165	4.35759	0.6471	2.36627
ENSMUSG00000104241	0	0	4.56936	0	0	0	0	0	0	0	0	0	0	2.52474	2.11247	0.219024	0	0	0	0	0.687889	0	0	0	0	0	0	0.265369	0	0	0	0	0	0.642976	0	0	0	0	0	0	0.494101	0	0	0	0	0.319932	0	0	0
ENSMUSG00000104243	0	0	0	0	0	0	0	0	0	2.84464	0	3.71765	0	6.82536	0	0	0	0	0	0	0	0	0	0	0	0	0	5.38047	2.48093	1.20055	0	3.57695	1.23974	0	0	0	0	0	0	0	0	0	0	0	0	0.540563	0	0	0.121754
ENSMUSG00000037469	0	0	0	0	0	0	0	0	0	0.0962486	0	0	0.88591	0.270629	0	0.0313031	0	0.0772094	0	0	0	0	0	0	0	0.0281265	0	0.0379269	0	0	0	0.0378208	0.611722	0	0	0	0	0	0	0	0	0	0	0	0	0	0	0	0
ENSMUSG00000045348	0	0	0	0	0.385764	0.039869	0	0	0	0.092174	0	0	0	0.268771	0.233644	0	0.0735992	0.0328626	0	0	0.0278968	0	0	0	0.11308	0.0119714	0.160966	0.355141	0.334954	0	0.0599427	0.225367	0	3.37677	0	0	0.165048	0.0607783	0.428094	0	0.0601137	0	0	0	0	0	1.164	0	4.39449
ENSMUSG00000056494	0	0	0	0	0	0	6.71009	0	0.0351159	0	0.0764334	0	0	0	0	0	0	0	0	0	0	0	0	0	0.902667	1.09342	1.02685	0	0	4.37313	0	0	0	0	0	0	0	0	0	0	0	0	0.015002	2.73067	0	0	0	0	0
ENSMUSG00000037461	4.45331	11.1788	0.385325	7.43737	6.64826	4.13062	0	0	0	0.315534	0	0.818458	9.52858	16.3778	14.9241	7.36966	3.60563	2.11912	4.66718	5.08963	3.10811	4.41025	0.431063	0.535389	0.445613	0.617576	0.0209692	0.959992	0	1.342	8.26042	5.07488	10.4468	7.37972	4.88286	3.96536	4.5011	2.4038	4.107	1.69702	1.52902	0.78911	0	0.0554692	0.686985	5.40341	0	0.0441296	5.3707
ENSMUSG00000037463	0	0	0	2.11561	0.942544	0	0	0	0.395947	0	0	0	0	0	0	0	0	0	0	0	1.12274	0	0	3.66854	0	0	0	0.0552925	0	0.123375	0.136878	0.110276	0	0.0223285	0	0	0.264996	0	0	0	0.205902	3.51662	0	0	0	0.899926	0	0	0.0563044
ENSMUSG00000003464	12.1981	30.0183	17.0274	27.8527	15.526	27.3357	2.15802	8.52773	8.62381	13.0783	5.20672	3.75895	41.8037	57.4401	67.5724	5.14628	7.35994	2.84584	1.12783	1.09089	1.20791	0.116818	0.0306291	1.04996	11.9427	14.1519	23.3328	1.6864	12.3875	3.41631	9.91495	15.4228	13.7533	12.527	20.7371	3.06259	7.82705	1.75443	3.20155	2.52118	5.04048	3.00213	2.94367	11.83	6.11346	7.23637	10.5905	6.3073	6.71841
ENSMUSG00000009145	0	0.00925025	0	0	0	0	0	0	0	0	0	0	0.645074	0	0	0	0.155217	0	0	0	0	0.0186212	0	0.0254688	0	0	0	0	0	0	0	0	0	0	0	0	0	0	0.122417	0.310116	0.44564	0	0	0	0	0	0	0	0
ENSMUSG00000037466	0	0	0	0	0	0	0	0	0.0256379	0.0499714	0	2.95573	4.21037	7.11908	3.12079	2.32408	0	0.120259	2.14818	0.0634801	3.24978	0	0.0271808	0.0202554	0.252884	0.671738	0.285598	1.45715	0.350214	0.3515	3.87532	5.02686	2.5408	1.22458	7.42482	8.65343	3.48551	5.38246	3.37215	0.792757	3.53196	1.02467	0.0492878	0.0314786	0	0.04748	0	0.0751302	0.147045
ENSMUSG00000054404	0	0	0	1.81705	1.53537	0.288084	0	0	0	0	0	0	0	0	0	0	0	0	0	0	0	0	0	0	0	0	0	0	0	0	0	0	0	0	0	0	0	0	0	0	0	0	0	0	0	0	0.0164144	0	0
ENSMUSG00000063019	17.9126	36.6548	23.644	67.3283	21.2224	43.9677	0	0	0	0	0	0	2.61064	5.6991	7.08354	0.694268	1.69966	5.60427	2.1804	0.431415	6.4754	2.18546	28.2889	0.235984	0	0	0	0	0	5.11889	22.9058	14.26	24.5797	14.0816	22.2588	21.7421	7.52535	13.0137	11.7208	18.814	9.49221	30.6845	0	0	0	5.99258	0	0	44.5935
ENSMUSG00000063018	0.7269	0	0	2.12856	2.02763	0.673578	0	0	0	0	0	0.267566	0.336301	0.339184	0.309597	0	0.0914295	0	0	0	0	0	0	0	0	0	0.0969509	0	0	0	0	0.106653	0	0	0	0	0	0.241608	0	0	0	0	0	0	0	0	0	0	0
ENSMUSG00000054405	92.9532	35.5753	51.469	107.983	87.5053	74.4972	190.749	121.081	147.769	137.199	179.91	209.943	39.6185	59.9973	62.7481	32.9244	65.2572	75.7448	75.1444	81.63	119.724	91.8235	48.4779	171.191	166.138	173.887	164.165	123.683	129.671	179.055	56.4294	58.4139	93.8235	113.62	74.4669	68.9228	96.4175	81.0838	54.6842	88.7475	102.755	75.3234	223.554	206.247	176.52	180.369	210.178	136.621	22.2
ENSMUSG00000063015	42.7367	38.3579	33.0498	25.9129	18.4635	23.1228	60.4294	31.479	23.5917	51.349	30.5702	68.0189	4.00637	3.61691	1.57652	0.296143	0.0292124	4.95655	0.778418	13.3848	1.59445	120.971	42.8061	0.0263633	45.6905	27.3313	35.0809	66.8919	97.8491	128.155	0.60273	2.86243	5.25572	25.812	3.59455	0.0848957	1.6705	0.964946	0.564465	42.5793	25.2755	38.5276	25.4891	38.6764	28.7763	41.8213	50.6884	158.216	12.2835
ENSMUSG00000063011	0	0	0	0	0	0	0	0	0	0	0	0	0	0.698464	0	0	0	0	0	0	0	0	0	0	0	0	0	0	0	0	0	0	0	0	0	0	0	0.0301534	0	0.465729	0	0	0	0	0	0	0	0	0
ENSMUSG00000027556	0	0	0	0	0	0	29.7624	0	0	0	0	0	0	0	0	0	0	0	0	0	0	0	0	0	0.0791919	0.150909	0.737852	0	6.63512	0	0	0	0	0	0	0	0	0	0	0	0	0	0.282971	1.62652	0	0	0	0	0
ENSMUSG00000054400	0.765302	16.3258	4.5009	0.0791717	5.10397	5.36136	1.77955	1.94227	0.84055	0.870367	0	0.0576816	1.77624	2.23933	3.4164	0	0.160968	0	0	0.195115	0.383509	0	0	0	0.847935	0.388998	0.877826	0.201746	1.07643	0.270096	1.24857	0.281655	0	1.89011	0	0.022276	0.0773516	0.0303834	0.634764	0.613675	3.30562	0.0933173	0.942624	2.67685	1.99234	0	0.45027	0	0
ENSMUSG00000022016	1.87227	19.9349	5.23136	0.143598	8.3561	0.00443939	0.955375	2.17009	3.52217	2.20096	2.64375	3.98933	0.912398	0.434662	0.507315	0.0370892	0	0	0	0	0	0	0	0	2.9065	4.93215	4.19571	0.620134	2.05133	2.8677	2.4696	1.8552	2.41252	0	0.025337	0	0.0918901	0	0	0.289463	0.00557802	0.59239	3.57684	2.31315	1.87158	4.30705	6.62709	0.0342908	0.00610129
ENSMUSG00000019194	0.0176751	0	8.47652	0	2.69014	0	0	0	0	0	0	0	0.653022	0	0.647414	0	0	0	0	0	0	0	0	0	0	0	0	0	0	0	0	1.95149	0	0.451584	0.866955	0.0308686	0.178648	1.59992	0	0	0	0	0	0	0	0	0	0	0
ENSMUSG00000022014	0.0692967	0.109198	0.109409	0.0409649	0.116412	0	36.5652	84.3602	63.1239	58.1804	80.9775	91.1407	0	0	0	0.0904643	0.0208219	0	0	0	0	0	0	0	73.0253	68.6849	68.4238	24.4788	56.5681	77.6092	0	0	1.0102	0	0	0	0	0	0	0	0	0	94.6197	79.87	107.536	54.5749	51.9047	15.7868	0
ENSMUSG00000022015	0	0	0	0	0.747899	0	0	2.55723	1.89775	0.408325	1.19091	0.0811825	0	0	0	0	0.0431523	0	0	0	0	0	0	0	1.0166	1.03882	1.30411	0	0	0.253426	0	0	0	0	0	0	0	0	0	0	0	0	0.189525	2.11826	1.4359	0.730291	0.617471	0	0
ENSMUSG00000022012	0.0153133	0	0.00906654	1.67698	13.0966	9.03292	7.75158	9.36494	9.0665	13.8301	12.1288	12.6902	3.56868	4.4552	2.17351	3.91824	3.92028	18.0467	0	0.527062	0.167429	0.0182163	0	0	19.4552	19.4532	16.7306	8.04141	4.73856	13.187	2.78813	0.0483067	0.0279044	3.7755	5.24072	0	2.16688	2.29808	0.881835	0.173356	0.195426	0.644196	3.21319	8.09247	4.41992	11.0965	4.65731	12.3834	8.25435
ENSMUSG00000022013	237.124	58.0309	137.019	41.2692	39.7097	13.1639	0	10.0411	2.29619	10.0286	11.5507	1.96091	905.347	685.557	518.549	153.754	125.078	119.143	32.309	109.392	68.1789	42.051	0.540973	40.0451	11.7439	8.71921	13.8552	4.44166	0.903548	15.7406	473.45	136.785	244.116	259.447	257.339	140.999	184.907	146.179	199.936	54.4636	122.511	105.896	3.26988	9.81533	2.80458	12.7573	0.672839	0	155.909
ENSMUSG00000022010	381.719	456.659	450.404	31.008	26.3968	25.8215	33.7196	59.3663	42.131	26.5249	11.0507	10.1519	1.53051	1.92528	0.558533	0.761299	0.257474	1.03468	1.74439	2.27569	1.05725	6.86635	25.9061	3.30149	30.3176	43.8345	42.0456	22.3162	30.922	15.7091	7.94528	8.01548	8.27355	2.00685	1.22721	2.96186	6.24908	1.58758	3.96403	2.77037	6.09279	5.42018	42.0212	29.2951	31.6028	13.9062	13.2745	9.9384	8.56845
ENSMUSG00000085330	0	0	0	0	0	0	0	0	0	0.201526	0	0	0	0	0	0	0	0	0	0	0	0	0	0	0	0	0	0	0	0	0	0	0	0	0	0	0	0	0	0	0	0	0	0	0	0	0	0	0
ENSMUSG00000085331	0	11.9668	0	3.00928	0	0	0	0	0	0	0	0	2.21357	6.97672	2.92935	0	0	0	0	0	0	0	0	0	0	0	0	0	0	0	0	0	0	0	0	0	0	0	0	0	0.10923	0	0	0	0	0	0	0	0
ENSMUSG00000085333	0	0	0	0	0	0	3.44975	0	3.59943	3.44739	0	0	0	0	0	0.0786808	0.0543291	0	0	0	0	0	0	0	11.5749	6.36266	5.53057	0.285989	2.54319	22.9728	0	0	0	0	0	0	0	0	0	0	0	0	0.0795377	0	0	15.8029	19.8033	16.3675	0
ENSMUSG00000085334	0.0199702	0	2.7431	0.00885407	2.31481	2.45739	0	0	0	0	0	0	0.936461	0.701212	0.891493	0.0782111	5.07645	0	0	0	0	0	0	0	0	0	0	0	0	0	0	0	0	0	0.0667861	0	0	0	0.113581	0	0	0.18263	0	0	0	0	0	0	0
ENSMUSG00000085335	0.0118198	0.0139693	14.2762	6.41435	3.06182	1.42214	0	0	0	0	0	0	1.41086	1.09686	0	4.81427	0	0	0	0	0	0	0	0	0	0	0	0	0.110834	0	0	0	0.172307	0	0	0	0	0	0	0	0	0	0	0	0	0	4.91077	11.0206	0
ENSMUSG00000022018	1312.03	1432.05	1338.61	10.6754	4.11347	36.0298	0	0.0715946	0	0.702049	5.01749	4.87755	6.95901	0.950445	4.80483	0	0	0	0	3.93893	3.02781	0	86.8102	39.1756	6.45958	1.64126	0.75232	3.873	26.1497	7.6131	0.456557	4.41391	35.3771	28.897	4.87437	13.8474	2.0035	64.3693	3.02573	12.705	3.26225	1.59951	0	0	0	7.50428	3.08714	0	0
ENSMUSG00000022019	23.303	5.74469	25.2467	1.19002	12.4849	0.01482	7.05723	7.87335	12.7932	55.9053	33.0706	81.8247	1.91377	0.975282	1.91069	0.111433	3.92418	0.213773	8.62905	16.612	7.24585	0.0112823	0	1.31165	53.9606	60.0193	55.4549	57.0353	67.2195	84.8536	1.94965	0.478701	0.172827	0.690604	8.03532	9.41658	2.95253	2.84664	0.566394	3.34183	4.96252	1.19695	17.8107	51.236	27.9974	42.2665	78.8091	15.8974	8.95169
ENSMUSG00000104763	0	0	0	0	0	0	0	0	0	0	0	0	0	0	0	0	0	0	0	0	0	0	0	0	0	0	0	0	0	0	0	0	0	0	0	0	0	0	0	0	0	0	0	0	0	0	0.0867764	0	0
ENSMUSG00000104762	0	0	0	0	0	8.4474	0	0	0	0	0	0	0	0	0	0	0	0	0	0	0	0	0	0	0	0	0	0	0	0	0	0	0	0	0	0	0	0	0	0	0	0	0	0	0	0	0	0	0
ENSMUSG00000054727	0	0	0	0	0	0	0	0	0	0	6.52666	0	0	0	3.45347	0	0	52.7976	0	0	0	0	0	0	0	0	0	0	0	0	0	0	0	0	0	0	0	0	0	0	0	0	0	0	0	0	0	0	0
ENSMUSG00000100068	0	0	0	0	0	0	0	0.0541382	0	0.353916	0.77068	0.149526	1.81673	0	0	0	0	0	0	0	0	0	0	0	0.325639	0.517119	0.505678	0.418383	0.0688985	0	0	0	0	0	0	0	0	0	0	0	0	0	0	0.167207	0.0499002	0	0.239429	0	0
ENSMUSG00000104766	0	0	0	0	0	0	0	0.145086	0	0	0	0	0	0	0	0	0	0	0	0	0	0	0	0	0	0	0	0	0	0	0	0	0	0	0	0	0	0	0	0	0	0	0	0	0	0	0	0	0
ENSMUSG00000054723	0	0	0.0139225	18.4326	9.9429	17.4718	13.6698	1.32834	1.13801	1.51021	12.4587	0	0	4.45278	2.98771	0	3.4551	0.151433	0.0461087	5.4856	0	7.55264	0.15402	0.0382592	0	2.01354	1.92179	0	4.07924	1.32785	1.01281	8.53061	0	0.210276	2.22816	0.123203	2.75702	0.448115	0.668709	2.89496	5.84028	2.02145	3.63078	1.15943	0.612176	0	0.159637	4.22179	6.31239
ENSMUSG00000054728	0.00835295	0	0	1.85664	1.87189	0.911473	0	0	0	0	0	0	0	0	0	0	0	0	0	0	0	0	0	0	0	0	0	0	1.74056	0	0	0.50943	0	0	0	0	0	0	0	0	0	0	0	0	0	0	0	0	0
ENSMUSG00000079603	0	0	0	0	0	0	0	0	0	0	0	0	0	0	0	0	0	0	0	0	0	0	0	0	0	0	0.868717	0	0	0	0	0	0	0	0	0	0	0	0	0	4.95655	0	0	0	0	0	0	0	0
ENSMUSG00000049894	0	0	0	0	0	0	0	0	0	0	0	0	0	0	0	0	0	0	0	0	0	0	0	0	0.158765	0	0	0	0	0	0	0	0	0	0	0	0	0	0	0	0	0	0	0	0	0	0	0	0
ENSMUSG00000049897	0	0	0	0	0	0	0	0	0	0	0	0	0	0	0	0	0	0	0	0	0	0	0	0	0	0	0	0	0	0	0	0	0	0	0	0	0	0	0	0	0	0	0	0	0	0	0	0	0
ENSMUSG00000108111	0	0	0	0	0	0	3.18619	3.08236	7.08658	7.23132	3.91968	0	0	0	0	0	0	0	0	0	0	0	0	0	3.13988	5.12863	2.08965	5.89112	3.79619	2.00032	0	0	0	0	0	0	0	0	0	0.114576	1.27176	0	0	0.102365	0.549884	2.85639	13.0822	0	0
ENSMUSG00000049892	14.0694	0	0	0.0147293	0	0	0	0	0	0	0.0446739	4.77003	0	2.70797	0	0.693915	0	0	0	0	0	0	11.8228	0	0.981567	0	0	7.61928	2.28447	1.75873	0	0	0	0.254636	0.333309	5.27981	0.302204	0	0.0472372	0.846198	1.2719	0	0	0	0	5.06807	0.90213	0.0501218	5.74324
ENSMUSG00000029923	0	0	0	0	0	0	0	0	0	0	0	0	8.93309	4.09088	4.00631	0	0	0	0	0	0	0	0	0	0	0	0	0	0	0	0.0665269	0	0	0	0	0	0	0	0	0	0	0	0	0	0	0	0	0	0
ENSMUSG00000029922	21.9132	2.50077	10.2508	21.4784	12.2133	4.67695	0.0646974	4.88598	3.21539	10.6107	6.55007	8.41033	61.4892	59.8284	68.6726	100.97	84.5552	66.0752	111.563	130.964	131.362	80.0306	59.6754	142.73	7.61441	5.51555	9.47323	13.8259	13.0015	17.659	72.4891	48.5882	49.499	50.0568	87.3227	59.3374	127.906	115.57	158.661	64.8668	117.009	96.0154	11.5515	12.9717	17.045	29.3139	6.80993	5.32972	115.791
ENSMUSG00000029920	4.10581	12.0339	6.7766	8.06875	3.24959	2.43411	10.2615	8.06131	6.49042	7.81292	7.95221	6.60856	11.3033	17.0385	11.6849	28.6617	20.4319	10.5815	8.63369	9.62282	11.7389	12.3059	29.7607	42.5912	5.58626	7.42671	6.40528	4.55608	3.30879	4.01254	19.545	15.8034	17.8039	16.7204	16.024	13.4852	19.385	18.5558	18.9591	14.7752	20.6301	11.4188	17.8827	17.025	16.0246	6.03294	3.09823	2.84872	15.7064
ENSMUSG00000029925	0	0	0.892018	0	0.00296598	0	0	0.0361358	0.212096	0.253947	0	0	0	0	0.0269459	0	0	0	0	0	0	0	0	0	0	0.0138065	0.00843816	0	0	0	0	0	0	0	0	0	0	0	0	0	0	0	0	1.16815	0	0	0	0	0
ENSMUSG00000029924	1.50399	0.0643173	0.591688	6.99715	8.6817	7.02709	1.1327	1.74972	2.17011	2.37307	1.22411	3.96004	14.4399	6.12966	4.9041	2.60925	2.1317	0.382321	1.61034	4.12454	0.473303	0.0470815	43.9619	0.305876	1.99161	5.72189	2.70969	2.06585	1.67007	1.39684	10.2862	7.25706	4.29122	10.3016	3.26493	8.32055	2.4302	3.99507	1.73752	4.87256	5.42975	3.49283	1.01851	2.87715	3.1023	0.283023	2.59284	5.29948	0.127494
ENSMUSG00000024869	0	0.809429	1.54825	0.745324	0.156891	0.0535087	0	0	0.141041	0	0	0	0	0.0936939	0.370591	0.0162561	0.0336745	0	0	0.0317474	0.0510555	0.0444388	0	0	0	0	0.0357081	0.0590876	0	0	0	0.157126	0	0	0.0971698	0.0434947	0.0755159	0	0.0177057	0.211451	0.158914	0	0	0.0157429	0.239609	0	0	0	0.0401126
ENSMUSG00000024868	0	0	0	0	0.144476	0	0	0	1.0445	2.81036	3.20261	0	0	0	0	0	0.954151	0	0.77832	0.0281109	0	0	1.58881	0.179394	0.0407217	1.42266	0	0	0	0.544792	0	0	0	0	0	0	0.066866	0	0	0	0	0.0806673	1.68789	3.12249	0	0	1.73657	2.12928	0
ENSMUSG00000093774	0	0	0	0	0	0	0	0	0	0	0	0	1.62637	1.777	0	0	0	0	0	0	0	0	0	0	0	0	0	0	0	0	0	0	0	0	0	0	0	0	0.309976	0	0	0	0	0	0	0	0	0	0
ENSMUSG00000071519	0	0.0384752	0	0	0	0	0	0	0	0.261347	0	0	0	0	0	0	0	0	0	0	0	0	0	0	0	0	1.4003	0	0	0	0	0	0	0	0	0	0	0	0	0	0	0	0	0.576207	0.147394	0	1.76804	0	0
ENSMUSG00000071517	0	0	0	0	0	0	0	0.225082	0	0.245236	2.05393	1.0361	0.434087	0.919398	0	0	0	0	0.299496	0	0	0	0	0	0.112821	1.2183	0.0875989	0	0	3.01874	0	0.481826	0	0	0	0	0	0	0	0	0	0	3.87011	1.93103	3.04277	6	0.331811	7.74278	5.11702
ENSMUSG00000071516	0.0680917	0	0	0	0	0	0	0	0	0	0	0	0.387033	0	1.40294	0	0	0	0	0	0	0	0	0	0	0	0	0	0	0	0	0	0	0	0	0	0	0	0	0	0	0	0	0	0	0	0	0	0
ENSMUSG00000024863	0.121526	0.0574507	0.0287807	0.107761	0	0	42.6049	90.7359	86.6421	50.097	75.4995	21.7082	4.55898	6.03496	4.78519	2.34799	0	0	0	0	5.51415	0	0	0	70.2862	70.875	60.1487	14.0704	20.208	19.2147	1.61785	0.0766721	0.885795	0.620979	0	0	1.03178	0	0	0	0	0.978009	95.9047	148.355	128.696	11.4479	2.57402	0.733389	0
ENSMUSG00000024862	0.2654	0.497273	0.0229953	0.413275	0.293606	0.106206	0	0.0158984	0.0399917	0.207864	0	0	0.0919835	0.0974108	0.326017	0.0676039	0.0233402	0	0	0	0.0176936	0	0	0	2.19944	0.379646	1.37361	0.102386	0.789083	0.868131	0	0.224619	0.77851	0	0.144321	0	0	0	0.230101	0	0	0	0.956761	0	0	3.19703	0.175778	0.0195322	0.973092
ENSMUSG00000024867	1.26008	6.71722	0.0157063	0	0	0	0	0.0325769	0.300468	0.945026	3.08569	3.31407	0.207329	0	0.136643	0	0	0	8.51771	0.0169084	1.45022	0	0.231673	0.237387	2.10645	1.02686	0.93187	0.608409	0.787714	0	0	0	0.50757	0	0	0.162154	1.83667	0.379148	0.358335	3.43481	2.10939	0.0485204	1.73292	0.100614	3.88846	0	0.144073	8.36478	0
ENSMUSG00000086910	0	0	0	0	0	0	0	0	0	0	0	0	0	0	0	0	0	0	0	0	0	0	0	0	0	0	0	0	0	0	0	0	0	0	0	0	2.95509	0	0	0	0	0	0	0	0	0	0	0	0
ENSMUSG00000086913	0	0	0	0	0	0	0	0	0	0	0	0	0	0	0	0	0	0	0	0	0	0	0	0	0	0	0	2.94079	0	0	0	0	0	0	0	0	0	0	0	0	0	0	0	0	0	0	0	0	0.427802
ENSMUSG00000086915	0	0	0	0	0.153254	0	0	0	0	0	0	0	0	0.0476676	0	0	0	0	0	0	0	0	0	0	0	0	0	0	0	0	0	0	0	0	0	0	0	0	0	0	0	0	0	0	0	0	0	0	0
ENSMUSG00000086914	0	0	0	2.20734	0	0	0	0	0	0	0	0	0.736938	2.21119	0	0	0	0.333975	0	0	0	0	0	0	0	0	0	0	0	2.56242	1.21837	0.327194	0	0	0.115624	0	1.36285	0.370606	0	0.733864	0	0	0	0	0	0	0	0	3.34116
ENSMUSG00000086917	0	0	0	0	0	0	0	0	0.577053	0	0	0	0.199089	0.175696	1.44334	0	1.51553	0	0	0.535801	0	0	0	0	0	0	0	0	0	0	0	0	0	0	0	0	0	0	4.38267	0	0	0	0	0	0	0	0	0	0
ENSMUSG00000086916	0	0	0.008768	0	0.0149267	0	0	0	0	0	0	0	0	0	0	0	0	0	0	0	0	0	0	0	0	0	0	0	0	0	0.173957	0.467161	0	0	0	0	0	0	0	0	0	0	0.0781732	0	0	0	0	0	0.0159015
ENSMUSG00000086919	0	0	0	0	0	0	0	0	0	0	15.7037	0	0	0.0311588	0	0	0	0	0	0	0	0	0	0	0	0	0	0	0.543639	0.613839	2.67544	0.940568	2.35439	0	0	0	2.00908	0	0	0	0	0	0	0	0	0	0	0	0
ENSMUSG00000086918	0	0	0	0	0	0	0	0.0432394	0	0	0	0	0	0	0	0	0	0	0	0	0	0	0	0	0	4.00625	0.0504846	0	1.59582	0	0.0689341	0	0	0	0	0	0	0	0.0250326	0	0	0	8.41048	8.59144	0	0	0	0	0
ENSMUSG00000099422	0	0	0	0	0	0	0	0	0	0	0	0.421365	0	0	0	0	0	0	0	0	0	0	0	0	0	1.92357	0.213751	0	0	0	0	0.705426	0	0	0	0	0	3.19609	0	0	0	0	0	0	0	0	0	0	0
ENSMUSG00000073916	0	0	0	0	0	0	0	0	0	0	8.82647	0	0	0	0	0	0	0	0	0	0	0	0	0	0	0.263221	0	0	0	0	0	0	0	0	0	0	0	0	0	0	0	0	0	0	0	0	0	0	0
ENSMUSG00000073910	0.00863228	0	0	2.8513	0	0	0	0	0	0.320508	0	0	0.0981316	0.0974265	0	5.74725	0.155627	0	0.0592423	0.0330122	0.70786	0	0.584251	0.702242	0	0	0.0123769	0	0.148398	0	0.726699	5.0105	0	0.0330822	0.0288688	0.54273	1.68391	0	0.0368222	3.86003	4.40653	0.347351	0	0	0	0	0	0	3.33685
ENSMUSG00000107263	0	0	0	0	0	0	0	0	0.0590977	0	0	0	0.0815571	0	0	0	0	0	0	0	0.0392201	0	0	0	0.105986	0.201968	0	0	0	0	0	0.588422	0	0	0	0	0	0	0	0	0	0	0	0	0	0	0	0	0
ENSMUSG00000020528	26.2418	0.0967174	4.34452	0.0967539	11.9878	0	90.4122	108.602	182.712	169.031	144.123	59.0894	32.9093	39.4418	32.7228	60.5385	38.8266	81.2469	28.4556	95.0355	122.058	15.8354	2.91827	2.84046	164.115	159.505	170.252	44.6563	49.7934	102.242	147.29	73.2294	73.0202	100.847	158.491	37.5881	138.959	60.138	122.837	90.3258	76.2919	49.7931	90.6808	127.946	144.346	94.6457	93.2962	148.858	148.503
ENSMUSG00000020520	7.76558	25.9428	7.92587	6.42848	13.7915	15.804	0	0	0	0	0	0	0	0	0	0.0117131	0	0.231123	0	0.0343128	0	0	0	0	0	0	0	0	0	0	1.87954	3.92007	0	3.30101	0	0	0	0.26716	0.063788	0	0	0	0	0	0	0	0	0	0
ENSMUSG00000020521	13.1447	30.2192	16.5119	24.4681	13.3406	13.6812	3.50951	4.55429	6.65647	3.77848	7.61027	2.56444	30.8301	35.7412	28.0669	3.03519	2.11625	3.50579	1.25647	1.74937	0.883513	0.822976	0.321901	0.147621	1.90584	3.17949	3.04085	2.56524	1.63067	6.00404	6.61674	4.20381	2.48	0.680945	3.1481	3.73365	1.26095	1.04012	1.12883	3.91593	2.9504	1.97066	6.24126	1.95003	2.05396	3.87125	6.20569	2.2073	0.681969
ENSMUSG00000020522	15.7719	0.065423	25.007	14.2962	15.2416	13.5694	10.05	46.112	32.8124	18.4516	18.4608	9.7422	3.78883	5.02127	5.00568	1.90299	3.95868	0.802094	6.1508	2.36395	1.99224	3.78637	1.95388	0	39.3725	46.3938	40.5973	15.2057	10.987	11.9825	2.13136	13.9699	6.30447	28.9343	1.93355	13.9295	5.9214	1.30763	8.34323	9.45216	6.09533	8.20108	25.9458	38.0365	20.3009	9.43876	2.90616	2.60292	0.208038
ENSMUSG00000020523	49.6562	143.055	96.6187	63.1845	18.28	84.3636	22.8819	60.4873	39.6603	35.9966	29.8879	0.0393548	7.32078	6.30782	9.86162	24.5165	1.96115	35.0267	44.4346	73.8164	47.9074	51.4711	16.796	62.6961	62.8986	52.6929	48.1632	11.1769	41.9438	8.47689	69.3421	69.5368	106.533	37.9314	65.9874	34.8651	22.6054	31.9654	30.7243	62.2872	43.8597	35.6223	2.6644	8.7357	5.49642	17.3914	7.32574	11.2651	56.2906
ENSMUSG00000020524	0	0	0	0	0	0	0.0158416	0	0	0	0	0.0300387	0	0	0	0	0	0	0	0	0	0	0	0	0	0	0	0	0	0	0	0	0	0	0	0	0	0	0	0	0	0	0	0	0	0	0	0	0
ENSMUSG00000020525	27.0552	25.068	26.2748	32.4936	0.365529	8.53952	13.1845	20.0506	20.581	22.698	5.21684	10.5837	3.88289	6.40913	3.10845	0.550493	2.78245	0.651741	0.496108	1.54813	8.69079	0	0.736528	0	33.328	31.5573	34.9463	23.3175	28.4169	21.6687	0.858581	16.1489	39.6497	28.9166	14.8356	14.9941	11.2519	3.65631	5.80397	6.70705	5.1993	1.66595	57.5631	59.4532	58.4024	11.8044	12.1607	9.39027	12.0623
ENSMUSG00000020526	26.071	16.8053	25.1305	14.5639	8.11957	5.73581	8.64981	1.63079	0.799797	2.33836	9.23206	11.756	209.819	161.38	174.148	228.741	162.328	209.525	102.659	90.6157	122.183	33.83	13.1839	18.7935	4.90456	1.79283	2.51478	49.4601	14.6062	27.5903	247.92	196.852	166.744	125.569	176.948	87.847	111.785	147.036	138.072	79.1031	96.2976	76.0754	0	0.696905	0.0850826	18.8253	0	2.45716	167.319
ENSMUSG00000020527	0.00752427	10.271	3.22088	0.01668	2.0439	4.73229	4.30673	3.88078	5.36908	5.54962	2.19562	9.39138	1.83902	0.386863	0.869874	0.795635	0	0.0242277	0	0.201424	0.822669	0	0	0	1.87576	2.10938	2.48129	4.09399	4.02163	6.42636	0.162038	1.41227	0.28793	0.249911	0.243245	1.75429	0.958233	0.05377	0.433293	0.596253	1.79489	0.495436	2.00579	4.66118	4.28387	9.46976	1.56305	3.83695	0
ENSMUSG00000101731	0	0	0	0	0	0	0	0	0	0	0	0	0	0	0	0	0	0	0	0	0.0277382	0	0	0	0	0	0.2328	0	0	0	0	0.384146	0	0	0	0	0	0	0	0	0	0	0	0.0256591	0	0	0	0	0
ENSMUSG00000030158	0	0	0	0	0	0	0	0	0	0	0	0	0	0	0	0	0	0	0	0	0	0	0	0	0	0	0	0	0	0	1.10022	0	0	0	0	0	0	0	0	0	0	0	0	0	0	0	0	0	0
ENSMUSG00000030154	0	0	0	0	0	0	0	0.746493	0	1.59131	0	0.956176	0	0	0	0	0	0	0	0	0	0	0	0	0.536863	0.279015	0.341052	4.59842	0	0	0	0	0	0	0	0	0	0	0	0	0	0.580088	0	0	0.059831	0	1.22008	0	0
ENSMUSG00000030156	0.0575574	0.0534479	0.0243413	0.0619744	0.0663023	0	0.117659	0.121169	2.11663	1.41095	3.63773	1.35722	0	0	0	0	0	0.0264759	0	0	0	0	0	0	0.19739	0.742653	0.34189	0.0650275	0.282707	0.522349	0	0	0	0	0	0	0	0	0	0	0	0	3.66765	0.395022	0.0279208	3.45734	2.99196	0.0124053	0.00882901
ENSMUSG00000030157	0	0	0	2.11271	0.289072	0	0	0	0	0	0	0	0	0	0	0	0	0	0	0	0	0	0	0	0	0	0	0	0	0	0	0	0	0	0	0	0	0	0	0	0	0	0	0	0	0	0	0	0
ENSMUSG00000093968	0	0	0	0	0	0	0	0	0.70652	0.57379	0	0	0	0	0	0	0	0	0	0	0	0	0	0	6.8985	0	0	0	0	0	0	0	0	0	0	0	0	0.181608	0	0	0.449055	0	0	0.0481931	0	0	12.6804	0	0
ENSMUSG00000106189	0	0	0	0	0	0	0	0	0	0	0	0	0	0	0	0.0675385	0	0	0.0253609	0	0	0	0	0	0	0	0	0	0	0	0	0	0	0	0.0576725	0	0	0	0	0	0	0	0	0	0	0	0	0	0.0555515
ENSMUSG00000093962	0	0	0	0	0	0	0	0	0	0	0	4.47354	0	0.204622	0	0	0	0	0	0	0	0	0	0	0	0	0	0	0	0	0	0	0	0	0	0	0	0	0	0	0	0	0	0	0	0	0	0	0
ENSMUSG00000093963	0	0	0	0	0	0	0	0	0	0	0	0	0	0	0	0	0	0	0	0	0	0	0	0	0	0	0	0	0	0	0	0	0	0	0	0	0	0	0	0	0	0	0	0	0	0	0	0	0
ENSMUSG00000093961	0	0	0	0	0	0	0	0	0	0	0.0632978	0.0532173	0	0	0	0	0	0	0	0	0	0	0	0	0	0	0	0	0	0	0	0	0	0	0	0	0	0	0	0	0	0	0	0	0	0	0	0	0
ENSMUSG00000037005	0	0	0	0	0	0	0	0	0	0.02202	0	0.0124043	0	0.220143	1.25587	0	0	0.0353283	0	0	0	0	0.047909	0	0	0	0	0	0.0857347	0	0	0	0	0.574654	0.623775	0.00958078	0.0110895	0.209083	0.0780024	0	0	0.120406	0	0	0	0	0	0	0
ENSMUSG00000064370	5177.07	4448.82	5881.81	3724.28	2819.51	3372	18341	10295.8	11315	12680.8	19734.7	26743.8	20034.3	17618.6	13770	27242.9	21775.3	43567.6	47586.3	23438	19110.2	12748.4	14966.8	16511.6	8561.71	4988.79	5781.61	25313.3	8320.48	14907.9	31951.4	41168.1	31379.1	30561.6	20542.6	17970.4	10527.2	19796.6	14860.5	25701	23793.3	34879.2	6411.42	4312.22	4188.62	12624.5	9222.69	22816.8	31003.9
ENSMUSG00000064373	0.04703	0.0666993	0.0556899	135.884	103.928	109.585	0	0	0	1.56684	0	1.85033	0.0534636	0.0471818	0	0	0	0	0	0	0.719886	0	0	0	0.486341	2.22868	2.10385	0.148775	0	0	0	3.82765	0	0	0	0	0	0	0	0.425925	0.295476	0.137631	0	0.0951327	5.62138	0	0	0	2.72695
ENSMUSG00000064372	5.59165	4.24835	9.93192	4.24995	7.64895	9.04944	0	0	0.822516	0	0	0	0	0	0	0	0	0	0	0	0	0	0	0	0	0	0	0	0	0	0	0	0	0	0	0	0.807382	0	0	0	0	0	0	0	0	0	0	3.6155	0
ENSMUSG00000032446	0	0	0	0	0	0	0	0.015818	0	0	0.155891	0.0582508	0	0	0	0	0.209001	0.0829513	3.23291	2.26597	7.16492	0.612909	3.23412	8.99072	0.0713585	0	0	0	0	0	0	0.0406334	0	0.394916	0.545647	11.5853	0.0130191	0	0	20.4329	9.01579	4.8297	0	0	0	0	0	0	0
ENSMUSG00000032440	0.0838873	0.0462667	0.0397336	89.3169	100.991	149.877	0	0	0	0	0	0	0	0	0	0	0	0.14406	0	0.0142582	0	0	0	0	0	0	0	0	0	0	0	0	0	1.21451	1.22192	17.7466	0.011305	0.0133217	1.47904	12.1239	4.27123	6.81239	0	0	0	0	0.0759316	9.63554	4.05939
ENSMUSG00000032443	0	0	0	0	0	0	0	0	0	0	0	0	0	0.683175	0	0	0	0	0	0	0	0	0	0	0	0	0	0	0.0293586	0	0	0	0	0	0	0	0	0	0	0	0	0	0	0	0	0	0	0	0
ENSMUSG00000004113	0	0	0	0	0.002713	0	0	0	0.310408	0.0918341	0.0144779	0	0.390128	1.01261	0.936608	0	0	0	0	0	0	0	0	0	0	0	0.123495	0	0	0	0	0	0	0	0.0120021	0.103417	0	0	0.00765431	0	0	0.00984609	0.0142083	0.0340289	0	0	0	0	0
ENSMUSG00000032449	5.49482	22.9107	19.5	9.60138	21.4257	4.6744	0.0199563	0.959072	1.42453	0.347073	0	0.996484	52.6197	42.1976	43.823	25.4306	13.4816	4.25709	9.38518	19.0652	20.585	0.796322	23.0923	0.753333	2.00877	1.1582	1.26375	0.0441176	0	1.89005	40.3764	36.9023	33.6675	56.0413	25.1111	17.3759	13.4644	17.2483	10.256	4.47588	5.32294	4.49963	0.537414	1.77022	0.776652	0.196798	0.0984642	0.00841632	9.64989
ENSMUSG00000024410	5.96163	1.69428	6.83963	2.40662	1.44496	1.46438	0.365131	0.205102	0.324842	0.81007	0	0.167845	36.5756	54.4212	43.8645	6.71068	2.55106	0.806683	1.30997	1.93983	0.989139	0.0441511	0.9724	0.377418	0.46263	0.457123	0.611977	1.20346	0.0145012	0.785938	4.77758	5.66383	10.6352	12.4104	2.91691	4.46446	4.99868	3.30436	5.23775	1.56249	1.51206	2.08746	1.00409	1.525	1.09227	2.40637	0.0125982	0	2.18195
ENSMUSG00000024413	0.182143	2.42102	4.19251	0.336298	2.50739	5.17761	0.606963	29.3046	13.4008	2.15828	1.18775	0.85755	6.3678	4.53072	4.00414	2.03254	3.14881	0.465977	2.4707	6.01146	3.79197	0	0.0108951	15.4102	2.30376	4.51301	2.26811	0.36308	0.998254	0.457908	0.146545	3.66786	1.17304	1.39608	0.205828	2.20929	4.48392	4.80237	1.91933	6.6237	5.28578	7.37482	4.53082	2.61189	4.72204	1.78423	0.0948561	0.00752878	0
ENSMUSG00000024414	24.2606	45.2405	53.2737	93.3497	55.1775	68.835	0	2.40209	0	1.58121	1.02292	0.614295	30.5752	20.5777	37.5033	65.9673	39.477	49.8624	42.9895	51.3248	43.8131	41.0435	12.1002	0	0.602019	0.382406	0.545337	13.2351	0	3.25998	18.1902	34.1949	19.4062	33.109	27.3174	25.7161	35.6969	32.2928	40.2514	59.8958	50.6192	42.1373	0.860461	0.549548	0	6.32036	3.98375	0.0819758	43.1156
ENSMUSG00000102356	0	0	0	0	0	0	0	0	0	0	0	0	0	1.89676	1.86448	0	0	0	0	0	0	0	0	0	0	0	0	0	0	0	0	0	0	0	0.648503	0	0	0	0	0	0	0	0	0	0	0	0	0	0
ENSMUSG00000039217	3.44807	0	0	0	0	0.497793	0	0	0	0	0	0	0	0	1.02961	8.61125	0	0	1.69027	0	0	0	0	0	0	0.0879248	0	0	0	0	0	0	4.09773	4.21327	2.7575	12.4365	2.42441	20.2661	0.852651	0	0.0735846	0	0	0	0	0	0	0	0.965849
ENSMUSG00000039210	0.00696514	0.68324	0.00824767	2.59091	3.65064	0.661176	7.81144	7.36442	6.55508	5.11626	3.92443	5.60668	4.55283	3.14443	2.10477	0.554657	1.34361	0.0448546	0.635069	1.63371	1.07567	5.79986	3.46718	0.0113324	6.14803	7.01803	7.03053	3.01859	4.70246	3.6627	1.82724	0.571269	3.66801	0.0889769	2.53122	0	3.9001	1.62596	0.99531	3.49894	2.32475	1.66887	4.25578	5.45955	10.3277	4.05762	9.4947	5.98976	5.72138
ENSMUSG00000102353	0	0	0	0	0	0	0	0	0.0315266	0	0	0	0	0	0	0	0	0	0	0	0	0	0	0	0	0.0359143	0.131699	0	0	0	0	0	0	0	0	0	0	0	0	0	4.86921	0.392007	0	0	0	0	0	0	0
ENSMUSG00000039218	11.3697	18.5549	52.7077	41.6477	35.6671	22.2381	2.4059	5.35629	7.76799	7.53127	7.72648	0.87605	15.5608	15.3764	14.1913	8.00352	2.25363	2.68336	1.72007	3.14351	3.94967	3.10735	2.84092	35.0072	9.88135	6.21952	7.60938	2.32791	6.69477	11.7646	2.0227	6.24165	5.98548	6.65519	3.41719	2.52783	4.23614	1.89805	1.52101	1.70338	3.97083	2.82563	0.778198	1.31235	1.68796	24.641	6.48454	8.28637	1.32916
ENSMUSG00000039219	7.46438	11.2547	6.9078	3.84456	3.30317	9.14753	0.0209598	1.38144	2.38099	1.36795	0	0.693312	6.64942	4.47702	3.69304	1.01473	0.376743	0.138348	0.0612719	0.408296	0.34699	0.460001	0.00852796	0	1.9547	3.39503	4.88355	1.87197	1.29414	1.91617	3.34941	3.30838	2.88265	1.29235	1.0668	4.62166	0.311887	0.511741	1.04413	0.663273	1.07364	0.407219	0.0154641	0.992577	0.0221058	4.03704	0.397752	0.0471442	3.02397
ENSMUSG00000012520	0	0	0.0173869	0	0	0.00573589	0	0	0	0	0	0	0	0	0	0	0	0	0	0	0	0	0	0	0	0	0	0	0	0	0	0	0	0	0	0	0	0	0	0	0	0	0	0	0	0	0	0	0
ENSMUSG00000020376	4.05351	2.65923	1.60675	1.58396	0.0865617	0.885676	0	2.69982	0.389085	0.65496	1.66297	0	7.7614	4.43707	1.57283	0.896901	1.95083	0.110611	0.336789	8.71427	2.01878	0.163456	6.90001	3.01811	0.697783	1.20882	0.640293	0	0.912662	0	1.54681	0.108365	1.62752	4.12501	1.302	2.15977	1.00689	1.75931	1.78281	3.93743	0.910503	2.51322	1.26934	0.086859	0.233295	0.0655059	0.0466409	0	3.06152
ENSMUSG00000009927	42.8239	39.5448	63.6535	108.187	80.7204	63.4872	6.16712	5.67746	3.22744	3.69578	9.48356	6.02423	2171.99	1710.33	1893.55	489.694	442.675	476.623	240.771	500.951	391.966	675.81	1035.91	931.212	4.77517	7.26132	7.0782	15.2449	8.81739	11.3388	134.081	110.124	143.505	183.788	132.69	103.187	164.739	238.738	296.319	220.662	369.391	184.6	2.79209	5.34965	2.21738	4.5575	5.00048	1.77334	255.03
ENSMUSG00000057406	0.00159258	0.372675	1.62558	0.836012	4.08691	0.772686	5.59468	5.3704	7.64495	6.4117	5.01984	6.74832	1.48456	0.451355	0.364587	0.0748458	0.798185	0.020512	0.274803	1.92864	1.54971	1.89448	6.27262	0.393854	5.41712	6.24682	5.68572	3.19407	4.90816	4.62016	0.392854	0.271289	1.09697	1.01316	0.127825	0.200257	0	0	0.0203801	0.71214	0.109438	0.145643	10.3698	6.60001	10.2605	8.32416	7.18319	12.5615	0.403572
ENSMUSG00000057402	0.198775	0.0880964	0.117688	0.0881296	0	0	114.041	81.5903	66.3657	45.4288	91.1482	59.7215	0	0	0	0.0648733	0.0447951	0	0	0	0	0	0	0	51.7558	37.189	41.1827	62.2516	22.2892	34.7258	0	0	0	0.126963	0.553967	2.51684	0	0	0	0	0	0	111.223	64.5219	44.4357	11.4188	33.6007	56.7547	0
ENSMUSG00000017950	0	0	0	0	0	0	0	0.0816783	0	0.011124	0	0.55144	0	0	0	0	0	0	0	0	0	0	0	0.162324	0	0	0.858281	0	0	0	0	0	0	0	0	0	0	0	0	0	0	0	0.0146291	0.154162	0.0376422	0	0	0	0
ENSMUSG00000057409	220.894	168.952	85.1776	1.01465	0.393187	1.05654	0	0	0	0	0	0	0.147817	2.86988	2.91722	27.3974	0	0	0.560922	21.4489	17.6999	0	0.0567785	0.676991	0	0.0305045	0.857601	0	18.9802	10.5549	0.865528	0.574258	2.03772	0.23255	0.0289904	0	2.60222	20.8764	1.51607	10.488	11.5648	22.2131	0	0	0	12.6457	0.353093	0	21.9764
ENSMUSG00000107238	0	0	0	0	0	0	0	0	0	0	0	0	2.14988	0	0	0	0	0	0	0	0	0	0	0	0	0	0	0	0	0	0	0	0	0	0	0	0	0	0	0	0	0	0	0	0	0	0	0	0
ENSMUSG00000107230	0	0	25.0948	0	0	0	0	0	0.0616427	0	0	7.24201	0.0850693	0	0	0	0	0	0.0586932	0	0	0	0	0	0	0	0	0	0	0	0	0	0	0	0	0	0.0605085	0	0.127683	0	0	0	0	0	0	0	0	0	0
ENSMUSG00000107232	0	0	0	0	0	0	0	0	0	0	0	0.867499	0	0	0	0	0	0	0	0	0	0	0	0	0	0	0	0	0	0	0	0	0	0	0	0	0	0	0	0	0	0	1.13919	0	0	0	0	0	0
ENSMUSG00000107233	0.504907	0	0	0	0	0	0	0	0	0	0	0	0.717472	1.89951	2.31176	0	0	1.62577	0	0	0.690052	0	0	0	0	0	0	0	0	0	0	0	0	0	0.281426	0.440897	0	0	0	0	0.247827	0	0	0	0	0	0	0	0.542151
ENSMUSG00000017049	0	0	0	0	0	0	0	0	0	0.144502	0	0	0	0	0	0	0	0	0	0	0	0	0	0	0	0	0	0	0	0	0	0	0	0	0	0	0	0	0	0	0	0	0	0	0	0	0	0	0
ENSMUSG00000033713	9.33811	31.069	13.96	4.35191	14.5737	10.829	28.8571	43.0434	42.4659	36.4781	26.5534	3.20038	17.2838	14.3439	18.7302	0.691024	2.02271	6.78061	10.1423	1.30554	9.13729	0.0136887	13.2653	0	17.5521	21.1916	19.9967	9.91954	15.7358	14.5392	14.3056	10.4363	1.67751	2.0139	6.97834	0.351694	3.08215	0.205583	1.14533	1.70977	2.54168	0.673506	6.74253	7.04127	6.278	7.34003	10.843	15.1562	0.0494242
ENSMUSG00000033712	0.0144026	58.9637	2.89929	5.08933	8.33277	36.0589	0.875899	5.35907	1.36437	0.216793	0.348615	4.41272	2.4764	0.7947	0.461605	2.27505	0.0389486	0.231877	0.028241	2.00123	0.0393679	0	0	0.820164	1.75535	0.726444	0.206503	0.136684	0.337632	0	5.89316	6.67877	1.70592	2.70462	7.73875	0.289264	3.45006	0.51462	0.17407	3.79081	2.5591	0.684913	1.61558	2.89517	1.38568	0	3.28525	0.30421	0.231975
ENSMUSG00000033717	0	0.0499236	0	0	0	0	0	0	0.173981	0.169556	0	0	0	0	0	0	0	0	0	0	0	0	0	0	0	0	0	0.111356	0	0	0	0	0	0.665531	0	0.0122955	0	0	0	0	0	0	0	0	0	0	0	0	0
ENSMUSG00000033715	433.183	0.0531897	69.3118	0.0957776	0.127015	13.1576	5.0876	2.54229	3.31801	5.00396	0	0	0	0	0	0.963542	0	0.521689	9.77778	14.6869	14.6636	0.0214147	0.117911	14.8205	1.86161	0.316742	3.76843	0.199317	4.05131	2.92257	0	0.0567884	0	1.86275	4.17415	58.7765	37.2457	0.493145	43.1305	21.9078	29.6362	15.2119	0.142542	0	0.896559	0.0343284	1.22211	0	3.84667
ENSMUSG00000106729	0	0	0	0	0	10.1915	0	0	0.943755	0	0	0	0	0	0	0	0	0	0	0	0	0	0	0	0.423132	0	0	0	0	0	0	0	0	0	0	0	0	0	0	0	0	0	0	0	0	0	0	0	0
ENSMUSG00000106721	0	0	0	0	0	0	0	0	0	0.0792135	0	0	0	0	0.150594	0	0	0	0	0	0	0	0	0	0	0.339509	0	0.0416189	0	0	0	0	0	0	0	0	0	0	0	0	0	0	0.138898	0	3.36549	0	3.03671	0	0
ENSMUSG00000106720	0	0	0	0	0	0	0	0	0	0	0	0	0	0	0	0	0	0	0	0	0	0	0	0	0	0	0	0	0	0	0	0	0	0	0	0	0	0	0	0	0	0	0	0	0	0	0	0	0
ENSMUSG00000005481	17.9508	16.3072	10.1671	5.92877	9.78444	12.8242	10.9194	10.2379	12.668	5.36546	6.24063	13.0758	41.0282	69.056	52.5506	12.1575	20.2055	10.263	7.69517	25.4637	32.9474	13.4866	30.1022	23.2264	4.69713	5.50452	8.61892	5.69826	7.25282	9.89322	20.9153	18.7828	15.8539	20.5441	12.7889	9.25635	26.318	21.6644	19.7961	17.7327	10.1104	20.0337	10.7554	5.91971	8.60208	9.56239	0.239638	0.0156637	20.9248
ENSMUSG00000103009	0.0137725	0.0162772	0	13.2384	0.0138819	5.62765	0	0	0.482165	0.746311	0	0	1.21339	0	0	0	0	0	0	0.31602	0	0	0	0	0	0	0.0394939	0.740658	0	0	0	0.0868924	0	0	0	0	0	0	0	2.10483	0	2.51904	0.327157	0	0.218246	0	0.373992	0	0
ENSMUSG00000053185	0	0	0	0	0.0232322	0	56.6468	7.41587	3.70238	7.54022	6.32292	8.91204	0	0	0	0	0	0	0	0	0	0	0	0	8.51262	5.67762	1.52019	1.31245	0.360219	10.4124	3.60999	0	0	0	0	0	0	0	0	0	0	0	8.82108	5.47833	4.95692	9.01031	14.8963	0.208646	0
ENSMUSG00000103001	0	0	0	0	0	0	0	0	0	0	0	0	0	0	0	0	0	0	0	0	0	0	0	0	0	0	0	0	0	0	0	0	0	0	0	0	0	0	0	0	0	2.74751	0	0	0	0	0	0	0
ENSMUSG00000103000	0	0	0	0.0187087	0.304815	0	0	0	0	0	0	0	0	0	0	0	0	0	0	0.0358608	0	0	0	0	0	0	0	0	0	0	0	0	0	0	0	0	0	0	0	0	0	0	0	0	0	0	0	0	0
ENSMUSG00000053181	0	0	0	0	1.4756	0	0	0	0	0.273317	0.183129	0	6.96659	0	0	0	0	0	0	0	0	0	0	0	0.37722	0.319482	0.976293	0	0	0	0	0	0	0	0	0	0	0	0	0	0	0	0	0	1.00194	0	0	0	0
ENSMUSG00000023764	0.00354016	4.90361	0.0209601	3.44366	0.0463876	0	0.0126645	0.0608634	1.87365	0.35525	1.88517	1.36081	2.39455	0.772469	0.842863	0.0184862	0.114883	0.0683945	0	0.0631799	0.145149	0.109493	0.123667	0	0.457614	0.564747	0.588798	1.0415	0.232372	1.17445	0.0415848	0.167514	0.670903	0.28039	0.173643	1.40966	0.13597	0.0421645	0.145977	0.9418	0.222418	0.194252	0.364407	0.850377	0.609074	0.276782	0.365304	0.0106821	0.0152052
ENSMUSG00000104987	0	0	0	0	0	0	0	0.100036	0	0	0	0	0	0	0	0	0	0	0	0	0	0	0	0	2.55728	0	0	0	0	0	0	0	0	0	0	0	0	0	0	0	0	0	0	0	0	0	0	0	0
ENSMUSG00000010406	1.23062	3.39366	1.71438	11.3402	3.47798	5.33523	0	0	0	0	0.259584	0	53.6959	39.2771	28.1173	0.693016	0.130508	0.46618	1.23018	4.92157	0.989345	2.98524	2.21267	0	0.178235	0	0	0	0	0	1.22826	1.37014	0.351762	0.6165	1.12976	0.421416	0.878	0.459833	1.26946	0.273164	3.22153	0.176537	0	0.244051	0.273124	0	0	0	0.414558
ENSMUSG00000017754	0.010445	0	0	11.1698	3.15839	2.08094	0	0	0	0	0	0	0.682746	0.130984	0.502144	0	0	0	0	0	0	0	0	0.305895	0	0	0	0	0	0	0	4.25045	0	0	0	0	0.0211142	0.696659	0	0	1.31246	0	0	0	0	0	0	0.0315168	0
ENSMUSG00000017756	16.6057	24.871	24.8634	9.49434	5.51438	0	0.0373146	7.87764	7.34638	4.13451	1.23433	0.0117926	1.77865	7.22044	2.20881	14.5838	24.9919	20.622	12.6603	29.8245	24.0207	12.0731	2.50507	0.729751	1.9069	1.85973	1.85448	0.0164983	3.94495	0.0368129	5.69744	7.33766	5.41706	5.70304	5.69762	3.99858	21.9604	4.86996	10.456	10.6126	6.2052	11.2752	4.76277	2.99348	1.48761	0.109398	3.31397	0.0157369	17.4499
ENSMUSG00000097171	0	0	0.693165	0.133475	0.0758605	0.437747	0	0	0	0	0.247396	0	0.118831	0	0	0	0	0	0	0.469049	0.182864	0	0.912891	0.108847	0	0.0196182	0	0.052908	0	0	0.0327437	0.2638	0.121908	0.0213656	0.0745778	0	0.0507137	0	0.285372	0	0.0164186	0	0	0	0	0	0.0681249	0	0
ENSMUSG00000097170	0	0	0	0	0	0	0	0	0	0	0	0	0	0	0	0	0	0	0	0	0	0	0	0	0	0	0	0	0	0	0	0	0	0	0	0	0	0	0	0	0	0	0	0	0	0	0	0	0
ENSMUSG00000097173	0	0	0	0	0	0	0	0	0	0	0	0	0	0	0	0	0	0	0	0	0	9.74757	1.87661	0.0932312	0	0	0	0	0	0	0	0	0	0	0	0	0	0	0	0	0.787528	0	0	0	0	0	0	0	0
ENSMUSG00000097172	0	0	0	0	0	0	0	0	0	0	0	0	0	0.0809602	0	5.56252	0	0.519696	0.221533	5.80203	2.3823	0.0383992	0.21143	0	0	0	0.0462827	0	0	0.113925	0.0631965	0	0	5.89679	1.1515	11.2187	5.28548	2.84504	5.89791	16.4899	11.5663	2.42068	0	0	0	0.584773	1.05187	0	0
ENSMUSG00000104693	0	0	0	0	2.53187	0	0	0	0	0	0	0	0	0	0	0	0	0	0	0	0	0	0	0	0	0	0	0	0	0	0	0	0	0	0	0	0	0	0	0	0	0	0	0	0	0	0	0	0
ENSMUSG00000097174	0	0	0	0	0	0	0	0	0	0	1.34871	0	1.2736	0.0802824	0	0	0	0	0.0209217	0	0	0	0	0.312481	0	0.325406	0.0305967	0	0	3.01255	0	0	0	0	0	0	0	0.457495	0	0.362367	0.209487	0	0.084485	0	0	1.50564	0	0	0
ENSMUSG00000097177	0	0.750038	0	0	0	0	0.0280283	0.0384856	0.0322697	0.0628977	0.1475	0.00885786	15.776	15.4845	9.99951	1.13533	0.487316	0.0756835	0.00768141	0.0299628	0.0428315	0	0	0	0.0434043	0.0183804	0	0.693977	0.0734675	0.165909	0.644233	1.0257	0.0428309	1.04091	0.786064	1.60778	0.538491	0.223959	0.367629	0.0221738	0.253814	0.128972	0	0.00990531	0	0.276398	0	0.118205	3.17164
ENSMUSG00000097176	0	0	1.30835	0	0	0	0	0	0	0	0.289908	0	0	0	0	0	0	0	0	0.0687062	0	0	0	0	0	0	1.31372	0	0	0	0	0	0	0	0	0	0.163428	0	0	0.0762686	0	0.0985799	0	0	0	0	0	0	0
ENSMUSG00000104699	0	0	0	0	0	0	0	0	0	0	0	0	0	0	0	0	0	0	0	0.258103	0.184478	0	0	0	0	0.633324	0	0	0	0	0	0	0	0	0	0	0	0	0	0	0	0	0	0	0	0	0	0	0
ENSMUSG00000104698	0	0	0	0	0	0	0	0	0	0.249876	0	0	0	0	0	0	0	0	0	0	0	0	0	0	0	0	0	0	0	0	0	0	0	0	0	0	0	0	0	0	0	0	0	0	0	0	0	0	0
ENSMUSG00000107528	0	0	0	0	0	0	0	15.9737	7.9749	33.5792	18.5599	1.01034	0	0	0	0	0	0	0	0	0	0	0	0	7.5178	13.8601	22.2095	0	0	16.8211	0.194397	0	0	0	0	0	0	0	0	0	0	0	1.70349	11.4236	0	54.6267	63.6338	0.149807	0
ENSMUSG00000070617	0.0148091	0	0	0	0.0298535	0	63.997	48.1926	57.7618	94.9304	79.3777	31.2418	0	1.48569	0	0	0	0	0	0	0	0	0	0	76.4618	70.213	127.824	22.3461	41.4742	40.5579	0.0579855	0	0	0	0	0	0	0	0	0	0	0	58.9426	81.8548	66.0769	2.88045	40.6161	9.29452	0.095409
ENSMUSG00000002820	24.3063	6.36017	4.36468	1.23267	6.03991	0.00822799	0	0	0	0	0	0	4.93844	12.3878	9.37849	1.07236	0	0.339101	0	0.0805493	0.575722	0.225499	0.0459859	0	0	0	0	0	0	0	1.07213	2.42517	12.589	5.35443	7.04395	2.6485	3.91712	0.451554	4.38745	0.894153	2.81203	0.269669	0	0	0	0	0	0	5.15652
ENSMUSG00000107524	0	0	0	0	0	0	0	0	0	0.0485594	0	0	0	0	0	0	0	0	0	0	0	0	0	0	0	0	0	0	0	0	0	0	0	0	0	0	0	0	0	0	0	0	0	0	0	0	0	0	0
ENSMUSG00000107526	0	0	0	0	0	0	0	0	0	0	0	0	0	0	0	0	0	0	0	0	0	0	0	0	0	0	0	0	0	0	0	1.91492	0	1.03395	3.15793	0	0	0	0.0359637	0.143166	0	0	0	0	0	0	0	0	0.814764
ENSMUSG00000107522	0	0.0272408	0	0	0	0	0.0824553	0	0.0474665	0	0	0	0	0	0	0	0	0	0	0	0	0	0	0	7.49111	3.02807	9.98039	0.437482	5.61941	9.27353	0	0	0	0	0	0	0	0	0	0	0	0	2.12923	7.51813	0.782672	0.0879054	0	0	0
ENSMUSG00000107523	0	0	0	0	0	0	0	0	0	0	0	0	0	0	0	0	0	2.14076	0	0	0	0	0	0	0	0	0	0	0	0	0	0	0	38.9269	0	0	0	0	0	0	0	0	0	0	0	0	0	0	0
ENSMUSG00000031068	6.7589	5.49778	10.9016	12.3172	9.41019	10.422	0	0.835978	0.567441	0.130119	0.741056	1.13613	202.222	148.948	232.95	30.2157	35.8253	47.9104	25.9339	56.2001	49.443	44.1921	100.147	90.2953	0.838063	1.14073	0.929578	0.410189	0.303971	0.800854	15.993	15.2368	23.1558	18.3866	17.3096	12.6816	31.6507	32.3548	24.4292	23.8076	27.0494	19.6254	0.0427798	0.245899	0.293538	1.11269	1.45245	2.15193	70.1382
ENSMUSG00000064767	0	0	0	0	0	0	0	0	0	0	0	0	0	0.771449	0	0	0	0	0	0	0	0	0	0	0	0	0	0	0	0	0	0	0	0	0	0	0	0	0	0	0	0	0	0	0	0	0	0	0
ENSMUSG00000002825	18.7868	11.7731	16.5765	21.0664	20.2448	20.5111	0	1.14606	1.16986	0	7.47524	0.0917483	20.9878	47.9836	34.3232	5.72085	7.57132	0.653265	5.80809	13.5002	9.98195	0	0.44295	1.58444	1.12394	3.0937	0.814491	5.006	0.317069	0.716024	1.27102	2.496	8.35515	12.5958	4.56853	13.4288	18.5373	2.36806	9.69269	2.92833	3.70445	0.0742152	0.107095	0.0512988	0	0	0.165277	0	6.9711
ENSMUSG00000050973	0	9.1807	0.272321	0.00566457	0.00643892	0	0.0228529	5.96206	8.24853	3.08984	0	0	1.18009	1.00938	0.277863	0.316902	0	0.041139	0.776616	0.390882	0.244459	4.20995	0	0	4.71862	2.78748	4.37815	1.75813	2.89525	1.98401	7.60398	1.61215	5.49442	0.114249	1.19638	1.7739	4.93295	0.441295	3.20637	0.95821	2.3454	1.8461	6.27218	10.4023	2.03906	6.04212	1.82143	1.67699	0
ENSMUSG00000050974	0	0	0.053078	0	0	0	0	0	0	0	0	0	0	0	0	0	0	0	0	0	0	0	0	0	0.662188	0	0	0	0	0	0	0	0	0	0	0	0	0	0	0	0	0	0	0	0	0	0	0	0
ENSMUSG00000078249	223.511	334.549	234.207	10.0403	14.548	5.95332	0.0588749	0.485047	0.169461	3.26997	0.531141	0	0	0.0412768	0	0.0429696	6.29015	1.90773	2.74299	0.377631	3.68877	0.548169	0.0718635	11.1927	34.4026	38.9565	28.5521	6.45569	45.0621	44.3757	4.05974	0.830662	4.43845	33.1758	3.88942	53.6045	5.18988	1.48972	1.49765	15.9294	15.4775	7.10394	0.130313	0.0416133	0.0372564	57.651	53.4944	62.1239	1.76716
ENSMUSG00000024959	6.08001	16.6564	11.8414	15.5592	9.16558	7.61497	0	0	0.0274582	0	0	0	22.3192	24.0106	31.1039	6.05737	0.48076	3.26287	2.43142	3.16141	2.18671	6.31267	0.232885	2.0392	0.14773	0.187678	1.79702	0.210894	0	0	6.42149	1.38801	2.86698	0.613182	5.41033	2.77104	5.09411	2.98553	2.57835	8.07535	4.08378	1.75587	0	0	0.905513	0	0.217239	1.1265	3.55059
ENSMUSG00000024958	1.37281	4.53604	3.04512	0.0171452	0.740578	0.0755322	3.35472	2.27944	1.05519	1.18357	0.0780018	0.371617	3.59928	2.20649	0.486905	0.0504831	0.470591	0	0.0379131	0.961266	0.0264254	0	0	0	3.92755	1.17936	1.27525	0.397575	0.815879	0.818875	0.037854	0.487954	0.3171	0	0.0215543	0.0168841	0.0390857	0.138174	0.0137462	0.820825	0.360639	0.106094	0.280681	2.17559	0.919188	1.7698	1.07635	0.262542	0.249139
ENSMUSG00000024955	0	0	0.0124803	0.00934577	3.93063	0	0	0	0	0	0	0	1.85712	0.396511	1.01339	6.85202	6.42244	4.88691	0.454658	13.2742	4.75345	0.0250752	21.6764	34.0218	0	0	0	0	2.4378	0.595154	12.5868	2.1611	7.37495	3.0967	16.6838	1.93272	3.08929	8.15947	2.09805	1.6704	4.88354	0.77109	0	0	0	0	0	0	10.1401
ENSMUSG00000090733	43.1034	24.9859	37.0346	99.1017	41.4804	37.5249	0.275352	0	0.15851	0	0.0690025	1.85643	143.791	153.987	157.647	146.369	143.253	176.132	109.371	149.271	130.792	176.958	290.165	397.152	0.189514	0	0.220719	2.51605	0	1.0866	25.3159	22.5001	27.023	41.4283	20.8789	20.0741	28.9922	44.4316	48.5196	38.9203	81.1515	45.1438	0.406306	0	0	0.391403	0.557366	0.232252	62.7575
ENSMUSG00000024957	0	0	0	0	0	0	0	0	0	0	0	0	0.266071	0.469617	0.035721	0	0	0	0	2.82449	3.32674	0	0	0	0	0	0	0	0	0	0	0	0	0	0.208731	0	0.662382	0	0.798708	0	0	1.54112	0	0	0	0	0	0	1.77598
ENSMUSG00000090737	0	0	0	0.0878848	0	0	0	0	0	0	0	0	0	0	0	0	0	0	0	0	0	0	0	0	0	0	0	0	0	0	0	0	0	0	0	0	0	0	0	0	0	0	0	0	0	0	0	0	0
ENSMUSG00000024953	28.0612	139.296	93.6997	117.402	117.184	159.38	7.16077	2.18158	1.90651	3.49006	2.59077	8.09037	45.1192	63.037	37.9197	37.3351	18.1113	7.73436	12.8297	30.8752	47.8404	32.8598	55.3385	0.122129	2.67986	1.20332	6.7445	13.6933	23.1885	28.0814	55.2556	66.0647	60.9139	59.1643	24.6292	41.1854	53.0324	28.4897	52.565	34.5214	63.7399	42.8354	16.1797	7.46541	6.93867	22.616	6.7265	10.5321	65.5281
ENSMUSG00000024952	0.00857969	0.02028	0.802602	17.1329	5.4222	2.74832	0	0	0	0	0	0	0	0.0645553	0	0.313613	0.0309357	0.0552521	0.639283	0	0.422129	2.61277	0	0	0	0	0	0	0	0	0	0	0.0625367	0.284966	0.0956432	0	0.225466	0.122625	0.256185	0.315663	0.505348	0.06277	0	0	0	0.212689	0.302874	0	0.184251
ENSMUSG00000020018	0	0	0	0	0	0	0	0	0	0	0	0	0	0.233854	2.63261	0	0	0	0	0	0	0	0	0	0	0	0	0	0	0	0	0	0	0	0	0	0	0	0	0.0879614	0	0	0.246096	0	0	0	0	0	0
ENSMUSG00000020019	0	0	0.00847034	0.10783	0	0.961256	0	0.140548	0.176772	0.358906	0	0	0	0.053822	0.736907	0	0	0	0	0	0	0	0	0	0.132092	0.0167812	0.0410247	0	0.0894336	0	0	0	0.208556	0	0	0	0	0	0	0	0.154486	0	0.169919	0	0.0485797	0	0	0.0215841	0
ENSMUSG00000105613	0	0	1.19557	0	0.082071	0	0	0	0	0.114391	0	0	0	0.0102109	0.149123	0	0	0	0.00798292	0	0.0333845	0	0	0	0.676619	0	0.0116745	0.0128789	0	0	0	0	0	0	0	0	0	0	0.144719	0	0	0	0	0.0205882	0	0	0.0552766	0	0
ENSMUSG00000025020	0	0	0	0	0	0	0	0.0555006	0	0	0	0	0	0.88415	0	0	0	0	0	0	0	0	0	0	0.0500751	0	0	0	0	0	0	0	0	0.785196	0.22168	0.157862	0	0	0	0	0	0	0	0	0	0	0	0	0
ENSMUSG00000070733	2.85356	2.28581	3.12245	0.720052	2.99518	0.306894	3.53508	6.93492	7.43632	10.3192	6.13012	6.71117	1.78716	0.675932	0.411314	0.818629	0.00952691	0.0680613	0.176149	0.202089	0.019259	0	0	0.0114637	8.88	8.12828	9.4658	3.97855	14.0836	9.4742	0.662116	0	1.47008	0.34653	0.655845	0	0.202961	0.751069	0.190348	0.842494	0.21096	0.0322176	7.49439	10.6002	6.05709	13.5836	8.66718	10.0773	0.0832212
ENSMUSG00000020014	0	0	0	0	0	0	0	0	0	0	0	0	0	0	0	0	0	0	0	0	0	0	0	0	0	0	0	0	0	0	0	0	0	0	0	0	0.00748196	0.317399	0	0	0	0	0	0	0	0	0	0	0
ENSMUSG00000020015	33.8118	0.0173629	12.2819	0.762087	7.37434	0.0688685	22.5465	29.9663	64.2757	82.3366	72.7006	92.1988	8.97677	1.52913	0.655833	1.59185	11.7598	18.6854	1.93006	10.2441	7.7101	63.596	34.2243	301.367	55.3163	39.0663	50.6803	26.5833	25.141	35.0502	21.6865	16.4754	20.3993	24.5478	3.4556	1.50096	7.60264	6.68414	10.3192	35.487	22.3253	24.721	43.4091	84.7322	57.5191	42.5826	47.3739	45.7924	0.788746
ENSMUSG00000025024	15.7412	1.94969	17.0889	21.3616	14.5589	19.5496	71.4038	39.1559	40.897	54.6924	50.8021	58.1447	49.7112	35.9426	34.2776	63.6873	51.5135	87.0983	31.6065	25.2032	41.3057	26.0955	24.4148	3.76996	42.6487	52.0247	55.2143	85.2902	39.873	97.688	108.527	81.3969	105.328	102.635	36.6396	54.5206	52.109	44.666	42.0963	67.6801	63.789	47.0792	37.4253	39.0695	27.4814	84.2401	80.7027	136.034	41.2959
ENSMUSG00000020017	0	0	0	0	0	0	0	0	0	0	0	0	0	0	0	0	0	0	0	0	0	0.332729	0	0	0	0	0	0	0	0	0	0	2.17935	0	0.0215038	0.00842225	0.253462	0	0.0274281	0	0.0284048	0.052923	0	0	0	0	0	0	0
ENSMUSG00000055523	2.21187	0	0.00858741	0	0	0	0	0	0	0	0	0	0	0	0	0	0	0	0	0	0	0	0	0	0	0	0	0	0.204007	0	0	0	0	0	0	0	0	0	0	0	0	0	0	0	0	0	0	0	0
ENSMUSG00000077704	0	0	0	0.862869	0.245206	0	0	0	0	0	0	0	5.53105	9.76233	16.1508	0	0	0	0	0	0	0	0	0	0	0	0	0	0	0	0	0	0	0	0.542384	0	0	0	0	0	0	0	0	0	0	0	0	0	0
ENSMUSG00000011752	660.364	1328.33	801.413	196.363	242.93	381.493	0	6.92774	2.91946	3.69582	3.1838	11.9959	194.346	403.503	299.449	57.0473	63.869	70.7773	31.8097	96.6556	111.736	57.581	52.5219	130.688	9.60787	4.28579	6.37027	22.2381	20.648	37.5505	147.47	145.042	205.492	172.997	104.336	118.407	242.613	167.629	152.302	101.255	72.0516	130.983	4.62891	4.28669	3.87096	42.2223	12.8188	11.5982	115.281
ENSMUSG00000011751	0	0	0	0	0	0	0	0	0	0.0224644	0	0	0	0	0	0	0	0	0.0219478	0	0.00764881	0	0	0	0	0	0	0.354085	0	0	0	0	1.23399	0	0	0	0.124446	0.0199972	0.00795766	0.372219	0.0604343	0.0818905	0	0	0	0	0	0	0
ENSMUSG00000069554	0	0	0	0	0	0	0	0	0	0.214437	0	0	0	0	0	0	0	0	0	0	0	0	0	0	0	0	0	0	0	0	0	0	0	0	0	0	0	0	0	0	0	0	0	0	0	0	0	0	0
ENSMUSG00000100558	0	0	0	0	0	0	0	0	0	0.480597	0	0.0676824	0	3.00296	0.13705	0	0	0	0	0	0	0	0	0	2.6532	1.40444	0.772517	1.8938	1.4034	2.11283	0	0	0	0	0.0667363	0	0	0	2.72391	0	0	0	2.0541	0.529801	0.609854	0.570795	4.22669	0	0
ENSMUSG00000104075	0	0	0	0	0	0	0	0	0	0	0	0	0.140317	0	0	0	0	0	0	0	0	0	0	0	0	0	0	0	0	0	0	0	0	0	0	0	0	0	0	0	0	0	0	0	0	0	0	0	0
ENSMUSG00000104074	0	0	0	0	0	0	0.115477	0	0	0	0	0	0	0	0	0	0	0	0	0	0	0	0	0	2.0267	0.151455	0	0	0	0	0	0	0	0	0	0	0	0	0.0458982	0	0	0	0	0	0	0	0	0	0
ENSMUSG00000104078	0	0	0	0	1.33418	0	0	0	0	0	0	0	0	0.497976	0	0	0	0	0	0	0	0	0	0	0	0	0	0	0	0	0	0	0	0	0	0	0	0	0	0	0	0	0	0	0	0	0	0	0
ENSMUSG00000100550	0	0	0	0	0	0	0	0	0	0	0	2.26198	0.829227	0.104542	0.381692	0	0	0	0.98078	0.10627	1.13934	0	0	0	0.307886	0	0	0.131858	0	0	0.489626	0	0.15191	0	0.0929318	0.582368	0.252778	0	0.118534	0	0.736534	0.152476	0	0	0	0	0.113188	0.251546	0.0895141
ENSMUSG00000100551	0	0	0	0	0	0	0	0	0	0	0	0	2.20898	2.7849	0	0	0	0	0	0	0	0	0	0.722639	0	0	0	0	0	0	0	0	0	0	0	0	0	0	0	0	0.436012	0	0	0	0	0	0	0	0
ENSMUSG00000100553	0.0122304	0.0289091	0.130342	0.0650701	0.024655	0	208.875	57.1028	84.1489	116.226	176.174	90.6238	6.56939	1.77913	4.19983	2.55461	0.926079	0.078762	0	0	0.300873	0	0	0	69.155	61.1141	113.807	55.9451	41.5156	99.019	0	1.31177	0.0445731	0	0	0	1.33506	0	0	0	0	0	40.867	82.6307	47.5106	32.9544	76.6852	44.9492	0.0262651
ENSMUSG00000001665	0	0	0	4.05568	0	5.3482	0	0	0	0	0	0	0	0	0	0	0	0	0	0	0	0	0	0	0	0	0	0.128897	0.0318396	0.0719022	0	0	0	0	0	0	0	0	0	0	0	0	0	0	0	0.271948	0.110646	0.184422	0.0218759
ENSMUSG00000047197	0	0	0	0	0	0	0	0	0	0	0	0	0	0	0	0	0	0	0	0	0	0	0	0	0	0	0	0	0	0	0	0	0	0	0	0	0	0	0	0	0	0	0	0	0	0	0	0	0
ENSMUSG00000047193	2.12941	0.0782788	0.00392148	0	1.89932	8.73629	0.669362	0.793029	0.364867	0.800899	0.0356263	0.351943	0.376472	0.589721	0.481419	0.674432	0	0.0106634	0.1526	0.624797	0.085995	0	0.542278	0.00538816	0.299656	0.337956	0.128203	0	0.926431	0.467513	0.188022	2.37144	0	0.579585	0.251038	1.08155	1.83428	0.173551	0.918219	1.58396	1.84332	1.94435	0.0393333	0.0837363	0.682219	0.0726236	0.607016	0	1.09168
ENSMUSG00000084279	0	0	0	0	0	0	0	0	0	0	0	0	0	0	0	0.110552	0	0	0	0	0	0	0	0	0	0	0	0	0	0	0	0	0	0	0	0.0739479	0	0	0	0	0	0	0	0	0	0	0	0	0
ENSMUSG00000084277	0	0	0	0	9.77269	0	0	0	0	1.55672	92.8304	0	1.1022	2.91809	0	0	0	0	0	0	6.36048	0	0	0	0	0	3.33638	0	0	0	0	0	0	0.990867	1.72934	0	0	0	0	0	0	0	0	0	0	0	0	0	0
ENSMUSG00000084274	0	0.014176	6.17843	0	0	0	0	1.23729	0	0	0	0	0.0681775	0.481334	0.0549185	0	0.043249	0	0	0	0	0	0	0.0390309	0	0	0	0	0	0	0	0	0	0	0	0	0	0	0	0	0.0235497	0	0	0.0303286	0	0	0	0	0
ENSMUSG00000095159	0	0.0236726	0	0	0	0	0	0	0	0	0	0	0.284626	0.15071	0.0458545	0	0	0	0	0	0	0	0	0	0	0	0	0	0	0.141383	0	0	0	0	0	0	0	0	0	0	0	0	0	0	0.0453434	0	0	0	0
ENSMUSG00000084273	0	0	0	0	0	0	0	0	0	0	0	0	1.59271	0	0	0	0	0	0	0	0	0.166665	0	0	0	0	0	0	0	0	0	0	0	0	0	0	0	0	0	0	0	0	0	0	0	0	0	0	0
ENSMUSG00000102844	0	0	0	0	0	0	0	0	0	0	0	0	0	0	0	0	0	0	0	0	0	0	0	0	0	0	0	1.67751	0	0	0	0	0	0	0	0	0	0	0	0	0	0	0	0	0	0	0	0	0
ENSMUSG00000102840	3.4274	0	0	0	0	0	0	7.52748	0.509008	1.15747	0	0	0.04683	0.0413276	1.01851	0	0	0	0	4.87323	0.270242	0	0	0	2.49513	3.05387	1.74831	0	0.360529	0.465239	0.129039	9.92823	1.32117	0	0.183689	0	0.133238	0	1.56978	1.81875	0	0.060277	0.0434911	0.0416645	0.0373022	0	0.223727	0	0
ENSMUSG00000091811	24.1462	54.6825	5.66186	11.603	4.49811	38.9631	0	0.626314	0.557978	2.11116	0	0	0.045296	0.0799476	0	0	0	1.12903	0	0.446979	0.217825	0	0	0	0.647497	2.57993	1.05119	4.08391	0.049817	0	2.30903	4.72609	1.80066	0.651529	4.47733	0.334021	0.0322183	1.86032	0.135972	0.270642	1.15781	0	0.378598	0.886593	0.144321	0	0	0	0
ENSMUSG00000086559	0	0	0	0	0	0	0	0	0	0	0	0	0.610859	0	0	0	0	0	0	0	0	0	0	0	0	0	0	0	0	0	0	0	0	0	0	0	0	0	0	0	0	0	0	0	0	0	0	0	0
ENSMUSG00000028229	0.0136322	5.30064	0.112997	7.91769	5.38628	7.96672	0	0.569182	0.196516	1.20382	0	0	3.33188	1.64115	0.530538	0	0	0	0	2.12009	0	0	0	0.665395	2.41666	0	0.586373	0	0.894803	0.288671	1.38781	1.89216	0	0.975219	0.0303934	0	0.826713	2.14321	0	3.08649	3.21178	3.88966	0	0.0344693	0.0308603	0.441923	1.25862	0.123402	0
ENSMUSG00000033192	0.0475453	0.00936529	0.0375334	0	0.0399358	0	145.311	19.3065	11.7822	17.2078	26.0642	18.7598	1.50888	0.119247	0.507943	0	0.0285723	0	0.295221	0	1.90607	0	0	0	9.86267	10.9309	7.06695	18.1488	14.0189	20.9191	0	0	0	0.506143	0	0.0691961	0.496574	0	0	0.0224266	0	0	19.5554	15.1476	13.1311	15.821	23.6699	36.3202	0.0170175
ENSMUSG00000028223	26.4289	31.3412	14.598	34.7889	25.9852	17.544	0	0	0	0	0	0.0467966	3.5487	2.31852	2.11628	0	0.161685	0.0888535	0	0.0175884	3.52622	1.88749	1.95804	2.42444	0	0	0.0197826	0	0	0	0	0.0217623	0.175994	1.23379	0.092285	3.21688	4.23943	3.6646	1.20652	5.11537	1.368	1.18608	0	0	0	0	0	0	3.58527
ENSMUSG00000028222	0.00552209	0.0130527	0	0.0048966	0	0	0.335827	0.922249	0.773294	2.00597	2.27226	0.0499447	10.5776	3.87794	2.56626	0.0720889	0	0.213369	0	0	0	0	0	0	2.5697	2.07275	5.79563	0.611401	4.02162	2.49459	0	0	0	0.141085	0	0	0	0	0	0.0156283	0	0	5.87364	1.88496	1.07507	1.02142	0.389874	0	0.0592943
ENSMUSG00000028221	23.5452	34.0469	28.1246	26.4072	28.8523	19.6291	0	8.54213	4.5001	9.09272	0.123078	4.16494	20.972	26.0545	20.9531	30.4984	31.0628	8.25186	34.2109	43.0236	31.3347	180.437	188.389	379.584	5.15496	1.26147	1.67318	7.16599	15.5556	1.37284	55.1449	34.25	29.1452	26.3366	17.1666	19.721	34.2745	24.255	17.4387	37.6569	32.9972	32.9787	12.8335	8.53383	13.5195	2.70526	1.5223	6.49007	99.703
ENSMUSG00000028226	0	0	4.0656	0	0	5.50485	2.54044	1.51665	1.76765	1.05963	4.65017	1.24269	0.438745	0	0.226188	0	0	0	0	0	0	0	0	0	0.28508	0.0507036	0.75258	0.361388	2.17141	0.348701	0.447312	0	0	0	0.0275354	0	0	0	0	0	0	0	0.0162985	1.27254	1.62858	0.147194	0.771354	0.018633	0
ENSMUSG00000028224	12.3394	14.9455	7.88123	26.2208	9.8818	10.6724	6.80281	16.7877	6.57039	8.2479	19.4912	0.358318	23.8995	35.6115	20.6059	20.7702	1.98082	5.57883	10.1298	7.46088	11.4642	45.7952	0.691967	0	10.9639	30.3854	21.3578	0.40104	1.32085	11.7076	5.04664	14.2304	4.00423	14.8184	14.7919	10.0186	13.9668	9.31125	3.9056	5.86025	3.06981	6.33791	0.697093	0.747954	7.2465	29.4933	0	2.83711	11.3666
ENSMUSG00000015869	48.9567	44.604	60.8732	21.8275	19.0004	18.2625	11.2955	5.30498	8.84778	13.8405	5.45001	14.0303	49.1313	41.5659	62.5742	7.73128	3.01615	3.18664	0.200215	2.82353	5.86109	15.4353	3.05244	2.837	18.1592	10.0976	14.0995	11.3053	10.0165	16.1333	10.5487	10.4064	7.0418	5.57875	5.28852	5.72014	5.44597	3.36777	2.78085	3.86787	7.51003	3.30418	17.7455	17.2981	24.4129	14.109	11.5388	3.53131	3.76148
ENSMUSG00000097792	0	0	0	0	0	0	0	0	0	0	0	0.0551577	0	0	0	0	0	0	0	0	0	0	0	0	0	0	0	0	0	0	12.4169	0	0	0	0	0	0.788982	0	1.83831	0	0	0	0	0	0	0.046517	0	0	0
ENSMUSG00000027560	0	0	0	0	1.26625	2.41238	0	0	0.09351	0	0	0.239568	0	0	0	0	0	0	0	0	0	0	0	0	0	0.0355081	0.0868062	0.526686	0.0473092	1.1752	0	0	0	0	0	0	0	0	0	0	0	0	0	0	0	0	0	0	0
ENSMUSG00000027562	0.0110487	0.0261161	0	0.0293917	0.044546	0	0	0	0	0	0	0	0	0.249399	0	0.46156	0	0	0	0	0	0	0	0	0	0	0	0	0.414415	0	0	0	0	0	0	0	0	0	0	0.719199	0	0.202085	0	0	0	0	0	0	0
ENSMUSG00000027564	0	0	0	0	0	0	0	0	0	0	0	0	0	0	0.445539	0	0	0	0	0	0	0	0	0	0	0	0	0	0	0	0	0	0	0	0	0	0	0	0	0	0	0	0	0	0	0	0	0	0
ENSMUSG00000027566	49.1995	33.9533	39.3928	44.9165	34.1284	23.6637	42.5054	21.0949	24.1459	7.84972	22.186	1.7333	126.704	70.9831	101.066	39.5285	70.4976	48.5243	23.1955	61.6293	82.5506	146.544	123.735	133.452	29.7267	20.6196	29.2509	2.70051	5.96281	6.51759	52.6628	62.8448	50.9853	76.9828	52.8065	36.603	79.6627	99.6627	72.693	98.7855	112.365	83.5824	11.8865	23.4574	8.59778	6.56136	1.46658	1.1828	72.3963
ENSMUSG00000027569	12.5579	0.623674	0.253573	22.6506	11.8868	0	9.05597	6.10467	4.52019	10.944	10.6546	1.48719	1.15197	0.326085	1.33063	2.61583	0	0.0985032	7.01822	6.66849	1.65147	0	0.100186	0	24.5172	26.4821	17.7422	0.0967737	10.3986	8.36739	9.55266	4.19788	10.5079	0.664354	1.22769	6.62492	2.48906	3.46139	2.40325	9.7834	6.06628	2.79765	10.658	9.16614	4.31098	8.35658	6.85338	8.7	0.262786
ENSMUSG00000027568	0	0	0.00808975	0	0	0	0	0.167791	0	0	0.0183737	0	0	0	0.547397	0	0	0	0	0	0	0	0	0	0.227083	0.0320543	0.274269	0	0.597906	0.0964448	0	0	0	0	0	0	0	0	0	0	0	0	0.0721261	0	0.0463969	0	0.0185516	0	0
ENSMUSG00000040972	0	0	0	0	0	0	0	0	0	0.135692	0	0	0	0	0	0	0	0	0	0	0	0	0	0	0	0	0.155102	0	0	0	0	0	0	0	0	0	0	0	0.0192267	0	0	0	0	0	0	0	0	0	0
ENSMUSG00000037847	0.0240001	37.3184	9.81414	19.7351	9.42631	5.01276	0	0	0	0.96335	0	0.0361782	0.318304	1.44465	0.0732575	0.0835499	0.302879	0.515191	1.20787	0.0203962	8.24391	8.18426	0.314395	0	0.118184	0.0187678	0	1.41721	0.250053	7.11503	0	0.807567	2.56571	3.10679	0.99883	23.0252	3.3799	2.22962	3.51489	8.94327	14.466	3.57027	0	0	0	1.99845	2.36791	0	2.37088
ENSMUSG00000026237	0	0	0	0	0	0	0	0	0	0	0	9.7948	0	0	0	0	0	0	0	0	0	0	0	0	0	0	0.348275	0	0	0	0	0	0.221315	0	0	0	0	0	0	0	0	0	0	0.0511824	0.183295	0	0	0	0
ENSMUSG00000106699	0	0	0	0	0	0	0	0	0	0	0.721299	0	7.114	0.747395	0	0	0	0	0	0	0.0814538	0	0	0	0	0	0	0	0	0	0	0	0	0.152271	0	0	0	0	0	0	0	0	0	0	0	0	0	0	0
ENSMUSG00000093410	0	0	0	0	0	0	0	0	0	5.46832	0	0	0	0	0	0	0	0	0	0	0	0	0	0	0	0	0	0	0	0	0	0	0	0	0	0	0	0	0	0	0	0	0	0	0	0	0	0	0
ENSMUSG00000086556	0	0	0	0	0	0	0	0	0	0	0	0	0	0	0	0	0	0	0	0	0	0	0	0	0	0	0	0	0	0	0	0	0	0	0	0	0	0	0	0	0	0	0	0	0	0	0	0	0
ENSMUSG00000093416	0	0	0	0	0	0	0	0	0	0	0	0	0	0	0.31542	0	0	0	0	0	0	0	0	0	0	0	0	0	0	0	0	0	0	0	0	0	0	0	0.0653025	0	0	0	0	0	0	0	0	0	0
ENSMUSG00000106690	0	0	0	0	0	0	0	0	0	0.29775	2.89275	4.61253	0	0	0	0	0	0	0	0	0	0	0	0	0	0	0	0	0	0	0	0	0	0	0	0	0	0	0	0	0	0	0	0	0	0	0	0	0
ENSMUSG00000106692	0	0	0	0	0	0	4.54938	4.51893	0.111443	3.04103	0	0.61181	0	0.339313	0	0	0	0	0	0	0	0	0	0	1.39903	0.0952148	3.33638	9.1158	0.465152	4.58371	0	0.384097	0	0	0	0	0	0	0	0	0	0	1.71396	1.53935	2.57261	0	0.514324	0.938909	0
ENSMUSG00000057315	0.0121747	0.0035972	0	19.6184	1.67198	0.290115	0	0.0897049	0.0626804	0.0427601	0	0	0	0	0	0	0	0	0	0	0	0	0	0	0	0.0642635	0.322936	0	0	0.837875	0	0	0	0	0	0	0	0	0	0	0	0	0	0	0	0	0	0	0
ENSMUSG00000106343	0	0	0	0	0	0	0	0	0	0	0	0	0	0	0	0	0	0	0	0	0	0	0	0	2.46354	0	0	0	0	0	0	0	0	0	0	0	0	0	0	0	0	0	0	0	0	0	0	0	0
ENSMUSG00000106342	0	0	0	0	0	0	0	0	1.76504	5.73382	0	7.32126	0	0	0	0	0	0	0	0	0	0	0	0	1.05514	3.79797	1.09234	7.23013	0	6.04977	0	0	0	0	0	0	0	0	0	0	0	0	0.25135	0	0	19.431	0	0	0
ENSMUSG00000106341	0	0	0	0	0	0	0	0	0	0	0	0	0	1.58984	0.825167	0	0	0	0	0	0	0	0	0	0	0	0	0	0	0	0	0	0	0	0	0	0	0	0	0	0	0	0	0	0	0	0	0	0
ENSMUSG00000106346	0	0	0	0	0	0	0	0	0	3.65352	0	0	2.06944	0	0	0	0	0	0	0	0	0	0	0	0	0	0	0.287935	0	1.28495	1.06918	0	0	0	0	0	0	0	0	0	0	0	0	0	0	4.51278	0	0	0
ENSMUSG00000046240	0	0	0	0	0	0	0	0	0	0	0	0	0	0	0	0	0	0	0	0	0.0219854	0	0	0	0	0.113216	0	0	0	0	0	0	0	0.0822	0	0	0	0.0191597	0	0.0455274	0.315836	0	0	0	0	0	0	0	0
ENSMUSG00000046242	0	0	0	0	0	0	0	0	0	0	0	0	0	0	0	0	0	0	0	0	0	0	0	0	0	0	0	0	0	0	0	0	0	0	0	0	0	0	0	0	0.0347024	0	0	0	0	0	0	0	0
ENSMUSG00000046248	0	0	0	0	0	0	0	0	0	0	0	0	0	0	0	0	0	0	0	0	0	0	0	0	0	0	0	0	1.72146	0	0	0	0	0	0	0	0	0	0	0	0	0	0	0	0	0	0	0	0
ENSMUSG00000085851	0	0	0	0	0	0	0	0	0	0	0	0	0	0	0	0	0	0	0	0	0	0	0	0	0.0291538	0	0	0	0	0	0	0	0	0	0	0	0	0	0	0	0	0	0	0	0	0	0	0	0
ENSMUSG00000068466	0	0	0	0.0366187	0	0.0322644	0	0	0	0	0	0	0.117364	0	0.189079	0	0	0	0	0	0	0	0	0	0	0	0	0	0	0	0	0	0	0	1.56521	0	0.0834793	0.0983709	0	0	0	0	0	0	0	0	0	0	0
ENSMUSG00000073616	1.83875	0.970529	4.88314	2.37447	1.49348	1.28317	28.8661	9.4267	7.8674	6.98653	18.4365	10.5354	44.6977	29.7746	29.3843	1.72457	0.997714	0.229928	0.875112	0.910277	1.56148	2.7607	9.5881	1.80081	3.49438	5.02561	7.32044	22.0809	10.0438	5.54439	0.908698	1.35156	0.520486	0.912206	0.59702	0.530017	1.58783	1.23321	1.0661	1.81885	3.96061	1.24076	9.42355	7.35763	14.589	4.9361	12.41	25.9099	1.80187
ENSMUSG00000020849	574.768	313.347	462.443	321.163	321.193	396.466	287.266	190.261	205.026	269.287	413.181	48.8682	288.867	392.634	386.463	71.1473	118.018	179.31	60.4201	131.881	108.095	137.422	341.404	143.401	238.689	226.08	287.225	175.635	197.088	247.804	88.4998	83.5942	94.3739	145.233	104.409	167.012	180.273	143.747	141.071	195.737	183.54	139.668	75.4976	71.958	78.1297	314.362	240.977	159.417	67.7622
ENSMUSG00000020848	0	0	0.210717	0	0	0	0	0.0904249	0.480194	0.0369457	0.445581	0.0416244	0	0	0	0	0	0	0	0	0	0	0	0	0.0226626	0.0143954	0.0351922	0	0	0	0	0	0	0	0	0	0	0	0	0	0	0	0	0	0	0	0	0	0
ENSMUSG00000020847	0.0210488	3.28373	0.681274	0.00622153	0.007072	0	4.34226	33.4478	35.4146	32.6268	47.6275	13.2153	0.119641	0.246362	0.35337	0.018319	0.0126493	0	0	0	0	0	0	0	33.1166	40.3104	35.5918	42.4596	42.4574	42.0465	0.0549449	0.0442664	0.0255705	0.107556	0	0.134789	0.241114	0	0	0.019857	1.17091	0	15.4259	20.8986	11.1977	38.0109	42.2586	14.5868	0
ENSMUSG00000020846	6.81955	0.477281	0.00902265	15.1481	2.99525	6.37578	0	0	0	0	0	0	18.7531	23.2001	25.3803	53.4359	35.8123	63.4956	56.1621	61.5426	52.0058	42.8186	239.39	85.3176	0	0	0	0	0.0714488	0.16135	69.8433	63.5283	27.1307	42.9453	40.7205	28.3444	29.8044	39.2049	33.7917	76.5542	99.9326	36.2906	0	0	0	0	0.0413819	0.0229915	84.3694
ENSMUSG00000020844	0.578328	0	10.2527	6.60805	12.7327	6.95189	1.41867	0.344954	2.60315	0.679832	0.155538	1.90547	0.680922	0.455867	0	0	1.08732	0.0532051	0	1.34808	0.0451655	0	0	0	1.86129	0.736516	0.97135	0.601116	1.62689	4.08215	0.355844	0.338811	0.752748	0.211083	0.589439	0.808016	0.250515	0.924972	0.0234946	2.64218	0.794823	0	0.719596	1.4832	0.0374059	7.94031	2.73706	0.822668	2.41298
ENSMUSG00000020843	22.2538	10.1149	3.54407	23.4456	7.5842	12.9989	0	0	0	0	0	3.68789	78.0829	69.1825	89.2652	54.9642	33.0116	63.9949	23.0955	42.7185	55.2211	2.1402	54.9559	6.97609	0	0	0	2.49996	0.0525559	4.09463	73.8364	53.7844	53.4968	55.2028	49.4842	22.8022	33.8877	32.6031	39.496	24.6263	28.2587	17.2837	0	0	0	0.160318	0	0.0253679	91.6636
ENSMUSG00000020841	28.9408	9.42497	28.9075	3.54567	19.0446	9.45748	0.022979	5.02473	8.56524	2.12068	0.198668	2.68699	1.54258	0.668583	0	8.83001	0.0173707	0.0827323	0.995023	0.499489	10.0957	0.0152823	0	0.10451	3.81946	6.3366	4.27338	1.82879	0.431666	6.86904	0.968321	3.65749	1.15879	5.25164	1.46077	2.52971	0.0973858	2.7848	0.191801	4.03579	1.98	2.1735	13.5969	5.83891	7.97587	9.47456	2.09313	0.0387644	0.324172
ENSMUSG00000020840	17.0754	7.59124	7.5467	11.8222	8.31019	9.80951	4.17633	2.47678	4.36865	2.57092	5.6442	0.359494	5.58997	5.11545	3.14055	0.747194	0.16379	1.14088	0.195956	0.405344	0.285579	0	0.0198354	0.0147815	7.83472	8.98355	9.79561	1.96867	3.507	3.91177	2.43674	2.35006	4.12222	2.03102	1.44826	2.41966	1.19373	0.984677	1.1949	0.19284	1.03456	0.980394	4.79575	4.23828	6.2728	3.54285	9.79414	7.3742	2.31199
ENSMUSG00000031090	0.00809439	0	1.22686	1.90922	0.00815869	0	0	0	0.350054	0.552338	0	0.347747	0.276051	1.29928	1.2786	0	0	0.0521268	0	0.392099	0	0	0	0	0.657681	2.84838	1.20699	2.27892	0	0	0.0633877	0	0	0.248166	0	0.0565457	0	0	0	0.160358	0.0635685	0.473756	0.149548	2.37415	0.0183239	0	6.63802	0.0244241	0
ENSMUSG00000100924	0	0	0	0	0	0.884541	0	0	0	0	0	0	0	0	0	0	0	0	0	0	0	0	0	0	0	0	0	0	0	0	0	0	0	0	0	0	0	0	0	0	0	0	0	0	0	0	0	0	0
ENSMUSG00000044071	0	0	0.00726112	0	0	0	1.8646	13.7954	15.4314	8.5532	21.1588	14.3783	0.941065	0.107656	0	0	0	0	0	0	0	0	0	0	6.97528	11.5372	8.73926	5.58662	5.63496	7.09842	0	0	0	0.376003	0	0	0	0	0	0	0	0	22.9174	8.34161	10.5638	0.572967	0	0.0740111	0
ENSMUSG00000044072	2.0101	0	0	0.00511454	0.226734	0	0.0103169	0.0779138	2.50628	3.09657	0.178392	1.49982	0.68028	0.296558	0.415937	0	0	0.0185722	0	0.022058	0.0394146	0	0	0	2.92905	3.2678	1.19914	3.9594	2.67722	3.15524	1.37764	0.154658	0.0105104	0.0368412	0.0192894	0.161173	2.26779	0.0893066	0.438765	0.0571337	0.00566218	0.179343	2.79351	1.85948	0.842189	3.88259	6.13973	7.84053	0.712235
ENSMUSG00000100922	0	0.0364362	0	0.0273374	0	0	0	0	0	0	0	0	0	0	0	0	0	0	0	0.0786005	0.252807	0.0733479	0	0	0	0	0	0	0	0	0	0	0	0	0	0.215369	0.249284	0	0.0438359	0	0.423705	0.225553	0	0	0	0	0	0	0
ENSMUSG00000081194	0	0	0	0	0	0	0	0	0	0	0	0	0	0	0	0	0	0	0	0	0	0	0	0	0	0	0	0	0	0.955907	0	0	0	0	0	0	0	0	0	0	0	0	0	0	0	0	0	0	0
ENSMUSG00000081195	0	0	0	0	0	0	0	0	0	0	0	0	0	0	2.66355	0.433966	0	0	1.30365	0	0	0	0	0	0	0	0	0	0	0	0	0	0	0	0	0	0	0	0	0	0	0	0	0	0	0	0	0	0
ENSMUSG00000081191	0	0	0	0	0	0	0	0	0	0	0	0	0	0	0	0	0	0	0	0	0	0	0	0	0	0	0	0	0	0	0	0	0	0	0	0	0	0	0	10.6717	0	0	0	0	0	0	0	0	0
ENSMUSG00000089348	0	0	0	0	0	0	0	0	0	0	0	0	0	0	0	0	0	0	0	0	0	0	0	0	0	0	0	0	0	0	0	0	0	0	0	0	0	0	0	0	0	0	0	0	0	0	0	0	0
ENSMUSG00000022721	20.2862	10.2889	3.0203	11.8165	15.9428	10.5508	0	1.18122	1.1685	0.216909	0	0.0122189	4.1159	7.76605	4.72575	2.53965	3.76056	3.58444	0.158941	1.43284	7.81381	0.0899963	18.3581	11.8871	0.498947	1.71144	0.71282	1.43595	1.4526	1.18245	6.87671	5.47204	3.52527	5.99202	3.30118	1.09476	6.39041	1.6348	4.10308	5.70458	4.56218	3.7361	0.755929	2.03591	2.01848	2.14339	0	0	0.707906
ENSMUSG00000022722	18.4438	19.0694	18.2604	22.8919	10.2722	22.0234	294.356	112.777	82.2426	72.522	156.083	84.792	3.37123	4.06279	11.2712	8.55873	0.0689861	1.06783	0.100041	8.25987	11.1566	0	9.46831	1.41118	85.877	79.3556	73.6277	127.786	99.2311	81.3889	25.8703	19.9573	1.44104	4.46457	1.47876	34.3496	2.99093	3.03834	1.59598	0	1.67785	7.79199	104.261	86.0141	110.156	74.2573	55.7642	35.8316	0.712187
ENSMUSG00000022723	0.078622	0.00422364	0.00423178	0.00316892	0.0216127	2.17505	0.217337	6.2406	5.45345	6.27583	5.6803	6.65039	1.54379	0.96802	0.777223	0.0186615	0	0.0920573	0.679722	0.00911128	0.00976837	0.0085024	0	0	8.11717	7.22688	8.2496	2.22711	4.22235	2.64866	3.42829	0.946974	0.312583	0.675663	0.167322	2.84605	0.0144483	0.0170257	0.0863839	0	0	0.0130729	9.16825	8.55729	9.9913	3.5505	3.91088	0.0862673	0.429782
ENSMUSG00000022724	2.69118	0	0	1.79873	1.2849	1.78641	0.506703	2.17423	1.57304	0.659913	0.272097	0.0686291	21.5073	12.8523	13.5725	0.118869	0.410396	0	0.0297571	0.012897	0.262716	0	0	0	2.93318	3.98743	2.39349	2.72041	0.0790574	0.642716	4.25854	2.79259	1.27208	0.426504	1.04888	0.503572	1.50319	1.19295	0.431564	0.314965	0.32775	1.5729	0.0400545	0.0895354	0.0229032	0.18328	0.865405	2.22853	1.92284
ENSMUSG00000068794	0	0	0	0	0	0	0	0.0537179	0.495459	1.72292	0	0	0	0	0	0	0.00985784	0	0	0	0	0	0	0	1.05011	0.564414	0.172477	0	0	0.540339	0	0.172489	0	0	0.0487636	0	0	0	0	0	0	0	1.55864	0.0138257	0	0	1.76692	0	0
ENSMUSG00000068798	47.7308	32.1604	25.914	63.0313	39.0674	33.0732	402.054	208.088	208.322	232.77	452.357	312.312	61.5534	69.1756	56.5148	382.388	366.801	333.557	363.176	534.863	380.682	265.629	46.6145	216.843	180.149	153.514	167.926	351.243	239.378	209.681	290.024	101.481	123.264	164.932	240.617	154.565	263.252	85.1636	361.887	235.919	230.391	201.938	143.453	100.651	145.464	184.836	157.291	136.621	139.206
ENSMUSG00000032097	0.0132366	7.33695	19.0021	14.3508	6.30621	11.6171	7.49745	15.3012	8.17769	15.0715	8.33021	0.448947	3.86216	4.34899	6.13121	3.09887	6.06931	0.426211	2.5003	5.52327	10.0583	1.45912	81.8818	8.32733	7.78919	15.1537	14.4364	9.93781	3.07541	4.14212	5.39016	9.14448	3.29643	6.45934	5.0071	1.94184	5.26229	6.34816	9.00893	9.78995	11.8679	8.07006	2.13111	1.62882	2.13749	8.06874	0.886616	5.52509	2.32146
ENSMUSG00000041245	0	0	0	0.0044818	0	0	0	0.459303	0.109291	0.933236	0.00679664	0.514281	9.344	2.15502	11.9295	8.27417	11.4676	4.52433	3.56286	2.16486	3.67489	1.52717	0	22.7378	0.532005	1.42287	1.6088	1.22314	1.52451	0.124866	0.930145	2.79819	0.313144	9.1814	4.63708	2.51572	3.5811	1.76382	0.711476	0.758134	0.0049617	0.00924448	0.086711	1.68056	0.200232	0.00481907	0	0	0.53186
ENSMUSG00000032093	0	0	0	0	0	0	0	0	0	0	0	0	0	0	0	0	0	0	0	0	0	0.177342	0.162744	0.485114	0	0	0	0	0	0	0	0	0	0	0	0	0	0	0	0	0	0	0	0	0	0	0	0	0
ENSMUSG00000041241	1.18413	0	1.53685	4.62714	0.0404589	2.32594	0.0239326	0.85441	0.606194	3.06128	2.24905	0.060508	25.4394	21.6617	26.5263	0.0698686	0.0361832	0.215414	0.118061	0.460521	0.475446	0	0	0.043539	1.82838	3.07614	3.31886	0	0	0.0472218	0.812044	1.41397	0.463249	5.11064	0.328142	0.841231	0.757324	0.398402	0.67538	0.189337	0.420315	0.244725	0.194231	2.63886	0.696657	0.318932	0.236166	0.100933	0.14367
ENSMUSG00000075610	0	0	0	0	0	0	5.16516	0	0.352776	4.07651	0.592343	178.093	16.3093	14.4543	8.68362	0.191683	2.97804	0.157596	0.311903	0.280762	0.133782	0	0	0	0.903809	1.72231	4.21052	18.9666	18.9315	17.0145	0.670744	0.038599	0.312155	1.03164	0.572888	0.213695	0.568896	1.9237	1.70501	0	0.144141	0	0	0	0.055399	13.1131	0.132906	0.0738419	0.893422
ENSMUSG00000075611	2.21216	1.18073	1.69	1.20226	1.15083	0	57.6936	159.315	271.428	990.352	857.303	673.172	172.385	107.744	208.616	11.7379	12.4792	2.7573	131.109	20.7405	2.92582	0.169776	0.3116	0	1050.51	901.329	1042.6	581.283	1296.8	1457.2	97.2357	0.225109	0.520139	88.9719	53.2983	12.9612	113.238	56.435	152.401	5.85682	34.0455	48.2923	366.897	682.947	342.795	1201.7	1418.26	938.163	34.6341
ENSMUSG00000032099	0	0	0	0	0	0	0	0.0616546	0	0	0	0	0.85612	0.0629606	0	0	0	0	0	0	0	0	0	0	0	0	0	0	0	0	0	0	0	0	0	0	0	0	0	0	0	0	0	0.507791	0	0	0	0	0
ENSMUSG00000032098	0	0	0	0	0	0	0	1.86132	0	1.2063	0	0	0	0	0	0	0	0	0	0	0	0	0	0	0	0.0306535	0.112407	0	0	0	0	0	0	0	0	0	0	0	0	0	0	0	0.034487	0	0	0	0	0.315415	0
ENSMUSG00000013643	0	0	0	0	0	0	0	0	0	0	0	0	0	0	1.14508	0.10883	0.676322	0	2.16589	0	0.626636	0	0	0	0	0	0	0	0	0	0	0	0	0	0	0	0.210649	0.0992902	0	0	0	0	0	0	0	0	0	0	0
ENSMUSG00000013646	11.3494	12.2732	1.03763	5.469	3.2357	14.5746	0	0	0	0	0	1.1812	4.14263	4.31098	2.71009	2.93686	1.07091	0.162781	4.27902	0.42963	2.0267	0	0.0183958	0	0.0933547	0.266847	0.108726	0.626367	0.434542	0.0594733	3.03518	0.996725	0.445254	2.01278	2.34817	1.24342	2.49523	0.451589	1.16209	1.07307	2.02647	0.940063	0	0	0	0.0401678	0	0	2.83178
ENSMUSG00000024227	0	0	0	0.00535158	0.00608314	0	17.4016	4.20964	7.13404	8.1517	14.0563	6.40015	0	0.787107	0	0	0	0	0	0	0	0	0	0	7.73445	8.4384	5.98802	2.74921	11.2429	13.7171	0	0.0380767	0	0	0	0	0.280599	0	0	0	0	0	9.33443	11.2925	8.75756	9.59817	18.1421	16.5353	0.0129608
ENSMUSG00000097587	0	0	0	0	0	0	0	0	0	0.0592136	0	0	0	0	0	0	0	0	0	0	0	0	0	0	0	0	0	0	0	0	0	0	0	0	0	0	0	0	0	0	0	0	0	0	0	0	0	0	0
ENSMUSG00000024223	0	0	0	0	0	0	0	0.0606868	0.152655	0.347135	1.19617	0	0.351117	2.41692	1.3576	0	0	0	0	0	0	0	0	0	0.6388	0.985439	0.212567	0.15633	0.386162	0	0	0	0	0	0	0.38838	0	0	0.351335	0	0.145538	0	1.49998	0	3.69179	0	0	1.19293	0
ENSMUSG00000024222	154.517	220.815	136.013	0.108147	3.91258	0.269433	50.9269	71.5597	48.2579	55.5636	22.3272	75.5899	0.788847	0.907116	0.558411	0.625885	0.439756	0.108333	0	0.0107222	0.528791	0.0100056	0.018364	0	56.2888	82.4908	58.6228	32.1156	71.7727	42.8358	3.35928	5.61181	10.2998	1.053	3.39427	8.18947	1.1902	0	0.370749	3.89207	1.51103	0.246148	173.704	122.459	156.012	60.2277	51.2309	37.8034	2.53788
ENSMUSG00000071392	0	0	0	0	0	0	0	0	0	0	0	0	0	0	0	0	0	0	0	0	0	0	1.08791	0	0	0	0	0	0	0	0	0.815051	0	0	0	0	0.130573	0	0	0	0	0	0	0	0	0	0	0	0
ENSMUSG00000019256	30.72	1.84741	5.21356	0.0154009	0.0218827	5.21072	0.264063	39.5324	30.4023	28.2085	30.1752	15.6596	0.0123401	0.871213	0	0	0	0.111849	0.025542	4.3727	0.15429	0	0	0.0141292	24.8241	10.9503	15.9998	0.563162	13.1375	0.766214	0.629053	3.99959	0.56968	4.93665	0.164572	6.11203	0.675853	1.02396	0.185216	8.03676	4.71431	2.22369	16.5142	39.9523	37.0275	1.44898	0.90789	0.0131018	0.662053
ENSMUSG00000019254	0.0161855	8.56341	3.34764	19.8777	6.34618	17.5689	0	0.795046	0	0.346495	0	0.0853944	1.48731	0.473601	1.19806	2.23974	3.97821	1.59823	0.222158	1.85694	2.0056	0.0898511	2.85058	1.54493	0	0	0.0618844	0	0.236088	1.98027	6.23187	2.82521	10.8144	2.10899	5.58131	3.69358	6.43464	3.25147	3.78961	2.90113	4.94675	3.01959	0.0569593	0	0	3.00413	0	0	6.02487
ENSMUSG00000063428	0	0	0	0	0	0	0	0	0	0	0	0	0	0	0	0	0	0	0	0	0	0	0	0	0	0	0	0	0	0	0	0	0	0.0455799	0	0.919123	0.0721261	0	0	0	0	0	0	0	0	0	0	0	0
ENSMUSG00000079111	35.8459	23.0499	69.5601	105.606	87.7458	166.733	16.8013	29.538	24.3454	11.452	24.5539	43.6359	16.0919	20.5495	18.0536	16.7318	9.75964	10.5528	12.7091	19.8073	23.2754	301.552	742.819	594.834	11.6717	9.3704	6.16746	10.8767	9.10055	5.68004	4.75491	9.60007	8.74481	14.5038	2.05507	5.7237	8.31086	6.9007	7.40604	21.1179	22.9519	31.7914	51.7074	19.3482	33.32	11.8854	3.09896	12.8911	8.70347
ENSMUSG00000030636	0	0	0	0	0	0	0	0	0	0	0	0	0	0	0	0	0	0	0	0	0	0	0	0	0	0	0	0	0	0	0	0	0	0	0	0	0	0	0	0	0	0	0	0	0	0	0	0	0
ENSMUSG00000030630	20.4104	19.5354	0.0150678	13.9237	13.3645	19.3763	0	0	0	0	0	0	8.28146	0	1.13609	2.4253	0	0.245836	0	0	0	0	0	0	0	0	0	3.98508	0	0	0	0	0	0.0325106	3.71648	0	0.231503	0.484978	0.669441	0.108038	0.0999323	0.977502	0	0	0	0	0	0	0
ENSMUSG00000099719	0	0	0	0	0	0.0442952	0	0.76585	0.5254	0.739605	0.381195	0.192292	0	0	0	0	0	0	0	0	0	0	0	0	1.04694	2.19458	1.21933	0.627722	0.531628	0.600277	0	0	0	0	0	0	0	0	0	0	0	0	0	0.286708	0.449207	0.702731	0.538841	0.427681	0
ENSMUSG00000099717	0.0443047	0	0	0	0	0	0	1.63221	0	3.02323	0	0.500894	2.64419	0	0	0	0	0	0	0	0	0	0	0	7.19965	5.40475	4.70075	3.36369	9.13977	0.312727	0	0	0	0	0	0	0	0	0	0	0	0	0.233872	0	0	3.80184	0.120309	1.20317	0
ENSMUSG00000030638	0	0	0	0	0	0	0	1.00435	0	1.01967	0	0	0	0	0.0567368	0	0	0	0	0	0	0	0	0	0.778021	0.683163	0	0	0	0	0	0	0	0	0	0	0	0	0	0	0.194635	0	0	0	0	0	0	0	0
ENSMUSG00000032673	1.05632	0.356691	0.893446	0.635596	0.722481	1.82743	0.0449862	0.555935	0.802803	0.0504763	0.304383	0	20.1924	26.6824	27.2338	3.54596	10.1113	9.71793	12.2796	12.8564	6.94333	12.5058	0.494197	10.5165	2.41506	0.413015	0.288484	2.38683	0.0786116	1.4202	8.86296	13.6859	17.232	5.0442	11.439	3.18448	4.98239	7.87817	11.0859	6.01465	7.82659	9.79818	0.796573	0.286169	0	0.671436	0.273183	0	25.8174
ENSMUSG00000067215	0	0	0	0	0	0	0.0868699	13.0016	9.80152	6.53058	0	0	0	0	0	0	0	0	0	0.216686	0	0	0	0	3.67703	7.17792	5.57072	11.2538	0.683108	1.97115	0	0	0	0	0	0	0	0	0	0	0	0	0	0	0	8.14984	2.1101	0	0
ENSMUSG00000067212	13.7181	34.5276	43.8185	8.49279	6.86219	6.35397	0	0.70524	0	0.0185901	0	0	0	0.464632	0.106026	0	0	0	0	0	0	0	0	0	0	0	0	0	0	0.719196	0	0	0	0	0.041303	1.43974	0	0	0	0	0	0	0	0	0	0.406255	0	0	0
ENSMUSG00000032679	0.0147764	0	0.0174973	8.67395	10.7086	12.6875	2.0087	6.06067	6.75544	4.62631	0	0.935519	10.4146	1.96419	5.27709	15.7021	4.82176	0.285474	3.59276	7.08247	9.81467	0.738258	1.74211	9.71273	12.388	11.9941	22.6693	2.5709	3.55632	4.7978	0	0	0	0.188763	4.6781	0.95483	1.91168	1.61913	6.26106	8.48932	6.09236	6.37824	0.663004	3.81096	3.67955	1.63428	0.1605	0	1.11065
ENSMUSG00000067219	0	7.77526	8.93714	0.00540152	0	0	0.0653749	0.792935	0.376339	0.904689	0	3.76023	95.5627	84.8079	79.8506	114.624	60.5881	85.1653	43.6329	53.4403	41.4763	4.31879	0.239392	1.6254	0	0.0857432	0.366827	1.17547	6.7592	3.35379	150.766	59.3775	115.997	72.0583	97.0241	19.926	72.9963	46.2302	86.5881	2.65494	15.6793	31.1518	1.84894	0	2.37186	11.0584	0.595492	0.0735226	53.9229
ENSMUSG00000086410	0	0	0	0	0	0	0	0	0	0.0667994	0	0	0	0	0.076196	0	0	0	0	0	0	0	0	0	0	0	0	0	0	0	0	0	0	0	0	0	0	0	0	0	0	0	0	0	0	0	0	0	0
ENSMUSG00000086414	0	0	0	0	0.0639667	0	0	0	0	0	0	0	0	0	0	0	0	0	0	0	0	0	0	0	0	0	0	0	0	0	0	0	0	0	0	0	0	0	0	0	0	0	0	0	0	0	0	0	0
ENSMUSG00000086416	0	0	0.290199	0	0	0	0	0	0	0	0	0	0	0	0	0	0	0	0	0	0	0	0	0	0	0	0.48653	0	0.0883861	0	0	0	0	0	0	0	0	0	0	0	0	0	0	0	0	0	0	0	0
ENSMUSG00000086417	0	0	0	0	0	0	0	0	0	0	0	0	0	2.11057	1.54117	0	0	0	0	0	0	0	0	0	0	0.98708	0	0	0	0	0	0	0	0	0	0	0	0	0	0	0	0	0	0	0	0	0	0	0
ENSMUSG00000086418	0	0	0	0	1.0609	0	0	0	0	0	0	0	0	0.159991	0	0	0	0	0	0.162635	0	0	0	0	0	0	0.182924	0	0	0	0	0	0	0	0	0	0	0	0	0	0	0	0	0	0	0	0	0	0
ENSMUSG00000089696	0	0	0	0	0	0	0	0	0	0	2.89966	35.3492	12.6855	6.27354	9.62611	0	0	0	0	0	0	0	0	0	0	0	0	0.954987	8.82933	0.913233	0	0	0	0.110185	0.0480759	0.112978	0	1.13004	0.0306604	0	0	0	0	0	0	0	0	0	0
ENSMUSG00000089695	0	0	0	0	0	0	0	0	0	0	0	0	0	0.158667	0	0	0	0	0.124047	0	0	0	0	0.205858	0	0	0	0	0	0	0	0	0	0	0	0	0	0	0	0	0	0	0	0	0	0	0	0	0
ENSMUSG00000089694	0	0	0	0	0	0	0	0	0	0	0	0	0.0834819	0	0	0	0	0	0	0	0	0	0	0	0	0	0	0	0	0	0	0	0	0	0	0	0	0	0	0	0	0	0	0	0	0	0	0	0
ENSMUSG00000037885	0.151187	0.755567	20.8437	7.46915	10.9893	9.84112	0.0927173	24.5496	10.9861	17.1393	22.0963	17.6299	20.9803	22.3937	23.7234	4.66918	3.84708	2.61487	0.914761	0.78192	5.86817	0	0.09431	0.0140562	23.4675	26.3679	23.2625	14.5802	13.3396	14.8792	21.5649	14.5803	9.03631	16.7641	15.8136	14.9522	6.25209	6.61624	5.93929	0.85576	1.73859	3.42891	33.0174	38.6537	19.5476	30.255	7.65961	13.008	19.4343
ENSMUSG00000102439	0	0	0	0	0	0	0	0	0	0	0	0	0	0	0	0	0	0	0	0	0.126404	0	0	0	0	0	0	0	0	0	0	0	0	0	0	0	0.070111	0	0.0164385	0	0	0	0	0	0	0	0	0	0
ENSMUSG00000102434	0	0	0	0	0	0	0	0	0	0	0	0	0.0554315	0	0	0	0	0	0	0	0	0	0	0	0	0	0	0	0	0	0	0	0	0	0	0	0	0	0	0	0	0	0	0	0	0	0	0	0
ENSMUSG00000102436	0	0	0	0	0	0	0	0	0	0	0	0	0.738369	2.13255	0.0540702	0	0	0	0	0	0	0	0	0	0	0	0	0	0	0	0	0	0	0	0	0	0	0	0	0	0	0	0	0	0	0	0	0	0
ENSMUSG00000102430	0	0	0	0	0	0	0	0	0	0	0	0	0	0	0	0	0	0	0	0	0	0	0	0	0	0.289969	0	0	0	0	0	0	0	0	0	0	0	0	0	0	0	0	0	0	0	0	0	0	0
ENSMUSG00000102433	0	0	0	2.79164	1.24663	4.04091	0	0	0	0	0	0	0	0	0	0	0	0	0	0	0	0	0	0	0	0	0	0	0	0	0	0	0	0	0	0	0	0	0	0	0	0	0	0	0	0	0	0	0
ENSMUSG00000079269	0	0	0	0	0	0	0	0	0	0	0.480331	0	0	0	0	0	0	0	0	0	0	0	0	0	0	0	0	0	0	0	0	0	0	0	0	0	0	0	0	0	0	0	0	0	0	0	0	0	0
ENSMUSG00000091462	0	0	0	0	0	0	0	0	0	0	0	0	0	0.443607	0	0	0	0	0	0	0	0	0	0	0	0	0	0	0	0	0	0.0619946	0	0	0	0	0	0	0	0	0	0	0	0	0	0	0	0	0
ENSMUSG00000105788	0	0	0	0	0	0	0	0	0	0	0	0	0	0	0	1.76882	0	0	0	0	0	0	0	0	0	0	0	0	0	0	0	0	0	0	0	0	0	0	0	0	0	0	0	0	0	0	0	0	0
ENSMUSG00000105789	0	0	0	0	0	0	0	0	0	0	0	0	0	0.25006	2.00858	0.052063	0	0.513655	0	0	0	0	0	0	0	0.0467796	0	0.0630796	0.124654	0.281501	0	0	0	15.9462	0	0.20895	0.564325	0	0	0	0.11745	0	0	0	0	1.52099	0	0	0
ENSMUSG00000014873	18.7038	0.0556806	7.68944	34.7091	21.385	11.3248	0	0.0192852	0.0808518	0.189108	0	0.142038	34.701	43.2276	43.5374	32.2076	56.6247	36.8631	15.2889	44.5426	56.2757	0.112088	0.102861	13.491	0.579997	1.19736	0.225166	0	0.31906	0	45.0111	26.9002	69.6246	31.9781	57.9816	19.5826	69.4912	24.2969	64.1082	40.5563	23.0014	33.0033	0.165797	0.0198542	0	0.0149733	0.0213224	0.0473862	9.10585
ENSMUSG00000024379	0	0	0	0	0	3.15547	0.675944	0.986147	0.291837	0.42662	0.635213	0	0.335622	7.70087	0.216281	0.185001	0	0	0.0463122	0	0	0	0	0	0.61061	0	0.0677287	0.896587	1.69796	0	0	0	0.0860777	0	0.473928	0	0	0	0	0	0	0	0.436369	0.597203	0	0.225195	0.128273	0	0
ENSMUSG00000024378	4.65642	36.1447	8.98551	9.13728	5.13281	17.4415	0.119963	19.3195	4.59731	3.24971	0	1.88478	0.585434	0	0.318042	0.0125078	0.328192	4.75099	4.56521	10.3816	12.479	8.58225	0.167347	7.63842	6.61708	14.9809	13.2977	1.87915	6.06432	3.11092	0	0.740491	0.017459	7.62521	2.83038	10.4413	21.2369	4.188	20.5301	5.85704	7.25168	7.5529	5.93004	9.21798	4.42466	6.9062	4.13677	0	3.18924
ENSMUSG00000024371	0	0	0	0.747656	0.104491	0.210585	0	0.0339483	0.0426978	0.0138705	0	0	0	0.0520011	0.0632867	0.703738	0.610529	0.222535	0	0	0.0188909	0	0	0.0449783	0.076574	0	0.059455	0	0.0432039	0	0.135305	0.0218016	0	0.105945	0.57012	0.37417	0.139707	0.0164629	0.00982685	0.46943	0.108552	0.0252815	0.0182411	0	0	0	0	0.0625616	0.014842
ENSMUSG00000024370	1.5887	1.37492	2.45162	2.59269	2.73417	10.1081	1.834	0.615728	0.400262	0.13568	0	0.719727	4.13082	9.00768	5.62317	0.242701	0.0101567	0.0544204	0	0	0.716056	0	0	0	0.15605	0.455969	0.266559	0	0.730773	0	0.363972	0.906361	0.944462	1.05074	0.860392	1.46109	0.979396	0.570344	0.572746	0.478325	0.680247	0.875856	0.565036	0.576917	0.235939	0.0161145	0.298315	0	0.955784
ENSMUSG00000087547	0	0	0	0	0	0	0	0	0	0	0	0	33.9755	17.9261	9.25254	2.88805	2.5311	0	1.25131	7.80957	3.48866	6.88281	25.0791	1.10751	0.31425	0	0	0	0	0	4.16454	25.4993	4.65148	0.434784	0.0948525	0.0743006	7.22407	5.9792	12.3404	28.8972	33.7455	5.29134	0	0	0	0	0	0	9.6846
ENSMUSG00000024376	0.027781	0	1.32408	3.67666	2.41515	0.987577	6.6835	7.79543	14.646	27.7385	20.9016	32.4447	0.690843	0.400641	0.0158997	0	2.91745	0.0447265	0	0	0	0	0	0	30.8063	30.9085	21.2903	32.2529	32.5844	22.7469	0	0.657275	0	2.44875	0.123877	3.31136	0.68794	0.264705	0.227132	0	0	0	11.4202	13.1357	13.9144	18.7667	30.6848	44.5958	0
ENSMUSG00000101206	0	0	0	0	0	0	0	0.0565609	0.0474256	0.0462192	0.805168	0	0	0	0	0	0	0	0	0	0	0	0	0	0	0	0.0660384	0	0.215945	0	0	0	0	0.0588381	0	0.603293	0	0	0	0	0	0	1.398	0.349379	0.104267	0	0	0	0
ENSMUSG00000087541	0	0	0	0	0	0	0	0	0	0	0	0	0	0	0	0	0	0	0	0	0	0	0	0	0	0.188977	0	0	0	0	0	0	0	0	0	0	0	0	0	0	0	0	0	0	0	0	0	0	0
ENSMUSG00000101209	0	0	0	0	0	0	0	0	0	0	0	0	0	0	0	0	0	0	0	0	0	0	0.616623	0	0	0	0	0	0	0	0	0	0	0	0	0	0	0	0	0	0	0	0	0	0	0	0	0	0
ENSMUSG00000047604	37.402	0.0146759	7.38151	0.0110111	0.0250326	0	0	0	0	0.0249219	0	0.336936	0.0705819	0	1.05182	0	1.25368	0	5.25935	2.40609	0.950383	0	4.71738	0	0.733784	0.0582629	0.0356087	7.77784	2.25117	0.175301	5.73737	5.79748	8.10077	2.1891	0.276855	2.19037	2.98712	0	4.62598	1.19489	0.365703	0	0.0327747	0.34538	0	0	0	0	0.346675
ENSMUSG00000087543	0	0	0	0	0	0	0	0	0.22435	0	0	0	0	0	0	0	0	0	0	0	0	0	0	0	0	0.069702	0	0.344627	0	0	0	0	0	0.189776	0	0	0.0200202	0.0235915	0	0	0	0	0	0	0	0	0	0	0
ENSMUSG00000029633	0	0	0	0	0	0	0	0	0	0.304164	0	0	0	0	0	0	0	0	0	0	0	0	0	0	0	0	0.496677	0	0	0	0	0	0	0	0	0	0	0	0	0	0	0	0	0.383206	0	0	0	0	0
ENSMUSG00000029632	9.26235	5.5421	10.7843	8.48811	8.59374	6.87323	6.51606	12.469	4.38953	3.07229	6.14947	7.57993	52.8674	42.9134	38.0168	4.60394	6.91699	5.36586	6.87718	12.1037	8.6334	11.2026	28.5991	21.6907	1.21661	1.50013	2.27821	1.77765	0.666235	1.36776	6.52503	7.21295	6.00269	16.6345	5.61629	2.57195	6.46314	11.678	10.1117	16.178	20.1255	19.8473	8.43871	11.514	24.3895	1.84754	3.94641	3.68357	25.717
ENSMUSG00000066979	19.8324	11.4964	6.01369	8.84493	7.40271	7.62024	3.07456	16.7908	29.7399	6.92569	5.21824	3.20943	219.866	240.638	151.142	2.65195	3.92058	1.92877	2.78317	7.13792	5.48147	0.92943	1.08037	1.94919	24.7199	22.8812	19.3055	1.02984	3.21546	3.21706	2.80433	3.69705	2.98985	3.39354	2.87424	0.409358	4.63292	3.62924	3.92531	4.64359	4.93436	2.23884	34.1977	23.2458	36.9958	3.4516	6.3296	0.943021	4.25068
ENSMUSG00000029636	0	0	0	0	0.00519104	0	0.736956	4.79394	5.05904	7.42137	6.98089	3.24899	0	0.41334	0	0	0	0	0	0	0	0	0	0	4.90734	2.10227	5.15417	7.95046	7.96828	6.97966	0.0201655	0	0.0187694	0	0	0	0.0104108	0	0.124489	0	0	0	2.1477	2.16168	2.33175	9.8012	0.895046	0.621602	0
ENSMUSG00000029635	1.83717	0.60474	5.7142	0.0337881	4.02998	0.331727	14.0208	10.5885	13.7715	14.4973	6.58063	24.4137	9.41368	5.30402	5.5766	13.9922	6.49178	8.90402	6.70306	5.2529	9.33662	3.06933	5.64522	0	10.9165	9.88413	11.7462	17.194	17.6354	16.9829	8.26985	13.4197	16.585	9.72837	13.3136	6.15085	7.10844	8.13661	5.10836	4.56011	5.9903	5.56554	15.5382	20.866	19.9629	13.1725	27.4421	28.3581	15.7932
ENSMUSG00000029634	35.3762	14.2249	13.8663	15.9825	18.2344	22.6227	0.928268	2.05898	4.87783	1.6558	2.48727	4.37788	28.7984	29.8201	31.4533	4.67296	2.09914	7.49825	3.47028	3.88453	0.982063	0.0474883	0	0.0649513	2.703	3.15296	5.55205	5.325	6.96676	17.6583	4.66325	7.55588	10.5964	8.27849	15.3977	10.7251	4.10215	0.28528	2.46915	2.46675	4.15403	2.0201	0.772675	4.54228	4.42819	13.1569	1.17437	0.0200761	12.2309
ENSMUSG00000066975	0	0	0	0	0	0	0	0	0	0	0	0	0	0	0	0	0	0	0	0	0	0	0	0	0	0	0	0	0	0	0	0	0	0	0	0	0	0	0.181621	0	0	0	0	0	0	0	0	0	0
ENSMUSG00000062296	0.00407834	0	0	0	0	0	0	0.721194	1.06664	1.76799	0	0.124493	0	0	0	0	0	0.013132	0	0	0.0613123	0	0	0	0.203342	0.301382	0.520427	0	0.0191213	0.35984	0	0	0	0	0	0	0	0	0.0347935	0	0	0	0.182992	0.324833	1.08943	1.00324	0.016612	0.0123061	0
ENSMUSG00000029638	0	0	0	0	0	0	0	0	0.0284211	0	0	0	0	0	0.331741	0	0	0	0	0	0	0	0	0	0	0.0161883	0	0	0	0	0.135095	0.457126	0	0	0.0076924	0	0	0	0	0	0	0	0	0	0	0	0	0	0
ENSMUSG00000103789	0	0	0	0	0	0	0	0	0	0	0	0	0	0	0	0	0	0	0	0	0	0	0	0	0	0	0	0	0	0	0	0	0	0	0	0	0	0	0	0	0	0	0	0	0	0	0	0	0
ENSMUSG00000012114	0.229395	62.4959	41.2697	12.885	31.0149	53.4889	47.7097	51.0559	43.6242	40.3713	46.3346	78.8947	10.6333	6.78501	7.9497	4.21318	5.98954	2.59796	3.70699	5.50562	3.82701	18.2736	0.207242	4.73614	35.0278	29.3386	31.1438	124.94	79.761	60.5243	3.9335	4.66621	6.65933	7.45742	2.3103	0.483514	8.07501	3.2786	2.2607	7.41005	10.1258	5.46887	63.5519	71.8633	56.3707	72.4785	82.1392	55.6607	4.9433
ENSMUSG00000103785	0	0	0	0	0	0	0	0	0	0	0	0	0	0	0	0	0	0	0	0	0	0	0	0	0	0	0	0	1.70851	0	0	5.92261	0	0.0607192	0.052986	0.249032	0	0	0	0.94164	0	0	0	0	0	0	0	0	0
ENSMUSG00000012117	6.52029	18.7302	2.21076	0.0125417	13.9568	16.9844	0.83486	1.65004	2.41755	3.7044	0.570584	1.55108	26.8915	19.2622	19.2818	0.313892	0.165744	2.00385	3.18935	1.31619	1.58508	1.2114	0	0.0690365	5.24977	5.3919	3.50831	0.380311	0.287356	1.89686	1.71679	0.200778	1.72681	1.08409	4.35169	0.382872	5.34656	1.93726	1.29714	2.54184	4.77631	3.59585	1.47456	5.13196	0.736423	0.242739	4.18639	0.490793	0.78973
ENSMUSG00000103780	0	41.5707	45.8645	0.0140242	0.0318825	2.22418	0	0	0	0	0	0	0	0	0	0	0	0	0	0	0	0	0	0	0	0	0	0	0	0	0	0	0	0	0	0	0	0	0	0	0	0	0	0	0	0	0	0	0
ENSMUSG00000065385	0	0	0	0	0	0	0	0	0	0	0	0	0	0	0	0	0	0	0	0	0	0	0	0	0	0	0	0	0	0	0	0	0	0	0	0	0	0	0	0	0	0	0	0	0	0	0	0	1.48624
ENSMUSG00000065219	0	0	0	0	0	0	0	0	0	0	0	0	0	0	0	0	0	0	0	0	0	0	0	0	0	0	0	0	0	0	0	0	0	0	0	0	0	0	0	0	0	0	0	0	0	0	0	0	0
ENSMUSG00000015697	30.4111	13.2958	6.27925	4.58096	12.6736	0.0122033	0.279383	62.1178	44.4133	46.1832	27.095	44.0147	7.70175	7.39422	9.18968	7.22849	11.9185	8.57507	0.819272	15.4609	7.83435	9.34597	15.3458	0.648034	77.401	104.432	85.0788	31.1164	25.4114	15.3249	16.4058	7.56332	13.9181	4.36976	17.6122	16.865	9.70908	5.28335	10.6326	5.48146	7.0303	3.67105	79.8743	79.3731	71.3191	36.4866	38.3215	11.1228	2.99374
ENSMUSG00000021824	9.07134	8.10615	12.946	7.36391	7.82071	21.6137	47.5037	44.3718	49.4838	36.565	42.3508	65.1831	4.31485	4.40105	3.96475	3.81464	15.2951	1.57223	5.97646	12.371	11.6783	9.82897	13.4757	5.57349	38.5041	27.6439	30.1587	40.3413	37.7257	38.1275	11.6356	4.17567	3.9066	6.41302	7.47585	3.87738	13.5333	3.75287	10.1809	22.4991	18.1622	12.3496	66.733	62.6475	59.4821	28.8862	30.5687	51.9699	9.63399
ENSMUSG00000102784	0	0	2.1166	3.99936	0	0	0	0	0	0	0	0	0	0.0781934	0.0951636	0	0	0	0	0	0.028406	0	0	0	0	0	0	0	0	0	0	0	0	0.0531028	0.0463396	0	0.0420152	0	0	0	0	0	0	0	0	0	0	0	0
ENSMUSG00000021822	4.95684	0	0	0	0.736768	0	0	0	0	0	0	0	0	0	0	0	0	0	0	0	0.0624375	0	0	0	0	0	0	0	0	0	0	0	0	0	0	0	0	0	0.893182	0	0	0	0	0	0	0	0	0	0
ENSMUSG00000021823	10.8647	41.1648	46.3527	35.8724	73.2114	17.1729	0	0.0377073	0.263476	1.43793	0	0.104145	0.639948	1.78411	1.15986	0.0133617	0	0.0659137	0	0.182665	0	0	0	0.0832645	1.02064	2.92941	4.79879	0.210458	0.463882	4.11802	0.240459	0.0484314	3.00281	2.5235	0	0.0178753	0.413804	0	0	0.0144836	0.231097	0	0.972523	0.996378	0.150607	7.63143	0	1.05006	0
ENSMUSG00000021820	23.5876	35.8799	68.0131	7.24747	4.21743	12.41	35.7794	144.298	148.33	116.014	44.7988	37.3375	11.9325	12.6511	8.83437	8.90574	2.12363	6.28267	1.89879	2.98474	6.08394	0.687723	0.410222	0.0235155	188.081	179.57	164.974	53.6995	93.3555	94.8771	14.0914	12.5382	0.921796	1.79095	16.1763	2.10768	6.99738	4.7167	5.3329	5.03126	6.62595	6.76743	21.0763	55.7129	25.946	51.0153	82.0467	52.9222	3.41425
ENSMUSG00000088900	0	0	0	0	0	0	0	0	0	0	0	0	0	0	0	0	0	0	0	0	0	0	0	0	6.81597	0	4.23375	0	0	6.51335	0	0	0	0	0	0	0	0	0	0	0	0	0	0	0	0	0	0	0
ENSMUSG00000105838	0	0	0	0	0	0	0	0	1.32136	0.719625	0	0	0	0	0	0	0	0	0	0	0	0	0	0	0	0	0	0	0	0	0	0	0	0	0	0	0	0	0	0	0	0	0	0	0	0	0	0	0
ENSMUSG00000057835	16.5361	0.0783612	23.6008	18.4258	0	0	0.0474383	1.20505	0.109234	0	0	0	0	0.166293	0	0	0	0	0.364026	0	0.797424	0	0	0	0	0	0.418287	0	0.49738	0	0	5.64725	0	0	0	0	0.241254	0.157939	0.131986	0.863181	0.989344	0.5821	0	0	10.5668	0	0	0	10.0811
ENSMUSG00000057836	0.0264624	0.0156374	0.0235013	0.0117325	0.00666814	0	86.335	35.681	31.9344	52.6313	24.1975	31.5629	2.08696	0.248885	1.01472	0.742732	0.0119269	0.0426035	0.012972	0.421664	9.18614	0	32.2385	4.26241	56.9778	56.3685	39.1366	45.1203	60.1318	68.5037	1.26927	0	1.47073	3.88753	0.162246	0	0.0133732	0.677628	0.0188131	0	0.974154	0.0242002	76.3741	55.3684	65.6857	65.1457	64.2951	58.9676	0.0568287
ENSMUSG00000105834	0	0	0	0	0	0	0	0	0	0.568755	0	3.29545	0	0	0	0	0	0	0	0	0	0	0	0	0.149518	0	0.348275	0	0	0	0	0	0	0	0	0	0.572862	0	2.01473	1.71864	1.27176	0	0	0	1.83295	0	0	0	0
ENSMUSG00000105836	0	0	0	0	0	0	0	0	0	0.176958	0	0	0	0	0	0	0	0	0	0	0	0	0	0	0	0	0	0	0	0	0	0	0	0	0	0	0	0	0	0	0	0	0	0	0	0	0	0	0
ENSMUSG00000105837	0	0	0	0	0	0	0	0	0	0	0	0	1.25626	2.72899	3.73641	0.177557	4.53631	4.37945	0	1.56043	3.90357	0	0.148475	21.6865	0	0	0	0	0	0	1.7308	1.82347	4.83293	0.86874	3.9421	0	2.33699	1.94392	2.22399	3.94552	7.81081	2.2389	0	0	0	0	0	0	8.83562
ENSMUSG00000105833	0	0	0	0	0	0	0	0	0	0	0	0	0	0	0	0	0	0	0	0	0	0	0	0	0	0	0	0	0	0	0	0	0	0	0	0	0	0	0	0	0	0	0	0	0	0	0	0	0
ENSMUSG00000023092	0	0	0	0.00638904	18.8024	12.7392	0	0	0	0.0578425	0	0	0.839562	0.0180711	0.0329895	0	0	0.0928009	0	0	0	0	0	0	0.0532211	0.0169031	0	0	0	0	1.43882	4.06851	0	3.07425	9.23688	0	1.54389	0.223122	1.46502	0	0.141463	0.975208	0	0	0	0	0	0	0
ENSMUSG00000023094	0.408105	0.91871	0.299156	0	0	0.0455497	0	0	0	0	0	0	8.89206	10.9179	0	0.202959	0	0	0.114317	0.0495463	0.424956	0	0	4.23691	0	0	0	0	0	0	0.304371	0.0613043	0.212475	0.0496513	0.129983	0.101819	0.353559	0.0925843	0.303954	0	0.267085	0	0	0	0	0	0	0	0.333874
ENSMUSG00000042269	0	0	0	0	0	0	0	0	0	0	0	0	0	0	0	0	0	0	0	0	0	0	0	0	0	0	0	0	0	0	0	0	0	0	0	0	0	0	0	0	0	0	0	0	0	0	0	0	0
ENSMUSG00000035278	22.5728	26.8537	79.3321	86.1516	60.5866	62.3732	142.417	34.6629	42.1959	23.2914	37.271	10.2369	32.0155	41.9009	62.77	24.8619	6.24608	30.3873	8.08539	15.9861	14.6407	0.303412	0.928118	45.9943	9.263	14.3109	11.7634	52.6475	29.4975	26.4052	33.8724	26.6189	35.7105	56.5857	22.4622	14.9968	26.3813	21.8726	11.2426	28.0922	43.9428	25.3472	18.1202	9.67384	13.0396	51.5155	29.1474	59.0685	9.58561
ENSMUSG00000035279	0	0	0	0	0.0881458	17.3496	0	0	0	0	0	0	0	0	0	0	0	0	0	0	0	0	0	0	0.0922797	0.337045	0	0.750889	0	0.132274	0	0.669968	0	0	0	0	0	0	0	0	0	0	0.0164868	0	0	0.250143	0	0	0
ENSMUSG00000035273	0.0380547	0.0539703	4.11866	0.0202465	0.0613712	0	17.0442	19.1975	17.7112	8.93585	13.3459	7.88188	1.03825	0.248154	0	3.89484	0	0	0.104466	0	0.603305	0.14486	0.0332338	0	7.89865	7.71337	6.50385	0.481529	10.8479	3.49194	0	0	0	0.913931	5.78635	0.345595	0.553869	1.84924	0.746707	1.16316	0.194258	2.31082	14.0214	4.50318	15.7305	10.4932	11.0984	1.03344	0
ENSMUSG00000035270	0	0	0	0.00255837	0	0	0	0	0	0.173715	0	0	0	0	0	0	0	0.0185802	0	0	0	0	0	0	0.0106557	0.209825	0	0	0.0180362	0	0	0	0	0	0	0	0.250789	0	0.512797	0	0	0	0.464517	0	0	0	0	0	0
ENSMUSG00000035277	0	0	0	0	0	0	0	0.808264	1.6441	0.819483	0	0.33072	0	0	0.585968	0	0	0	0	0	0	0	0	0	1.71059	1.60127	1.85244	3.39305	0.0761947	0.344135	0	0	0	0.0155704	0.203811	0.085147	0	0	0	0	0	0	0	0.724247	0.772584	0.244047	1.29082	0	0
ENSMUSG00000035274	45.3551	2.36291	38.285	55.5844	77.275	75.5023	0	0	0	0	0	0	0	0	0	0	0	0	0	0	0	0	2.77778	0.0227476	0	0	0	0	0	0.0986871	0	1.23493	0	0	0	0	0	0	0.387652	0.138491	2.55285	0.920594	0	0	0	0.359923	0	0	0
ENSMUSG00000035275	0.0042195	0	0	0.654771	0	0	3.96991	0.797971	2.01596	1.87999	2.9732	4.94216	0	0	0	0	0.114107	0	0	0	0	0	0	0	3.03881	2.01936	2.60145	0.013348	0.896832	0.982856	0	0	0.399823	0.0862439	0	0	0	0	0	0.226894	0.64618	0.185222	1.79302	4.83308	0.42984	0.0965546	5.9467	0.165516	0
ENSMUSG00000093380	0	0	0	0	0.0551587	0	15.2699	1.47845	5.86022	8.89621	6.03427	2.84598	0	0	0	0	0	0	0	0	0	0	0	0	9.09492	10.1421	13.6525	2.4236	0	2.31763	0	0	0	0	0	0	0	0	0	0	0	0	0	0	0.123883	8.13961	3.41786	0.99075	0
ENSMUSG00000093381	0	0	0	0	0	0	0	0	0	0	0	0	1.83388	3.9032	3.30204	0	0	0	0	0	0	0	0	0	0	0	0	0	0	0	0.445872	0.478956	0.968343	0.290935	0	0	0	0.813757	0.431768	0	0.074524	0	0	0	0	0	0	0	0
ENSMUSG00000093384	0	0	0	0	0	0	0	0	0	0	0	0	0	0	0	0	0	0	0	0	0	0	0	0	0	0	0	0	0	0	0	0	0	0	0	0	0	0	0	0	0	0	0	0	0	0	0	0	0
ENSMUSG00000093385	0	0	0	0	0.0301792	0	0	0	0	0	0.0402627	0	0.297826	0.0563212	0.137089	0	0	0	0	0	0	0	0	0	0	0	0	0	0	0	0	0	0	0.0191244	0.0500662	0.274528	0	0	0	0	0	0	0	0	0	0	0	0	0
ENSMUSG00000093388	0	0	0	0	0	0	0	0	0	0	0	0	15.8442	0	0	0	0	0	0	0	0	0	0	0	0	0	0	0	0	0	0	0	0	0	0	0	0	0	0	0	0	0	0	0	0	0	0	0	0
ENSMUSG00000031601	32.1111	26.9921	15.8029	5.62547	6.10255	0.829684	74.0387	123.533	116.314	59.7131	106.551	92.7007	20.8911	33.1372	27.1315	14.2954	9.63891	15.4539	9.08632	10.5485	13.7847	15.5528	0.281034	0.299186	84.0942	80.3036	70.0266	92.9857	83.0824	76.0611	6.03011	8.73019	4.62415	7.27039	16.3889	8.14913	8.38229	7.51221	6.88304	8.39184	13.0243	16.7158	152.749	116.786	148.778	64.1874	50.5832	83.8811	5.45951
ENSMUSG00000064380	0	0	0	0	0	0	0	0	0	0	0	0	0	0	5.73384	0	0	0	0	0	0	0	0	0	0	0	0	0	0	0	0	0	0	0	0	0	0	0	0	0	0	0	0	0	0	0	0	0	0
ENSMUSG00000037692	0	0.00374545	0.22516	0.418712	2.53946	0	0.0226742	3.09783	6.63078	5.20276	1.50008	1.26118	0.945696	0.309986	0.399027	0.0413717	0	0	0	0.242392	0	0	0	0	3.85073	3.88089	4.51659	0.832092	3.39762	4.40677	0.0124088	0.0899744	0.0115497	0	0	0	0	0	0.00450611	0	0.136886	0.069557	2.87737	2.0674	3.0562	2.81011	4.58684	4.16927	0.353901
ENSMUSG00000037697	0.0118775	0.0140375	0.0187528	0.0105321	2.30259	0	14.6025	29.444	24.1992	36.615	7.49617	65.9778	1.81157	0.913549	0.997007	0.0310114	0.0285511	0.509931	0.248424	2.95754	1.2337	0.0188389	0.0864404	8.28394	26.1006	24.6135	25.8287	26.4266	29.6877	52.4547	5.20876	6.86918	10.8795	1.98261	3.75151	8.13144	4.34581	3.54607	0.805014	0.717121	2.19206	0.941388	79.6267	55.1096	80.5746	64.3394	63.7539	59.1589	1.55595
ENSMUSG00000043727	0	0	0	0	0	0	0	0	0	0.0278996	15.4781	0	0	0	0	0	0	0	0	0	0	0	0	0	0	0	0	0.0439755	0	0	0	0	0	0	0	0	0	0	0	0	0	0	0	0	0	0	0	0	0
ENSMUSG00000031691	6.12961	3.34012	5.37863	1.50267	6.31343	4.49989	0	0.460989	0.198788	1.40994	0	0.0485034	4.8466	6.0391	7.82036	1.27416	1.21819	0.0690707	0	0.369155	3.21019	1.28863	0.632255	0.471163	1.50525	2.66713	1.46092	0.882153	1.08953	0.681356	6.00542	1.52253	0.703594	1.45234	1.00433	0.964672	2.16812	2.28662	0.320257	0.22766	1.13713	0.882774	0.905869	1.32886	0.327781	0.0818102	0.174749	0	0.483699
ENSMUSG00000031696	211.236	106.735	82.0787	80.4171	80.6634	62.9915	50.7854	62.2309	68.6258	43.4889	34.8532	82.5611	61.9896	83.1986	113.854	55.6092	108.717	16.0409	23.7278	48.7446	32.6165	41.503	93.9578	26.0686	34.964	25.5851	22.4418	56.6215	68.1767	63.7346	55.7837	43.1106	39.5011	59.7698	38.1988	26.4979	74.4736	44.7814	44.0442	180.501	110.812	73.3866	90.5301	62.1097	61.1122	96.7307	51.9178	24.4778	25.5715
ENSMUSG00000031697	19.977	0.650517	16.6393	15.3168	36.9099	18.9469	412.806	413.905	262.074	295.793	477.447	308.287	169.035	167.445	191.938	236.361	190.321	99.458	64.5977	146.521	179.169	129.296	162.304	24.8644	167.35	201.172	158.951	232.501	196.988	130.724	81.0095	153.818	66.8463	169.249	110.012	112.696	103.444	114.609	86.6186	122.559	92.3015	79.6502	291.704	204.422	253.64	176.24	213.648	200.522	50.7234
ENSMUSG00000031698	0	0	0	0	0	0.517435	0	0	0	0.100316	0	0	0	0	0	0	0	0	0	0	0	0	0	0	0.438431	0.556987	0.0358331	0	0	0	0	0	0	0	0	0	0	0	0	0	0	0	0	0	0	0	0	0	0
ENSMUSG00000068606	0	0	0	0.00836114	0	0	0	0	0	0	0	0	0	0	0	0	0	0	0	0	0	0	0	0	0	0	0	0	0	0	0	0	0	0	0	0	0	0	0	0	0	0	0	0	0	0	0	0	0
ENSMUSG00000093658	0	0	0	0.0211676	0.0240612	0	78.9927	67.8345	15.7313	42.3042	73.4463	44.1531	0	0	0	0	0	0	0	0	0	0	0	0	31.7389	38.9214	37.9918	20.2381	25.2943	36.5642	0	0	0	0	0	0	0	0	0	0	0	0	94.0046	64.5244	103.865	4.73419	65.0823	0	0.051265
ENSMUSG00000035181	0.0310322	21.6875	5.74467	9.579	12.2439	8.27565	1.85022	14.7944	18.0713	8.20721	5.70305	4.52972	2.70459	2.2398	0.647268	1.48542	1.64109	1.77638	6.56488	12.7818	8.88755	0.0574232	63.9431	3.61282	4.31695	5.88066	5.2107	2.26875	15.9612	5.11098	2.03862	0.772263	1.709	0.44928	1.45293	0.644331	12.1139	3.40857	11.2271	11.0953	18.6234	8.36245	10.2927	4.57714	14.2529	3.85957	6.09534	0.301719	9.89271
ENSMUSG00000035183	0	0	0	0	0	0.655036	0	0	0	0	0	0	3.29667	1.44026	0	0	0	0.0739619	0	0.23425	0.470894	0	0	0	0	0	0	0	0	0.162135	0	0	0	0	0.0768183	0	0.301815	0	0.195963	1.5277	0.338236	0.0840256	0	0	0	0.48182	0	0	0
ENSMUSG00000065934	0	0	0	0	0	0	0	0	0	0	0	1.12052	0	0	0	0	0	0	0	0	0	0	0	0	0	0	0	0	0	0	0	0	0	0	0	0	0	0	0	0	0	0	0	6.68278	0	0	0	0	0
ENSMUSG00000035187	0	0	0	0	0	0	0	0	1.58055	0.017115	0	0.0192824	0	0	0	0	0	0	0	0	0	0	0	0	0	0	0	0	0	0	0	0	0	0.0653631	0	0	0	0	0	0	0	0	0	0	0	0	0	0	0
ENSMUSG00000093650	0	0	0	0	0	0	0	0	0	0.00784613	0.0315426	0.32707	0.0222212	0	0.00894982	0.0102072	0	0	0.0306628	0.00996717	0.0427439	0	0	0	0	0	0	0.123671	0.0122195	0	0	0.024665	0.0142478	0	0.0522971	0.0341381	0	0.0372501	0.0277937	0	0	0	0	0	0	0	0	0.0235927	0
ENSMUSG00000035189	0	6.82595	0	0.00326619	0.00371268	0	0	0	0	0.0295701	0	0.0416435	0	0	0.0252973	0	0	0.0237208	0	0	1.35921	0	0	0	0.163245	0.138259	0	0	0	0	0	0	0	0.159984	0.205307	2.54743	0	0	0	0	0	0	0	0	0	0	0	0	0
ENSMUSG00000036561	0.166845	0.0109548	0	5.15345	3.7558	0	0.0331592	4.09778	1.71797	1.00456	0	0.461093	1.05372	0.557944	0.254638	0.363017	0	0	0	0	0.0506723	0	0	0	1.16393	1.71787	0.717662	0.234577	1.65142	1.57024	0	0.20468	0.168905	0	0	0	0	0	0	0.760758	0.746143	5.66249	0.464829	2.50778	0.335733	0	1.23334	0	0.935572
ENSMUSG00000046006	0	0	0	0	0	0	0	0	1.15312	3.76339	0	0	2.33152	2.77609	1.69923	7.88784	3.52148	0.167719	0	0.298797	0	0	0	0	0	0.183294	0	0	0.0814041	0.0919159	19.4773	7.43518	0.474579	5.45628	5.40009	6.09489	0.579115	1.11669	4.81406	0	0	0	0.412435	0	0	0	0	1.80746	1.34232
ENSMUSG00000036565	0.367221	1.04049	0.200695	3.63615	2.81874	4.67141	1.44842	3.37638	2.3172	4.28029	3.12746	0.117099	0.1338	0.0354237	0	0	0	0	0.0830833	0	0	0	0	0	3.32104	3.457	3.64513	4.69135	5.91562	7.37736	0	0.059406	0.120106	0.0120285	0.0104965	0.0164444	0	0.0112147	0.127189	0.50632	0.0554603	0.25833	0.12426	0.285699	0.330391	2.50477	4.60239	7.31602	0.0101105
ENSMUSG00000036564	0.0109515	0.00647158	0	2.43261	9.97882	6.83648	2.29189	3.76564	4.90531	6.27513	0.603797	12.0967	0	0.563077	0	0.0142968	0.00987196	0.0705264	0	0.195448	0.0299347	0	0	0	9.20162	13.3727	10.8502	12.6624	5.13461	6.33875	0.0643216	1.96919	0.0399124	0.0699507	0.427292	1.75962	0.553454	0.104349	0.459367	2.04563	0.537542	1.68258	9.68319	24.4928	19.7591	6.72452	8.07406	0.165226	0.399819
ENSMUSG00000068879	0	0	0	0	0	0	0	0	0	0	0	0.26469	8.64983	6.87015	7.23562	0	0	0.150771	0	2.92479	1.85584	0	0	0	0	0	0	0	0	0	3.85018	1.92022	0	14.7746	0	0	8.04556	0.669232	14.2811	0	0	0	0	0	0	0	0	0	0.0502782
ENSMUSG00000068876	0.155556	0.0157581	0.0105257	0.0512333	0.0313583	0	3.33888	2.11766	3.37736	2.41729	0.0358593	6.26084	3.38514	4.65944	2.42157	0.556999	0.296469	0.114487	0.0697183	4.06791	2.16242	0.750753	0.349328	3.25403	5.15414	6.19337	5.45479	6.41117	6.19576	1.56857	0	0.462669	2.18668	0.840287	0.564814	0	0.377341	0.275262	0.827851	2.65405	1.6754	0.747871	15.0268	11.4963	18.2712	1.53401	7.97751	8.99862	0.0286338
ENSMUSG00000068877	0	0.0835577	0	0.0522433	0.023754	0	0	0	0	0	0	0	0	0	0	0	0.191193	0	0	0	0	0	0	0	0	0	0	0	0	0	1.43028	0	0	0	0	0	0	0	0	0	0	0	0	0	0	0	0	0	0
ENSMUSG00000068874	0	22.7912	0	8.11146	6.90632	0.883019	0	0.028915	0.0242449	0.874241	0	0	1.7064	3.2185	0.0808556	0.0307385	0	0.0758167	0	0.0300155	2.47787	0	0	0	2.65232	0.276191	0	1.5642	0	0	0	0	4.89132	2.10554	4.69843	0	1.8325	0.140221	0.334796	0	0.0231146	0	0	2.23262	4.3975	0	0	0	1.44113
ENSMUSG00000082529	0	0	0	0	0	0	0	0	0	0	0	0	0	0	0	0	0	0	0	0	0	0	0	0	0	0	0	0	0	0	0	0	0	0	0	0	0	0	0	0	0	0	0	0	0	0	0	0	0
ENSMUSG00000082520	0	0	0	0	0	0.152608	0	0	0	0	0.525326	0	0	0	0	0	0	0	0	0	0	0	0	0	0	0	0	0	0	0	0	0	0	0	0	0	0	0	0	0	0	0	0	0	0	0	0	0	0
ENSMUSG00000002297	14.7199	0.554408	0.297706	1.60948	1.57917	0	72.9167	75.0538	68.7531	91.8208	76.2245	137.543	32.3709	24.2457	23.5346	21.1655	3.24466	1.20442	15.7632	19.2372	17.0377	2.18833	3.78879	7.12347	56.425	81.6736	76.5256	94.5846	82.9144	85.1377	24.3942	30.505	33.0078	17.0925	13.3638	12.7226	11.8626	16.4108	13.8544	17.0594	24.7106	14.8046	136.638	109.736	139.662	89.0729	71.118	82.0228	42.0212
ENSMUSG00000010175	0	0	0	0	0	0	0.0114101	0	0.0394102	0	0	0	0	0	0	0	0	0	0	0	0	0	0	0	0.989493	1.74343	3.26519	2.96638	0	0	0	0	0	0	0	0	0	0	0	0	0	0	0.0336732	0	0	0.0304107	0.095272	2.65625	0
ENSMUSG00000070808	0.00499255	4.21295	4.35704	4.7325	5.57568	0.00780124	0	1.22619	1.24406	3.29655	0.926475	0	1.10673	0.287998	0.0800058	0.0130352	0	0.0643027	0	0	0	6.36659	0.0218004	0	2.30484	1.14781	0.687194	0.568564	2.12228	1.51533	0	0	0.0727806	0.2296	0.0890481	2.51986	0.0605536	0	0	0	0.313668	0.127841	0.224011	0	0	4.37936	2.725	0.0301292	0
ENSMUSG00000106044	3.12458	6.99731	13.704	5.64238	6.65699	6.01393	0.0239866	0	0	0.645934	0.72132	7.00444	10.576	13.3694	37.1315	20.9203	16.8269	13.8608	35.7612	13.9664	27.6564	22.1419	45.8793	26.2696	0.321927	0.0629198	0.0192274	2.43926	3.85624	0.993894	21.8696	64.1528	21.724	36.7117	68.5122	39.1001	33.1534	12.8734	59.0812	105.091	192.135	38.1405	0	0	0	3.08144	1.62048	0.0606962	38.8928
ENSMUSG00000095524	0	0	0.393634	0	0	0	0	0	0	0	0	0	0	0.138957	0	0	0.0998846	0	0	0.282506	0.15144	0	0	0	0	0	0	0	0	0	0	0	1.61534	0	0	0	0	0	0.0787776	0	0	0	0	0	0	0	0	0	0
ENSMUSG00000055033	0	0	0	0	0	0	0	0	0	0	0	0	0	0	0	0	0	0	0	0	0	0	0	0	0	0	0	0	0.239893	0	0	0	0	0	0	0	0	0	0	0	0	0	0	0	0	0	0	0	0
ENSMUSG00000041763	13.4783	15.6093	2.289	24.1103	17.1208	10.3894	8.52057	7.74104	8.95145	6.22973	3.21357	8.0093	2.56575	7.75184	7.48901	2.59979	14.9932	13.885	3.10311	16.7551	14.1312	5.1423	3.89578	30.1291	10.9737	5.86171	10.7742	1.48676	9.0631	7.1409	4.51225	3.22486	1.90639	9.31452	8.66103	0.816171	11.0197	9.26627	11.0773	4.18578	9.68105	6.12904	13.4769	18.8192	8.56567	7.99007	2.35781	0.0160242	2.2068
ENSMUSG00000041762	0	0	0	0	0.00807684	0.0250425	1.14665	1.37765	0.552818	0.892566	0.107755	1.57634	0.0113867	0.120586	0	0	0.00722328	0	0	0	0.0109516	0.00953226	0	0	1.87926	0.808344	0.815736	0.0380234	1.95363	1.10295	0.015688	0.910009	0.175223	0.0921288	0	0	0	0.295864	0.0056969	0	0	0	1.78715	0.131699	0.798164	0.0229207	0.359035	0	0.163481
ENSMUSG00000037348	26.8669	39.2752	24.0168	0.0111429	3.43253	0	0	0	0	0	0	0	1.3214	0.252138	0	0	0	0	0	0	0	0	0	0	0	0	0	0	0	0	0	0.0991031	0	0	0	0	0	0	0	0	0	0	0	0	0	0	0	0	0
ENSMUSG00000037349	0	5.76954	7.47773	2.30339	1.03828	0	0	0	0	0	0	0	13.9376	19.9382	19.942	0	0.0403718	0	0	0	0.306048	0.106554	0	0	0	0	0	0	0.489958	0	0.438409	0.070641	0	0.343279	5.04258	0	0.497942	0	0.159203	0.887269	2.11037	0.0819162	0.768354	0.283109	0	0.0854044	0	0	0
ENSMUSG00000041765	58.8895	0.367239	0.8242	76.7745	23.3646	26.9571	5.02441	101.074	131.564	48.8674	57.4286	42.6339	18.227	20.4185	13.3734	5.25718	27.5618	2.32123	15.3296	5.4821	24.0195	26.7616	7.10978	23.539	41.5432	54.5847	39.9544	25.1639	49.3387	24.7404	46.4769	69.0854	79.8599	30.1043	32.7269	37.336	15.7284	11.4876	8.99546	25.5732	20.5472	12.3215	36.8402	56.0664	41.6708	37.5904	42.5604	26.5153	5.15157
ENSMUSG00000037344	8.08132	15.4605	0	0.0141806	0.0107461	0	0	1.58418	2.70054	0.406545	0.0573463	0.0120534	1.13623	0.0668486	0.48814	0.013918	0	0.0343289	0	0	0	0	0	0	1.06313	0.437697	0.611447	0.0674524	0.116633	0	0	0.386766	0	0.912506	0	0	0.344826	0	0.0833755	0.0150866	0.0941941	0.0195	0.0984873	0.444798	0.0120675	0	0.303984	0	0.0228956
ENSMUSG00000037347	0	0.0143366	0	0	0	0	28.5977	8.28251	10.9668	4.60135	8.74337	4.22404	0	0.121697	0	0	0	0	0	0	0	0	0	0	9.45306	4.8094	4.73082	3.03154	1.32706	12.8436	2.56487	0.1148	0.0442094	0.0619853	0	0	0.0490431	0.202271	0	0	0.0952664	0.976236	8.06828	7.82144	11.0668	17.2564	2.63523	0	0.0260508
ENSMUSG00000037341	2.92195	5.739	6.94487	0	0.00706274	0	0	0.0516291	0	0.253135	0	0	0	0	0	0	0	0	0	0	0	0	0	0	0	0.082192	0.281307	0	0	0.0989197	0	0	0	0	0	0	0	0	0	0	0	0.102529	0	0	0.158625	0	0	0	0
ENSMUSG00000037343	3.43473	1.11852	5.85524	7.94892	8.31741	8.27902	3.46175	7.66538	6.48207	5.26076	5.09064	6.17944	23.8295	32.6712	25.0378	18.7825	10.4291	5.78661	2.75234	14.762	4.30182	5.02193	13.2104	5.95168	1.74767	1.97079	1.98207	2.60703	3.44011	7.09312	23.2335	16.9905	19.2223	15.554	8.51132	12.6286	9.2755	10.3982	8.55794	3.25029	6.73314	9.86095	6.62371	9.41073	9.19575	12.5013	5.86184	8.0698	10.2307
ENSMUSG00000005716	0	0	0	0	0	0	0	0	0	0	0	0	0	0	0	0	0	0	0	0	0	0	0	0	0	0.783975	0.0737144	0	0	0	0	0	0	0	0	0	0	0	0	0	0	0	0	0	0	0	0	0	0
ENSMUSG00000101930	0	0	0	0	0	0	0	0	0.581356	0.00976841	1.50537	0	0	0	0	0	0	0	0	0	0	0	0	0	0	0	0.167486	0	0	0	0	0	0	0	0	0	0	0	0	0	0	0	0	0	0	0	0	0	0
ENSMUSG00000005718	0	0.149676	0	0	0.0127651	0	14.9961	9.92234	2.76456	4.47344	37.5686	0.0286361	5.25489	3.27163	5.47962	7.24147	15.0007	27.0771	2.90544	6.29623	11.1466	1.17509	7.63148	16.5667	2.05802	3.08989	2.97795	13.5412	5.34395	10.6378	12.9425	11.386	8.26179	1.03542	3.81183	0.0663536	1.86886	0.482683	1.9628	0.0716846	0.0994593	0.277964	0.200557	0.128089	0.831418	8.88723	4.64268	9.40064	1.33267
ENSMUSG00000049630	0	0	0	0	0	0	0	0	0	0	0	0	0	0	0	0	0	0	0	0	0	0	0	0	0	0	0	0	0	0	0	0	0	0	0	0	0	0	0	0	0	0	0	0	0	0	0	0	0
ENSMUSG00000107569	0	0	0	0	0	0	0	0	0	0	0	0	0	0	0	0	0	0	0	0	0	0	0	0	0	0	0	0	0	0	0	0	0	0	0	0	0	0	0.23201	0	0	0	0	0	0	0	0	0	0
ENSMUSG00000000948	0	1.52797	0	0	0	0.577196	0	0	0	0	0	0	5.38021	3.33264	6.55367	0.133951	1.07292	0.0991169	0.040239	0.18312	0.224373	0.0610295	0	0.0166944	0	0	0	0	0	0.072426	0.180793	0.0647362	2.61765	0.28837	0.263081	2.11455	0.601512	0.122209	0.415802	0	0	0.206439	0.135409	0	0	0	0	0	0
ENSMUSG00000030717	86.4114	216.694	201.658	39.4349	27.5198	52.4263	0.038079	0	0	0.0213631	0	0.336958	87.487	54.8088	11.3068	5.30823	0.0191902	2.94759	0.855744	0	0	0	0.836636	0.0692744	0	0	0.763093	2.92951	0.532333	0.150268	6.54353	4.13014	0.85345	6.69013	5.05492	3.84811	0.408829	4.76688	0.0151351	0.0301252	0	0.155752	0	0	0	0.0608939	0.289048	0	2.46879
ENSMUSG00000030714	15.7858	16.8488	24.0031	24.6902	27.8557	25.6875	0.0531246	23.4155	30.7654	48.7295	55.4749	5.77546	32.8771	51.9572	38.9599	18.3008	42.2472	45.5215	8.85205	51.6422	42.012	0.459299	4.79851	9.32633	29.9456	32.0511	11.4551	7.32843	22.4656	11.4255	46.9823	24.3598	19.7	25.4205	27.2486	29.177	23.0247	21.2599	11.3811	1.6391	13.9366	5.75822	6.97672	5.51969	5.07625	8.49541	0.161302	6.72138	20.6655
ENSMUSG00000048307	36.9461	181.674	47.608	50.4239	34.3466	35.1378	5.05674	4.29325	2.39989	3.27005	0	3.83055	3.64927	6.68454	9.09042	0.225383	0.17508	0.694884	0.148106	3.10865	1.06179	0	0.094234	0	0.119554	0.253138	0.649786	0	1.51771	4.11286	0.675999	17.1895	0.3146	17.1752	3.75295	17.0357	4.97321	1.28517	4.78688	10.5662	10.3808	12.6704	4.15803	1.9917	7.1571	0	0	0	3.66127
ENSMUSG00000052212	0	0	0.0111576	0	0.0094974	0	0.202248	5.90126	12.4576	13.8427	17.1055	14.083	0	0	0.0647129	0.0246016	0.0169874	0	0	0	0	0	0	0	19.1399	20.8671	22.2915	4.70956	18.2011	23.9434	0	0.386411	0.721143	0	0	0	0	0	0	0	1.09149	0	27.4311	41.8844	22.1411	41.4522	18.2946	10.8325	0
ENSMUSG00000038225	3.16845	1.71442	3.81717	3.30602	1.94952	2.57489	0	0.552126	1.74698	0.817221	0.0228149	0.709715	2.57967	1.23402	1.34001	0.0664466	0.0841159	0	0.00831696	1.61128	0.0579692	0.0100913	0	0	0.48562	1.09457	1.119	0.375698	2.37313	0.598786	5.06544	0.361267	0.108208	0.531007	1.36176	0.133338	0.994606	0.161659	0.84434	2.56891	0.208192	0.543057	0.447801	0.343196	0.739352	1.1081	0.0115179	0	1.10218
ENSMUSG00000094445	0	0	0	0.0597705	0	0	0	0	0	0	0	0	0	0	0	0	0	0	0	0	0	0	0	0	0.248946	0	0	0	0	0	4.22287	0	0	0	0.150283	0.470882	0	0	0	0	0	0	0	0	0	0	0	0	0
ENSMUSG00000049134	0	0	0	0	0	0	0	0.787683	1.77124	0.429108	2.23476	0	0	0	0	0	0	0	0	0	0	0.0809264	0	0	0.340984	1.82396	0.863932	0	0.0911307	0	0	0	0.212514	0	0	0	0	0	0	0	0	0	0.872127	0.135154	0.418013	0.0648636	0.158344	0	0
ENSMUSG00000049133	0	0	0	0	0	0	0	0	0	0	0	0	0	0	0	0	0	0	0	0	0	0	0	0	0.0899988	0	0	0	0	0	0	0	0	0	0.00776145	0.188472	0.00703715	0	0.569234	0	0	0	0	0	0	0	0	0	0
ENSMUSG00000094443	0.021471	0.0169171	0.0254246	0.0253853	0.00721386	0	0	15.9256	7.79685	4.30918	0.0962418	0.323659	0	0.0179503	0	0	0	0.645263	0	0.0182469	3.85388	0	0	0	2.98688	16.8909	14.0995	7.24496	5.50311	0	0	0	0	0.859423	1.42015	28.2235	0	1.56846	0.335821	0	0	0	12.8074	18.1147	15.5376	0	0	0	0
ENSMUSG00000094449	0	0	0	0	0	0	0	0	0	0	0	0	0	0	0	0	0	0	0	0	0	0	0	0	1.04584	0.531456	0.56842	0	0	0	0	0	0	0	0	0	0	0	0	0	0	0	0	0	0	0	0	0	0
ENSMUSG00000066568	26.1364	12.6743	2.27741	9.02209	15.5435	12.0108	188.825	148.639	139.999	188.061	203.171	246.381	9.20903	5.73155	6.08023	10.2594	9.0576	10.5601	4.74606	12.0306	15.1274	14.1526	0.0952168	11.3956	139.775	120.646	125.998	148.749	218.363	178.051	19.5182	22.1221	49.1604	20.7137	30.3367	21.4177	34.6466	11.2301	21.4494	21.2047	40.6975	25.1106	182.237	148.548	182.329	235.976	208.774	147.872	21.8221
ENSMUSG00000026253	0	0	0	0	0	0	0.229956	0.773593	2.95201	2.7221	0.91626	0.0581389	0	0	0	0	0	0.0413959	0	0	0	0	0	0	3.65603	3.92082	2.96772	1.30141	9.52358	5.94384	0	0	0	0	0	0	0	0	0	0	0	0	0.118762	0.536364	2.9249	7.61208	9.49571	1.74565	0
ENSMUSG00000021000	22.4029	21.8567	27.388	3.70072	16.3548	8.61813	11.7263	26.6336	14.6475	17.6161	27.2038	0.713921	7.57012	9.02751	9.08771	1.40891	1.28852	0.665443	10.8287	7.28136	8.50475	0.594115	0.0125335	1.73726	13.145	15.5616	14.5851	10.3421	19.7825	12.0346	3.37166	10.6935	5.27224	5.46343	6.84103	4.89758	6.56237	1.3743	7.74623	1.12103	3.3531	3.85343	1.53032	1.52411	2.94999	11.0838	7.5683	7.49173	2.12046
ENSMUSG00000021003	2.89165	17.5758	7.412	1.04303	0.0141144	1.54261	5.51039	2.42466	4.32563	4.84794	6.43998	0.649092	0.636751	0.245846	0.128229	2.02915	0	0	0.617799	0.0714027	0	0	0	0	6.25778	5.71608	2.75063	0.398679	3.74226	1.53205	0	0.0220869	0	0.0536655	0.343425	0.23233	0.0141535	0.0333565	0	0.0990774	0.0549863	1.30622	4.63841	1.43399	2.0288	1.38855	9.69648	0.0422533	0.105253
ENSMUSG00000021007	0.0172943	11.8617	0.00682627	3.80828	3.77105	0	0.76304	4.60152	4.77244	3.80644	4.54268	3.92351	5.79974	4.59778	9.97711	2.30286	1.72524	3.52681	0.0904295	5.68789	0.362419	0	0	0.0187587	2.7465	4.13834	3.2566	0.164127	2.4145	1.22073	1.98635	1.36389	0.525237	2.87206	1.94076	0	0.675891	1.31828	0.606564	1.9415	0.418776	2.15096	9.28134	4.32916	8.71751	4.61702	4.41447	0.191342	3.2807
ENSMUSG00000021009	0.275156	0.534643	0.0662688	1.00904	0.437165	0.462745	40.2909	90.396	124.278	62.2897	19.9679	10.155	20.6631	39.8392	37.2609	5.796	2.53917	3.30367	0.612688	4.92249	1.33849	0	0.081457	0	78.7483	143.926	145.677	23.5016	28.8333	18.4344	4.63822	2.64811	7.54645	5.07591	10.3665	5.44075	4.81741	5.01023	5.70279	0.145187	0.650104	1.87659	10.5489	27.6525	17.7471	20.7656	19.5407	5.93846	0.781197
ENSMUSG00000036591	6.28952	0.00341135	5.37981	0.898376	0.0290935	2.55506	5.98897	17.2622	17.9336	20.1712	21.0607	29.5916	9.73721	5.11098	4.56604	1.27363	1.75368	1.11529	4.55045	2.6566	3.73183	0.0343361	1.39903	0.0657476	14.2848	21.5536	18.1516	17.4401	19.5957	22.1261	3.84264	9.05075	0.147273	6.48964	2.39395	0.675493	4.93625	2.02145	4.3504	1.58478	8.71028	6.64143	33.4444	27.9673	27.2739	32.5736	17.0556	13.7001	6.1429
ENSMUSG00000048379	0.0038935	7.59259	0.0414939	1.68136	4.16775	6.02914	3.11998	9.38092	6.67108	5.71215	2.36653	6.55878	8.34326	10.439	6.69394	3.08019	5.5383	4.16223	1.07646	1.25075	1.21324	13.3483	0.051004	0	7.37677	9.77343	6.76596	7.78417	14.9688	10.2235	12.4705	20.7447	11.9194	5.34186	7.28308	2.96472	2.95934	2.8473	3.6206	0.572997	3.37114	2.36428	13.0407	7.14731	7.13937	11.0181	9.94897	12.0068	5.6356
ENSMUSG00000038256	2.58222	2.83464	1.67329	1.11817	0.482224	1.34167	0.408039	1.21394	0.698155	3.68177	0.272677	0.623277	0.387193	0.214555	0	0	0.0799692	0.0408078	0	0	0	0	0	0	3.03071	3.18128	5.2242	5.6629	5.78349	2.43769	0	0.399792	0.103923	0.145709	0.310814	3.94531	0.12169	0	0	0.00896694	0.211501	0.602684	0.84461	1.99481	1.07587	3.45591	4.48251	8.25052	0
ENSMUSG00000048373	0	0	0	0	0	0	0	0	0	0.498383	7.88709	0	0	0	0	0	0.0213187	0.380759	0.0695604	13.4762	7.98363	0.0281334	0	0.038479	2.18364	0.305153	0.0678185	0	0	0	0	12.3845	0	8.67085	1.18639	26.7235	8.89226	18.1121	11.8537	50.5345	15.6481	2.50889	1.02995	0	0.187385	0	0	0	27.5278
ENSMUSG00000038252	17.7845	9.10394	6.18886	6.1187	2.24234	0	0.168029	0.692161	0.316564	0.462767	0.597163	0.241376	2.96102	8.01066	3.36269	0.345608	0.0153963	0.109993	0.460499	0.413684	0.315132	0	0.111872	0.0138947	1.19853	0.891538	0.293869	4.39	0.373703	3.34554	2.65837	2.15519	2.42765	2.88011	3.48434	0.514555	1.34654	0.315314	0.449285	1.45016	2.68272	0.296778	0.135241	0.194341	0.212659	2.54046	0.0231902	0	1.04537
ENSMUSG00000048371	0.230359	11.9609	4.2735	0.00680887	0.503076	1.87776	0.879018	2.62141	0.300448	0.092465	0.0413025	0.0520873	75.8992	82.3303	108.917	36.5482	11.6008	27.1972	6.4291	11.8831	9.69677	32.3536	0.0670589	0.149919	1.02093	1.85543	1.78355	1.36027	2.06407	0.542	17.1075	11.0698	14.8318	2.51114	22.2728	2.92346	6.56585	5.19466	4.8258	1.34736	6.21126	3.0336	0	0.446557	0.0869137	0.99569	0.0417025	0.139018	13.1261
ENSMUSG00000038250	0.0114262	10.0943	5.57441	1.67683	2.14215	0.508846	19.2933	34.7421	44.4728	25.615	10.3253	46.4532	42.6047	24.6312	39.0274	8.33829	11.165	16.0779	3.48392	3.18987	10.3222	6.53786	0.3742	0.985297	27.9994	32.1129	22.8867	18.4161	34.8928	31.2527	27.5148	13.2643	30.4404	13.312	51.0772	9.98757	35.8821	21.7471	22.5665	5.88545	5.67569	16.9489	42.8089	44.0157	47.6198	42.0086	27.8628	12.1188	19.017
ENSMUSG00000036594	0.0142796	0	0.016909	0.0126622	0	0	0	0.140286	0	0.716472	5.18458	12.0435	0	0	0	0	0	0.275877	0	0	0	0	0	0	1.63489	3.31646	1.96551	3.02654	6.24866	3.62857	0	0	1.30104	4.56042	0	0	0	0	0	0	0.028036	0	9.57305	3.14125	2.4891	4.54742	0.736748	0.646314	0.0919979
ENSMUSG00000034583	0	0	0	0	0	0	0	0	0	0	0	0	0	0	0	0	0	0	0	0	0	0	0	0	0	0	0	0	0	0	0	0	0	0	0	0	0	0	0	0	0	0	0	0	0	0	0	0	0
ENSMUSG00000034587	0.0202039	14.4582	0.0478483	12.9349	0.0101822	3.94627	3.39701	5.65686	11.0259	10.3196	0.135843	1.62177	0.0574194	1.29215	1.15631	0.0791264	0.0182123	0	1.2281	0	0.193288	0	0.044111	0	2.68625	8.2472	12.5722	13.23	19.4819	12.7636	0.711981	11.8227	18.9971	0.903339	3.33334	0	0.857671	0.168445	0.91928	2.40155	1.40819	1.55205	3.33284	11.6986	6.0373	10.7298	20.4092	4.63323	30.5238
ENSMUSG00000034586	8.8346	4.90057	6.703	0.0154922	0.01761	0	0.0416673	0.30037	0.983439	1.06362	0.266264	0	0.281368	0	0	0.0152053	0	0	0	0	0	0	0	0	5.85031	3.34726	2.2712	7.9955	0.218436	2.09646	0	0.0183713	1.18857	0	0	0	0	0	0	0.16482	0.011434	0.0213036	0.199822	0.161979	1.05469	5.77478	5.58244	0.0527178	0
ENSMUSG00000034584	0	0	0	0	0	0	0	0.106218	0	0	0	0	0.701307	0.00638046	0	0	0.0321048	0	0.00498828	0.11026	0.799671	0	0	0.00827816	0	0	0.0802456	0.53919	0.65203	0	0	0	0	0.0649965	0.00567185	0	0.0102851	0.00605992	0.159158	0.158396	0.0849101	0	0	0	0	0.0145534	0	0	0
ENSMUSG00000002870	0.0615527	8.63866	0.0455543	3.45904	13.9982	5.69571	24.8547	54.3856	38.9072	29.0307	21.2722	93.2412	9.89463	23.3497	14.4523	19.4559	25.8283	17.7385	4.60146	45.4312	26.173	5.92178	4.30041	9.6642	21.8805	10.9023	18.8091	37.1664	47.4008	30.223	35.489	12.16	40.1685	44.1514	23.7071	17.6432	39.9721	13.8925	29.4835	15.4387	19.2529	15.1282	48.3826	37.1097	42.1944	37.685	41.8387	36.3683	11.8555
ENSMUSG00000002871	8.11591	8.22701	10.5904	14.4217	7.56604	13.594	0	5.89324	4.37328	1.46789	0.500388	0.464219	0.856975	0.177002	0	0	0	0	0	0.0654282	2.06933	0	0.196104	0.041754	2.17993	2.72426	2.09733	5.0333	1.12299	0.0452858	0	1.21433	0.771604	0.0163917	0	0.661081	0	0	0.328407	1.16208	0.466065	0.868358	1.01601	0.843559	0.392143	0.0978741	1.14984	0	0
ENSMUSG00000034634	0	0	0	0	0	0	0	0	0	0	0	0	0	0	0	0	0	0	0	0	0	0	0	0	0	0	0	0	0	0	0	0	0	0	0	0	0	0	0	0	0	0.657862	0	0	0	0	0	0	0
ENSMUSG00000034636	9.30656	19.6172	1.40117	10.2066	0.978004	14.7017	0	0.893658	2.66222	0.682763	5.28276	0.869561	0.983648	1.19453	1.22577	0	0.0106664	0.533416	1.56615	1.38019	0.121289	0.0211141	0.0258346	0	2.65488	1.49902	1.22154	1.78739	6.57418	2.276	0.660231	3.52744	3.80574	0.483713	2.84922	2.66068	0.514275	0.380521	0.710853	0.477214	0.702771	0	1.00721	0.0074799	0.843791	2.97848	1.73513	1.61564	4.40254
ENSMUSG00000034639	0	0	0	0	0	0	0.0542383	7.81983	13.1449	4.41217	0	15.5984	0	1.63512	3.92213	0	0	0.195276	2.0513	4.09738	4.60009	0	0	0	7.22338	7.82505	4.43464	7.96168	3.41206	9.95269	2.01842	11.4787	16.4661	0.968411	3.75213	0	0.061297	0.541736	1.35814	2.66037	8.03719	3.21678	4.72197	11.5008	9.98779	4.59696	4.36411	0.0457485	0
ENSMUSG00000095710	0	0	0	0.0196594	0	0	0	0	0	0	0	0	0	0	0	0	0	0	0	0	0	0	0	0	0	0	0	2.31445	0	0	0	0	0	0	0	0	0	0	0	0	0	0	0.585165	0	0	0	0	0	0
ENSMUSG00000095717	0	0	0	0	0	0	0	0	0	5.30894	2.15082	241.615	0.174832	0	4.0841	0	0	0	0	0	0	0	0	0	0	0	0	10.1194	9.80639	0	0	11.4495	0.448395	0	0	0.107437	0	0.439616	0.0874703	0.174103	0	0	0	0	0	0	0	0	0
ENSMUSG00000038784	25.6189	11.4779	3.94677	1.84658	2.01902	0.442562	6.33374	26.4535	25.0381	65.7178	31.9922	16.6631	3.32081	6.17695	5.14324	5.84441	5.02226	0.088113	9.48665	6.00695	6.35788	2.27867	1.20686	15.12	44.6303	46.209	43.5199	34.9726	21.6227	18.7554	4.60736	7.58786	2.07438	2.16037	2.17198	6.46616	4.97854	2.80295	4.36564	2.27692	5.02882	3.57364	7.11423	19.2216	15.456	21.7913	65.154	16.0435	1.70424
ENSMUSG00000038781	0	0	0	0	0	0	0	0	0.480491	0	0	0	3.4685	0.990311	0.0410876	0	0	0	0	0	0	0	0	0	0	0	0	0	0	0	0	0	0	0.229275	0	0	0	0	0	0	0.281902	1.24742	0	0	0	0	0	0	0
ENSMUSG00000038780	0	4.63218	0.75518	0.00749018	3.69086	11.074	5.2126	9.69883	12.4464	18.4447	12.3357	21.4108	1.86049	0.33897	1.17959	0.0110272	0	0.163193	0.00828152	0.0646073	0.0577222	0.0100483	0	5.09879	13.4146	20.9756	15.5629	7.81595	10.759	10.136	11.5264	0.426343	1.36992	0.992744	0.169495	5.08214	2.81743	3.15905	0.528466	6.71763	7.123	3.10541	13.0312	11.6189	14.4372	4.2041	20.4031	13.7763	1.46935
ENSMUSG00000047352	0.038052	0.011243	0.0112647	0.0253063	0.0191771	0	12.3194	55.28	88.5499	97.8482	126.67	80.491	0	0	1.5898	0	0.0171505	0.0612625	0	0	0	0	0	0	151.005	118.616	101.397	44.5985	73.652	25.9862	0	0.0300092	0.0693395	0.0243049	0.318142	0	0	0	0	0	0	0	51.5472	149.831	106.815	10.5215	66.6993	28.7046	0.0204294
ENSMUSG00000038782	0	0	0	0	1.25354	0	0.0767072	0.210653	5.38722	14.1583	2.65273	11.0059	0	0.645347	0	0	0	0	6.55896	1.80403	1.52387	0	0	0	3.00929	6.89153	6.02579	0	9.383	5.60002	0	0	0	16.4898	0	0.0748959	4.72461	12.0542	6.52453	0	1.09457	8.47123	1.98079	1.8976	8.00922	8.01419	0.116453	14.2988	0
ENSMUSG00000044066	4.17484	12.7477	3.87923	0.0404585	8.74713	2.74487	8.7651	3.36183	5.45918	5.21042	6.02508	2.4554	0.103737	0.194539	1.14898	0.059564	0.00822579	0.029383	1.58355	0.465304	0.0374146	18.0088	6.81377	0	7.65038	7.09668	5.67838	8.11166	2.88079	4.02573	0	7.3837	2.07856	0	0.0712081	0.191243	0.359708	0.0326058	0.0389254	0.684389	0.85998	0.133524	7.47841	12.6328	5.14378	11.4674	1.9576	4.77731	0.0979847
ENSMUSG00000027752	4.7863	0.759097	2.93986	1.96052	1.57491	0.854049	12.5932	7.37175	7.79634	3.44576	5.34831	3.12804	60.9048	47.8936	30.1571	4.04731	3.13983	2.86357	1.25942	3.85765	4.84486	1.5281	8.44082	10.9727	6.38653	5.53457	4.6931	8.45942	3.01137	5.10034	4.88473	2.64957	2.92601	1.87768	5.67294	2.90139	3.1086	1.45642	3.30179	6.65934	3.14048	2.01066	9.91062	10.4313	10.1361	5.47624	1.35841	1.63989	6.63144
ENSMUSG00000022501	0	0	0	0	0	0	0	0	0	0	0	0	0.810789	3.1483	0	0	0	0	0	0	0	0	0	0	0	0	0	0	0	0	0	0	0	0	0	0	0	0	0	0	0	0	0	0	0	0	0	0	0
ENSMUSG00000027751	22.1776	14.3445	6.56407	11.4706	18.4883	8.85542	0.672222	6.07311	6.42904	12.351	1.90663	6.6244	18.0966	26.0495	19.5634	12.7784	5.26637	6.10558	1.23098	6.70711	8.43987	11.7049	2.48022	4.85002	14.2743	10.8304	13.263	10.2405	10.4654	9.94777	6.72223	1.81873	11.8289	1.61486	6.15094	8.73392	15.0042	0.803671	7.09255	14.8061	9.46648	9.23283	1.83731	11.8351	3.27741	6.80008	14.9137	2.53862	0.898798
ENSMUSG00000092545	0	0	0	0	0	0	0	0	0	0	0	0	0	0	0	0	0	0	0	0	0	0	0	0	2.45981	0	0	0	4.01485	0	0	0	0	0	0	0	0	0	0	0	0	0	0	0	0	0	0	0	0
ENSMUSG00000054342	0	0	0	0	0	0	1.1978	0.0899446	0.0861913	0.073499	0.168844	0.201102	0	0	0	0	0	0	0.164134	0.280104	0.586308	0	0	4.25601	0.0386438	0.0981869	0.315048	0.0165499	0.0981147	0.0738562	0	0.0165036	0	0.0133665	0	0.0730949	0.232665	0.274169	0.0223165	0.20729	0.0308149	0.114827	0.248549	0.0132284	0.189494	0.169598	0	0.347295	0
ENSMUSG00000044065	0	0	0	0	0	0	0.422652	0.435257	0.182479	2.2526	0.95324	0.133572	1.76279	1.62975	2.23138	0.616941	3.51448	2.28253	3.01162	2.40972	3.95599	2.9514	0	0	1.41811	3.46459	2.54095	3.55056	1.10785	1.45939	3.70083	2.42253	1.82996	4.67873	2.04142	1.96019	8.06045	2.81432	4.32572	0.250777	2.37761	4.97012	0.545702	0.672151	0.668641	0.281618	0.40103	0.178248	0.697736
ENSMUSG00000073399	0	0.0263775	0	0	0	0	1.517	1.28816	2.39003	2.21725	0	4.31479	0.60258	0.475802	0	0	1.14676	0	0.0875258	0	0	0	0	0	0	0.0261794	1.44001	11.473	0.592964	0	0	0.774459	1.26076	0	0	0	0	0	0	0	0	0	1.94393	2.11624	0.479982	0	0.484848	0.538757	0
ENSMUSG00000001018	141.782	86.3309	84.0758	102.532	92.767	99.3143	52.5891	33.4359	22.5729	34.0534	44.1561	52.4491	5.57936	11.2837	10.3262	2.74593	2.59129	14.825	9.53198	3.78367	11.2433	0.16681	10.3583	13.537	18.2558	8.41613	8.04227	11.7553	11.8707	15.9193	8.5105	11.9436	6.68628	2.35861	20.1914	2.67349	7.96064	1.44747	3.80496	19.2479	26.2468	20.8176	17.8578	18.3488	19.0466	17.4034	11.487	4.16072	11.7697
ENSMUSG00000096712	0.0554038	0	0.262423	0.196513	0.0558439	0.0432864	30.1264	0.544297	8.44314	6.67164	0	3.13189	5.51101	0.277913	0	0.144655	0	0	0	0	0.30288	1.71358	0	0	4.91088	5.06905	2.70088	0	3.11712	0.391071	0	0.349549	0.201917	0	0.123524	0	0.111997	0	0.31511	1.09761	0.108777	0	0	12.7481	8.15243	0.10565	0	0	0.118981
ENSMUSG00000073394	0.0675759	0	0.0400095	0.179764	0.0340563	0	0	0.0829846	0	0	0	0	0	0	0	0	0	0	0	0	0	0	0	0	0	0	0	0	0	0	0	0	0	0	0	0	0	0	0	0	0	0	0	0	0	0	0	0	0
ENSMUSG00000047013	0	0	0	0	0	0	0	0.0787112	0	0.0643194	0	0.0271743	0.261856	0	0	0	0	0.0515962	0	0	0	0	0	0	0.281108	0	0	0.0126726	0	0	0.078428	0.0884599	0	1.92418	0	0.00699627	0.016196	0	0	0.793628	1.01461	0.322392	0	0	0	0	0	0	0.541989
ENSMUSG00000092242	0	0	0	0	0	0	0	0.585847	0.159934	0.166999	0	0.0627156	0	0.208694	0	0	0	0	0	0	0	0	0	0	0.0819498	0	0.0318145	0	0	0	0	0	0	0	0	0	0	0	0	0	0	0	0	0.378712	0	0	0	0	0
ENSMUSG00000092245	0	0	0	0	0	0	1.10458	0	0	0	0	0	0	0	0	0	0	0	0	0	0	0	0	0	0.380121	0	0.295141	0	0	0	0	0	0	0	0	0	0	0	0	0	0	0	0	0	0	0	0	0	0
ENSMUSG00000092246	0	0	0	0	5.19191	0	0	0	0	0	0	0	0	5.98688	0	0	0	0	0	0	0	0	0	0	0	0	0	0	1.17807	0	0	0	0	0	0	0	0	0	0	0	0	0	0	0	0	0	0	0	0
ENSMUSG00000092247	0	0	0	0	0	0	0	0	0	0	2.63661	0	0	1.73026	0.0831229	0	0	0	0	0	0	0	0	0	0	0	0	0	0	0	3.4121	0	0.529313	0	0	0	0	0	0	0	0	0	0	0	0	0	0	0	0
ENSMUSG00000028072	0	0	0	0	0	0	0	0	0	0	0	0	0	0	0	0	0	0	0	0	0	0	0	0	0	0	0	0	0	0	0	0	0	0	0	0	0.0209021	0.0492615	0	0.0292638	0	0	0	0	0	0	0	0	0
ENSMUSG00000028073	0.011839	0.009328	0.00467299	8.7938	5.29826	14.0194	0	0	0	0	0	0	0	0	0	0	0	0	0	0	0	0	0	0	0	0.0370319	0.203696	0	0	0	0	0	0	0	0	0	0	0	0	0	0	0	0.0208316	0	0.0268008	0	0	0	0
ENSMUSG00000028070	37.1929	89.3765	69.4823	167.383	145.379	89.8693	0.10543	6.29733	1.45661	8.81311	25.2052	5.59766	21.2745	5.02631	11.5371	0.0769478	1.16891	0	11.8466	1.42762	1.61114	22.5075	4.76151	0.0959009	10.9934	24.7518	19.0997	3.07659	1.19753	9.98522	0	1.58048	5.90741	0.301189	0.0657073	0	3.45538	1.12325	2.38857	6.17222	16.3173	9.81054	4.74493	0	4.87032	5.95714	22.4082	12.9834	0
ENSMUSG00000028071	0	0	0	0	0	0	0	0.232396	0	0	0	0	0	0	0	0	0	0	0	0	0	0	0	0	0.133129	0	0	0	0.450677	0	0	0	0.0985277	0	0	0	0	0	0	0	0	0	0	0	0	0	0	0	0
ENSMUSG00000028076	0	0.307652	10.3077	0.00923304	0.104952	0.0406757	0.111748	0.920645	0.600405	0.585132	0	0	0	0	0	0	0	0	0.735012	0.292015	0.683071	0	0	0	0.653749	0.586256	0.447879	0	0.0976375	0	0	0	0	0.665076	0	0	0.0420969	0	0	0.206281	0.286207	0.114268	2.61082	0.184297	1.86215	0	0.339299	0	0
ENSMUSG00000026737	0.0692668	10.0874	0	0	1.49719	0.0962086	0.0275325	0	1.18871	0.725975	0	0.0696095	0	1.27399	0.140953	0.522457	0.416258	0.297379	2.00711	0	0.525924	0.0183106	0	0	1.0517	2.78052	0.904861	0.998207	0.192448	2.55326	0.0301351	6.70084	12.6781	1.67139	2.41944	0.309148	3.54718	0	0.601877	0.871265	3.06744	0.365996	2.84387	0.116761	0.0174227	3.34617	5.4547	0.116115	10.0986
ENSMUSG00000026736	0	0	0	0	1.9966	0	0	0	0	0	0	0	0	0	0	0	0	0	0	0	0	0	0	0	0	0	0	0	0	0	0	0	0	0	0	0	0	0	0	0	0	0	0	0	0	0	0	0	0
ENSMUSG00000026734	0	0	0	0	0	0	0	0	0	0.210798	0	0	0	0	0	0	0	0	0	0	0	0	0	0	0	0	0	0	0	0	0	0	0	0	0	0	0.0471823	0	0	0	0	0	0	0.118034	0	0	0	0	0
ENSMUSG00000072852	0	0	0	0	0	0	0	0	0	0	0	0	0	0	0	0	0	0	0	0	0	0	0	0	0	0	0	0	0	0	0	3.94866	0	0	0	0	0	0	0	0	0	0	0	0	0	0	0	0	0
ENSMUSG00000026730	0	0.0202648	5.28577	6.03612	2.88046	2.56764	41.3633	31.402	16.5726	29.9161	10.1606	35.6044	0.3736	0.301033	0.850491	0.0149228	0.793424	0.0368072	0	0	0	0.679901	0.424274	0.0557954	26.7449	24.9531	20.5199	32.9426	14.3811	28.9261	0.134276	0	2.77039	0	0	0	0.196413	0	0	0.663205	2.15454	1.10811	24.4533	22.1546	22.1898	18.1686	28.3092	37.5792	0.0245485
ENSMUSG00000099988	0	0	0	0	0	0	0	0	0	0	0	0	0	0	0	0	0	0	0	0	0	0	0	0	0	0	0	0	0	0	0	0	0	0	0	0	0.863918	0	0.0467439	0	0	0	0	0	0	0	0	0	0
ENSMUSG00000026739	15.7032	9.82064	14.5201	0.23287	11.1515	13.6681	597.244	565.979	605.404	464.575	742.678	852.731	50.8289	26.3127	23.6629	39.4176	97.5812	11.1447	30.7515	22.593	57.7949	1.42584	168.777	9.75081	436.087	393.952	402.916	630.763	760.804	348.876	85.2424	100.241	73.6476	25.8924	34.8906	2.51668	6.64271	7.44272	29.0303	59.1547	94.3832	56.3347	716.71	532.673	667.358	255.133	222.919	78.5314	147.546
ENSMUSG00000022607	16.9268	0.899815	11.5106	8.75749	15.6237	4.17225	9.70541	18.7519	13.3824	23.2109	7.62812	41.6197	2.22472	5.2176	4.11193	4.24167	0	0.103585	1.85033	0.669813	0.102588	9.43955	0.491655	0.034894	7.54454	17.6725	9.80925	15.6042	17.2782	17.9388	3.19105	7.25595	8.92995	3.13698	0.836778	0.318371	0.0758689	1.35382	0.190591	9.63566	7.08455	5.64862	36.3407	35.5737	27.1154	28.2086	19.2331	32.6641	4.0185
ENSMUSG00000102620	0.00939939	0	8.59248	0	0	0	0	0	0	0	0	0	0	0.754378	0	0	0	0	0	0	0	0	0	0	0	0	0	0	0	0	0	0	0	0	0	0	0	0	0	0	0	0	0	0	0	0	0	0	0
ENSMUSG00000022604	0	0	0	0	0.803615	3.06662	0	0	0.0420997	0.0175838	1.27241	0.0462246	0.273897	1.89709	1.06972	0.221127	0.100037	0	0	0.938163	0	0	0.0892667	0	0.0107859	0.417928	0.0418731	0.00923855	0.00912831	0	0.0114351	0.460635	0	0.00746151	0.00651121	0.00510041	0.00590359	0.00695671	0.0207626	0.00826528	0.458709	0.0213663	0.447071	0.79013	0.661124	0.0167071	0.0475826	0	0.00627175
ENSMUSG00000022602	0	0	0.0103656	0	6.12332	0	0	0	0	0	0	0	0	0.0439097	0.140278	0	0	0	0	0	0	0	0	0	0.0646592	0	0	0	0	0	0	0	0	0	0	0	0	0	0	0	0	0	0	0	0	0	0	0	0
ENSMUSG00000022601	0.0179839	7.07773	3.22838	2.08585	7.31596	5.07508	2.36753	4.97346	3.39984	6.56175	1.62512	2.39918	14.1473	21.073	16.3199	79.8793	53.2114	21.5183	12.0671	30.0686	25.188	12.7246	38.1962	6.07439	8.11641	5.23152	5.353	3.07208	3.32772	7.36254	16.9422	18.8461	20.9864	27.7155	11.8122	9.85582	11.2915	18.0866	11.3279	8.28603	9.06728	10.1969	5.53454	6.16608	5.28436	18.9713	0.527419	0.0434119	3.92389
ENSMUSG00000053025	0	0	0	0	0	0	0	0	0	0	0	0	0	0	0	0	0	0	0	0	0	0	0	0	0	0	0	0	0	0	0	0	0	0	0	0	0	0	0	0	0	0	0	0	0	0	0	0	0
ENSMUSG00000053024	0	0	0	0	0	0	0	3.17882	2.61801	1.18335	0	0.0390207	0.204353	0.0432821	0	0.720914	0	0	0.00563969	0	0.0157235	0	0	0	0.467389	1.32925	1.04746	0.191069	0.00898998	0.12181	0	0	0	0	0.0128251	0.0150693	0	0	0.00817919	0	0	0	0.0151826	0.0799973	0.104177	0.811727	0.367082	0	0
ENSMUSG00000001674	13.3423	28.8753	0.472187	18.6735	13.4266	18.6591	2.81447	26.9724	26.5001	35.6891	28.7821	20.8111	83.5561	106.013	92.9409	100.793	66.9941	41.2263	13.3345	66.0821	39.0031	28.7689	5.55309	93.2853	64.6803	77.4426	85.1428	19.5012	19.4369	16.2794	81.0219	29.4419	79.4191	53.1429	70.523	65.1806	72.5473	39.1246	68.3758	35.229	34.9769	22.314	35.7272	33.2184	26.5444	4.91178	5.99946	18.1785	39.0449
ENSMUSG00000099983	0	0	0	0	0	0	0	0	0	1.12897	0	0	1.71288	0.302325	0.551906	0	0	0	0	0	0	0	0	0	0	0	0	0	0	0	0	0	0	0	0	0	0	0	0	0	0	0	0	0	0	0	0	0	0
ENSMUSG00000070111	0	0	0	0	0	0	0	0	0.0651273	0	0	0	0	0	0	0	0	0	0	0	0	0	0	0	0	0.123652	0	0	0	0.111613	0	0	0	0	0	0	0	0	0	0	0.0103485	0	0	0	0	0	0	0	0
ENSMUSG00000008958	95.9656	44.5154	66.5708	46.4667	38.706	26.6067	39.5392	14.9906	13.7204	11.2756	15.1494	2.84333	17.7643	20.749	28.9726	1.93919	2.33333	4.12004	0.0576771	2.98099	1.20603	0.0349909	0.064221	0	8.71803	9.91962	8.39274	26.9847	58.658	27.4065	5.35561	0.162383	8.71007	0.770311	8.05006	4.66195	4.77174	0.595578	3.40867	3.12179	7.59432	5.27244	0.19409	0.371878	0.11653	45.1676	14.6372	16.8415	0.063169
ENSMUSG00000108060	0.0295148	0	0	0	0	0	0.774292	4.78431	1.41824	5.72609	0	8.85375	0	0	0	0	0	0	0	0	0	0	0	0	1.92576	0.623167	0.677088	18.0198	0.061502	1.52776	0	0	0	0	0	0	0	0	0	0	0	0	1.4801	4.32845	0.868594	0	0.106863	6.70905	0
ENSMUSG00000019429	0	0	0	0	0	0	6.05759	0	0	0.551881	0	0	0.0411314	0.108896	1.15963	0	0	0	0	0	0	0	0	0	0.962124	0	0	0	0	0	0	0	0	0	0	0	3.89106	0.034475	5.57676	5.65246	0.681961	0	1.18416	0	0	0	0	0	0
ENSMUSG00000001672	0	0	0	0	0	0	0	0.0200133	2.43323	2.66571	0	0	0	0.0204373	0	0	0	0	0	0	0	0	0	0	0.571802	0.802889	1.70578	0	3.84594	0.517657	0	0	0.118789	0	0	0	0.0494165	0	0.0695181	1.22227	0.79993	1.01348	0	0.0412078	0	0	0	0.0245877	1.08496
ENSMUSG00000019428	34.2167	35.0274	43.141	22.0052	29.7598	22.9431	10.2304	4.5567	8.12818	6.26124	10.1701	0.360724	9.18535	9.95849	5.59997	12.1101	22.7959	13.4699	11.4467	24.6599	37.9536	1.72906	15.5319	41.9336	5.34637	3.36832	3.99864	10.8596	7.40577	6.7564	7.26449	4.47336	4.73741	10.9748	13.4368	5.14922	23.4342	16.0592	19.6927	18.1937	24.547	12.8819	0.514633	0.463139	0.374521	11.4137	5.022	6.1509	10.9632
ENSMUSG00000028926	0	0.00670161	0	3.98603	5.77689	4.54541	3.66147	0.950501	1.4334	1.68714	0.0228753	0.0480808	0.141009	0.11733	0.172001	0	0	0	0	0	0	0	0.0371405	0.0230646	0.806275	0.329239	1.374	1.79378	0.203823	0.530329	0	0	0	0	0	0	0.106028	0	0	0.429285	0.559433	0.420039	0.183337	0.946288	0.0160457	0.0756908	1.25108	0.0128325	0
ENSMUSG00000028927	0	0	0	0	0	0	0	0.432652	1.46209	1.14634	0.0430698	0	0	0	0.721012	0.153312	0	0	0	0.0680483	0	0	0	0	0	0.0500924	0.12246	0	0.233592	0	0	0	0	0.081831	0.428454	0	0.0431634	0	0	0	0	0	0	0	0	0	0	0	0
ENSMUSG00000028920	0.0450962	0.437038	0.0801	5.23843	14.7636	2.60373	5.22695	13.9444	10.6985	10.888	16.1914	24.7375	4.98555	3.9021	5.66778	2.07227	0.0731713	3.77537	0.742774	0.528878	0.110939	0.010729	0.255991	5.22409	16.5718	9.91292	11.6515	19.5726	13.6022	17.4117	0.512069	5.19242	1.80786	0.483912	2.03097	1.88232	3.51879	1.31055	0.589916	0.191443	1.03591	0.478396	16.3421	21.0948	24.9298	52.4136	3.80844	3.81006	0.600441
ENSMUSG00000028923	43.3003	39.5358	53.9661	22.3795	18.9723	28.9865	0.0309307	1.48648	0.178057	1.2841	3.81358	1.17302	20.5672	27.0633	17.8341	0.135448	0.342932	3.84196	0	1.69737	1.08714	0.390841	0.377545	5.28939	2.07562	1.15618	1.1901	0.73849	0.378352	0	1.69273	1.00917	6.36519	0.596441	1.6771	6.65918	5.0162	2.59508	0.946629	9.39649	12.3582	8.82432	0.114103	1.68338	0.469755	0.0494628	0.774797	0.0260892	7.70573
ENSMUSG00000080834	0	0	0	0	0	0	0	0	0	0.775549	0	0.218441	0	0	0	0	0	0	0	0	0	0	0	0	0	1.13318	0	0	0	0	0	0	0	0	0	0	0	0	0	0	0	0	0	0	0	0	0	0	0
ENSMUSG00000026675	7.87492	8.82992	5.2647	0.0743853	5.75493	13.8904	12.5102	18.8389	12.082	11.6589	7.92456	6.66252	0.64072	3.97121	0.924205	1.31414	1.10591	0.742807	0.0308415	0.855489	0.343945	0.0124737	0	0	14.9487	14.4154	19.2744	0.381468	5.4571	5.88422	0.410579	2.62973	0.0191078	4.34009	1.02866	5.20092	2.95697	2.16061	2.29609	3.47217	5.06453	2.78096	10.0464	16.7567	14.575	6.84854	5.31047	2.40467	0.360301
ENSMUSG00000080836	0	0	0	0	0	0	0	0	0	0	0	0	1.16237	0	0	0.152551	0.737358	0	0.229134	0.148963	0.159706	0	0.255131	0.380253	0	0	0	0	1.27838	0	0	0.368629	0	0.149279	0	0	0.11811	0.417539	0	0	0.114715	0.213733	0	0	0	0	0	0	0.250952
ENSMUSG00000029030	42.575	0.112851	8.7063	53.5964	38.5461	119.233	141.077	118.021	106.923	111.917	113.54	153.483	5.69881	5.38844	11.1484	22.1261	13.6642	29.8236	22.8423	20.8449	48.3504	0.539542	52.1187	15.5358	113.511	79.3829	94.3977	72.5703	97.7449	61.5021	22.7599	19.9556	20.4013	20.0962	8.96796	48.6111	36.9879	15.3532	20.2297	43.0695	64.6549	67.4139	162.429	147.036	174.36	89.1075	101.74	103.904	5.84421
ENSMUSG00000029033	0.00498604	4.80851	4.54619	7.72836	2.87467	5.98743	0	0.0612296	1.57101	0.370253	5.43091	1.19505	0.0991921	0.837856	0.981646	0.455636	0.00898906	0.738517	0.0195535	0.012712	2.16697	0	0	0	0.386708	0.713522	0.386042	0.473185	0	0.281553	0.312368	0.581962	1.81714	0.433124	1.76752	3.05646	2.41899	0.142525	0.326119	0.409224	1.0083	0.474219	0.0263199	0.592541	0.395055	0.27573	0.595739	0	0.0107077
ENSMUSG00000025557	0	0	0	0	0	0	0	0	0	0	0	0	0	0	0.0392325	0	0	0	0	0	0	0	0	0	0	0	0	0	0	0	0	0	0	0	0	0.0448944	0.121249	0.0612337	0	0	0	0	0	0	0	0	0	0	0
ENSMUSG00000025555	0.0339103	1.67179	0.017209	3.46225	17.0312	13.5004	0.0866497	1.28497	2.75343	6.46542	2.63177	0.931061	1.81732	2.10193	0.521233	0.0126482	0	0.0311968	0	0.518729	0	0.0461013	0	0	6.79869	6.34147	5.79276	1.88492	7.72227	11.4892	0.0758725	0.106972	1.39474	1.76989	0.0540028	0.0423018	1.14574	0.392344	0.00688805	0.0137101	0.779911	0.0177208	3.08141	1.27389	1.6669	16.323	7.11669	0.043852	0
ENSMUSG00000029038	2.71681	2.4111	2.675	4.05041	6.99142	13.1089	3.66688	2.34641	4.22178	0.838856	0.802934	2.25021	81.9065	67.74	60.1452	2.80618	4.21622	1.08949	3.72707	13.371	6.33801	5.35088	2.91148	10.5569	2.60953	0.933853	2.39713	2.01479	4.41698	2.10733	22.6393	12.0863	14.0359	6.7124	11.5375	4.39716	6.49778	3.76919	3.50922	5.91458	9.08547	4.91451	5.56841	3.64863	7.6146	1.70793	1.5944	4.86459	7.18083
ENSMUSG00000025558	0.127289	0.0115721	1.45317	0.668542	0.687557	0.629846	3.25757	5.65133	3.94545	6.33424	5.83728	8.32456	1.2244	0.0900447	2.01739	2.15596	0	0.0420372	0.0255991	0.624088	1.01703	0	0	0	5.73775	5.79621	3.8841	6.10194	6.35558	4.81491	1.11182	0.679529	0.844536	2.40991	0.116428	0.570009	1.75499	0.186591	1.21588	0.369483	1.92241	1.08647	4.99635	6.54432	5.72614	7.76733	7.14346	8.43999	0.00700915
ENSMUSG00000026502	3.364	0.936086	1.66467	2.73675	8.85536	0.993303	37.7444	26.0498	26.0917	25.8738	17.568	45.8238	0.888768	1.55402	0.735995	0.992018	0.943177	0	2.84824	0.946331	1.82145	0	1.27621	0	26.694	23.4013	30.1801	22.4021	27.817	19.3096	0.572192	1.34608	2.19423	1.51584	2.5739	0.607413	0.567178	1.76139	0.265965	5.69913	5.21033	6.0406	45.8752	37.5044	39.0759	18.5479	30.3809	25.1075	0.495847
ENSMUSG00000036867	0	0	0	0	2.70989	0	0	0	0	0.150815	0	0	0.0237292	0	0.0955718	0	0	0	0	0	0	0	0	0	0	0.0783504	0	0	0.208781	0	0	0	0	0	0	0	0.0337564	0	0	0	0	0	0	0	0	0	0	0	0.25103
ENSMUSG00000000743	46.3212	105.901	92.5548	58.6599	69.7234	92.5053	0.557939	2.17735	8.38462	11.631	4.26078	4.43602	10.4513	24.9935	20.3328	1.22163	0.799138	6.02631	1.36813	2.80435	16.7382	0.195294	5.95004	0.106844	15.4007	12.4594	9.15661	3.14202	16.3437	14.6011	12.5993	25.0141	10.5603	4.34127	7.22901	0.501757	17.3401	5.14256	2.98794	12.1036	14.9077	12.7017	4.87473	8.36449	5.53757	33.3568	3.05378	20.6076	0.669873
ENSMUSG00000004843	179.225	106.391	241.88	84.0065	102.153	102.114	38.8027	75.4143	52.4101	53.1223	141.12	68.2115	1.19995	1.89882	0.899925	9.31328	0.131241	2.43777	16.4723	18.1513	25.3104	120.751	26.1927	31.8844	45.4905	27.8369	40.2471	43.8463	45.1434	116.539	14.879	0.229641	2.38774	16.0695	9.12138	114.244	73.3131	19.2135	89.079	460.218	368.833	269.969	46.305	40.8261	28.4437	46.1428	52.2266	0.131795	4.59619
ENSMUSG00000004842	0	0	0	0	0	0	0	0	0	0	0	0	0	0	0	0	0	0	0	0	0	0	0	0	0	0	0	0.130536	0	0	0	0	0	0	0	0	0.0556099	0	0	0	0.0135028	0	0	0	0	0	0	0	0
ENSMUSG00000036864	0	1.57593	0.00902265	0	0.936976	0	0.0272581	1.08542	1.05133	1.46807	0	0.895905	0.0216549	0.152884	0.069774	0	0	0.981386	0	0	0.0208273	0	0	0.0495888	1.32263	2.23442	1.09249	0	0.428693	0.0537834	0.298348	0.216328	0	0.70083	0.135905	0	0.631514	0	0.065005	1.87612	0	1.19854	0.563105	2.29269	2.51837	0.217949	1.30353	0	1.93087
ENSMUSG00000004846	1.23763	4.96199	3.16946	3.19781	4.50638	4.69594	0	0	0	0	0	0	2.22148	4.87145	2.4266	0.0618443	0.160138	0	0	0.150974	0.145676	0.056354	0	0.0192693	0.0656107	0	0	0	0	0.208992	0.046373	0.205483	0.0431627	0.332847	0	0.0206838	0.119705	0.437281	0.109459	0.318424	0.232527	0.411575	0	0.134757	0	0.0564606	0	0	0.152604
ENSMUSG00000004849	32.7744	51.8573	30.7216	73.1623	53.1721	50.423	0	0.388721	3.13402	0.830768	2.94689	0.110115	89.0618	113.468	63.3519	24.7623	44.9739	26.422	16.7824	19.0894	20.8654	37.4523	46.6231	53.364	4.72125	3.02752	2.75805	2.23379	5.44173	5.07022	14.7302	6.06812	6.92177	9.05169	15.1734	10.3336	32.88	14.5295	16.255	14.4716	13.5771	8.01645	2.05655	1.50841	3.27975	9.24003	3.76888	6.35536	23.6095
ENSMUSG00000026509	41.2092	21.2489	57.2573	74.9414	31.687	67.1473	0	0	0	0.00846442	0	0	0	0.0105778	0	0	0	0.108641	0	0	0.265145	1.61548	84.6219	32.4021	0.186915	0.00989413	0	0	0	0.565619	0	0.0133043	0	4.47179	0.159852	0.125216	8.6108	0.0301392	3.49013	30.0313	22.7795	8.43904	0.0111315	0	0	1.28679	0.481008	0	0
ENSMUSG00000006998	218.063	139.249	80.035	77.827	84.5583	86.5391	8.89028	14.6487	16.8001	15.9604	4.74094	33.8503	19.9641	35.0705	60.7154	7.59592	8.3633	6.57232	0.519779	5.87974	12.4264	6.81122	10.5622	13.1329	13.6328	16.1377	20.2199	9.16129	12.2005	12.396	13.1818	27.6787	15.8437	26.0747	21.4831	19.5482	33.7991	30.3567	23.2557	25.3762	26.8422	27.127	14.815	10.8248	15.7523	28.1684	18.1936	0.259955	7.18706
ENSMUSG00000054102	0.291956	0.118044	0.100076	0.0817533	0.0774408	0	79.5144	229.854	238.582	277.169	267.071	268.595	4.82558	5.7038	2.99008	0.0200599	0.152365	0	0	0	0.0210007	0	0	0	221.186	151.349	151.711	230.893	255.563	149.027	0.150416	0.751334	0.0560012	0.157037	7.48562	0	0.015531	0	0	0	0	0	326.096	239.414	335.384	148.194	409.879	147.907	0.0164996
ENSMUSG00000043155	0.0148337	7.92418	0	0	0.0299031	0	0.0530657	2.55026	0	0	0	0	26.2641	57.7778	54.7415	3.09838	12.8366	0.668691	12.6816	3.93316	10.0555	21.3867	0	0	0.876554	0.069599	1.10596	6.10026	0.139095	0.628228	15.3336	1.16984	0.702793	10.3085	8.96256	4.37817	17.9316	7.95037	19.5732	10.3694	10.2516	8.1394	1.40946	0	0	0.0282866	0	0.0447595	15.6731
ENSMUSG00000054945	0	1.1823	0	0	0	0	0	0	0	0.0418277	0	0	0	0	0.667961	12.0801	0	0.268429	0	0	0	0	10.9206	0	0	0	0	0	0	0	6.60994	0.131489	6.91189	0.42598	0.0464659	0	0	0	0.118534	0	0.941126	0	0	0	0	0	0	0	0
ENSMUSG00000054944	0	0	0	0	0	0	0	0	0	0	0	0	0	0	0	0	0	0	0	0	0.159228	0	0	0	0	0	0	0	0	0	0	0	0	0	0	0	0.0441588	0	0	0.680067	0	1.3052	0	0	0	0	0	0	0
ENSMUSG00000044730	0.124421	0.0113114	4.10827	0.4795	0.569165	0	0	0.0822723	0.0591294	0.00960421	0	0.0973842	3.19603	4.03272	5.98155	0	0.0258821	0	0	0.0854036	0	0	0	0	1.16647	0.112264	0.8508	0	0.0598303	1.41868	0.318537	0.271725	0.191843	0.379017	1.08826	0.00835749	0.222492	0.13679	0.0748471	0.0406302	1.73816	0.0700213	0	0.0121	0.0541656	3.76878	0.0129947	0	0.852977
ENSMUSG00000044737	0	0	0	0	0	0	0	0	0	1.01413	0	0	0	0	0	0	0	0	0	0	0	0	0	0	1.47742	1.13603	0.36225	1.9315	8.09446	4.16116	0	0	0	0	0	0	0.0425606	3.56085	0	0	0	0	0	0	0	9.9569	0.800419	1.96942	0
ENSMUSG00000044734	130.095	49.2385	113.589	0.14655	1.5409	0	7.48896	0	0	0.856875	0	10.4013	0	0	0	0	0	0	0	0	0	0	0	0	0	0	0	0.827794	0.0860965	0	0	0	0	0	0	0	1.28067	0.426493	0	0	0.081121	0	0.218104	0.104472	0	0	0	0	6.77312
ENSMUSG00000003868	36.9004	63.2901	32.5004	12.0812	31.6271	20.306	0.0744116	11.4436	11.8227	16.7194	6.71307	5.8321	59.4701	86.8883	84.9043	8.06489	15.5439	2.34419	9.72756	35.6108	41.0218	50.9971	14.5779	17.7337	15.326	14.4929	13.3312	17.9636	14.271	11.966	7.28939	24.6063	15.7679	15.6509	37.6106	10.7347	57.3743	45.9811	48.1794	32.6722	20.2357	30.5882	8.34487	11.7023	14.409	17.7303	14.6576	4.77008	30.5767
ENSMUSG00000015451	0	0	0	0	0	0.00336889	0	0	0	0	0	0	1.22546	0	0	0	0	0	0	0	0	0	0	0	0	0	0	0	0	0	0	0	0	0	0	0	0.514273	0	0	0	0.0592613	0	0	0	0	0	0	0	0
ENSMUSG00000015452	0	0	0	0	0	0.585913	0	0	0	0	0	0	0	0	0	0	0	0	0	0	0	11.627	0	0	0	0	0	0	0.156269	0	0	0	0	0.0319336	0	0	0	0	0	0	0	0	0	0	0	0	0	0	0
ENSMUSG00000003863	0.0151672	3.47158	9.69844	0	0	2.95065	0	0	0	0	0	0	0	0	0	0	0	0	2.38913	0.0515589	0	0	0	0	0	0	0.304453	0	0	0	0	0	0	0.245424	0	0	0	0.132474	0	1.05883	0.605498	2.79262	0	0	0	0	0	0	1.41146
ENSMUSG00000044068	0.0326143	2.32237	18.2865	17.9087	2.66275	0	0	0	0	0.343645	0.0219286	14.9519	1.43669	3.49691	1.47461	1.25602	0.44099	1.68026	6.73083	5.52953	3.78877	15.0145	2.91947	0.053064	2.0477	1.14768	1.37948	16.0175	1.80946	4.02867	6.03394	18.0561	8.08259	12.0408	8.14402	3.17548	4.08758	6.60362	9.495	3.55367	9.84513	5.39855	0	0	0	0.233223	0.0442819	0	3.60707
ENSMUSG00000003865	62.5836	101.457	70.0183	18.011	10.5773	3.95532	0.0399794	12.0496	6.11039	6.58297	7.79959	0.555931	0	2.85898	1.94441	1.32763	11.0814	0.0359848	0	0.45588	3.83369	0	0	0	15.5604	22.4555	14.6135	0.671707	8.50575	16.0528	0.0437586	3.22575	8.24766	0.528228	4.52232	0.00975884	4.68767	0.69215	2.16109	0	0.2633	4.57868	2.07951	11.4868	2.03658	12.4243	10.1512	28.5115	0.024
ENSMUSG00000027954	4.03594	0	2.49345	0.0259332	4.67231	0	0	3.44781	0.0903419	0.675003	0	1.35564	34.7013	10.8926	17.5081	0.114539	4.7717	3.86097	3.38342	0.857476	0.879345	0.0695803	0	0	0.702082	0.102915	0.503191	0.185033	3.15374	4.12868	0.973365	0.276774	2.93111	2.98884	1.98874	3.34552	0.561638	1.25399	1.20594	0.289696	1.26324	0	0.964884	0	0	0.752888	0.119126	0	2.10402
ENSMUSG00000027955	0.0418213	0.00988537	15.1703	4.33143	13.7842	19.4653	0.00997401	0	0	0	0	0	0	0	0	0	0	0	1.83143	0.0213248	0.144797	0	9.06994	6.57757	0	0.811055	0	0	0	0	0.0109168	0	0.152416	0.0712334	0.267293	2.55636	1.7528	0.431692	2.33499	12.0885	4.92112	20.9385	0	0	0	0	0.00757101	0	1.22145
ENSMUSG00000027956	0	5.10633	0	0	3.57366	0	0	0	0	0	0	0	1.61395	3.67627	0.931133	0.561032	0	1.33437	0.436386	4.3827	3.35626	6.59117	2.21167	0.249722	0	0	0	0.21849	0	0	0.661072	0.944142	0.335621	0.784282	0.256649	0	10.4559	1.86462	12.8432	20.6115	14.5549	15.3277	0	0	0	0	0	0	0
ENSMUSG00000029388	8.83362	29.3964	18.7596	12.6505	19.929	5.90525	225.102	102.876	85.8976	116.007	118.648	105.895	263.633	219.837	247.871	21.9811	18.1126	5.74215	13.2958	26.5658	15.1902	3.10806	14.6232	6.95004	82.7106	112.495	97.0729	46.4754	41.6755	69.4513	30.5287	46.0837	32.156	31.0459	27.8547	28.6277	52.334	26.8462	35.8972	18.4569	17.3028	10.2024	79.9884	65.9853	101.137	50.8907	97.3299	16.3933	9.5075
ENSMUSG00000040548	14.4982	13.6296	4.48945	0.0212777	0.624008	0	0.635228	3.54786	1.95687	0.269689	0.0645352	0.0434061	7.54246	6.83679	12.7225	6.02704	2.54373	0.618118	0.865746	2.4104	2.70229	1.83827	1.92794	0.421647	0.0177244	0.562933	2.54596	0.227725	0.210007	0.06775	4.26561	1.68045	4.72239	6.7438	2.78196	2.1708	2.58055	3.62391	1.4603	4.10185	2.12004	4.68734	0.848668	0.570331	0.315062	0.0274547	0.286705	0	4.20498
ENSMUSG00000040549	6.41144	5.44825	4.41389	7.47829	3.31243	0.888263	5.91866	14.302	8.53245	8.36649	0.182548	23.5458	16.7183	14.1297	7.87297	13.2176	0.428294	5.71888	3.07222	2.88418	2.38871	4.95897	0.271687	0.0552175	6.34017	4.75714	3.74681	3.51602	6.80669	3.73303	1.50603	4.8801	6.99854	17.0021	1.87272	3.50686	3.12722	1.74485	1.66884	3.22565	3.24276	9.65242	14.5409	11.2057	11.2297	1.5532	9.72267	2.84173	2.67237
ENSMUSG00000027952	13.0129	66.5949	48.9464	18.9083	29.2873	34.2109	0	2.14859	0	0	10.5875	0	2.04226	3.44788	1.68085	0	0.253473	0	2.45052	13.0237	32.3241	145.952	91.4746	0.254168	0.403865	0.329833	0	0.197671	2.00196	0	18.7784	13.9461	10.5326	10.7763	25.2163	0.873043	31.6104	15.0337	17.9697	169.729	131.302	14.4577	0	0.710996	0.0353642	0	0	0	0.503223
ENSMUSG00000027953	0.0182538	7.96058	4.92821	9.79262	10.1929	7.92938	0	0	0	0.183174	0	0	0	0.366254	0	0	0	0	0	0	0	0	0	0.0593983	0	0	0	0	0	0	0	0	0	0	0	0	0	0.0434818	0	0.103322	0.931804	1.06837	0	0	0	0	0	0	0
ENSMUSG00000029381	0.00407679	0	0.837567	0	0	0	0	0.230294	0.919316	1.61186	0.0548215	0.00460908	0.330207	0.250509	0.443316	0.239495	0.143322	0.091889	0.451653	0.587253	0.401164	0	0	0.431145	2.83817	2.35753	2.89341	0.0193448	3.243	1.87045	0.45494	0.604441	0	1.69258	0	0.0213597	0.548033	0.237924	0.539094	3.16715	0.912476	0.76057	1.09753	0.613339	0.189194	1.61312	0.204804	0.00615068	0.109438
ENSMUSG00000094168	0	0	0	0	0	0	0	0	0	0	0	100.174	0	7.45734	22.4626	0	0	13.4035	0	0	0	0	0	0	0	0	0	0	0	0	0	21.573	0	213.466	100.763	0	0.601051	65.8691	0	0	0	0	0	0	0	0	0	0	0
ENSMUSG00000040540	0	0	0	0.380834	0	0.232304	0	0	0	0.0663046	0	0	0	0	0	0	0	0	0	0	0	0	0	0	0	0	0	0	0.413051	0	0	0.208435	0	0	0	0	0.0667834	0	0	0.467498	0.648634	0	0	0	0	0	0	0.199373	0.0709482
ENSMUSG00000027959	0.00437184	0.0206676	3.98618	0.00387664	0.00440657	0	0.0156397	1.54619	1.9717	4.30812	0.0352735	2.5603	2.08736	5.75656	4.80404	0.547899	2.81379	10.4733	2.66602	7.30069	4.69632	14.1977	0.01909	15.0228	2.93863	3.97941	4.26245	6.99793	1.22984	2.43785	10.9898	1.62736	4.31785	1.86534	4.17178	0.427571	5.00205	5.81103	6.4338	2.85815	5.42475	4.81373	1.0385	3.90216	3.8103	9.6706	0.819146	1.50385	5.11682
ENSMUSG00000029385	20.3373	2.74082	16.6392	0.0173902	0.13343	4.74609	1.47332	9.00722	6.65382	10.0762	11.6829	4.25707	0.222945	0	0	0.0384034	0.00883919	0.15787	0	0	0	0	0	0	15.7355	13.814	20.4425	9.97284	14.6352	13.8776	0.115185	2.55197	0.160816	1.90403	1.14777	5.33454	0.227954	1.70514	0.139427	4.19053	1.03962	4.80661	14.6875	17.9014	18.369	7.57303	15.5638	15.6078	0.547515
ENSMUSG00000040543	0	0	0	0	0	0	0	0	0	0.0766067	0	0	0	0	0	0	0	0	0	0	0	0	0	0	0	0	0	0	0	0.192447	0	0	0	0	0	0	0	0	0	0	0	0	0	0	0	0	0	0	0
ENSMUSG00000043153	0	0	0	0	1.92518	0	0	0	2.00767	0	0	4.88113	0	0	0	0	0	0.192191	0	0	3.67087	0	0	0	0.0367403	0.0466753	1.02696	0.0629389	0	0	0	0	0	0.228747	0.510123	9.36439	2.77511	0	0.0565793	5.32114	0.898443	0	3.91219	0	0.24772	0	0	0	0
ENSMUSG00000028986	3.25122	0.0159771	15.1354	9.40405	13.9803	13.4189	0	0	0	0	0	0	13.3317	19.0719	9.37724	8.75343	12.2591	7.53052	9.82105	18.4737	18.9377	0.755822	0.0295151	14.2967	0	0.0317142	0.0581485	0.235206	0	3.24434	1.66737	5.84238	3.17779	15.8016	7.36924	17.3294	11.0403	11.1581	10.3702	11.7265	11.6784	7.39304	1.80186	1.58946	0.0306031	10.3631	0.0367096	0.285538	0
ENSMUSG00000105937	0	0	0	0	0	0	22.018	0	0	0	0	0	0	0	0	0	0	0	0	0	0	0	0	0	0	0	0	0	0	0	0	0	0	0	0	0	0	0	0	0	0	0	0.235432	5.18751	2.82701	0	0	0	0
ENSMUSG00000024601	53.4679	10.9947	5.42756	206.515	166.782	156.646	1.19523	6.41083	7.13853	7.41794	1.46017	0.259691	5.2818	2.17348	0.764873	1.14494	1.05411	6.5221	7.88202	9.58295	13.8985	46.0541	43.4028	0.169875	2.81494	7.64215	6.13773	1.08995	11.3569	5.60102	3.39318	23.5166	3.99541	9.70996	9.12509	21.3161	29.3373	7.16284	27.5982	102.329	57.3772	30.7075	1.73611	8.18399	8.31984	2.19009	5.67043	0.0315045	7.95987
ENSMUSG00000024600	0	0	0	2.80736	0.488438	1.9435	0	0	0.088706	0	0.0579233	0	0	0	0	0	0	0	0	0	0	0	0	0	0	0	0.648479	0	0	0.0760109	0	0	0	0	0	0	0.174147	0	0	0	0	0	0	0.408429	0.950734	0	0	0	0
ENSMUSG00000028382	47.4454	29.5802	35.1952	17.1178	20.5792	17.774	36.1037	24.128	22.3602	33.4949	36.1099	34.145	2.47067	2.06373	1.28584	7.42587	6.43687	11.6807	11.2379	10.1699	16.5849	37.5016	12.263	32.6077	42.9283	35.8625	32.9414	62.5163	42.7495	55.1763	10.436	10.5069	3.80717	21.6535	5.85456	18.7503	20.1191	12.3569	18.2516	46.9393	31.5798	36.5909	22.0292	49.9875	28.6049	25.6783	34.3903	23.6841	8.53569
ENSMUSG00000059659	0	0	0	0	0	0	0	0	0	0.614494	0	0	0	0	0.392523	0	0	0	0	0	0	0	0	0	0	0	0.0702395	0	0.0574207	0.259342	0	0	0.200854	0	0	0	0.222815	0	0	0	0.228432	0	0	0	0	1.2261	0	0.0184774	0
ENSMUSG00000024604	3.05801	5.10718	2.30325	5.93445	3.31473	1.59801	4.0351	5.35591	3.11779	2.77689	3.0066	0.419408	11.8822	11.4542	9.12382	1.178	0.234985	0.161419	0.314555	0.230059	0.260353	0.166977	0.087561	0.326257	8.35013	9.1733	8.97034	2.3312	3.43158	1.41541	2.08068	0.158142	0.383673	1.03746	1.19593	4.11493	0.982985	0.417956	1.0407	0.99315	1.22047	0.238398	0.860044	3.30837	0.89654	1.81632	3.94779	0.605067	0.226083
ENSMUSG00000028386	0	0	0	0	0	0	0	0	0	0.0379151	0	0	0	0	0	0	0	0	0	0	0	0	0	0	0	0	0	0	0	0	0	0	0	0	0	0	0	0	0	0	0	0	0	0	0	0	0	0	0
ENSMUSG00000024608	148.418	112.133	195.826	244.593	166.318	147.439	35.1381	14.4839	13.6179	9.54614	32.8128	22.8217	280.524	281.218	296.26	941.106	901.896	1130.99	645.887	1191.13	1297.28	1211.49	2382.17	2428.81	13.6393	9.16273	9.42574	24.3438	30.7012	25.1122	297.457	219.64	255.09	254.51	199.162	184.306	328.163	415.443	503.744	550.664	773.134	453.236	23.6792	33.2938	38.8685	27.1369	25.3073	13.0687	745.174
ENSMUSG00000051469	8.41933	19.1898	14.29	2.95523	4.45601	10.1553	0.0305312	1.39392	0.413029	2.67206	2.2035	0.0289466	0.436593	3.44624	2.25664	0.0222831	0	0.0274807	1.43919	0.315505	0.664853	0	0.242234	0.361031	5.61059	8.16888	7.32981	1.78188	0.706915	2.34942	0.0668345	0.363456	5.55203	0.261661	0.00951399	0.0670731	2.12203	0.0203299	2.93062	1.55793	0.854572	2.45076	0.551881	4.04619	7.07123	5.63102	2.49136	0.0257522	1.34712
ENSMUSG00000059657	0	0	0	0	0	0	0	0	0	0	0	0	0	0.162116	0.147975	0	0	0	0	0	2.82688	0	0	0	0	0	0	0	0	0	1.51855	0	0	0	0	0	0.261326	0	0.367629	0.365868	0	0	0	0	0	0	0	0	0
ENSMUSG00000059654	0.0888055	0	0	9.29207	58.2716	710.918	0.63538	25.8824	15.545	21.447	78.4183	0.669337	0	2.07882	0	0	0	10.1035	6.38483	0	0	0	0	0	4.26375	1.25001	5.00825	0.37457	0.462626	5.64154	0	0	0	0.226891	5.93982	0	0	2.32695	4.54574	0.0837774	2.49911	0.21657	1.40634	0	17.8252	0.169344	2.00958	0.535926	0
ENSMUSG00000040093	0.320937	0	0	0	0	1.88257	0	0	0	0	0	0	0.709413	0.0127767	0.0932976	0	0	0	0	0.0129879	0.389887	0	0	0	0	0	0	0	0.318457	0.0719159	2.992	2.63549	1.63379	0.182215	1.04491	1.35232	0.350127	0	0.159355	0	0.150027	0	0	0	0	0.00971428	0	0	0.470422
ENSMUSG00000040097	2.40903	0	3.17195	4.50347	5.20969	1.75574	0	0	0	0.108243	0	0	0	1.71341	0	0	0.0162057	0	0	0	0	0	0	0.0877507	1.12874	0.147614	0.979507	0.0284356	0	0.824835	0	0	2.58803	0.0918641	0	0.470961	0	0.0428245	0	0	0.0529453	0.32882	0	0	0.142443	0	0	0	0.057912
ENSMUSG00000052848	0	0	0	0	0	0	0	0	0.0762432	0	0	0	0	0	0	0	0	0	0	0	0	0	0	0	0	0	0	0	0.324017	3.60631	0	0	0	0	0	0	0	0	0	0	0	0	0	0	0	0	0.100535	0.647935	0
ENSMUSG00000105939	0	0	2.18196	0.456325	1.48918	0	0	0	0	0	0	0	0	0	0	0	0	0	0	0	0	0	0	0	0	0	0	0	0	0	0	0	0	0	0	0	0.13423	0	0	0	0	0	0	0	0	0	0	0	0
ENSMUSG00000083927	0	0	0	0	0.161998	1.88354	0	0	1.65491	0.322563	0.216125	0	0	0	0	0.839262	0	0	0	0	0	0	0	0	0	0	0.23044	0	0	0	0	0	0	0	0	0	0	0	0.114263	0	0	0	0	0	0	0	0	0	0
ENSMUSG00000051793	0	0	0	0	0	0	0	0	0	0.444776	0	0	0	0	0	0	0	0	0	0	0	0	0	0	0	0	0	0	0	0	0	0	0	0	0	0	0	0	0	0	0	0	0	0	0	0	0	0	0
ENSMUSG00000051790	0.0138773	0.180411	1.95	8.79015	4.66717	4.23929	0	0	0	0	0	0	0	0	0	0	0	0.148947	0	0	0	0	0	0	0	0.0108519	0	0	0	0.0653024	0	0	0.994647	0.780019	0.495037	0.24236	0	0	0	0	0	0	0	0	0	0.0970303	0	0.0139578	0
ENSMUSG00000022505	19.86	8.37553	0.0276345	39.2906	107.044	39.7421	27.9121	23.5956	24.1901	26.3382	13.7872	20.0873	0.862217	2.53636	1.70962	0.264038	0.0420735	0.450867	1.37281	3.3121	2.33896	17.5822	45.7889	12.5301	38.642	40.3679	57.0617	13.9283	17.6282	15.6491	1.85801	0.0981581	0.538661	7.61211	3.31264	16.0176	10.3472	0.926516	2.96433	10.8979	22.8333	27.4035	14.0027	23.3281	17.0642	8.69275	12.4843	12.7926	14.6677
ENSMUSG00000020838	0	0.00698005	0	0	0	0	0.0211279	3.17668	3.1501	3.99452	0.0158838	0.534169	0	0.50363	0.25689	0.0616805	1.38419	1.71152	0.173709	0	1.50133	0	0	0	3.96984	5.56982	2.38796	0.149464	2.39981	3.12658	0	0	0.667249	0.0150893	1.02707	0	0.393979	0	0.831363	0	0	0	0.919695	0.0896003	0.147068	8.98725	3.27168	0.855399	0
ENSMUSG00000037958	19.5537	26.0736	29.7311	5.89952	10.3787	31.7298	31.7695	126.973	107.559	59.4801	27.2167	6.83801	7.14822	9.36073	8.44288	18.6034	31.7418	9.54757	19.9155	26.4589	30.484	0.93007	3.80053	45.5071	193.522	168.453	184.206	13.9299	8.27667	2.23874	38.1517	22.9422	39.1932	32.8846	19.1584	25.493	32.0422	11.1394	17.158	27.075	23.8947	21.7473	42.0312	53.7128	30.1558	0.0281307	0.901322	0	14.8897
ENSMUSG00000003518	18.6383	3.30316	3.41105	9.96391	10.4561	22.0326	0	0	0	0	0	0	1.39694	0.315368	0.170098	0	0	0.147229	0	0.0145718	0.0781136	0.979058	0.798634	0.0557954	0.147762	0	0	0	0	0	0.201414	2.56025	0.39577	0.248246	0.101943	3.05445	0.27729	0.381213	0.471353	5.1277	4.3203	5.77052	0	0	0	0	0.0310408	0	0.969666
ENSMUSG00000046785	26.0579	13.326	13.1969	10.9057	0.274808	8.20536	0	0	0	0	0	0.244903	0.668706	1.48002	0	0.00975137	0.2828	0.288622	0.842184	2.17102	0.0102087	0.00888569	17.1565	12.4692	0.358635	0	0	8.74293	7.63466	3.1635	3.40736	23.5045	13.4345	14.2465	1.64873	0	2.06865	2.6423	3.28187	13.0858	2.40515	7.78747	0.00985757	0	0	11.2599	0.0101419	0	4.99687
ENSMUSG00000037953	0	0	0	0	0.00978332	0	0	0	1.01942	0	0	0	0	0	0	0	0	0	0	0	0	0	0	0	0	1.29792	0	0	0	0	0	0	0	0	0	0	0	0	0	0	0	0	0	0	0	0	0	0	0
ENSMUSG00000037957	0.0717684	5.89217	2.66282	2.53284	0.86324	2.17559	98.5548	112.834	110.907	86.4992	61.3151	59.1557	8.72973	9.04801	13.4944	3.94752	0.491672	0.277308	0.440939	4.54998	0.0392342	0.136598	0.125353	4.79528	61.0518	72.3415	64.2239	62.5096	56.0809	38.5677	3.97163	7.36546	2.92944	1.19797	1.6001	1.33696	3.42383	1.66399	5.64655	6.79758	4.30235	2.50281	92.2111	70.0706	107.781	47.0968	73.4851	64.7499	8.97007
ENSMUSG00000083407	0.0561007	0	0	0	0	0	59.0038	65.4482	33.7352	49.8786	3.62111	34.5035	0	0	0	0	0	0	0	0	0	0	0	0	31.4935	9.73919	20.1092	0.177469	25.6013	41.1829	0	0	0	0	0	0	0	0	0	0	0	0	47.8267	53.3362	37.8459	36.159	80.5883	92.2571	0
ENSMUSG00000057123	0	0.00550411	0	0	0	0	0	0.972246	0.239769	0.373872	0	0	0	0	0	0	0	0	0	0	0	0	0	0	0.0516002	0.808492	0.0267096	0	1.81959	0	0	0	0	0	0	0	0	0	0	0	0	0	1.04481	0.518131	0.959393	0	0.923192	0	0
ENSMUSG00000047787	0	0.00539795	7.86375	0.00809998	0	0	0	0.74036	0.82771	0.311662	0.0122836	0.0206547	0.181725	0	0.010456	0.059625	0	0	0.0626902	0.209601	0	0.325991	0	0	1.41694	1.20006	2.3575	1.58932	0.628141	3.67522	0	0	0	0	0.010183	0.119649	0.0553964	0.0326392	0.0909189	0	0.573907	4.05995	0.47014	0	0.0620367	0.0435476	0.558115	1.46085	0
ENSMUSG00000047786	0	0	0	0	0	0	0	0	0.337006	0	0.0628739	0	0	0.273624	0	0	0	0	0	0	0	0	0	0	0.0287803	0.0365628	0	0	0	0	0	0	0	0.0995484	0	0	0	0.222752	0	0	0	1.73887	0	0.433486	0	0	1.48126	0	0
ENSMUSG00000047789	0.00901619	2.085	2.38795	2.13997	1.33288	4.24533	0.68809	2.36942	2.54376	1.74921	0.0404142	0.0067956	0	0	0.29585	0	0.0108365	0	0	0.0229869	0.0739342	5.12674	0	1.26157	4.53977	2.62986	4.13675	5.37161	0.0375754	0.212137	0	0	0	0.153571	1.15251	2.77135	0.461724	0.622839	0.226486	0.705973	1.12112	2.95736	2.36383	7.83476	1.38792	0.246434	1.08543	3.24653	0.903585
ENSMUSG00000105744	0	0	0	0	0	0	0	0	0	0	0	0	0	1.71464	0	0	0	0	0	0	0	0	0	0	0	0	0	0	0	0.689369	0	0	0	0	0	0	0.394851	0	0	0	0	0	0	0	0	0.74495	0	0	0
ENSMUSG00000038982	23.2294	55.642	80.0801	0.0403096	10.6913	0	22.984	3.57276	10.0793	8.21111	1.95614	11.8207	1.89484	7.22087	5.13404	0	5.19049	27.6159	0.0594244	6.56755	13.7096	1.00943	14.4905	0.24654	5.09268	8.53159	22.0737	30.5824	0	7.80791	16.1976	21.3669	0.662691	0.348431	15.7433	1.87893	10.874	1.84086	14.0693	15.3099	33.6478	19.1789	20.117	19.3487	4.56228	0.0288953	4.03246	2.60619	31.2722
ENSMUSG00000027244	26.8581	49.3441	57.6513	16.2158	10.831	20.4813	0.0219163	1.97111	2.42235	8.15192	1.08745	2.78437	33.5687	33.7424	26.1989	13.8841	5.04754	3.66914	18.2714	12.7298	15.1717	0.918259	1.44458	8.67191	4.97778	4.36918	6.72851	9.90329	28.1107	8.38922	50.6148	18.7269	23.3544	17.1394	32.0985	9.64018	48.6331	17.089	35.9067	19.6619	16.8516	16.3374	2.66801	3.77972	0.166425	0.537394	3.39377	1.8301	27.2342
ENSMUSG00000027245	0.101402	0	0.0480296	0	0.0153312	0	0	0	0	0	0	0	0.144092	0.127162	0.11607	0	0	0	0	0	0	0	0	0	0	0	0	0	0.0475423	0	0	0	0	0	0.0452158	0	0.0409963	0	0.00720909	0	0	0	0	0	0	0	0	0	0.0108882
ENSMUSG00000027246	0	0	0	0	0	0	0	0.0300109	0	0.0490472	0	0	0.659812	1.13392	2.96517	0	0	0	0	0	0	0	0	0	0.0451285	0	0	0	0	0	0	0	0	0	0	0	0	0	0	0.0345821	0	0	0	0	0.442585	0	0	0	0
ENSMUSG00000027247	45.201	67.1667	16.7444	73.2571	71.763	51.5763	0.0447862	8.56331	4.56338	4.48498	0.117845	3.46771	25.1016	37.2396	18.9302	15.1014	11.8608	5.32111	3.38765	16.2145	13.8249	1.54883	1.23	8.3106	9.64041	6.93131	6.92874	2.53463	3.4631	4.77189	7.64709	13.2893	15.3076	28.3555	24.5208	3.17033	28.4076	14.7618	23.5418	16.4402	11.5525	19.4864	1.3052	10.8103	12.3992	3.24676	14.6523	2.09657	5.64598
ENSMUSG00000040838	0	0	0	0	0	0	0	0	0	0	0	0	0.403031	0	0	0	0	0	0	0	0	0	0	0	0	0.0166344	0	0	0.531909	0	0	0	0	0	0	0	0	0.371588	0	0	0	0	0	0	0	0	0	0	0
ENSMUSG00000061833	0.0403621	0	0	0.429482	0	0	0	0	0	0	0	0	0.458836	0	0	0	0.145533	1.29963	0.0791429	0.823231	0.110325	0	0	0.262679	0	0	0	0	0	0	0	0	0	0.721853	0.0899883	0.211471	0.734315	0.576872	1.03302	0	0.31698	0.147647	0	0	0	0	0	0	0.0866788
ENSMUSG00000027242	0.19948	2.96452	0.0150773	0.0451621	0.0513357	0.0298439	9.21625	36.1924	35.8446	44.7286	29.3814	16.8424	2.21944	1.14965	2.05015	1.38518	0.030607	0.136662	0	0.302983	0.301631	0.817913	0.481856	4.84764	70.5536	83.1999	89.1752	16.0847	8.63623	7.99887	0.614886	0.334718	1.34572	0.639781	0.454209	0.0296495	0.343185	0.0202202	0.452612	0.0600593	0.833297	0.931545	35.7796	51.8447	32.4753	3.77154	23.4077	31.4148	0.0182294
ENSMUSG00000027243	6.17761	0	2.8013	0.0127392	0.690244	1.2272	0.0171315	1.91714	0.0788956	0.105722	1.28793	0	3.72911	1.70553	2.79558	0	0.0259007	0	0.262922	1.69709	3.84839	0.216473	0	0.0311661	1.52103	1.24703	0.411972	0.287832	0.254461	0.642243	3.84393	3.51985	1.11698	0.0244702	0.501812	0.0919982	1.05517	0.809922	1.62058	1.17912	0.385489	1.10363	2.28775	0.230064	0.130091	0.00913191	3.45907	0.0288998	0.421652
ENSMUSG00000040836	0	0	0	0	0.0271198	0	0	0	0	0	0.020675	0.973413	16.0362	6.51687	10.2513	18.3954	8.41953	5.09915	1.81639	5.63481	4.48623	0.896188	0.0671359	0	0	0.0360691	0	0	1.16538	0.379836	29.062	21.6557	15.8995	68.3404	24.1665	9.43159	23.4187	10.4837	5.69486	1.66438	2.69413	8.22544	0.152175	0	0	1.04081	0.0104376	0	27.6031
ENSMUSG00000094678	0	0	0	0	0.0290028	0	0	0	0	0.173248	0	0	0	0	0	0	0	0	0	0	0	0	0	0	0	0	0	0	0	0	0	0	0	0	0	0	0	0	0	0	0	0	0	0	0	0	0	0	0
ENSMUSG00000027248	1126.08	1348.18	1307.94	687.36	481.013	867.431	21.836	50.4811	32.7421	66.3164	12.9541	1.77341	250.494	213.258	239.406	135.33	94.4137	74.17	24.606	137.19	85.985	99.2816	174.438	357.827	118.856	79.1978	108.028	4.4767	19.4252	22.7459	116.329	92.0804	81.805	307.74	65.3643	88.3187	41.8074	139.023	40.3769	96.4116	75.018	74.7193	6.09767	15.2614	14.7443	11.8347	3.72708	3.72991	123.211
ENSMUSG00000027249	0	0	0	0	0.522543	0	1.22945	0.515032	0.251911	0.759891	0.250656	0.0790266	0.281429	0.219143	0.52007	0	0.0210032	0.187561	0.0114218	0.193062	1.03493	0	0	0.473868	0.47329	0.423624	0.283962	0	0.728278	0	0	0.0918763	0.488267	0.178589	0.012987	0.325538	0.0588752	0.346889	0.107672	0	0.0114365	0.170466	0.922457	0.117829	1.1736	0.0333233	3.24263	0.0527293	0.225169
ENSMUSG00000058603	0	0	0	0.0573162	0.260605	0	0	0	0	0	0	0	0	0.324232	0.147975	0.337529	1.28185	1.24878	1.77441	3.4607	2.47352	0.461347	1.12899	0.210333	0	0	0	0	0	0	0	0.407807	0	1.32116	0	0	0.522653	1.0778	0.183814	0.365868	0.888347	0.472898	0	0	0	0.123259	0	0	0.416435
ENSMUSG00000058600	1.338	1.03677	1.61585	3.49648	5.11765	4.37531	1.83853	0.435257	0.164231	0	0.047662	0.460823	44.5483	34.3803	39.9012	4.62706	2.28441	2.11134	5.61204	8.04245	3.87526	1.91841	2.39891	6.05509	1.1454	0.353388	0.254095	3.44778	1.41251	3.87782	6.76559	2.23618	4.45649	6.42948	6.2428	8.61968	5.05121	5.25574	4.7373	3.00933	4.54066	1.97724	0.561294	0.26886	0.100296	0.946235	0.0240618	0.106949	6.83147
ENSMUSG00000058607	0	0	0	0	0	0	0	0	0	0	0	0	7.64544	2.84089	0	0	0	0	0	0	0	0	0	0	0	0	0	0	0	0	0	0	0	0	0	0	0	0	0	0	0	0	0	0	0	0	0	0	0
ENSMUSG00000038664	2.29951	1.60068	4.54476	0.81648	4.10718	2.49237	0.00697135	0.23213	0.553815	0.377418	0.0759948	0.733658	0.85013	0.982401	0.649108	1.19823	0.0140531	0.0501985	0.0152845	0.166439	0.0532665	0	0	0.193408	0.770097	0.507456	0.391171	0.243503	2.10447	0.337004	0.141161	0.519455	0.0142042	0.338563	0.280237	1.2099	0.230449	0.225138	0.236909	0.432943	0.564343	0.509694	0.60178	0.268544	0.756574	0.471941	0.383653	0	0.401757
ENSMUSG00000061838	12.4626	7.66892	0.0342716	17.7338	7.3689	24.3806	16.2761	25.0783	17.8212	19.517	36.7087	35.7446	4.26075	4.05048	3.64415	7.72287	3.71511	6.18797	4.2563	20.1739	7.3731	7.20253	20.802	7.45898	9.44917	9.72296	10.2747	11.2065	7.16473	29.377	0.339974	6.5736	0.527396	1.2127	11.615	1.62759	16.1242	7.05972	8.87247	29.2585	20.1157	5.90769	23.6654	12.192	14.519	38.5561	21.1257	16.8374	7.07318
ENSMUSG00000083004	0	0	0	0.0394168	0	0	0	0	0	0	0	0.502558	0	0	0	0.116061	0	0	0	0	0	0	0	0	0	0	0	1.68743	0	0	0	0	0	0	0	0	0	0	0	0	0	0	0	0	0	0	0	0	0
ENSMUSG00000001909	8.15193	11.8813	5.78376	13.8513	13.4093	2.80488	0.318798	2.95997	2.32459	1.09866	4.13146	2.60033	1.61607	9.38731	5.88717	0.0221594	2.94546	4.04457	0.108172	2.80215	0.962747	0.0807687	0	7.45672	0.736613	1.72227	2.77449	0.187938	3.07725	3.41471	5.61617	1.64655	6.00065	2.48282	2.14769	0.770765	6.87977	1.02096	2.08772	1.66938	4.21582	1.86279	0.112004	1.08373	0.403475	2.12014	1.7746	4.60968	0.656153
ENSMUSG00000083009	0	0	0	0	0	0	0	0	0	1.39137	0	0	0	0	0	0	0	0	0	0	0	0	0	0	0	0	0	0	0	0	0	0	0	0	0	0	0.140141	1.15599	0	0	0	0	0	0	0	0	0	0	0
ENSMUSG00000106020	0	0	0	0	0	0	0	0	0	0	0	0	0	0	0	0	0	0	0	0	0	0	0	0	0	0	0	0	0	0	0	0	0	0	0	0	0	0	0	0	0.338091	0	0	0	0	0	0	0	0
ENSMUSG00000038665	0	0	0	0	0	0	0	0.0315879	0.520892	0	0.0461196	0	0	0.60213	0	0	0	0	0	0	0	0	0	0	0.0158333	0.110631	0.688442	0	0.1072	0.695996	0.0167863	0	0	0	0.0860237	0	0	0	0	0	0	0	0	0.0867198	0.359086	0	0	0	0
ENSMUSG00000045929	0	0	3.95029	0	0	0	0	0	0	0	0	0	0	0	0	0	0	0	0	0	0	0	0	0	0	0	0	0	0	0	0	0	0	0	0	0	0.0242577	0	0	0	0	0	0	0	0	0	0	0	0
ENSMUSG00000045928	0	0	0	0	0	0	0	0	0.267292	0.441704	0	5.53785	0	0	0	0	0	0	0	0	0	0	0	0	0.395993	0.0132388	0	0.0178517	1.26999	0.0796656	0	3.18652	0	0	0	0.0689889	0	0	0	0	0	0	0	0.0285378	0	0	0	0	0
ENSMUSG00000106621	0	0	0	0	0	0	0	0	0.0498269	0	0	0	0	0	0	0	0	0	0	0.0616865	0	0	0	0	5.98708	0.0567616	1.80394	0	1.81503	6.66058	0.757901	0	0	0	2.15777	0	0.293461	0	0.0344029	0	0	0	0.447022	0.183535	0.38341	4.38315	3.35081	1.60616	0
ENSMUSG00000059552	45.4623	23.3544	25.8984	47.5282	83.3651	40.8843	29.6777	18.2467	6.03538	16.6365	22.7029	0.613308	32.3762	88.0556	47.4796	8.82641	3.95973	0.426035	2.99653	9.20915	5.44297	0.125915	4.01537	0.409019	12.3875	19.043	22.0061	3.87164	11.3523	6.5375	14.3765	18.4484	13.984	14.2317	9.64626	8.31873	35.3587	7.09146	13.2256	6.12244	5.16951	3.14603	6.44308	2.27495	3.84889	13.0064	9.89846	16.0295	13.5821
ENSMUSG00000059555	0	0	0.959938	0.0071884	0	0	0	0	0	0.0162698	0	0	0	0.264316	1.02072	0	0	0	0.0317914	0.186013	0	0	0	0	0.0598797	0.266251	0	0	0	0.0572212	0.0634837	0.281301	2.15674	0	0	0	0.655493	0	0.253587	1.74367	2.43518	0	0	0.163982	0	0	0	0	0.104456
ENSMUSG00000059554	9.60617	4.42815	14.005	6.14037	7.29826	3.68911	34.2033	15.0562	6.35868	11.0168	0.315656	8.8394	5.49093	8.46876	7.00664	2.49867	0.0325535	0.232566	0.035406	5.50129	5.40448	0.0644392	0	0	23.1741	24.3149	36.1418	14.1374	15.2386	30.9076	12.6202	4.38599	17.6034	4.59028	3.42192	0.630703	5.1284	3.05388	5.2761	3.80718	8.77429	0.891709	14.9647	16.3451	27.9186	21.5548	14.0969	49.8806	1.35721
ENSMUSG00000096630	0	0	0	0	0	0	0	0.127967	0.0643792	0	0	0	0	0	0	0	0	0	0	0	0	0	0	0	0	0	0	0	0	0	12.0774	0	0	0	0	0	0	0	0	0	0	0	0	0	0	0	0	0	0
ENSMUSG00000096632	0	0	0	0	0	0	0	0	0	0	0	0	0	0	0	0	0	0	0	0	0	0	0	0	0	0	0	0	0	0	0	0	0	0	0	0	0	0	0	0	0	0	0	0	0	0	0	0	0
ENSMUSG00000038663	0.0134304	0	0	0	0	0	0.192182	3.24908	1.03718	2.77631	0.0180601	0.0151839	0.839721	0.673687	0	0	0	0	0	0	0	0	0	0	4.06734	1.92194	1.40572	1.59321	0.272862	0.0473995	0.0788807	0	0	0	0.149717	0	0	0.575858	0	0	0.09229	0	0.124067	0.492404	0.0152017	0	2.78996	0.0202625	0
ENSMUSG00000108360	0	0	0	0	0	0	0	0	0	0	0	0	0	0	0	0	0	0	0.286731	0	0	0	0	0	0	0	0	0	0	0	0	0	0	0	0	0	0	0	0	0	0	0	0.128651	0	0	0	0	0	0
ENSMUSG00000031242	0.0295598	34.0072	15.3212	12.9972	8.14669	7.50578	4.66794	7.66449	1.90449	3.76295	1.55592	2.82632	0.564059	0.391872	0.696044	0	0	0.108778	0	0	0	0	0.147515	0.0549648	1.90271	1.22842	2.39764	0.44083	2.25705	0.447105	0	1.43868	2.27771	3.94877	3.34229	0.71537	0.657295	3.81239	0	3.88414	0	5.06673	0.67988	0.704713	1.23318	0.781099	2.02966	0.203872	0
ENSMUSG00000031246	136.291	101.42	112.905	59.7971	58.0345	48.4457	1.6255	3.02911	3.25839	3.98974	2.07311	2.20163	0.668741	0.101753	0	0	0	0.209013	0	0	0	0	0	0	7.22207	3.42635	3.46688	16.6841	5.47812	1.66092	0.413019	0	0.0591425	7.17282	0.0723617	0	0	0.386563	0	0.206675	0.0159307	0.56395	1.52053	0.492394	0.385735	1.22235	4.0101	5.75359	0
ENSMUSG00000031245	0.636485	15.3064	24.3145	0	0	0.410795	13.1172	14.6128	6.15484	2.47151	8.1124	83.1282	30.6725	21.5854	10.8966	3.50427	6.90986	11.8511	15.3834	65.262	52.1928	309.112	530.176	636.831	12.8266	6.00516	4.0868	67.1882	61.1535	70.1246	16.5784	34.0894	10.9427	18.2767	11.0131	4.49469	2.71312	20.534	13.0832	11.9045	4.12926	9.41443	6.71966	5.94764	7.70548	96.7548	16.7952	51.6458	14.5602
ENSMUSG00000063383	0.00931757	0	0	0.694021	0.723152	7.67281	21.1994	1.96805	2.97417	7.68575	5.98912	8.17448	12.1545	9.9786	12.3504	0.364913	12.6658	65.2243	2.11933	16.2011	33.8986	157.303	80.2734	93.5664	5.78123	0.896208	0.293908	0.0294752	2.24251	12.4302	3.72129	1.35207	0	1.04745	0.103869	0.667179	31.6807	15.4034	9.18118	23.5221	13.1714	15.0652	4.37745	0.777467	1.85618	0	0	0	0.460225
ENSMUSG00000081092	0	0	0	0	0	0	0	0	0	0	0	0	0	0	0	0	0	0	0	0	0	0	0	0	0	0	0	0	0	0	0	0	0	0	0	0	0	0	0	0	0	0	0	0	0	0	0	0	0
ENSMUSG00000081094	0.186351	0	0.132399	0.132194	0.262964	0.0291188	0	0	0	0	0	0	0.953298	0.654335	0.426613	0.38924	0.201578	0	0.511563	0.475106	0.407496	0.0886712	0.162744	0	0	0	0	0	0	0	0	0.117571	0	0	0.16619	0.195272	0.301362	0.266341	0.158981	0	0.0731746	0	0	0	0	0.0710712	0	0	0.160078
ENSMUSG00000073468	12.5952	4.13443	13.2858	10.3797	7.02192	4.37419	10.402	12.5022	21.9049	5.82073	22.7971	15.6679	8.32748	8.2489	9.95928	10.09	9.55452	5.68019	6.21453	14.9791	9.03082	7.93157	14.9816	0.0243235	7.86787	9.3466	11.1461	7.92142	3.03731	4.53751	20.634	10.8467	12.9944	9.43427	8.54937	4.72572	8.12929	10.0068	12.127	9.56204	10.1557	7.98431	15.645	11.5481	14.0279	1.88152	1.66443	0.112774	12.842
ENSMUSG00000059237	3.84702	1.79867	4.90581	5.62296	6.68989	8.58753	0	0	0	0	1.02327	0.669125	0.240291	0.106029	0.483899	7.1745	1.44809	2.17796	5.13941	1.72449	4.04438	2.01156	13.8448	0.412692	0	0	0	1.87226	1.71778	6.8632	20.029	14.9362	14.4825	7.66865	2.35633	15.6522	3.4183	4.63229	3.72681	10.8876	7.63606	9.27866	0	0	0.287103	2.90213	1.26277	0	6.26429
ENSMUSG00000059230	0	0	0	0	0	0	0	0	0	0	0	0	0	0	0	0	0	0	0	0	0	0	0	0	0	0	0	0	4.60588	0	0	0	0	0	0	0	0	0	0	0	0	0	0	0	0	0	0	0	0
ENSMUSG00000070643	0	0	0	0	0	0	0	0.0914524	0.230045	0.572938	0	0	1.39335	1.35415	0.284145	0.259253	0.111884	0.319724	0.182531	0.696176	1.40795	1.38789	0.108395	2.90798	0	0	0.0533882	0	0	0.043805	6.80389	0.19577	0.76899	0.174413	9.75461	1.74498	3.61299	4.31664	0.714753	4.83002	3.25325	1.15779	0	0	0	0	0	0	6.91695
ENSMUSG00000073460	0	0.018725	8.87401	0	0	0.024757	4.13756	0.0778257	0	0	0.0426108	0.394072	31.3394	48.082	40.1882	0	0	0	0.0310667	0	0	0	0	0	1.75544	5.31515	1.40843	0	0.544743	0	2.23332	5.74768	3.69548	0.323836	0.247268	0	0	0	0.0675836	0	0.0311068	0	0.543625	0	0	0	0	0	0
ENSMUSG00000014503	18.981	15.3388	16.545	8.34873	8.31639	0	18.0617	28.3751	30.3655	37.3489	31.6656	2.33771	1.79718	6.04195	1.1949	3.74764	0.126673	0.193921	1.37773	0.537408	3.42955	1.83881	1.88468	0	42.9283	39.8899	35.7202	57.3454	49.8531	76.731	3.73372	1.80484	0.914535	4.66741	0.581852	8.02875	2.90155	1.55416	0.428165	3.15325	2.04955	1.87261	4.60973	4.21308	3.43113	28.3665	29.192	33.3767	0.495786
ENSMUSG00000049202	0	0	0	0	0	0	0	0	0	0	0	0	0	0	0	0	0	0	0	0	0	0	0	0	0	0	0	0	0	0	0	0	0	0	0	0	0	0	0	0	0	0	0	0	0	0	0	0	0
ENSMUSG00000034987	0	0	0	0	0	0	0	0	0	0	0	0	0	0	0	0	0	0	0	0	0	0	0	0	2.26792	0	0.330168	0	0	0	0	0	0	0	0	0	0	0	0	0	0	0	0	0	0	0	1.30274	0.0289516	0
ENSMUSG00000034981	32.0297	140.198	13.6116	0.0327747	0.0266107	1.50988	0	0	0	1.45182	0	0	0	0	0	0	0	0.102011	0	0	0	0	0	0.0171819	0.17551	1.11485	0.605656	0	0	0	0	3.78106	0	1.68631	0.164813	1.32791	0.117411	0	0.570593	0.0149437	0	1.46796	0	0	0	0	0	0.111528	2.41529
ENSMUSG00000086370	0.00352199	0.00416249	3.91611	0.852591	3.58901	1.15021	0	0	0	0	0.0378887	0	0	0	0.967542	0	0.774652	0.0226811	0.00690599	0	0	0	0	0	0	0	0	0	0.176136	0.298321	0.855008	2.06651	5.86594	0.0359936	1.71181	0.104566	1.01098	0	2.05822	0.867192	2.61383	5.08903	0	0	0	0	0	0	0
ENSMUSG00000041073	0.103933	0	0	0	0.374926	2.0044	0	2.06898	0.214036	0.197613	0	0	0	0	0	0	0	0	0	0	0	0	0	0	0.060608	0.397818	0.0156861	0.0173043	0	0	0	0	0	0	0	0	0	0	0	0	0.0107399	0.0200102	0	0.0829883	0	0.146036	0	0	0
ENSMUSG00000041075	10.5517	5.69446	0.0559357	11.922	0.404708	7.72261	0	6.36645	0.99711	1.78943	0.0794016	0.761023	0	0	0.878641	0	0	0.152102	0	0	0	0	8.86947	0	3.31474	6.08113	6.26491	3.95993	4.52173	3.62603	0	1.43425	0.451908	5.85337	0.0921526	0.989975	0	0.618877	0	0	0	0.431994	6.49878	5.34497	5.97501	1.97045	0.54516	9.72802	0
ENSMUSG00000041079	0.0133201	0	6.32489	4.72452	0.429629	0	9.43487	0.981441	5.157	2.70004	10.568	1.29509	3.21773	10.49	5.1839	2.01711	0.64838	0.0857796	0.0261183	0.611277	1.41995	0	0	0.0433439	8.7566	8.06212	5.72947	0.884872	2.41477	5.45319	2.71207	0	0.388356	1.3953	0	0.0232628	1.69635	2.50662	0.83334	0.791652	0.156912	0	4.99223	13.0342	5.36736	2.54003	0.397876	0	5.9213
ENSMUSG00000041078	0	0.00518979	0	0	0	0	0.282762	0	0.253206	0.343709	0.0354298	0.278015	0	0	0	0	0	0	0	0	0	0	0	0	1.73531	1.12288	0.969597	0.555647	1.05686	1.27082	0	0.0831139	0	0	0	0	0.0177534	1.26568	0	0	0	0	0.24339	0.0222065	0.0397629	0.0167473	0	0	0
ENSMUSG00000032202	0.0137974	0.00815328	2.14845	0.00611727	0.013907	0	5.52814	7.35348	4.30469	8.05809	4.74974	3.99331	4.09767	4.22179	4.23256	0.324216	0.0124373	0.0444267	0.89279	0	0	0	3.76547	0	8.02576	9.83996	6.72608	1.81134	5.73575	3.7008	1.21554	0.522295	4.55071	1.48055	3.33764	0.939761	1.17142	1.00242	1.09862	0	0.189624	0.227123	4.82516	8.32053	10.6353	5.23578	5.37647	6.39058	14.7707
ENSMUSG00000108367	0	0	0	0	0	0	0	0	0	0	0	0	0	0	2.99266	0	0	0	0	0	0	0	0	0	0	0	0	0	0	0	0	0	0	0	0	0	0	0	0	0	0	0	0	0	0	0	0	0	0
ENSMUSG00000047434	0.00784292	0.0185384	0.0185742	5.97395	8.61669	6.17048	0.336684	1.27133	0.436088	0.0944433	0.548421	0	1.58256	0.708141	0.107728	0	0	0	0	0	0	0.0186594	0	0	0.608283	0.183993	0.157432	0	0	0	0	0.0989636	0.200083	0	0	0	0.539043	0.168142	0.0111517	0	0.692929	0.0286899	0.0621009	0	0	0.0299116	0	0	0
ENSMUSG00000028414	0	0	2.15286	2.28844	0.0207769	5.50142	0.914389	0.921409	1.34991	0.661923	0	0.0186437	0	2.15069	0	0	0.356759	0.185845	0.0404188	2.32288	1.56636	0.1177	33.2494	0.201228	1.44646	0.618982	1.33589	2.84306	1.09531	0.0290999	0.387416	11.3534	1.11184	4.47653	2.18758	0.993597	2.19178	0.284792	2.56165	3.85033	5.93304	1.53825	2.10006	1.37599	0.167989	0.314461	0.0223899	0	0.035414
ENSMUSG00000074345	0	0	0	0	0	4.3506	0	0	0	0	0	0	0	0	0	0	0	0	0	0	0	0	0	0	0	0	0	0	0	0	0	0	0	0	0	0	0	0	0	0	0	0	0	0	0	0	0	0	0
ENSMUSG00000028416	602.984	16.036	101.358	216.515	198.926	548.534	6.88352	0	0	9.35588	4.48143	6.2347	40.8166	38.9064	55.812	207.897	164.402	49.566	143.14	169.982	228.817	369.536	502.222	254.198	2.19788	6.14287	1.19457	75.491	38.5042	74.4907	200.394	306.876	316.146	198.014	109.373	153.093	127.798	230.784	159.447	188.523	279.288	244.035	2.77492	0.451422	0	73.0825	12.2817	1.13727	193.662
ENSMUSG00000028410	53.2782	45.4992	39.4837	48.1673	65.7639	54.1497	44.5426	77.9104	66.6489	58.854	103.296	39.7941	85.5089	90.3799	149.153	857.669	1178.49	630.83	327.205	1181.61	985.189	571.289	538.751	581.795	147.646	162.799	140.41	40.3594	38.0653	39.5768	276.903	194.375	197.787	342.8	313.806	243.749	1119.75	774.668	829.612	282.296	335.238	274.849	49.6182	148.265	68.5961	13.7138	4.69061	3.22835	375.57
ENSMUSG00000028411	2.59599	4.72303	0.963655	0.354764	11.2638	7.14671	0	0.390814	0.580484	0.4471	0.0978181	0.04112	16.5645	11.7675	9.51292	5.13984	0.680305	0.819789	2.96858	1.10116	1.40426	0	0	0.502999	0.940293	0.54395	0.951712	0	0.156315	0.0320909	1.2105	2.96876	0.298245	0.394933	2.49353	2.24703	4.51248	1.78692	3.80754	1.5569	2.10657	2.12876	0.131995	1.73584	0.020584	0.00866957	0.209876	0	0.283142
ENSMUSG00000028412	13.2972	0.54191	14.751	2.52493	1.73992	7.75784	1.17165	10.1543	3.70564	0.958911	1.62696	1.48983	5.12489	2.65758	3.3255	3.97381	4.77928	3.7965	3.52078	8.66446	2.24334	19.5811	92.4369	92.8079	2.86035	4.16714	2.32033	0.987311	2.86637	1.84943	4.25456	4.30284	4.74641	4.05592	2.8521	8.88269	2.9754	4.18537	1.35872	28.2111	22.8616	9.38727	3.6408	6.64453	4.50089	1.14623	1.2765	2.13928	1.90319
ENSMUSG00000028413	88.3575	148.385	91.111	44.4483	26.4694	41.5134	0	0	0	0.0507385	0	0	0.359244	1.03036	1.31667	0.511556	2.4726	8.22176	1.52433	3.17439	12.3867	30.9909	52.6295	46.953	0.116712	0	0.144991	3.119	1.16555	1.65064	0.222725	4.68535	2.25733	3.06808	0.0986386	0.0331141	3.88397	1.50553	2.31856	1.98549	5.64606	5.8031	0.650579	0	0	0.204888	0	0.0381418	0.352898
ENSMUSG00000090958	0	0	0.0135186	1.73108	2.20361	7.51468	0.0816814	1.82255	0.105797	0.217668	0	0	0	0	0	0	0	0	0	0	0	0	0	0	0.0421636	0.589216	0.867543	0	0.107051	0.0402916	0	0	0	0.014584	0	0	0	0	0	0	0	0	0.0602641	0.0577331	0.193832	0.185046	0.496018	0	0
ENSMUSG00000028419	276.374	266.463	288.171	130.892	90.7552	106.243	225.808	83.3771	48.6871	47.2011	85.3781	89.7064	48.0144	35.2149	40.0075	14.5809	39.2878	51.3931	14.1974	47.9688	51.1393	59.7261	100.465	81.8613	38.8429	42.3206	47.4868	42.0756	70.9229	51.8538	58.0118	17.6168	52.1337	106.628	30.5578	84.8246	63.8522	50.6513	46.8668	80.571	99.6484	100.274	123.078	89.4009	151.148	101.689	106.871	58.8984	51.7174
ENSMUSG00000056656	0	0	0	0.195886	0	0	0	0	0	0	0	0	0	0	0	0	0	0	0	0	0.713615	0	0	0	0	0	0	0	1.12988	0.070877	0	0	0	0	0	0	0	0.406624	0.0142775	0	0.453436	0.257121	0	0	0	0.26807	0	0.696871	0
ENSMUSG00000074346	0	0	0	0	0	0	0	0	0	0	0	0	0	0	0	0	0	0	0	0	0	0	0	0	0	0	0	0	0	0	0	0	0	0	0	0	0	0	0	0	0	0	0	0	0	0	0	0	0
ENSMUSG00000052572	0.00258676	0.00305719	0	0	0.239873	0.840739	0.943888	1.10546	0.623268	1.22521	0.598298	1.08792	0	0	0	0	0	0	0	0	0	0	0	0	1.05089	0.339834	1.26102	0.60554	2.82178	0.219105	0	0	0	0	0	0	0	0	0	0	0	0	0.375507	0.412062	0.333784	0.305829	1.93871	0.046832	0
ENSMUSG00000067736	0.0910206	0	0	3.38984	0.0917436	0.284453	0	2.45905	2.43677	0.91338	2.69274	0	18.8837	23.0569	26.0466	2.13883	0	0	0.178475	0.696176	1.74156	0	0	0.296184	0	0	1.04404	0	0	0	0	0.574258	0.663442	0	0	0	0	0.650452	0	0.257601	0.178705	0	0.720709	0	2.26656	0	0	0	0.19547
ENSMUSG00000040782	0.922761	0.115557	2.16183	2.10791	1.94949	4.67538	21.3312	35.9762	37.427	34.9541	12.6058	46.9666	7.96297	3.04237	2.74551	10.8098	4.90265	5.27344	12.2462	12.6238	11.1163	5.9864	0.0400263	0.0198854	26.8745	24.5544	26.6756	23.1302	41.6065	31.208	4.83342	22.4245	19.2702	4.1687	16.8911	8.51135	12.1246	8.43568	8.93457	9.7414	6.96486	13.3679	44.3229	33.9552	38.5898	28.9377	39.9467	29.102	5.64313
ENSMUSG00000087450	0	0	0	0	0	0	0	0	0	0	0	0	0	0	0	0	0	0	0	0	0	0	0	0	0	0	0	0	0	0	0	0	0	0	0	0	0	0	0	0	0	0	0	0	0	0	0	0	0
ENSMUSG00000040785	11.168	13.0402	24.5016	18.0828	15.2793	14.384	1.05636	3.95194	8.48805	10.3446	3.27178	1.23143	2.86941	2.19965	1.12938	0.618633	1.62578	0.945123	2.6801	1.37046	9.71472	1.37142	0	0	7.19653	7.25099	6.21641	16.6296	10.0754	9.41066	0.360021	6.78831	12.7594	3.65928	1.25758	11.5587	0.614792	0.214812	1.95603	0.980839	2.14546	2.05689	1.61476	0.652757	0.768543	8.94206	12.8921	0.981716	5.09975
ENSMUSG00000005917	0.00493546	0.00583301	0.00584425	4.71339	0	0	0.335463	1.91523	1.48393	2.95179	0.0398209	0.0669584	0	0	0	0	0	0.0317837	0	0	0	0	0	0	3.24456	0.602079	2.64658	1.40516	3.81036	8.60478	0.0193249	0	0.0179871	0	0	0	0	0	0	0.0558722	0	0	0.521058	0.736283	0.0111728	10.3526	0	0.163815	0
ENSMUSG00000074342	0.0186807	0	0	0.0165647	0	0	1.2029	14.5671	11.3102	20.4704	0.954571	39.8952	0.318542	1.429	0	0	0	0.962409	0	2.92904	3.21687	55.5105	0	0	17.2136	18.4062	10.7672	2.71834	30.0413	22.8774	0.475441	0.0589291	8.54416	0.0238638	0.0208245	0	0.0755247	1.37946	1.42105	0	0.568489	0.0341675	12.3016	10.982	14.8434	15.6204	20.5191	11.9217	0
ENSMUSG00000034362	0	0	0	0	0	0	0	0	0	0	0	0	0	0	0	0.0251055	0.450719	0	0.131981	0.416755	0.473094	11.324	17.1307	30.8825	0	0	0	0	0	0	0	0.0303327	0	0	0	0	0.349875	0.251954	0.177738	7.83744	3.41704	2.42702	0	0	0	0	0	0	0
ENSMUSG00000034361	0.0167355	0	0.00990855	2.27792	4.50387	0.562236	0	0	0	0.755723	0	0	0	0	0	0	0	0	0	0	0	0	0	0	0	0	0	0	0	0	0	0.052793	0	0	0	0	0.101491	0.179393	0.0594896	0	0.673582	0.0612194	0	0	0	0	0	0	0
ENSMUSG00000067597	0	0	0	0	0	0	0	0	0	0.0113281	0	0	0	0	0	0	0	0	0	0	0	0	0	0	0	0.0132416	0	0	0	0	0	0	0	0	0	0	0	0	0	0	0	0	0.0148976	0	0	0	0	0	0
ENSMUSG00000051007	3.86814	7.52385	10.8495	0.198361	11.8093	11.5715	0	0.0686769	0.460678	0.16836	0	0.105378	2.78142	6.73264	3.62747	0	0.016804	0.12005	4.98947	0.879253	1.22291	3.39286	0.610502	2.00179	0.103272	0.371728	0.160369	0.64868	0.349604	0.0657914	2.11676	1.35254	0	0.809674	0.020781	0.651133	1.82765	0.377448	0.86145	1.50362	2.83651	1.32975	0.024601	1.06055	1.30822	0.302158	0	0	0.100084
ENSMUSG00000060703	0.0592911	5.95626	19.1436	41.4117	44.7817	53.7507	0	0	0	0	0	0	0	0	0	0	0	0	0	0	0	0	0	0	0	0	0	0	0	0	0	0	0	3.93859	0	0	0	0	0.252914	0	0	0	0	0	0	0	0	0	0.0424432
ENSMUSG00000000276	0.00319066	0	0.389152	0.0056585	1.83955	0	0	1.3792	1.66896	1.32554	0.0429055	2.30864	8.35148	4.60938	4.82817	1.65779	6.77042	5.79438	1.84561	1.48864	1.30819	0.00759103	0	0.62295	1.40228	0.838341	2.06778	1.68559	5.08618	5.76548	12.7305	3.80461	9.66306	10.9154	4.03344	10.2196	2.05749	3.51897	2.76287	0.758521	2.60598	3.5365	2.08006	1.41183	3.20699	12.0226	1.35161	0.442867	5.33088
ENSMUSG00000000275	1.85097	7.11791	14.9737	28.0384	14.4238	6.35141	0	0	0	0	0.0250155	0.999003	22.8658	15.1635	16.4812	6.64201	7.39511	3.62393	1.01223	3.27254	7.14421	15.6122	38.3002	14.6946	0	0	0	0	0.363411	0.590888	5.93643	5.39887	0.779666	3.90922	1.51385	0.601042	5.4715	0.531757	3.24023	13.32	16.1161	4.28715	0	0	0	0.0354738	0.0757733	0	2.61672
ENSMUSG00000060708	0.0210213	31.2788	50.8793	19.218	15.6157	16.67	3.38403	1.34236	0.649355	6.75026	1.07417	1.0457	5.31707	15.395	12.8009	1.42701	4.96465	0	5.27602	4.87706	10.4576	0.750188	0	30.1661	2.79492	0.838359	2.04953	4.12292	3.61379	1.63217	10.5356	8.95221	5.66923	5.96155	3.28072	3.5244	5.05676	6.76	13.8987	7.19867	18.655	3.61416	6.93534	14.8827	14.2287	5.81243	10.4462	1.90289	9.75106
ENSMUSG00000000278	250.003	178.131	156.096	109.377	139.931	137.438	41.0861	18.2409	15.2948	24.5612	54.2947	27.4696	116.453	97.9696	112.707	45.7794	30.6444	24.5718	16.7149	25.7349	35.6833	13.3586	0.390058	0.4983	62.3058	50.1448	51.2675	46.1009	35.0207	42.3352	38.2244	34.177	24.6489	53.47	28.2236	12.4359	29.2786	27.1453	20.7576	33.0459	50.6854	30.2025	39.4744	47.8837	51.6812	31.2453	42.7267	29.0332	26.1991
ENSMUSG00000051008	0	0	0	0	0	0	0	0	0	0.0966818	0	0	0	0	0	0	0	0	0	0	0	0	0	0	0	0	0	0	0	0	0	0	0	0	0	0	0	0	0	0	0.141871	0	0	0	0	0	0	0	0
ENSMUSG00000080720	0	0	0	0	0	0	0	0	0	0	0	0	0	0	0	0	0	0	0	0	0	0	0	0	0.263551	0	0	0	0	0	0	0	0	0	0	0	0	0	0	0	0	0	0	0	0	0	0	0	0
ENSMUSG00000080722	0	0	0	0	0	0	0	0	2.29619	0	0	1.80083	0	0	0	0	0	0	0	0	0	0	0	0	0	0.37368	0	0	0	0	0	0	0	0	0	0	0	0	0	0	0	0	0	0	0	3.94868	0	0	0
ENSMUSG00000080723	0	0	0	0	0	0	0	0	0	0	0	0	0.236922	0	0	0	0	0	0	0	0	0	0	0	0	0	0	0	0	0	0	0	0	0	0	0	0	0	0	0	0	0	0	0	0	0	0	0	0
ENSMUSG00000080725	0	0	0	0	0	0	0	0	0	0	0	0	0	0	0	0	0	0	0	0	0	0	0	0	0	0	0	0	0	0	0	0	0	0	0	0	0	0	0	0	0	0	0	0	0	0	0	0	0
ENSMUSG00000080726	0	0	0	0	0	0	0	0	0	0	0	0	0	0	0	0	0	0	0	0	0	0	0	0	0	0	0	0	0	0	0	0	0	0	0	0	0	0	0	0	0	0	0	0.0159696	0	0	0	0	0
ENSMUSG00000080727	0	0	0	0.018589	0	0.0491359	0	0	0	0	0	0	0	0.552071	0.0239959	0	0	0	0	0	0	0	0	0	1.39363	2.06556	0.0601149	0	0.425913	0	0	0	2.02463	0.214242	0	0	0	0	0	0	0.0411589	0	0	0	0.0237285	0.0399758	0	0	0.06753
ENSMUSG00000067081	0	0.0160054	0.0080181	0	0.0273002	0.00529031	0	0	0	0	0	0	0	0	0	0	0.0366227	0	0.0398318	0.0172635	0	0	0	0	0	0	0	0	0	0	0	0.128162	0.0740329	0	0.0150967	0.0118257	0.0136879	0	0.0577676	0	0	0	0	0	0	0	0	0	0
ENSMUSG00000094092	0	0	0	0	0	0	0	0	0	0	0	0	0	0	0.126836	0	0	0	0	0	0	0	0.241926	0	0	0	0	0	0	0	0	0	0	0	0	0	0	0	0	0	0	0	0	0	0	0	0	0	0
ENSMUSG00000094091	0	0	0	0	0	0	0	0	0	0	0	0	0	0	0	0	0	0	0	0	0	0	0	0	0	0	0	0	0	0	0	0	0	0	0	0	0	0	0	0	0	0	0	0	0	0	0	0	0
ENSMUSG00000094090	0	0.0256501	0	0	0	0	0	0	0	0	0	0	0	0	0.049685	0	0	0	0	0	0	0	0	0.0706229	0	0	0	0	0	0	0	0	0	0	0	0	0	0	0.216015	0	0	0	0	0	0	0	0	0	0
ENSMUSG00000052151	84.3796	143.79	119.623	0.100974	6.98501	0	0.0581949	2.7568	4.58959	30.6896	2.58128	0.036783	7.95194	1.9992	8.23028	12.6995	0.117311	0.838085	32.44	13.1474	25.9678	0.580541	124.024	0.21174	13.5781	14.6546	5.971	33.9126	28.5758	74.5214	4.20393	0	13.1616	19.8252	8.08795	64.2074	19.4017	8.17632	28.2885	89.8688	59.4701	26.0643	8.20075	7.8152	0.405086	2.57472	72.7991	20.7142	17.9915
ENSMUSG00000071647	7.33129	7.61399	8.43063	2.73997	2.29536	4.0214	0	0	0	0.0679617	0	0	6.11111	0.636976	2.24813	0	0.045787	0.763252	0	0	0.55536	0	0	0	0	0	0	0.214243	0	0.65731	0	1.33527	0	0.0216292	0	0	0.205357	2.17791	0	0.934405	0.797814	0	0	0	0	0	0	0	0
ENSMUSG00000091347	0	0	0	0	0	0	0	0	0	0	0	0.711859	1.19297	0	0	19.4536	0	0	104.738	31.3034	12.3343	16.9776	0	0	1.93787	4.6776	5.11578	9.29521	2.29608	5.18514	0	0	0	0	0	0	17.8194	0.249978	48.1961	37.7189	1.44226	2.68717	0.276978	3.71484	1.90051	6.00342	1.13987	0	41.4671
ENSMUSG00000022557	3.85838	6.04175	1.11342	14.2603	10.1093	9.66837	0.193317	0.0265444	0	0.0433819	0	0	14.0063	60.502	33.8967	1.89063	0.759906	0.765608	0.148345	1.65328	1.03396	0.102853	0	0.668207	0.47899	0.760642	0.805797	2.05136	0.270251	0.0762872	5.16282	7.84155	6.22339	4.11434	2.79516	3.28429	7.49371	2.72896	3.19641	0.152938	0.891218	0.0790709	0.0855769	1.96759	0	0	0	0	0.765931
ENSMUSG00000022556	0.0928248	17.5529	38.5181	29.6788	42.0896	42.8196	66.4611	39.7665	53.6612	70.0743	50.0007	19.6696	21.3307	20.4874	28.1718	8.5518	10.9733	11.2724	1.30009	12.4415	20.3343	21.1379	0.231616	0.906163	26.8873	26.6605	39.5471	11.4101	39.9148	17.5034	3.73843	23.7185	8.94069	3.93008	14.8712	13.5481	11.2853	11.9086	8.03227	6.83039	8.0189	5.43293	10.8499	14.5519	19.1823	29.4593	42.6709	45.7348	1.16759
ENSMUSG00000028753	0	0	0	0	0	0	0	0	0	0	0	0	0	0	0	0	0	0.110398	0	0	0	0	0	0	0	0	0	0	0	0.0726024	0	0	0	0.131396	0.2599	4.50884	0.0207923	1.17606	0.0390002	0	0.0067315	0	0	0	0	0	0	0	0
ENSMUSG00000028751	0	0	0	0.0258767	0	0	0	0	0	0	0	0	0	0	0	0	0	0	0	0	0	0	0	0	0	0	0	0	0	0	0	0	0	0	0	0	0	0	0	0	0	0	0	0	0	0	0	0	0
ENSMUSG00000028750	0	0	0	0	0	0	0	0	0	0	0	0	0	0	0	0	0	0	0	0	0	0	0	0	0	0	0	0	0	0	0	0	0	0	0	0	0	0	0	0	0	0	0	0	0	0	0	0	0
ENSMUSG00000028757	150.904	165.637	200.693	93.4046	92.9792	141.785	5.96058	8.86652	6.52465	7.65068	1.59555	4.85206	19.3717	20.6097	26.5563	1.41715	5.07475	1.46319	0.396013	9.07525	3.9333	9.12946	0.110236	1.64298	6.52661	4.23457	4.74175	2.59549	4.37941	1.96015	2.0264	13.7773	6.80842	4.54724	2.25141	5.22463	8.01212	3.96899	2.92551	8.18078	8.62439	9.60428	8.56216	8.77706	3.71474	4.42894	2.77641	3.19938	4.58118
ENSMUSG00000028756	83.4137	8.02201	24.4088	79.2206	48.2641	62.2761	0	0.196704	0.0618503	0	0	0.0226368	2.84519	6.52831	10.5884	30.347	19.24	2.12755	26.5401	18.3517	22.2474	0.142909	0.0874299	0.0325769	1.07225	0.0704582	1.37799	0	0.0312917	0	7.25188	14.4957	0.182428	9.66846	2.05347	25.5268	16.3923	10.7791	13.8931	23.9699	23.3312	12.488	0.502043	0	0.0679897	0	0.761191	0	6.53583
ENSMUSG00000028755	0	0	0	0	0	0	0	0	0	0	0	0	4.70273	0	0	0	1.30516	0.166504	0	0	0	0	0	0	0	0	0	0.24537	0.0808143	0	0	0.326245	0.753824	2.70837	0	0	0	0.123177	0	0.731737	0.355339	2.08075	0	0	0	0	0	0	2.60966
ENSMUSG00000024234	13.0822	31.0659	0.15539	26.9691	26.5351	20.442	46.4028	42.7416	73.7761	43.557	30.8403	16	21.5734	21.0386	9.52085	0.817022	8.04375	6.56562	1.76159	9.65088	14.2649	0	2.64466	99.0015	79.0354	94.0609	73.8131	27.8131	12.6837	23.6554	17.1932	8.725	32.337	23.2628	12.5581	2.36232	13.9981	3.77513	7.67881	18.7409	21.7411	6.86817	108.222	81.0886	76.4834	30.7022	18.1187	3.16771	8.25927
ENSMUSG00000024235	0.0178242	0.00702189	0.00703542	20.5468	6.07243	20.7077	2.78435	0.248069	0.0122355	0	0	0	0	0	0	0	0	0	0	0	0	0	0	0	0.394975	0	0.1363	0	0.0185708	0.0838753	0	0	0	0	0	0	0	0	0	0	0	0	0	0	0	0.192605	0	0	0
ENSMUSG00000028759	72.8706	41.355	25.9234	37.9443	32.8258	13.3085	3.83694	1.88606	3.09099	1.6049	5.87159	1.3274	1.39785	2.18865	0.559367	0.0828514	0.00572089	0.0204354	2.70665	0.194167	0	0	0	0.0413034	1.14852	3.23085	1.71982	0.532029	0.565355	2.10547	4.24934	3.88396	0.127213	0.227008	0.0990479	1.21368	0.551658	0.272121	0.672286	0.287384	0.261669	2.87877	2.04359	2.94467	4.10899	3.86062	0.629036	8.78029	9.56097
ENSMUSG00000028758	0	0.00690235	0.0276626	0.0103574	0.0117733	0.00456292	19.4512	51.925	78.8623	156.303	166.636	38.4415	0.398352	1.24506	0.427842	0.060994	0.0526454	0.188053	0	0	0.0159637	0	0	0	164.748	168.044	160.809	88.551	184.974	201.46	12.3486	0.700089	10.025	0.0149214	1.237	0	0	0.22259	0	0	0.114665	0	17.0485	30.7305	17.8616	213.304	206.771	91.0024	0.0752528
ENSMUSG00000024231	2.66437	7.41368	2.49641	2.61488	6.17281	2.1069	2.22091	4.12958	5.15394	2.42706	6.48736	1.0382	33.6334	58.1791	43.9253	3.03923	4.94335	0.957859	3.22083	10.3212	5.93932	5.72347	0.254145	1.34678	4.65736	4.32378	5.6004	0.429606	2.82987	3.14964	2.70939	1.10161	2.38041	5.55154	0.836252	4.34824	9.97442	3.94358	7.18142	8.19941	9.02743	9.91199	5.68381	2.06031	2.92793	4.04484	0.21073	0	0.736057
ENSMUSG00000024232	8.36783	15.5309	0.0125744	0.00470811	4.78443	5.28905	0	0.59986	0	0.404932	12.2234	18.8727	1.87112	2.11735	0.255256	2.6478	1.19653	2.08576	1.10357	1.75978	4.6877	10.3583	0.115923	0	0.372579	0.24912	0.243608	17.3841	13.2102	17.0148	0.291055	5.25925	5.12786	1.32941	0.355132	0	3.23065	0.189715	1.21547	1.35241	1.15712	1.72861	0.0140138	0	0	20.0472	1.57156	1.98661	7.21771
ENSMUSG00000015087	0.0167801	29.926	11.4798	25.9273	9.63217	12.9429	0.300143	5.84189	5.36486	1.9617	5.86678	1.56511	0.429201	0.1473	0.393749	1.82914	0.272267	0.135077	2.53351	1.92515	4.28851	0.0399222	0	0.682536	5.54659	8.22741	6.0629	7.04666	1.27188	0.473772	4.73062	16.2506	2.56849	0.964616	3.17064	2.76205	2.985	2.27837	1.29437	9.62861	8.47516	11.9236	0.0110722	0.328822	0.303891	1.8079	3.82755	0.0379744	0.108107
ENSMUSG00000015085	0	0	0	0	0	0	0	0.247082	0	0	0	0	0.643297	2.20776	2.41822	0.131332	0.0453424	0.0809828	0.147947	0.41679	0.446848	0	0	0.0409201	0.27866	0	0	0	0	0	0.689341	0	0	2.95584	0.476625	2.70132	0.788032	0.419371	0.733098	0.782972	0	0.920017	0	0	0	0	0	0	0.081017
ENSMUSG00000015083	0	0	0.339585	6.92954	0.325189	0	0	2.72932	1.84557	0.143889	0.289228	0.0810556	0	0	0.082065	0	0	0	0	0	0	0	0	0	0	0.840968	0.0513976	0.0566998	0	0	0	0	0	0	0	0	0	0	0	0.0507266	2.74486	0.262263	3.12227	0.362562	0	0.239252	0	0	0
ENSMUSG00000022559	39.8587	44.7982	26.8382	33.0015	58.9553	35.9528	6.4305	16.1622	20.9876	2.13321	6.55798	6.7506	29.7633	40.9282	24.7265	10.8149	5.91781	4.02643	7.69299	11.0786	6.75058	0.0743761	0.204761	1.5259	9.4675	2.89689	3.94441	2.91736	8.25679	10.1505	3.30497	29.7823	16.1214	15.3353	8.57296	8.32605	13.2393	9.34569	9.11234	4.95461	6.41398	5.0889	8.86994	3.95229	15.9939	33.9201	2.20716	1.32061	8.49265
ENSMUSG00000106819	0.0180081	0.0638491	0.234565	0.0798415	0.344872	0.281391	0	0	0	0.180709	0.0484318	0	1.02358	0.632318	0.0412258	0	0.162329	0	0	0	0.0492231	0	0	0	0.0665084	0	0	0	0.225149	0	0	0	0	0	0	0	0.291222	0.0428966	0	0	0	0.131749	0	1.04728	0.0815328	0.240379	0	0	0
ENSMUSG00000091698	0	0	0	0	0	0	16.0014	7.17126	3.23039	6.38995	1.75434	3.12549	0	0	0	0	0	0	0	0	0	0	0	0	9.86594	0.364355	1.29156	15.7711	0.145635	20.5002	2.06762	0	0	0.317445	0.831047	8.35427	0.0627911	5.6974	0	9.88991	5.33627	1.13627	2.95143	3.45581	0.562543	32.3115	0	0	0
ENSMUSG00000022558	2.24983	3.45476	7.71441	1.40654	2.08988	1.32402	0	0.0397531	0.00333325	0.16892	0	0.106135	0	0.093369	0.0222325	0	0	0	0.00317376	0.643751	0	0	0	0	0.119557	0.0227829	0.153167	0	0.227661	0.0228497	0	0	0.0176966	0.00827071	0.0144347	0.231795	0.163596	0	0.170306	0.861195	0.597436	0.54472	0.179425	0.253742	0.238168	0.0030865	0.0571382	0	0
ENSMUSG00000108419	0	0	0	0	0	0	0	0	0	1.40963	0	0	0	0	0	0	0	0	0	0	0	0	0	0	0	0	0	2.66623	0	0	0	0	0	0	0	0	0	0	0	0	0	0	2.40993	0	0	0	0	0	0
ENSMUSG00000108418	0	0	0	0	0	0	0	0	0	0	0	0	0	0	0	0	0	0	0.0685457	0	0	0	0	0	0	0	0	0	0	0	0	0	0	0	0	0	0	0	0	0	0	0	0	0	0	0	0	0	0
ENSMUSG00000108414	2.71296	0.127827	0.864497	0.159844	0.717695	0.161963	0.0322434	0.0221367	0	0	0.145442	0.0815197	34.3502	30.2011	28.392	0.847177	0.796218	0.928697	0.636235	1.26386	0.862275	0.428871	0.393567	1.17316	0.166439	0	0	0.313634	0	0	0.105874	0.34119	0.262785	0.852032	0.321521	0.582417	0.255077	0.687039	0.256312	0.102034	0.760928	0.230794	0.0713669	0	0.0204038	0.0515619	0.0244751	0	0.464545
ENSMUSG00000108417	0	0	0	0	0	0	0	0	0	1.1427	0	0	0	0	1.70449	0	0	0	0	0	0	0	0	0	0	0.821974	0	0.138548	0	2.7823	0	0	0	0	0	0	0	0	0	0	0	0	0	0	0	0	13.0824	0.132154	0
ENSMUSG00000038751	0	0	0	0	0	0	0	0	0	0	0	0	0	0	0	0	0	0	0	0	0	0	0	0	0	0	0	0	0	0	0	0	0	0	0	0	0	0	0	0.0821195	0.370297	0	0	0	0	0	0	0	0
ENSMUSG00000091697	0	0	0	0	0	0	0	0	0	0	0	0	0.347269	0	0.279733	0	0	0	0	0	0	0	0	0	0	0	0	0	0	0	0	0	0.445324	0	0	0	0	0	0	0	0	0	0	0	0	0	0	0	0
ENSMUSG00000091695	0	0	0	0	0	0	0	0	0	0	0.309547	0	0	0.144336	0	0.150255	0.103751	0	0	0.146721	0	0.136916	4.77452	0	0	0	0	0	0	0	0	0	1.2584	0.147032	0	0.402022	0.116332	0	0.409135	0	0.677928	0	0	0	0	0	0	0	0
ENSMUSG00000029408	0	0.0056466	0	0.00847309	0	0.00746557	0.222192	3.6963	10.3015	13.4435	2.74978	1.89054	0	0	0	0	0.00861351	0.030768	0	0	0.561553	0	0	0.0155469	8.38153	5.42487	5.1788	5.98509	7.36223	6.87966	0	1.73323	0	0.0732403	0.149129	0.951222	0	0	0.278527	0	0.159466	0.139818	1.82847	2.39195	0.789547	4.09071	9.47092	17.1699	0
ENSMUSG00000029409	0	0	0	0	0	0	0	0	0	0	0	0	0	0	0	0	0	0	0	0	0	0	0	0	0	0	0	0	0	0	0	0	0	0.0854623	0.0745778	1.28521	0	0	0	0	0	0	0	0	0	0	0	0	0
ENSMUSG00000074354	0.0101096	0	0.0119711	0	0.0203798	0	7.63096	18.7711	24.1295	24.4085	30.9956	25.1221	4.56829	0.659243	2.36066	0	0.018226	0	0	0	0	0	0	0	34.2009	24.6892	43.1662	22.1946	25.5637	25.1897	0.0395844	1.30754	0.073688	0.103317	0	0	0	0	0	0	0	0	39.1437	30.7258	50.6464	16.9454	28.5505	18.2114	0.0217106
ENSMUSG00000074355	0	0	0	0	0	0.00649094	0	0	0	0	0	0	0	0	0	0	0	0	0	0	0	0	0	0	0	0	0	0	0	0	0	0	0	0	0	0	0	0	0	0	0.0163115	0	0	0	0	0	0	0	0
ENSMUSG00000025185	14.2788	0	0	9.76642	0.192067	13.0516	0	0	0	0	0	0	0	0	0	0	0	0	0	0	0	0	0	0	0	0.0149011	0	0	0	0	0	0	0	0	0	0	0	0	0	0	0	0	0	0	0	0	0	0	0
ENSMUSG00000025184	0.0180885	16.5551	2.69025	2.57595	0.0182321	1.47259	2.92485	2.78995	2.9428	2.27983	1.58592	0.605326	4.11259	3.64751	6.03754	1.86077	1.89142	1.07168	0.0496555	3.90149	0.800972	0.008607	25.1172	4.02605	8.55106	6.16156	2.32378	0.0114442	0.226153	0.383035	0.637433	3.40083	2.0436	0.0184858	0.322629	0.195861	1.1774	0	0.452665	4.09543	1.56262	1.48218	3.78116	6.37572	6.37155	0.827835	0.157181	0.240153	0.0077691
ENSMUSG00000029406	0.00416726	0	0.0024673	4.3345	1.01229	0.120466	0.0894469	0.317284	5.42804	4.21106	8.45054	0.0706704	0.053295	0.240391	0	0	0	0.0134183	0	0	0	0	0	0	3.09353	3.16262	4.66646	0.197741	2.12966	3.55919	0.367133	0	0	0.553645	0	0	0.0379079	0.0099267	0.0533281	0.0117939	0.0040909	0.0685983	0.340966	0.474164	0.198109	7.62079	0.599755	1.25743	1.70484
ENSMUSG00000074359	0	0	0	0	0.0123784	0	0	0	0	0	0	0	0	0	0	0	0	0	0	0	0	0	0	0	0	0.316917	0.457814	0	0	0	0	0	0	0	0	0	0	0	0	0	0	0	0.356551	2.35998	0.0556024	0.16393	0	0	0
ENSMUSG00000029401	14.3311	0.0322309	13.3047	5.3987	19.5302	9.98225	0	0	0	0	0	5.39562	1.58886	2.66754	2.9031	0	0	0.658591	0	0.0173822	0.969062	0	0	0.133113	0	0	0	2.50184	5.37018	7.41111	3.15007	1.89264	3.95074	1.30643	2.6145	5.04858	0	0.308571	0	0.849001	0.107087	3.66619	0	0	0.416721	0.0520042	0	0	4.56816
ENSMUSG00000029402	0	1.78443	0	0	1.66201	2.20404	0.852834	0	0.245472	0	0	0.0449206	12.4777	6.72655	12.8708	0.0518698	2.65039	1.15143	0	0.354549	0	0	0.433742	0.323229	0	0.139818	0	0	0	0.280456	3.1115	0.125339	1.23084	0.761357	3.632	0.0346957	0.441752	0.378585	0.169486	0.449798	0.156019	0	0.0524347	0	0	0	0	0	0.938602
ENSMUSG00000029403	0	0	0.010451	0.00391308	0	0	10.9086	1.83168	9.00603	7.08532	3.5249	6.02686	4.678	3.75203	2.76808	4.6894	0.716027	2.61453	1.71329	4.18532	7.02023	0	0	0	4.72644	3.70624	4.68215	1.18659	5.04836	2.928	1.96981	6.86297	3.60254	2.51426	0.787101	0.354521	3.04193	0.452013	3.46361	4.67098	8.55151	5.60154	6.82534	4.2959	8.95096	9.74467	0.0359498	0.0266313	6.55803
ENSMUSG00000071658	0	0.0186148	0.0373014	0	0	0	108.859	62.3196	59.2279	107.382	130.342	34.5099	0.358102	0.395033	0.216345	0	0.0567914	0	0	1.76687	0	0	0	0	100.577	73.8264	117.07	51.6188	116.923	97.0562	0	0	0.172206	0	0.140464	0	0	0	0	0	0.711245	11.2928	49.5113	57.5077	44.1416	81.3342	63.2144	70.8133	0
ENSMUSG00000071659	0.00934686	0.0110467	3.94019	1.71564	0.664188	8.7266	34.0892	35.2034	30.0758	15.598	8.97421	39.7434	2.28448	1.86368	2.00068	5.79594	2.23275	3.09992	0.119129	2.64513	1.62233	0.044475	0.102035	52.7395	41.666	55.6409	67.5165	29.8192	29.887	32.3279	2.15928	2.63892	6.42112	0.561191	1.99013	0.0163238	1.65326	1.06871	2.71783	6.67937	5.56958	0.273531	61.9581	90.7414	74.7767	26.3968	13.8962	39.3295	6.52362
ENSMUSG00000000131	0.00158156	2.06171	1.38961	1.86802	0.871987	3.34369	0.0396049	1.57706	1.94118	1.96798	0.0127606	2.50329	3.10141	4.44267	2.26653	0.838258	2.23258	0.468513	0.790797	2.63304	2.42522	0.225766	0.0414362	0.360252	1.04556	0.638172	0.43085	3.32708	2.71394	1.4401	5.91399	3.01842	1.68884	1.20819	1.71018	4.26195	3.95479	1.83095	3.15506	2.68563	2.26677	2.57453	1.90349	1.14372	3.08265	1.31795	0.00429472	0.0238612	0.743824
ENSMUSG00000051367	0	0	0	0	0	1.69338	0	1.00468	0	0	0	0.151857	0.468493	0	0.139771	1.59408	0.0330214	0.0393181	0.203518	4.04713	3.20419	0.0145257	0	0	0.0901953	0.300786	0.0350156	0	2.04193	1.12048	0.143436	0.385197	0.890039	2.7766	0	0	1.86363	0.159979	3.09918	0	0	0.022334	0	0	0	4.97135	0.116054	0	0
ENSMUSG00000071652	0.00688096	0.984011	20.6307	1.12879	0.0208069	33.8743	0.0984629	3.73488	3.69847	5.16491	3.31257	4.44981	4.81069	5.79866	6.8681	6.68324	0.942804	1.0635	4.69533	5.96467	9.36654	17.5167	8.74348	2.28387	3.76114	5.24632	3.6109	2.82974	18.6255	7.23687	24.0059	12.199	23.9991	25.72	21.6926	13.0988	10.5991	9.80177	14.1769	4.59589	13.6313	6.6703	2.52443	2.10523	8.00656	16.861	13.3225	21.0741	13.787
ENSMUSG00000071653	0	0	0	0	0	0	0	0	0	0	0	0	0	0	0	0	0	0	0	0	0.0506548	0	0	0	0	0	0	0	0	0	0	0	0	0	0	0	0	0	0	0	0	0	0	0	0	0	0	0	0
ENSMUSG00000000134	12.0927	13.042	10.2169	12.0118	5.8046	5.17208	0.0723587	21.5389	28.0869	19.2651	7.46818	3.4759	0.517361	1.5364	1.50822	0.384764	0.911646	7.68522	1.24649	0.508319	1.47697	0.116869	0.0252349	0.0470133	24.5024	37.0596	29.3242	4.93602	12.1657	10.8915	4.85375	5.05894	2.82226	2.73154	3.69789	0.499597	2.28972	2.61558	2.25972	2.45334	2.55861	3.08647	6.87915	5.56005	3.74161	7.35048	14.21	4.88261	12.9755
ENSMUSG00000071656	0.0207201	0.0122441	0.0368032	28.2763	10.8078	86.9641	0	0.0508895	0	0	0	0	0	0	0	0	0	0	0	0	0	0	0	0	0.229574	0.510393	0	0	0	0.146254	0	0	0	0	0	0	0	0	0	0	0	0	0	0	0	0	1.65983	0	0
ENSMUSG00000015335	109.694	75.9924	73.7246	31.2796	33.2738	34.3536	2.89605	2.50376	0.58659	9.6281	0.161277	3.96607	2.85461	6.4672	4.35867	1.01769	6.29743	10.5233	0.0293959	0.0382214	0.204889	1.42669	16.1037	1.21958	6.47803	6.15473	8.383	0	2.1555	3.17457	5.16562	13.8565	6.72028	24.8966	0.0334242	0.0261821	11.0007	2.64262	10.2318	36.3187	31.5236	25.9394	0	0.379065	2.03626	0	14.6962	0	0
ENSMUSG00000016554	0.476357	0.877597	4.64529	1.9008	0.437776	0.70056	0	0.137642	0.288527	0.478018	0	0	19.9885	29.6224	26.1404	1.17057	1.06087	0.451129	0.879107	2.57184	2.9871	0.933323	0.672959	0.592677	0.103488	0.164341	0.241058	0.0443208	0.21896	0.0988938	0.219434	0.662953	0.561668	1.10967	0.999577	2.37346	1.33112	1.16809	2.13157	0.911989	1.67796	1.07628	0.147915	0.212554	0.09515	0.0267168	0.456544	0.0845509	0.932727
ENSMUSG00000015337	0.176219	0	0.178857	0	0	0.137678	0	0	0	0	0	0	8.51382	9.53389	5.18677	0	0	0	0	0	0	0	0	0	0	0	0	0	0	0	0	0	0.091746	0	0	0	0	0	0	0	0	0	0	0	0	0	0	0	0
ENSMUSG00000103624	0.0265389	0	0	0	2.00623	0	0	0.0217269	0	0	0	0	1.08107	0.887485	0.445539	0	0	0	0	0	0	0	0	0	0	0	0	0	0	0	0	0	0	0	0	0	0	0	0	0	0	0	0.140092	0	0	0	0	0	0
ENSMUSG00000103622	6.47134	6.22583	5.54474	0.00583163	1.75001	0	0	0	0	0	0	0	0	0	0	0	0	0	0	0	0	0	0	0	0	0	0.754354	0.249652	0	5.89547	0	1.74267	0.527297	0	0	0	0.199415	0	0.0467554	1.37733	0.154945	1.20287	0	0	0	1.79336	0	0	0
ENSMUSG00000103621	0	0	0	0	0.0278931	0.140535	0	0	0	0	0	0	0.550532	0	0	0	0	0	0	0.246937	0	0	0	0	0	0	0	0	0	0	0	0	0	0	0	0	0	0	0	0	0	0	0	0	0	0	0	0	0
ENSMUSG00000103620	0	0	0	0	0	0	0	0	0	0	0	0	0	0	0	0	0	0	0	0	0	0	0	0	0	0	0	0	0	0	0	0	0	1.55977	3.06251	34.5626	0	0	0	0	0	0	0	0	0	0	0	0	0
ENSMUSG00000103628	0	0	0	0	0	0	0	0	0	0	0	0	0	0	0	0	0	0	0	0	0	0	0	0	0	0	0	0	0	0	0	0	3.69417	0	0	0	0	0	0	0	0	0	0	0	0	0	0	0	0
ENSMUSG00000016559	620.346	630.98	744.412	1079.01	740.098	1279.86	738.92	403.574	338.225	277.81	440.451	405.684	1207.68	1012.06	1079.92	190.918	202.639	230.817	68.9573	94.3141	122.008	154.672	436.657	63.0262	448.03	357.537	359.368	514.203	516.64	460.285	196.321	173.569	127.085	147.583	165.334	146.283	176.952	100.05	131.243	324.723	286.213	241.172	466.045	352.594	433.212	664.613	506.737	535.839	143.207
ENSMUSG00000039298	0.00411314	0.00972229	0	1.17076	3.29384	2.15308	0	1.34862	4.30297	1.09378	1.64824	0.320862	0.303927	0.417799	0.640299	0.0429564	0.218753	0.013244	0	0.146811	0.112428	0	1.41887	0.00669213	3.04576	3.77287	3.43817	0.0585517	0.784231	0.754852	0	0.810944	0.224852	1.08765	0.00458517	0.290927	0.103932	0.0293933	0.046787	0.186252	1.03771	0.34606	1.71526	0.998411	1.96932	1.20788	1.18393	0	2.09344
ENSMUSG00000039294	18.6552	0.0225207	20.9395	5.11977	20.4167	11.1608	0	0	0	0	0	0	0.848432	4.2535	2.57377	0	0	0.327237	0.0249094	0	0	0	0	0	0	0	0	0	0.238242	0.0448344	2.41245	9.77807	2.26859	9.31504	0.467328	12.757	0.744715	0.0605215	2.10433	3.32564	0.623539	1.48705	0	0.112424	0	0	0	0	0
ENSMUSG00000002546	2.41327	0.0287514	8.28485	11.6358	9.43551	18.0297	3.51592	4.55287	4.39867	3.06617	4.52755	0.803107	4.03767	4.85676	6.11502	1.09249	0.00877169	0	0	0.0372138	1.29002	0.0347269	0	0	3.07276	3.96074	4.56234	3.09368	4.72962	2.81614	0.571526	0	0.478764	0.335634	1.25833	1.04517	0.570452	0.706982	0.380496	1.15668	0.859736	0.19578	1.99047	2.02989	1.58606	10.3728	2.21963	0.748737	0.0731411
ENSMUSG00000027763	5.5273	13.141	15.352	3.9022	9.46787	12.6414	0.00511463	0.122901	0.00294431	0.0516494	0	0	0.601362	0.30121	0.0883722	1.22066	0.00515513	0.0644505	0.00280343	0.430121	0	0	0.736673	0.00465235	0.16897	0	0.0614976	0.0542733	1.32724	0.242202	4.25456	2.58881	0.270949	0.924163	0.188068	2.58432	0.167628	0.459768	0.554978	0.319658	0.50246	0.27196	0.0226413	0.112067	0.135936	0	0.594005	0.0129422	1.12375
ENSMUSG00000027761	0	0	0	0	0	0	2.48734	5.29819	6.13133	6.29739	0.0479478	4.59555	0	0	0	0	0	0	0	0	0	0	0	0	12.7078	5.64628	7.82192	2.65069	4.45797	0.377523	0	0	0	0	0	0	0	0	0	0	0	0	5.55248	9.55669	8.83862	0	0.871418	0.699334	0
ENSMUSG00000027765	0	0	0	0	0	0	0	1.50103	0.0128428	0.175226	0	1.86135	0	0	0	0	0	0	0	3.37072	0	0	0	0	0.0460646	0.0585209	0	16.0586	0.643256	7.08712	0	2.69517	2.4319	0	1.3765	0	0	0	0	0	0	0	0.0822996	0	0.225882	0	5.5207	0.0188176	0.0133927
ENSMUSG00000025728	14.273	8.62892	1.58191	2.42266	1.066	1.67795	0.663759	3.62284	6.25691	4.31963	0.536435	1.83548	3.34845	3.87409	7.14665	0.653996	0.459947	1.67283	1.21879	0.567657	0.418409	0.0110359	8.40575	0.543388	4.31713	3.77606	5.52014	0.689666	8.96017	7.17044	1.90707	6.07257	4.09105	2.64283	1.0135	2.83537	1.47215	1.53587	1.84675	4.54225	5.46432	2.56221	6.81931	4.62113	5.93292	1.2472	7.9481	1.80556	6.72403
ENSMUSG00000025723	0	0	0	0	0	0.0263648	0	0	0	0	0	3.81513	0.287712	0.169271	2.47209	0.52864	0.182513	0	1.91889	0	0.553434	0	0	0	0	0	0	3.73625	3.90263	3.81109	0.924917	14.3709	1.4758	6.03517	2.85897	1.94484	0.477506	6.59147	0.671745	1.24155	2.78267	1.60475	0	0	0	3.73227	0	0	5.43519
ENSMUSG00000025722	2.54584	3.2468	1.65208	0.478277	2.8995	2.1295	0.771813	1.76629	0.770128	0.938172	2.26295	0.552882	75.6841	52.3797	66.5135	1.50215	1.99667	1.3894	2.52417	0.550056	4.97335	2.05319	0.0628058	4.98458	4.24968	3.67795	4.12452	1.1375	0.337179	1.16754	6.58922	9.73245	2.83064	2.75611	4.82621	0.778708	5.61153	2.62104	2.92453	0.36636	1.27077	1.39429	2.5435	3.65501	1.4001	0.548553	0.0781151	3.68902	1.77609
ENSMUSG00000025724	17.0165	9.61684	17.856	11.3707	12.3581	16.4304	2.01254	7.99113	8.68312	3.6433	3.68115	3.12113	96.738	66.9269	100.855	7.2988	5.1653	3.32412	1.79682	5.08658	8.19598	5.91953	0.151951	5.49191	6.91863	8.81672	3.60898	4.32988	2.15724	1.47376	5.9725	4.55561	7.79954	12.8768	7.16361	2.3094	5.07649	5.69195	5.53343	3.56186	5.34048	5.17666	6.87313	8.56421	8.3634	0.58616	2.33087	2.45003	7.19907
ENSMUSG00000025727	0	0	0	0	0	0	0	0	0	0	0	0	0	1.66534	0.916872	0	0	0	0	0	0	0	0	0	0	0	0	0	0	0	0.206341	0	0	0	0.258482	0.110441	0	0	0	0	0	0	0	0	0	0	0	0	0
ENSMUSG00000025726	0	0	0	0	0	0	0	1.22536	0.42966	2.96752	0	0	0	0.0682536	0.1869	0	0	0	0	0	0.297541	0	0	0	1.00507	0.510739	0.85841	0	0	0	0	0	0	0	0	0	0	0	0	0	0	0	0	0.917466	0	0	0	0	1.92859
ENSMUSG00000105664	0	0	0	0	0	0	0	0	0	0	0	0	3.07903	0	0	0	0	0	0	0	0	0	0	0	0	0	0	0	0	0	0	0	0	0	0	0	0	0	0.0770234	0	0	0	0	0	0	0	0	0	0
ENSMUSG00000105661	0	0	0	0	0	0	0	0	0	0	0	0	0	0	0	0	0	0	0	0	0	0	0	0	0	0	0	0	0	0	0	0	0	0	0	0	0	0	0	0	0	0	0	0	0	0	0	0	0
ENSMUSG00000014932	11.5195	37.6292	0.0590871	6.50743	5.8594	0	2.30784	11.7652	9.47591	8.19765	11.0332	12.8382	1.7524	6.18598	3.53307	4.00153	7.61447	7.75812	0.384383	6.55173	0.66248	0.110237	64.5882	0.371137	4.69937	14.2815	8.50358	15.9316	6.4949	12.8558	2.58182	0.427252	0.584533	1.3022	0.309913	4.42576	0.994279	0.186784	0.233122	1.93674	2.62417	5.88017	17.0271	16.4381	14.5154	13.0903	23.6737	4.99017	9.52187
ENSMUSG00000105662	0	0	0	0	0	0	2.37573	1.55339	0.0520998	0.913941	0.0510302	0	0.395449	0	0	0	0	0	0	0	0	0	0	0	0.163512	0	0	0.120047	0.711685	0.446436	0.767709	0	0	0	0	0	0	0	0	0	0	0	0.0333867	0.0639689	0.587032	0	0	0.458026	0
ENSMUSG00000069565	2.56329	2.55677	2.93842	8.58399	3.05091	4.30361	0.520275	2.34409	0.655163	3.6668	18.7258	0.184977	1.44664	3.69321	1.83119	0.427186	1.27821	0.99512	0.0534698	1.64538	1.21744	0.778524	1.15104	0.0295781	3.08848	1.25812	4.53539	1.23644	3.06842	3.97792	1.63719	3.06811	0.198762	6.15421	2.45215	0.936606	1.39646	0.736178	0.710844	3.06129	2.76617	2.02829	2.663	0.850386	1.2552	5.14798	4.78849	1.45365	0.702734
ENSMUSG00000065028	0	0	0	0	0	0	0	0	0	0	0	0	0	0	0	0	0	6.62813	0	0	0	0	0	0	0	0	0	0	0	0	0	0	0	0	0	0	0	0	0	0	0	0	0	0	0	0	0	0	0
ENSMUSG00000056359	0	0	0	0	0	0	0	0	0	0	0	0	0	0	1.08748	0	0	0	0	0	0	0	0	0	0	0	0	0	0	0	0	0	0	0	0	0	0	0	0	0	0	0	0	0	0	0	0	0	0
ENSMUSG00000020149	111.682	83.1083	145.601	180.3	162.958	184.523	0.856762	3.02755	4.94657	4.00079	6.81997	11.5633	51.6689	54.979	62.6645	66.7237	77.6175	71.9899	65.8417	109.746	91.6293	81.5641	154.19	38.7141	10.4321	8.51035	10.948	29.0346	17.8778	39.7265	66.0563	74.5056	79.7613	86.8705	71.2366	57.0195	148.856	112.404	136.464	226.586	219.991	262.233	1.72902	11.2742	10.9549	53.9305	0.61209	3.84708	71.4304
ENSMUSG00000100744	0	0	0	0	0	0	0	0	0	0	0	0	0	0	0	0	0	0	0	0	0	0	0	0	0	0	0	0	0	0	0	0	0	0	0	0	0	0.163029	0	0	0	0	0	0	0	0	0	0	0
ENSMUSG00000100747	0	0	0	0.0166052	0.0377503	0	0	0	0	0	0	0	0.0532204	0	0	0	0	0	0	0	0.15356	0	0	0	0	0	0	0	0	0	0.36662	0.472588	0.0682477	0.430601	0.041751	0	0.113565	0.0892153	0.0532534	0	0.257366	0	0	0	0	0	0	0	0
ENSMUSG00000017652	0.0157135	0.00928555	0.0186069	20.5381	11.0472	4.73269	0	0	0	0	0.0422605	3.09113	0	0	0.323755	0	0	0	0	0	0	0	0	0	0	0.0737267	0	0	0.171902	0	0	0	0	0	0	0	0	0	0	0	0	0	0	0.854232	0.0355718	0	0.0426697	3.50864	0
ENSMUSG00000038759	0.0258801	0.0169926	3.766	12.2571	0.113038	0.806547	0	5.52995	1.52191	3.43963	0.402152	0.130041	8.05795	9.74358	5.91155	4.79004	7.81261	10.8332	0.699172	8.67295	5.77713	0.00684139	0.188346	0.0935719	0.191163	0.377776	1.34409	0.127352	1.67178	0.243568	3.46789	4.29972	3.07061	12.0048	10.0719	8.46715	8.72512	8.94585	6.7382	2.15664	4.62952	4.19708	5.05472	1.65777	2.8317	0.422227	0.0312343	0.0954446	5.78015
ENSMUSG00000053730	2.41145	3.61091	0	0	0.0943924	0	0.0837538	12.2477	7.37674	1.36264	0.440759	0.132345	4.6576	13.065	5.52051	0.672401	3.08122	0.376928	4.06277	0.835655	0.671941	1.75457	0.408924	0	4.19364	1.62026	1.84624	0	0.878139	1.65256	0.137506	0.516983	0.895908	2.09356	1.93132	0.224884	2.10604	0.111539	1.04861	0	0.36773	0.0428214	0.432551	0.56238	2.78249	0	1.20793	0	0.125696
ENSMUSG00000107771	0	0	0	0	0.0326941	0	0	0	0	0	0	0	0	0	0	0	0	0	0	0	0	0	0	0	0	0	0	0	0	0	0	0	0	0	0	0	0	0	0	0	0	0	0	0	0	0	0	0	0
ENSMUSG00000107770	0	0	0.678138	0	0.157428	0.0813515	0.186246	0	0	0.626927	0.140019	0	0	0	0	0	0	0	0	0	0	0	0	0	0.576838	0.488547	0.298586	0	0	1.10245	0	0	0	0	0	0	0	0	0	0	0	0	0.137411	0.394921	0	0.694949	0.282749	0.314187	0
ENSMUSG00000107772	0	0	0	0	0	0	0	0	0	0.07575	0	0	0	0	0	0	0	0	0	0	0	0	0	0	0	0	0.865858	0	0	0	0	0	0	0	0	0	0	0	0	0	0	0	0.0996184	0	0.170885	0	0	0	0
ENSMUSG00000104663	0	0	0	0	0	0	0	0	0	0.606983	0	0	0	0	0	0	0	0	0	0	0	0	0	0	0.537802	0.0262781	0	0	0	2.37196	0.0438593	0	0	0	0	0	0	0	0	0	0	0	0	0	0.912867	0.939841	0.152086	0	0
ENSMUSG00000013822	35.4595	55.8679	64.4778	43.1553	62.368	58.8162	105.9	44.9594	101.789	117.152	169.05	30.0878	344.045	282.232	439.939	31.3513	12.2378	54.761	30.9449	17.5561	19.0902	60.9257	3.95921	32.6941	341.114	273.017	301.887	62.7144	106.545	156.195	113.703	114.178	212.021	99.7999	112.932	58.8896	79.8539	32.631	38.2238	52.7092	55.3299	36.2156	70.2414	157.447	108.01	82.3849	156.246	182.492	71.0983
ENSMUSG00000097035	0.0388954	0.0459689	11.8368	0	0	0	4.1743	4.68091	1.60199	1.24899	0.313821	0.0879477	0	0	0.979473	0	0	0	6.2539	0	0	0	0	0	0	1.64246	0	0.738251	1.58046	0.274545	4.2643	0	0	0.298124	0.173437	8.42318	0	0	0	0	0	0	0	0.295043	0.0880506	0	0	0	0
ENSMUSG00000097036	0	0	0	0	0	0	0	0	0	0	0	0	0	0	0	0	0	0	0	0	0	0	0	0	0	0	0	0	0	2.18788	0	0	0	0	0	0	0	0	0	0	0	0	0	0	0	4.92559	0	0	0
ENSMUSG00000097037	0	0	0	0	0	0	0	0	0	0	0	0	0	0	0	0	0	0	0	0	0	0	0	0	0	0.0461605	0	0	0	0	0	0	0	0	0	0	0	0	0	0	0	0	0	0	0	0	0	0	0
ENSMUSG00000008429	4.56403	6.4083	15.8322	9.27018	2.86043	5.52398	42.3531	79.6398	76.4772	52.9043	18.6481	27.3874	9.64508	2.95956	3.77303	0.458322	0.158236	0	5.60285	0.696176	0.213252	0.0232019	0	0.793349	27.013	28.2777	20.107	14.7464	45.4487	28.8425	0.420036	5.84513	0.568665	1.99329	0.978426	2.65695	2.36565	0.301996	2.88422	4.49882	4.46125	9.45365	57.0132	28.4067	48.569	20.1029	17.2927	18.421	0.0209432
ENSMUSG00000097033	0	2.49781	4.98053	0.00462732	0.00525987	0	0	0.03845	0.483597	0.0733126	0	0	0.281784	0.0523526	0	0	0	0	0	0	0	0	0	0	0	0.0244845	0.0897855	0	0.016311	0.66302	0	0.0164618	0.722697	0.0133326	0.104711	0	0.0949398	0.111876	0.118719	0	0.143438	0	0	0.0527794	0.0472534	0.905548	0	0	0
ENSMUSG00000097039	0.0114752	5.20781	0.00452938	4.96557	0.963859	0	8.37437	2.33923	3.73377	4.31435	2.16032	1.14166	0.945758	0.518048	0.192646	0.579242	0.0413759	0.0738985	0.855028	0.838675	0.0104553	0.027301	0	0.23649	5.41059	4.84566	5.3527	2.95244	10.0907	7.6948	1.06337	0.193061	1.47767	0.0488635	0.486099	1.24921	0.224234	0.765369	0.625457	0.0433017	0.0976289	0.853528	4.67431	4.76814	1.34216	6.37499	2.26434	16.2277	1.28145
ENSMUSG00000050017	53.7975	40.8046	24.3029	39.0259	54.0251	52.2652	0	0.0194622	0	0	0	0	37.3616	60.1202	72.9987	43.5722	61.8875	71.8005	36.825	68.7909	97.0148	106.632	3.8754	0.128928	0.0292661	0	0.0227233	1.57925	0.643977	3.69161	92.8032	26.4722	93.945	48.9137	71.464	48.7556	53.5179	47.9451	53.4181	34.2903	15.8692	20.6679	0	0	0	2.81061	2.15181	0.0239106	72.3413
ENSMUSG00000001663	0	0	0	0.295058	0.582524	0.602043	0	0	0	0	0	0	0	0	0	0	0	0	0	0	0	0	0	0	0	0	0	0	0.32844	0	0	0	0	0	0	0	0	0	0	0	0	0	0.0462235	0	0	0	0	0	0
ENSMUSG00000001666	0.138474	0	0.0819859	0.0613943	0.244254	0.027047	0	0	0	0	0.0931043	0.234831	0.0983855	0.173651	0.317007	0.180773	0	0.222938	0.203642	0.176521	0	0.494173	0.906987	3.60478	0	0	0	0	0.108205	0	0	0	0	0.0884474	0	0.362756	0.13996	0.0824635	0.0492232	0.783801	1.01952	0	0.182741	0	0	0.198043	0.188012	0	0.223032
ENSMUSG00000009418	1.00371	6.62215	1.73427	4.47617	2.86671	2.81777	0.625184	3.48694	2.14663	4.96624	0.636384	1.93033	0.0835108	0.147397	0.96302	1.05794	0.379196	2.15128	1.63756	0.87534	7.86707	0.0110384	0	0	0.753959	1.90116	2.5944	0.675148	2.76022	2.36887	0.0121112	1.54167	0.0225455	0.691482	3.07225	3.43295	4.19238	1.77201	3.47884	0.687185	1.50607	1.41435	0.567387	0.727351	0.735223	4.85725	1.02052	0.0046666	0.0431766
ENSMUSG00000055197	0	0	0	0	0	0	0	0	0	0	0	0	0	1.41122	0	0	0	0	0	0	0	0	0	0	0	0	0	0	0	0.817693	0	0	0	0	0	0	0	0	0	0	0	0	0	0	0	0	0	0	0
ENSMUSG00000010307	2498.77	2213.37	3001.58	27.0809	30.1352	68.512	0	0	0	0.089961	0	0	0	4.00972	1.2998	0	26.0481	0.384883	2.46098	9.86619	3.02221	0	33.6001	0	0	3.85573	3.25627	0	7.51897	0.421858	11.7592	25.782	5.55425	8.47465	5.46321	0	6.94682	25.9462	11.3023	14.8002	13.4942	51.2678	0	0	0	0	0	0	1.95731
ENSMUSG00000055193	0	0	0	0	0	0	0	0.345551	0.115896	0.28237	0	0	0	0	0	0	0	0	0	0	0	0	0	0	0	0.396077	0	0	0	0	0	0	0	0	0	0	0	0	0	0	0	0	0	0	0.700702	0	0	0.509439	0
ENSMUSG00000055198	0	0	0	0	0	0	0	0	0	0	0	0	0	0	0	0	0	0	0	0	0	0	0	0	0	0	0	0.146839	0	0	0	0	0	0	0	0	0	0	0	0	0	0	0	0	0	0	0	0	0
ENSMUSG00000088479	0	0	0	0	0	0	0	0	0	0	0	0	0	0	0	0	0	0	0	0	0	0	0	0	0	0	0	0	0	0	0	0	0	0	0	0	0	0	0	0	0	0	0	0	0	0	0	0	0
ENSMUSG00000099794	0	0	0	0.296611	0	0	0	0	0	0	0	0	0	0	0	0	0	0	0	0	0	0	0	0	0	0	0.239802	4.409	0	0	0	0	0	0	0	0	0	0	0	0	0	0	0	0	0	0	0	0	0
ENSMUSG00000053441	6.13658	1.59285	11.4431	0.010171	0.0115613	0	0	0.591599	0.106296	0.391348	4.47304	0	0	0	0	0	0	0	0	0	0	0	0	0	0.487168	0.591994	0.707174	1.99567	0.071704	0.323853	0	0	0	0	0	0	0	0	0	0	0	0	0.4087	0.0580053	2.25905	0	0.280325	0	0
ENSMUSG00000097690	0	0	0	0	0	0	0	0	0	0.0568325	0	0	0.241435	0.213067	0	0	0	0	0	0	0	0	0	0	0	0	0	0	0	0	0	0	0	0	0	0	0	0	0	0	0	0	0	0	0	0	0	0.0854457	0
ENSMUSG00000097692	0	0	0	0	0	0	0	0	0	0	0	0	0	0	0	0	0	0	0	0	0	0	0	0	0	0	0.0812458	0	0.0442789	0	0	0	0	0	0	0	0	0	0	0	0	0	0	0	0	0	0	0	0
ENSMUSG00000097693	0	0	0	0	0	0	0	0	0	0	0	0	0	0	0	0	0	0	0	0	0	0	0	0	0	0	0	0	0	0	0	0	0	0	0	0	0	0	0	0	0.402909	0	0	0	0	0	0	0	0
ENSMUSG00000097694	0	0	0	0	0	0	0	0	0	0.0385271	0	0	0.0545567	0	1.18656	0	0	0	0	0	0	0	0	0	0	0	0	0	0	0	3.75824	0	1.04942	0	0	0	0.0388053	0	0.818857	0	0.603035	2.10667	0	0	0	0.0183031	0	0	2.53535
ENSMUSG00000097695	1.77026	7.466	2.68011	13.9915	7.87058	6.16704	0	0.00992657	0	2.61193	20.4028	0.676272	44.2459	16.1885	16.7935	10.6053	5.67623	21.5251	18.7903	19.6814	51.0947	61.7139	0.088242	0	0.164197	1.00506	0.0463596	0.0639275	1.32646	0.057057	0	1.96346	1.69393	0.113588	1.08133	1.79289	9.6081	2.14695	13.7061	1.46414	5.17379	0.413973	0	0.0102195	0.100644	0.00770716	0.603634	0.170736	0.199632
ENSMUSG00000097697	0	0	0	0	0	0	0	0	0	0	0	0	0	0	0	0	0	0	0	0	0	0	0	0	0	0	0	0	0	0	0	0	0	0	0	0	0	0	0	0	0	0	0	0	0	0	0.0811011	0	0
ENSMUSG00000097699	0	0	0	0	0	0	0	0	0	0	0	0	0.585015	1.7474	4.13244	0	0	0	0	0	0	0	0	0	0	0	0	0	0	0.111768	0	27.4727	0	0	0	0	0	0	0	0	0	0	0	0	0	1.20779	0.128994	0	0
ENSMUSG00000051940	0.759467	0	0	0	0	0	0	0	0	0	0	0	0	0	0	0	0	0	0	0	0	0	0	0	0	0	0	0	0	0	0	0	0	0	0	0	0	0	0	0	0	0	0	0	0	0	0	0	0
ENSMUSG00000090561	0	0	0	0	0	0	0	0	0	0	0	0	0	0	0	0	0	0	0	0	0	0	0	0	0	0	0	0	0	0	0	0	0	0	0	0	0	0	0	0	0	0	0	0	0	0	0	0	0
ENSMUSG00000090565	0	0	0	5.13501	0	0	0	0	0	3.13112	0.142233	0	0	0	0	0	0	0	0	0	0	0	0	0	0	0	0	0.083649	0	0	0	0	0	0	0	0	0	0	0	0	0	0	0	0.133722	0	0	0	0	0
ENSMUSG00000088473	0	0	0	0	0	0	0	0	0	0	0	0	0	0	0	0	0	0	0	0	0	0	0	0	0	0	0	0	0	0	0	0	0	0	0	0	0	0	0	0	1.06499	0	0	0	0	0	0	0	0
ENSMUSG00000098779	0	0	0	0	0	0	0	0.216553	0	2.30045	0	0	0	0	0.100925	0	0	0	0	0	0	0	0	0	3.09357	3.30956	0.252839	0	6.06307	2.17827	0	0	0	0	0	0	0	0	0	0	0	0	0	0	0	7.22982	3.83086	0.26605	0
[truncated: 25,703 more rows]
[truncated: 11 more columns]
