# Supplementary material for: Transcriptional defects and reprogramming barriers in somatic cell nuclear reprogramming as revealed by single-embryo RNA sequencing
Source: BMC Genomics. 2018 Oct 10;19:734. doi: 10.1186/s12864-018-5091-1 (PMC6180508; doi:10.1186/s12864-018-5091-1)
Supplement: Supplementary file 3 — List of different genes between NT groups and Invivo group. Two group Ensembl gene IDs were listed. One is different genes between NTC embryos and Invivo embryos. The other is different genes between NTM embryos and Invivo embryos. (XLSX 182 kb) [file 12864_2018_5091_MOESM3_ESM.xlsx]

## Sheet: Sheet1
different genes
NTC VS. Invivo							NTM VS. Invivo
1-cell	2-cell	4-cell	8-cell	morula	blastula		1-cell	2-cell	4-cell	8-cell	morula	blastula
ENSMUSG00000066456	ENSMUSG00000050914	ENSMUSG00000005447	ENSMUSG00000009621	ENSMUSG00000028879	ENSMUSG00000012609		ENSMUSG00000066456	ENSMUSG00000044071	ENSMUSG00000000340	ENSMUSG00000030733	ENSMUSG00000020400	ENSMUSG00000012609
ENSMUSG00000027855	ENSMUSG00000058070	ENSMUSG00000037553	ENSMUSG00000030086	ENSMUSG00000083705	ENSMUSG00000024824		ENSMUSG00000029455	ENSMUSG00000015002	ENSMUSG00000005447	ENSMUSG00000009628	ENSMUSG00000047388	ENSMUSG00000024824
ENSMUSG00000025825	ENSMUSG00000092120	ENSMUSG00000099708	ENSMUSG00000030084	ENSMUSG00000042812	ENSMUSG00000026083		ENSMUSG00000003123	ENSMUSG00000020628	ENSMUSG00000037553	ENSMUSG00000009621	ENSMUSG00000068735	ENSMUSG00000026083
ENSMUSG00000026483	ENSMUSG00000034854	ENSMUSG00000072419	ENSMUSG00000019782	ENSMUSG00000020904	ENSMUSG00000054400		ENSMUSG00000053111	ENSMUSG00000050914	ENSMUSG00000005442	ENSMUSG00000087611	ENSMUSG00000083705	ENSMUSG00000054400
ENSMUSG00000021704	ENSMUSG00000001228	ENSMUSG00000032679	ENSMUSG00000001014	ENSMUSG00000028680	ENSMUSG00000034881		ENSMUSG00000059669	ENSMUSG00000028393	ENSMUSG00000004319	ENSMUSG00000029427	ENSMUSG00000016239	ENSMUSG00000034881
ENSMUSG00000030166	ENSMUSG00000030935	ENSMUSG00000086290	ENSMUSG00000006378	ENSMUSG00000028936	ENSMUSG00000002257		ENSMUSG00000005204	ENSMUSG00000034653	ENSMUSG00000054509	ENSMUSG00000019782	ENSMUSG00000053128	ENSMUSG00000002257
ENSMUSG00000106743	ENSMUSG00000022856	ENSMUSG00000038733	ENSMUSG00000040312	ENSMUSG00000028937	ENSMUSG00000041343		ENSMUSG00000021704	ENSMUSG00000042328	ENSMUSG00000099708	ENSMUSG00000001017	ENSMUSG00000024891	ENSMUSG00000041343
ENSMUSG00000029617	ENSMUSG00000015981	ENSMUSG00000042821	ENSMUSG00000071650	ENSMUSG00000005125	ENSMUSG00000038569		ENSMUSG00000047434	ENSMUSG00000071573	ENSMUSG00000062646	ENSMUSG00000040312	ENSMUSG00000042812	ENSMUSG00000082503
ENSMUSG00000063972	ENSMUSG00000051341	ENSMUSG00000018293	ENSMUSG00000071652	ENSMUSG00000040997	ENSMUSG00000057835		ENSMUSG00000030166	ENSMUSG00000029276	ENSMUSG00000072419	ENSMUSG00000058743	ENSMUSG00000020904	ENSMUSG00000038569
ENSMUSG00000024425	ENSMUSG00000051346	ENSMUSG00000020173	ENSMUSG00000025780	ENSMUSG00000031918	ENSMUSG00000038563		ENSMUSG00000031217	ENSMUSG00000058070	ENSMUSG00000029090	ENSMUSG00000025780	ENSMUSG00000034254	ENSMUSG00000057835
ENSMUSG00000024422	ENSMUSG00000045842	ENSMUSG00000051378	ENSMUSG00000022837	ENSMUSG00000031916	ENSMUSG00000040433		ENSMUSG00000074359	ENSMUSG00000107018	ENSMUSG00000009995	ENSMUSG00000061518	ENSMUSG00000034252	ENSMUSG00000038563
ENSMUSG00000024420	ENSMUSG00000041354	ENSMUSG00000027330	ENSMUSG00000061518	ENSMUSG00000096111	ENSMUSG00000040430		ENSMUSG00000020120	ENSMUSG00000092120	ENSMUSG00000086290	ENSMUSG00000025193	ENSMUSG00000028680	ENSMUSG00000040433
ENSMUSG00000026135	ENSMUSG00000100265	ENSMUSG00000021228	ENSMUSG00000035890	ENSMUSG00000037366	ENSMUSG00000038564		ENSMUSG00000074354	ENSMUSG00000055942	ENSMUSG00000038733	ENSMUSG00000046794	ENSMUSG00000031918	ENSMUSG00000040430
ENSMUSG00000083012	ENSMUSG00000079197	ENSMUSG00000021222	ENSMUSG00000102496	ENSMUSG00000001910	ENSMUSG00000029864		ENSMUSG00000024392	ENSMUSG00000036980	ENSMUSG00000042821	ENSMUSG00000038199	ENSMUSG00000023074	ENSMUSG00000038564
ENSMUSG00000021271	ENSMUSG00000078867	ENSMUSG00000027695	ENSMUSG00000030530	ENSMUSG00000033307	ENSMUSG00000029866		ENSMUSG00000024393	ENSMUSG00000031397	ENSMUSG00000028347	ENSMUSG00000027454	ENSMUSG00000106115	ENSMUSG00000031770
ENSMUSG00000021273	ENSMUSG00000107315	ENSMUSG00000062397	ENSMUSG00000034538	ENSMUSG00000046230	ENSMUSG00000029867		ENSMUSG00000068113	ENSMUSG00000031647	ENSMUSG00000018293	ENSMUSG00000020687	ENSMUSG00000022533	ENSMUSG00000031776
ENSMUSG00000066613	ENSMUSG00000061979	ENSMUSG00000003458	ENSMUSG00000025195	ENSMUSG00000008668	ENSMUSG00000031770		ENSMUSG00000024422	ENSMUSG00000018239	ENSMUSG00000031651	ENSMUSG00000020680	ENSMUSG00000037366	ENSMUSG00000052560
ENSMUSG00000024989	ENSMUSG00000036002	ENSMUSG00000103070	ENSMUSG00000046794	ENSMUSG00000063229	ENSMUSG00000031776		ENSMUSG00000036478	ENSMUSG00000030935	ENSMUSG00000031654	ENSMUSG00000036026	ENSMUSG00000009628	ENSMUSG00000067942
ENSMUSG00000028207	ENSMUSG00000048921	ENSMUSG00000030654	ENSMUSG00000032265	ENSMUSG00000028367	ENSMUSG00000052560		ENSMUSG00000003873	ENSMUSG00000022856	ENSMUSG00000089682	ENSMUSG00000106288	ENSMUSG00000015668	ENSMUSG00000097222
ENSMUSG00000052551	ENSMUSG00000105851	ENSMUSG00000021102	ENSMUSG00000038199	ENSMUSG00000033253	ENSMUSG00000067942		ENSMUSG00000021273	ENSMUSG00000031168	ENSMUSG00000020173	ENSMUSG00000056413	ENSMUSG00000046230	ENSMUSG00000073542
ENSMUSG00000022769	ENSMUSG00000044617	ENSMUSG00000044950	ENSMUSG00000027454	ENSMUSG00000079418	ENSMUSG00000097222		ENSMUSG00000097068	ENSMUSG00000024863	ENSMUSG00000051378	ENSMUSG00000028894	ENSMUSG00000094724	ENSMUSG00000099708
ENSMUSG00000010592	ENSMUSG00000093513	ENSMUSG00000019907	ENSMUSG00000036390	ENSMUSG00000032328	ENSMUSG00000073542		ENSMUSG00000028207	ENSMUSG00000010755	ENSMUSG00000093507	ENSMUSG00000014592	ENSMUSG00000008668	ENSMUSG00000025085
ENSMUSG00000025323	ENSMUSG00000087346	ENSMUSG00000000103	ENSMUSG00000050107	ENSMUSG00000029559	ENSMUSG00000025085		ENSMUSG00000056429	ENSMUSG00000015981	ENSMUSG00000027330	ENSMUSG00000025353	ENSMUSG00000023284	ENSMUSG00000058446
ENSMUSG00000004364	ENSMUSG00000020105	ENSMUSG00000026341	ENSMUSG00000020687	ENSMUSG00000072720	ENSMUSG00000058443		ENSMUSG00000022769	ENSMUSG00000029179	ENSMUSG00000002257	ENSMUSG00000025354	ENSMUSG00000063229	ENSMUSG00000058444
ENSMUSG00000020669	ENSMUSG00000030533	ENSMUSG00000029038	ENSMUSG00000020680	ENSMUSG00000032641	ENSMUSG00000042790		ENSMUSG00000010592	ENSMUSG00000045842	ENSMUSG00000021228	ENSMUSG00000025357	ENSMUSG00000028367	ENSMUSG00000042790
ENSMUSG00000029550	ENSMUSG00000057596	ENSMUSG00000074311	ENSMUSG00000024900	ENSMUSG00000062773	ENSMUSG00000107970		ENSMUSG00000050966	ENSMUSG00000041354	ENSMUSG00000021222	ENSMUSG00000090673	ENSMUSG00000057802	ENSMUSG00000048200
ENSMUSG00000029553	ENSMUSG00000082052	ENSMUSG00000043483	ENSMUSG00000034883	ENSMUSG00000055932	ENSMUSG00000018322		ENSMUSG00000055022	ENSMUSG00000032493	ENSMUSG00000058741	ENSMUSG00000001143	ENSMUSG00000039693	ENSMUSG00000018322
ENSMUSG00000039458	ENSMUSG00000046791	ENSMUSG00000038738	ENSMUSG00000004070	ENSMUSG00000025651	ENSMUSG00000049550		ENSMUSG00000039452	ENSMUSG00000078867	ENSMUSG00000027699	ENSMUSG00000043088	ENSMUSG00000024383	ENSMUSG00000049556
ENSMUSG00000055022	ENSMUSG00000049957	ENSMUSG00000091387	ENSMUSG00000061758	ENSMUSG00000062981	ENSMUSG00000052407		ENSMUSG00000033106	ENSMUSG00000107315	ENSMUSG00000043831	ENSMUSG00000042686	ENSMUSG00000050567	ENSMUSG00000049550
ENSMUSG00000040935	ENSMUSG00000046916	ENSMUSG00000031708	ENSMUSG00000056413	ENSMUSG00000036315	ENSMUSG00000056091		ENSMUSG00000053329	ENSMUSG00000050373	ENSMUSG00000062397	ENSMUSG00000073155	ENSMUSG00000037049	ENSMUSG00000052407
ENSMUSG00000059013	ENSMUSG00000042032	ENSMUSG00000021414	ENSMUSG00000028893	ENSMUSG00000104303	ENSMUSG00000027583		ENSMUSG00000006599	ENSMUSG00000025090	ENSMUSG00000103070	ENSMUSG00000082953	ENSMUSG00000024525	ENSMUSG00000056091
ENSMUSG00000050550	ENSMUSG00000034926	ENSMUSG00000020904	ENSMUSG00000028894	ENSMUSG00000024525	ENSMUSG00000050555		ENSMUSG00000044726	ENSMUSG00000075002	ENSMUSG00000030654	ENSMUSG00000040247	ENSMUSG00000024521	ENSMUSG00000050555
ENSMUSG00000029790	ENSMUSG00000040712	ENSMUSG00000008305	ENSMUSG00000028896	ENSMUSG00000030060	ENSMUSG00000059182		ENSMUSG00000040935	ENSMUSG00000048921	ENSMUSG00000021102	ENSMUSG00000058328	ENSMUSG00000030060	ENSMUSG00000053600
ENSMUSG00000024219	ENSMUSG00000098030	ENSMUSG00000018733	ENSMUSG00000060716	ENSMUSG00000058793	ENSMUSG00000017715		ENSMUSG00000059013	ENSMUSG00000074461	ENSMUSG00000062210	ENSMUSG00000050854	ENSMUSG00000058793	ENSMUSG00000017715
ENSMUSG00000074141	ENSMUSG00000073925	ENSMUSG00000035829	ENSMUSG00000018347	ENSMUSG00000037594	ENSMUSG00000060227		ENSMUSG00000019189	ENSMUSG00000026739	ENSMUSG00000044950	ENSMUSG00000054379	ENSMUSG00000051768	ENSMUSG00000060227
ENSMUSG00000040731	ENSMUSG00000035376	ENSMUSG00000038406	ENSMUSG00000018340	ENSMUSG00000018800	ENSMUSG00000028274		ENSMUSG00000031403	ENSMUSG00000105589	ENSMUSG00000000103	ENSMUSG00000034308	ENSMUSG00000080242	ENSMUSG00000028274
ENSMUSG00000011831	ENSMUSG00000075318	ENSMUSG00000027104	ENSMUSG00000025353	ENSMUSG00000031521	ENSMUSG00000029634		ENSMUSG00000032562	ENSMUSG00000024774	ENSMUSG00000070324	ENSMUSG00000045631	ENSMUSG00000031521	ENSMUSG00000029634
ENSMUSG00000045038	ENSMUSG00000075574	ENSMUSG00000064351	ENSMUSG00000025354	ENSMUSG00000021932	ENSMUSG00000031586		ENSMUSG00000019082	ENSMUSG00000024430	ENSMUSG00000026341	ENSMUSG00000033542	ENSMUSG00000038843	ENSMUSG00000031586
ENSMUSG00000025651	ENSMUSG00000048330	ENSMUSG00000064354	ENSMUSG00000025357	ENSMUSG00000021930	ENSMUSG00000024357		ENSMUSG00000030465	ENSMUSG00000042505	ENSMUSG00000029030	ENSMUSG00000027067	ENSMUSG00000054321	ENSMUSG00000031583
ENSMUSG00000020464	ENSMUSG00000015247	ENSMUSG00000064357	ENSMUSG00000025359	ENSMUSG00000059854	ENSMUSG00000038069		ENSMUSG00000050550	ENSMUSG00000022175	ENSMUSG00000029038	ENSMUSG00000016308	ENSMUSG00000059854	ENSMUSG00000024357
ENSMUSG00000030876	ENSMUSG00000026227	ENSMUSG00000064356	ENSMUSG00000025358	ENSMUSG00000022119	ENSMUSG00000030271		ENSMUSG00000024219	ENSMUSG00000053161	ENSMUSG00000074311	ENSMUSG00000027344	ENSMUSG00000078126	ENSMUSG00000038069
ENSMUSG00000052921	ENSMUSG00000074768	ENSMUSG00000079007	ENSMUSG00000090673	ENSMUSG00000079029	ENSMUSG00000030279		ENSMUSG00000024217	ENSMUSG00000023106	ENSMUSG00000034731	ENSMUSG00000059436	ENSMUSG00000079029	ENSMUSG00000030272
ENSMUSG00000052928	ENSMUSG00000055978	ENSMUSG00000033751	ENSMUSG00000086841	ENSMUSG00000043410	ENSMUSG00000030278		ENSMUSG00000047649	ENSMUSG00000071235	ENSMUSG00000025903	ENSMUSG00000021024	ENSMUSG00000017132	ENSMUSG00000030271
ENSMUSG00000056586	ENSMUSG00000020674	ENSMUSG00000023307	ENSMUSG00000026078	ENSMUSG00000004661	ENSMUSG00000071708		ENSMUSG00000040731	ENSMUSG00000051853	ENSMUSG00000054717	ENSMUSG00000022701	ENSMUSG00000069237	ENSMUSG00000030279
ENSMUSG00000018585	ENSMUSG00000021508	ENSMUSG00000034211	ENSMUSG00000042350	ENSMUSG00000039952	ENSMUSG00000024359		ENSMUSG00000050234	ENSMUSG00000093513	ENSMUSG00000038738	ENSMUSG00000066643	ENSMUSG00000016308	ENSMUSG00000071708
ENSMUSG00000022177	ENSMUSG00000106621	ENSMUSG00000097163	ENSMUSG00000001143	ENSMUSG00000049517	ENSMUSG00000028581		ENSMUSG00000045038	ENSMUSG00000028483	ENSMUSG00000031708	ENSMUSG00000029613	ENSMUSG00000001786	ENSMUSG00000024359
ENSMUSG00000045991	ENSMUSG00000001420	ENSMUSG00000060675	ENSMUSG00000004895	ENSMUSG00000008999	ENSMUSG00000028583		ENSMUSG00000021338	ENSMUSG00000028480	ENSMUSG00000014030	ENSMUSG00000029616	ENSMUSG00000008999	ENSMUSG00000028581
ENSMUSG00000040213	ENSMUSG00000036646	ENSMUSG00000020458	ENSMUSG00000043088	ENSMUSG00000015149	ENSMUSG00000073705		ENSMUSG00000020463	ENSMUSG00000020105	ENSMUSG00000021418	ENSMUSG00000014980	ENSMUSG00000025962	ENSMUSG00000028583
ENSMUSG00000002475	ENSMUSG00000031343	ENSMUSG00000025795	ENSMUSG00000042686	ENSMUSG00000022351	ENSMUSG00000073702		ENSMUSG00000030878	ENSMUSG00000030533	ENSMUSG00000008305	ENSMUSG00000074093	ENSMUSG00000030435	ENSMUSG00000073705
ENSMUSG00000006418	ENSMUSG00000092178	ENSMUSG00000062093	ENSMUSG00000082953	ENSMUSG00000073409	ENSMUSG00000048772		ENSMUSG00000020190	ENSMUSG00000057596	ENSMUSG00000040855	ENSMUSG00000027663	ENSMUSG00000015149	ENSMUSG00000073702
ENSMUSG00000033904	ENSMUSG00000078713	ENSMUSG00000079478	ENSMUSG00000058328	ENSMUSG00000035845	ENSMUSG00000031641		ENSMUSG00000052921	ENSMUSG00000062939	ENSMUSG00000035829	ENSMUSG00000027660	ENSMUSG00000027524	ENSMUSG00000048772
ENSMUSG00000101303	ENSMUSG00000029726	ENSMUSG00000028894	ENSMUSG00000059981	ENSMUSG00000038633	ENSMUSG00000038843		ENSMUSG00000046718	ENSMUSG00000071434	ENSMUSG00000035824	ENSMUSG00000015217	ENSMUSG00000073409	ENSMUSG00000000028
ENSMUSG00000022205	ENSMUSG00000022861	ENSMUSG00000028890	ENSMUSG00000054379	ENSMUSG00000034674	ENSMUSG00000038848		ENSMUSG00000046711	ENSMUSG00000023923	ENSMUSG00000038406	ENSMUSG00000023953	ENSMUSG00000035845	ENSMUSG00000031641
ENSMUSG00000040667	ENSMUSG00000032193	ENSMUSG00000028898	ENSMUSG00000030213	ENSMUSG00000033933	ENSMUSG00000005718		ENSMUSG00000034687	ENSMUSG00000026547	ENSMUSG00000027104	ENSMUSG00000024989	ENSMUSG00000034674	ENSMUSG00000038843
ENSMUSG00000019210	ENSMUSG00000094483	ENSMUSG00000032012	ENSMUSG00000047675	ENSMUSG00000102917	ENSMUSG00000004044		ENSMUSG00000034681	ENSMUSG00000066037	ENSMUSG00000064351	ENSMUSG00000027184	ENSMUSG00000032485	ENSMUSG00000038848
ENSMUSG00000034520	ENSMUSG00000062309	ENSMUSG00000064254	ENSMUSG00000022099	ENSMUSG00000068758	ENSMUSG00000004043		ENSMUSG00000022175	ENSMUSG00000090254	ENSMUSG00000064354	ENSMUSG00000027185	ENSMUSG00000000420	ENSMUSG00000084884
ENSMUSG00000074062	ENSMUSG00000027698	ENSMUSG00000074480	ENSMUSG00000047098	ENSMUSG00000031328	ENSMUSG00000004040		ENSMUSG00000040213	ENSMUSG00000021668	ENSMUSG00000064357	ENSMUSG00000029385	ENSMUSG00000026944	ENSMUSG00000005718
ENSMUSG00000028164	ENSMUSG00000107798	ENSMUSG00000020955	ENSMUSG00000022543	ENSMUSG00000092390	ENSMUSG00000031916		ENSMUSG00000074437	ENSMUSG00000029655	ENSMUSG00000064356	ENSMUSG00000051910	ENSMUSG00000027227	ENSMUSG00000101609
ENSMUSG00000027597	ENSMUSG00000093913	ENSMUSG00000020954	ENSMUSG00000033542	ENSMUSG00000054901	ENSMUSG00000031919		ENSMUSG00000033900	ENSMUSG00000046916	ENSMUSG00000033751	ENSMUSG00000015932	ENSMUSG00000078812	ENSMUSG00000020212
ENSMUSG00000014547	ENSMUSG00000067795	ENSMUSG00000030720	ENSMUSG00000062743	ENSMUSG00000027340	ENSMUSG00000031918		ENSMUSG00000000811	ENSMUSG00000029386	ENSMUSG00000026473	ENSMUSG00000001983	ENSMUSG00000033933	ENSMUSG00000004044
ENSMUSG00000010045	ENSMUSG00000029599	ENSMUSG00000091811	ENSMUSG00000035491	ENSMUSG00000029616	ENSMUSG00000039850		ENSMUSG00000044021	ENSMUSG00000000325	ENSMUSG00000026479	ENSMUSG00000090440	ENSMUSG00000033938	ENSMUSG00000004043
ENSMUSG00000025991	ENSMUSG00000035953	ENSMUSG00000025203	ENSMUSG00000035495	ENSMUSG00000049076	ENSMUSG00000029156		ENSMUSG00000030650	ENSMUSG00000042032	ENSMUSG00000087207	ENSMUSG00000022265	ENSMUSG00000070420	ENSMUSG00000004040
ENSMUSG00000022941	ENSMUSG00000107357	ENSMUSG00000037851	ENSMUSG00000027067	ENSMUSG00000039458	ENSMUSG00000033409		ENSMUSG00000030654	ENSMUSG00000059654	ENSMUSG00000023307	ENSMUSG00000078952	ENSMUSG00000102917	ENSMUSG00000096862
ENSMUSG00000022940	ENSMUSG00000030509	ENSMUSG00000043004	ENSMUSG00000014606	ENSMUSG00000025499	ENSMUSG00000072964		ENSMUSG00000032402	ENSMUSG00000021340	ENSMUSG00000062761	ENSMUSG00000032575	ENSMUSG00000031327	ENSMUSG00000031916
ENSMUSG00000020542	ENSMUSG00000015671	ENSMUSG00000046675	ENSMUSG00000021024	ENSMUSG00000020475	ENSMUSG00000072969		ENSMUSG00000027323	ENSMUSG00000034926	ENSMUSG00000039621	ENSMUSG00000063801	ENSMUSG00000040506	ENSMUSG00000031919
ENSMUSG00000020549	ENSMUSG00000064036	ENSMUSG00000063305	ENSMUSG00000022706	ENSMUSG00000022385	ENSMUSG00000033400		ENSMUSG00000068882	ENSMUSG00000031262	ENSMUSG00000097163	ENSMUSG00000002881	ENSMUSG00000054901	ENSMUSG00000031918
ENSMUSG00000000001	ENSMUSG00000032115	ENSMUSG00000083899	ENSMUSG00000022701	ENSMUSG00000045693	ENSMUSG00000056938		ENSMUSG00000019210	ENSMUSG00000020185	ENSMUSG00000025464	ENSMUSG00000027198	ENSMUSG00000027340	ENSMUSG00000032754
ENSMUSG00000086227	ENSMUSG00000031556	ENSMUSG00000037149	ENSMUSG00000066643	ENSMUSG00000099881	ENSMUSG00000079083		ENSMUSG00000034520	ENSMUSG00000036769	ENSMUSG00000020458	ENSMUSG00000024535	ENSMUSG00000032097	ENSMUSG00000029156
ENSMUSG00000102470	ENSMUSG00000059040	ENSMUSG00000036815	ENSMUSG00000014980	ENSMUSG00000078899	ENSMUSG00000018861		ENSMUSG00000029699	ENSMUSG00000103435	ENSMUSG00000097290	ENSMUSG00000021965	ENSMUSG00000019947	ENSMUSG00000033409
ENSMUSG00000002870	ENSMUSG00000034028	ENSMUSG00000031843	ENSMUSG00000026131	ENSMUSG00000067928	ENSMUSG00000089682		ENSMUSG00000036966	ENSMUSG00000095265	ENSMUSG00000062093	ENSMUSG00000035202	ENSMUSG00000049076	ENSMUSG00000072969
ENSMUSG00000068742	ENSMUSG00000040557	ENSMUSG00000061461	ENSMUSG00000020034	ENSMUSG00000033596	ENSMUSG00000034757		ENSMUSG00000028164	ENSMUSG00000078899	ENSMUSG00000031093	ENSMUSG00000022010	ENSMUSG00000039458	ENSMUSG00000033400
ENSMUSG00000031730	ENSMUSG00000035049	ENSMUSG00000021606	ENSMUSG00000024384	ENSMUSG00000033590	ENSMUSG00000028207		ENSMUSG00000027593	ENSMUSG00000040883	ENSMUSG00000079478	ENSMUSG00000022018	ENSMUSG00000022387	ENSMUSG00000033405
ENSMUSG00000030287	ENSMUSG00000022755	ENSMUSG00000094005	ENSMUSG00000074093	ENSMUSG00000029823	ENSMUSG00000017697		ENSMUSG00000014547	ENSMUSG00000040712	ENSMUSG00000028894	ENSMUSG00000033813	ENSMUSG00000045693	ENSMUSG00000056938
ENSMUSG00000030282	ENSMUSG00000035057	ENSMUSG00000023110	ENSMUSG00000027663	ENSMUSG00000071552	ENSMUSG00000047878		ENSMUSG00000022941	ENSMUSG00000093847	ENSMUSG00000028898	ENSMUSG00000050029	ENSMUSG00000071552	ENSMUSG00000018861
ENSMUSG00000031489	ENSMUSG00000027404	ENSMUSG00000015134	ENSMUSG00000027660	ENSMUSG00000071553	ENSMUSG00000037148		ENSMUSG00000100916	ENSMUSG00000098030	ENSMUSG00000052917	ENSMUSG00000028645	ENSMUSG00000083621	ENSMUSG00000089682
ENSMUSG00000064310	ENSMUSG00000066944	ENSMUSG00000025613	ENSMUSG00000028223	ENSMUSG00000083621	ENSMUSG00000044066		ENSMUSG00000020542	ENSMUSG00000073925	ENSMUSG00000052915	ENSMUSG00000020415	ENSMUSG00000024039	ENSMUSG00000034751
ENSMUSG00000022438	ENSMUSG00000026579	ENSMUSG00000025612	ENSMUSG00000023953	ENSMUSG00000024039	ENSMUSG00000044060		ENSMUSG00000020549	ENSMUSG00000035376	ENSMUSG00000032010	ENSMUSG00000025936	ENSMUSG00000024036	ENSMUSG00000028207
ENSMUSG00000022436	ENSMUSG00000038637	ENSMUSG00000074397	ENSMUSG00000023952	ENSMUSG00000051169	ENSMUSG00000040435		ENSMUSG00000002409	ENSMUSG00000104717	ENSMUSG00000032012	ENSMUSG00000029591	ENSMUSG00000051169	ENSMUSG00000017697
ENSMUSG00000029060	ENSMUSG00000054423	ENSMUSG00000063354	ENSMUSG00000024989	ENSMUSG00000001467	ENSMUSG00000050953		ENSMUSG00000053604	ENSMUSG00000075318	ENSMUSG00000064254	ENSMUSG00000058618	ENSMUSG00000073794	ENSMUSG00000047878
ENSMUSG00000020260	ENSMUSG00000026078	ENSMUSG00000050299	ENSMUSG00000027189	ENSMUSG00000073794	ENSMUSG00000044768		ENSMUSG00000008496	ENSMUSG00000074220	ENSMUSG00000024673	ENSMUSG00000030671	ENSMUSG00000002881	ENSMUSG00000037148
ENSMUSG00000024127	ENSMUSG00000024069	ENSMUSG00000025981	ENSMUSG00000029385	ENSMUSG00000002881	ENSMUSG00000024220		ENSMUSG00000042203	ENSMUSG00000025511	ENSMUSG00000020692	ENSMUSG00000066148	ENSMUSG00000004319	ENSMUSG00000044060
ENSMUSG00000024290	ENSMUSG00000078480	ENSMUSG00000025980	ENSMUSG00000021556	ENSMUSG00000024376	ENSMUSG00000024222		ENSMUSG00000042207	ENSMUSG00000075574	ENSMUSG00000034435	ENSMUSG00000028521	ENSMUSG00000024376	ENSMUSG00000040435
ENSMUSG00000020265	ENSMUSG00000078484	ENSMUSG00000090854	ENSMUSG00000021553	ENSMUSG00000034908	ENSMUSG00000060181		ENSMUSG00000043668	ENSMUSG00000067928	ENSMUSG00000020955	ENSMUSG00000055923	ENSMUSG00000034908	ENSMUSG00000050953
ENSMUSG00000026388	ENSMUSG00000097321	ENSMUSG00000037907	ENSMUSG00000028381	ENSMUSG00000075273	ENSMUSG00000087044		ENSMUSG00000045232	ENSMUSG00000048330	ENSMUSG00000020954	ENSMUSG00000042419	ENSMUSG00000022023	ENSMUSG00000044768
ENSMUSG00000026566	ENSMUSG00000087519	ENSMUSG00000048755	ENSMUSG00000015932	ENSMUSG00000029461	ENSMUSG00000026270		ENSMUSG00000044149	ENSMUSG00000028640	ENSMUSG00000030720	ENSMUSG00000031388	ENSMUSG00000075273	ENSMUSG00000024220
ENSMUSG00000026568	ENSMUSG00000066257	ENSMUSG00000054582	ENSMUSG00000071041	ENSMUSG00000048911	ENSMUSG00000049184		ENSMUSG00000010205	ENSMUSG00000085035	ENSMUSG00000030722	ENSMUSG00000041685	ENSMUSG00000017499	ENSMUSG00000024222
ENSMUSG00000046798	ENSMUSG00000106634	ENSMUSG00000040234	ENSMUSG00000001983	ENSMUSG00000085389	ENSMUSG00000037706		ENSMUSG00000030287	ENSMUSG00000097851	ENSMUSG00000025203	ENSMUSG00000069833	ENSMUSG00000029461	ENSMUSG00000060181
ENSMUSG00000078942	ENSMUSG00000106300	ENSMUSG00000079575	ENSMUSG00000039405	ENSMUSG00000040123	ENSMUSG00000048581		ENSMUSG00000031483	ENSMUSG00000001707	ENSMUSG00000025204	ENSMUSG00000041688	ENSMUSG00000048911	ENSMUSG00000022305
ENSMUSG00000042079	ENSMUSG00000002289	ENSMUSG00000064141	ENSMUSG00000061517	ENSMUSG00000026819	ENSMUSG00000031284		ENSMUSG00000031487	ENSMUSG00000032688	ENSMUSG00000037851	ENSMUSG00000030471	ENSMUSG00000090256	ENSMUSG00000087044
ENSMUSG00000042078	ENSMUSG00000039246	ENSMUSG00000030214	ENSMUSG00000041879	ENSMUSG00000019429	ENSMUSG00000018574		ENSMUSG00000031489	ENSMUSG00000033088	ENSMUSG00000043004	ENSMUSG00000025544	ENSMUSG00000000759	ENSMUSG00000026270
ENSMUSG00000027380	ENSMUSG00000020604	ENSMUSG00000033099	ENSMUSG00000078952	ENSMUSG00000037601	ENSMUSG00000000605		ENSMUSG00000024870	ENSMUSG00000032977	ENSMUSG00000046675	ENSMUSG00000045763	ENSMUSG00000019428	ENSMUSG00000037706
ENSMUSG00000049577	ENSMUSG00000026786	ENSMUSG00000029616	ENSMUSG00000078954	ENSMUSG00000035478	ENSMUSG00000022008		ENSMUSG00000022433	ENSMUSG00000005892	ENSMUSG00000063305	ENSMUSG00000040520	ENSMUSG00000068566	ENSMUSG00000048581
ENSMUSG00000075266	ENSMUSG00000057216	ENSMUSG00000036687	ENSMUSG00000032575	ENSMUSG00000033191	ENSMUSG00000041841		ENSMUSG00000021962	ENSMUSG00000031976	ENSMUSG00000028138	ENSMUSG00000039480	ENSMUSG00000029669	ENSMUSG00000018574
ENSMUSG00000037570	ENSMUSG00000093677	ENSMUSG00000073724	ENSMUSG00000032579	ENSMUSG00000080848	ENSMUSG00000041845		ENSMUSG00000020260	ENSMUSG00000073497	ENSMUSG00000039452	ENSMUSG00000026510	ENSMUSG00000037601	ENSMUSG00000057531
ENSMUSG00000040435	ENSMUSG00000007021	ENSMUSG00000073723	ENSMUSG00000063801	ENSMUSG00000060938	ENSMUSG00000041846		ENSMUSG00000024127	ENSMUSG00000055978	ENSMUSG00000041203	ENSMUSG00000038570	ENSMUSG00000021474	ENSMUSG00000000605
ENSMUSG00000050912	ENSMUSG00000026816	ENSMUSG00000055024	ENSMUSG00000026313	ENSMUSG00000001576	ENSMUSG00000052144		ENSMUSG00000035049	ENSMUSG00000071723	ENSMUSG00000083899	ENSMUSG00000022194	ENSMUSG00000022124	ENSMUSG00000022008
ENSMUSG00000030983	ENSMUSG00000026811	ENSMUSG00000058838	ENSMUSG00000038252	ENSMUSG00000040860	ENSMUSG00000052146		ENSMUSG00000035596	ENSMUSG00000020674	ENSMUSG00000046519	ENSMUSG00000037287	ENSMUSG00000033191	ENSMUSG00000041841
ENSMUSG00000036273	ENSMUSG00000046280	ENSMUSG00000034192	ENSMUSG00000068245	ENSMUSG00000066838	ENSMUSG00000054843		ENSMUSG00000018501	ENSMUSG00000020676	ENSMUSG00000036810	ENSMUSG00000043257	ENSMUSG00000080848	ENSMUSG00000041845
ENSMUSG00000022664	ENSMUSG00000054074	ENSMUSG00000009076	ENSMUSG00000031885	ENSMUSG00000007777	ENSMUSG00000027222		ENSMUSG00000027380	ENSMUSG00000021508	ENSMUSG00000036815	ENSMUSG00000108027	ENSMUSG00000060938	ENSMUSG00000041846
ENSMUSG00000014243	ENSMUSG00000040466	ENSMUSG00000028821	ENSMUSG00000027198	ENSMUSG00000028901	ENSMUSG00000029291		ENSMUSG00000045915	ENSMUSG00000106621	ENSMUSG00000031847	ENSMUSG00000024831	ENSMUSG00000063457	ENSMUSG00000023243
ENSMUSG00000062518	ENSMUSG00000004500	ENSMUSG00000076613	ENSMUSG00000046711	ENSMUSG00000021620	ENSMUSG00000028194		ENSMUSG00000021559	ENSMUSG00000048429	ENSMUSG00000031845	ENSMUSG00000098912	ENSMUSG00000015202	ENSMUSG00000052144
ENSMUSG00000006019	ENSMUSG00000001864	ENSMUSG00000040794	ENSMUSG00000024539	ENSMUSG00000029364	ENSMUSG00000006736		ENSMUSG00000049577	ENSMUSG00000036646	ENSMUSG00000061461	ENSMUSG00000005718	ENSMUSG00000099576	ENSMUSG00000054843
ENSMUSG00000035473	ENSMUSG00000032623	ENSMUSG00000060475	ENSMUSG00000024535	ENSMUSG00000020577	ENSMUSG00000075514		ENSMUSG00000037570	ENSMUSG00000031343	ENSMUSG00000021606	ENSMUSG00000061273	ENSMUSG00000066838	ENSMUSG00000027221
ENSMUSG00000079800	ENSMUSG00000045691	ENSMUSG00000094103	ENSMUSG00000039396	ENSMUSG00000037415	ENSMUSG00000086583		ENSMUSG00000037579	ENSMUSG00000078713	ENSMUSG00000023110	ENSMUSG00000027109	ENSMUSG00000021620	ENSMUSG00000029291
ENSMUSG00000066944	ENSMUSG00000051906	ENSMUSG00000001270	ENSMUSG00000021218	ENSMUSG00000039801	ENSMUSG00000008429		ENSMUSG00000048626	ENSMUSG00000033128	ENSMUSG00000015134	ENSMUSG00000042594	ENSMUSG00000034263	ENSMUSG00000028194
ENSMUSG00000067071	ENSMUSG00000028126	ENSMUSG00000028550	ENSMUSG00000041720	ENSMUSG00000005150	ENSMUSG00000022496		ENSMUSG00000035203	ENSMUSG00000022861	ENSMUSG00000025613	ENSMUSG00000003992	ENSMUSG00000037415	ENSMUSG00000006736
ENSMUSG00000030760	ENSMUSG00000044636	ENSMUSG00000002768	ENSMUSG00000025666	ENSMUSG00000025176	ENSMUSG00000048915		ENSMUSG00000078532	ENSMUSG00000073510	ENSMUSG00000025616	ENSMUSG00000058248	ENSMUSG00000039801	ENSMUSG00000006731
ENSMUSG00000038080	ENSMUSG00000001998	ENSMUSG00000004988	ENSMUSG00000021965	ENSMUSG00000007817	ENSMUSG00000063894		ENSMUSG00000032058	ENSMUSG00000094483	ENSMUSG00000074397	ENSMUSG00000070934	ENSMUSG00000005150	ENSMUSG00000075514
ENSMUSG00000024283	ENSMUSG00000097098	ENSMUSG00000038206	ENSMUSG00000021962	ENSMUSG00000034845	ENSMUSG00000026135		ENSMUSG00000075706	ENSMUSG00000086130	ENSMUSG00000063354	ENSMUSG00000048661	ENSMUSG00000007817	ENSMUSG00000086583
ENSMUSG00000028706	ENSMUSG00000023087	ENSMUSG00000035242	ENSMUSG00000061411	ENSMUSG00000021704	ENSMUSG00000062611		ENSMUSG00000015599	ENSMUSG00000062309	ENSMUSG00000096991	ENSMUSG00000099471	ENSMUSG00000059883	ENSMUSG00000008429
ENSMUSG00000062611	ENSMUSG00000026004	ENSMUSG00000019988	ENSMUSG00000019370	ENSMUSG00000023092	ENSMUSG00000051166		ENSMUSG00000030366	ENSMUSG00000028035	ENSMUSG00000050299	ENSMUSG00000001555	ENSMUSG00000071291	ENSMUSG00000048911
ENSMUSG00000035329	ENSMUSG00000107522	ENSMUSG00000054134	ENSMUSG00000032777	ENSMUSG00000038496	ENSMUSG00000006476		ENSMUSG00000089798	ENSMUSG00000027698	ENSMUSG00000025981	ENSMUSG00000105561	ENSMUSG00000021704	ENSMUSG00000048915
ENSMUSG00000036678	ENSMUSG00000026791	ENSMUSG00000025006	ENSMUSG00000035202	ENSMUSG00000035161	ENSMUSG00000006471		ENSMUSG00000021732	ENSMUSG00000038126	ENSMUSG00000025980	ENSMUSG00000031490	ENSMUSG00000074365	ENSMUSG00000063894
ENSMUSG00000032314	ENSMUSG00000026792	ENSMUSG00000035078	ENSMUSG00000050188	ENSMUSG00000095403	ENSMUSG00000024795		ENSMUSG00000008140	ENSMUSG00000073062	ENSMUSG00000048012	ENSMUSG00000048307	ENSMUSG00000073633	ENSMUSG00000026135
ENSMUSG00000001062	ENSMUSG00000045374	ENSMUSG00000030000	ENSMUSG00000029804	ENSMUSG00000048416	ENSMUSG00000024791		ENSMUSG00000054792	ENSMUSG00000038903	ENSMUSG00000048755	ENSMUSG00000071415	ENSMUSG00000038496	ENSMUSG00000051166
ENSMUSG00000074194	ENSMUSG00000056116	ENSMUSG00000024844	ENSMUSG00000022018	ENSMUSG00000057788	ENSMUSG00000024792		ENSMUSG00000027510	ENSMUSG00000044501	ENSMUSG00000040183	ENSMUSG00000039055	ENSMUSG00000016477	ENSMUSG00000006471
ENSMUSG00000038379	ENSMUSG00000050840	ENSMUSG00000024841	ENSMUSG00000033813	ENSMUSG00000015755	ENSMUSG00000022141		ENSMUSG00000027519	ENSMUSG00000093913	ENSMUSG00000072944	ENSMUSG00000060550	ENSMUSG00000103590	ENSMUSG00000024795
ENSMUSG00000038372	ENSMUSG00000003423	ENSMUSG00000024843	ENSMUSG00000058216	ENSMUSG00000103590	ENSMUSG00000040584		ENSMUSG00000066944	ENSMUSG00000054272	ENSMUSG00000079575	ENSMUSG00000028944	ENSMUSG00000107176	ENSMUSG00000024791
ENSMUSG00000032623	ENSMUSG00000083773	ENSMUSG00000106738	ENSMUSG00000016526	ENSMUSG00000046111	ENSMUSG00000029776		ENSMUSG00000053024	ENSMUSG00000020893	ENSMUSG00000030214	ENSMUSG00000028134	ENSMUSG00000039536	ENSMUSG00000024792
ENSMUSG00000007216	ENSMUSG00000035831	ENSMUSG00000072845	ENSMUSG00000016520	ENSMUSG00000029586	ENSMUSG00000034362		ENSMUSG00000040725	ENSMUSG00000056300	ENSMUSG00000033099	ENSMUSG00000029265	ENSMUSG00000034111	ENSMUSG00000026792
ENSMUSG00000002020	ENSMUSG00000022761	ENSMUSG00000097507	ENSMUSG00000051169	ENSMUSG00000035649	ENSMUSG00000074748		ENSMUSG00000025916	ENSMUSG00000004642	ENSMUSG00000024563	ENSMUSG00000021458	ENSMUSG00000032077	ENSMUSG00000022141
ENSMUSG00000014077	ENSMUSG00000028059	ENSMUSG00000000579	ENSMUSG00000017291	ENSMUSG00000003779	ENSMUSG00000024422		ENSMUSG00000067071	ENSMUSG00000025066	ENSMUSG00000024566	ENSMUSG00000062170	ENSMUSG00000040365	ENSMUSG00000040584
ENSMUSG00000058022	ENSMUSG00000094195	ENSMUSG00000037349	ENSMUSG00000028645	ENSMUSG00000034111	ENSMUSG00000039670		ENSMUSG00000003575	ENSMUSG00000035954	ENSMUSG00000038046	ENSMUSG00000020513	ENSMUSG00000022629	ENSMUSG00000029776
ENSMUSG00000108782	ENSMUSG00000041153	ENSMUSG00000047146	ENSMUSG00000020415	ENSMUSG00000038280	ENSMUSG00000015222		ENSMUSG00000047502	ENSMUSG00000035953	ENSMUSG00000029616	ENSMUSG00000029146	ENSMUSG00000037071	ENSMUSG00000034362
ENSMUSG00000105662	ENSMUSG00000020015	ENSMUSG00000004056	ENSMUSG00000060216	ENSMUSG00000002428	ENSMUSG00000019971		ENSMUSG00000042133	ENSMUSG00000050747	ENSMUSG00000073724	ENSMUSG00000029148	ENSMUSG00000085549	ENSMUSG00000074748
ENSMUSG00000038072	ENSMUSG00000075706	ENSMUSG00000067148	ENSMUSG00000005802	ENSMUSG00000040365	ENSMUSG00000019975		ENSMUSG00000028865	ENSMUSG00000022122	ENSMUSG00000073723	ENSMUSG00000025875	ENSMUSG00000026638	ENSMUSG00000024422
ENSMUSG00000058444	ENSMUSG00000039781	ENSMUSG00000061665	ENSMUSG00000025937	ENSMUSG00000022629	ENSMUSG00000022801		ENSMUSG00000028868	ENSMUSG00000041132	ENSMUSG00000033715	ENSMUSG00000031667	ENSMUSG00000029053	ENSMUSG00000039678
ENSMUSG00000024740	ENSMUSG00000056014	ENSMUSG00000027447	ENSMUSG00000029591	ENSMUSG00000028099	ENSMUSG00000021572		ENSMUSG00000040390	ENSMUSG00000107357	ENSMUSG00000032939	ENSMUSG00000059119	ENSMUSG00000105703	ENSMUSG00000039670
ENSMUSG00000027306	ENSMUSG00000025318	ENSMUSG00000074207	ENSMUSG00000089911	ENSMUSG00000026638	ENSMUSG00000056608		ENSMUSG00000037235	ENSMUSG00000036223	ENSMUSG00000017009	ENSMUSG00000069755	ENSMUSG00000037824	ENSMUSG00000015222
ENSMUSG00000054453	ENSMUSG00000029165	ENSMUSG00000050211	ENSMUSG00000014496	ENSMUSG00000000301	ENSMUSG00000056602		ENSMUSG00000031633	ENSMUSG00000034883	ENSMUSG00000034192	ENSMUSG00000041431	ENSMUSG00000052566	ENSMUSG00000019971
ENSMUSG00000026078	ENSMUSG00000052921	ENSMUSG00000036306	ENSMUSG00000030671	ENSMUSG00000044468	ENSMUSG00000005103		ENSMUSG00000024283	ENSMUSG00000020130	ENSMUSG00000028443	ENSMUSG00000040680	ENSMUSG00000026039	ENSMUSG00000019975
ENSMUSG00000057402	ENSMUSG00000032344	ENSMUSG00000042699	ENSMUSG00000039209	ENSMUSG00000074272	ENSMUSG00000005102		ENSMUSG00000028706	ENSMUSG00000063897	ENSMUSG00000039703	ENSMUSG00000032358	ENSMUSG00000036390	ENSMUSG00000021572
ENSMUSG00000000532	ENSMUSG00000087474	ENSMUSG00000083563	ENSMUSG00000066148	ENSMUSG00000044285	ENSMUSG00000031891		ENSMUSG00000069733	ENSMUSG00000025531	ENSMUSG00000028821	ENSMUSG00000026618	ENSMUSG00000020329	ENSMUSG00000056602
ENSMUSG00000090963	ENSMUSG00000034087	ENSMUSG00000073295	ENSMUSG00000007613	ENSMUSG00000061666	ENSMUSG00000028878		ENSMUSG00000062611	ENSMUSG00000044167	ENSMUSG00000040794	ENSMUSG00000033004	ENSMUSG00000020326	ENSMUSG00000005103
ENSMUSG00000030598	ENSMUSG00000103653	ENSMUSG00000013701	ENSMUSG00000028521	ENSMUSG00000059479	ENSMUSG00000029364		ENSMUSG00000035329	ENSMUSG00000015671	ENSMUSG00000038987	ENSMUSG00000033917	ENSMUSG00000021097	ENSMUSG00000005102
ENSMUSG00000043290	ENSMUSG00000038510	ENSMUSG00000022871	ENSMUSG00000028527	ENSMUSG00000026039	ENSMUSG00000008226		ENSMUSG00000032313	ENSMUSG00000015672	ENSMUSG00000044042	ENSMUSG00000035704	ENSMUSG00000046404	ENSMUSG00000028878
ENSMUSG00000031311	ENSMUSG00000033967	ENSMUSG00000030825	ENSMUSG00000055923	ENSMUSG00000068823	ENSMUSG00000000439		ENSMUSG00000068062	ENSMUSG00000041078	ENSMUSG00000060475	ENSMUSG00000022307	ENSMUSG00000048787	ENSMUSG00000029364
ENSMUSG00000033769	ENSMUSG00000074377	ENSMUSG00000032500	ENSMUSG00000107394	ENSMUSG00000021877	ENSMUSG00000050244		ENSMUSG00000050150	ENSMUSG00000090093	ENSMUSG00000050931	ENSMUSG00000057396	ENSMUSG00000056851	ENSMUSG00000008226
ENSMUSG00000033760	ENSMUSG00000091585	ENSMUSG00000091896	ENSMUSG00000042410	ENSMUSG00000029790	ENSMUSG00000050240		ENSMUSG00000002797	ENSMUSG00000051675	ENSMUSG00000094103	ENSMUSG00000024976	ENSMUSG00000024140	ENSMUSG00000000439
ENSMUSG00000051517	ENSMUSG00000086194	ENSMUSG00000075602	ENSMUSG00000073794	ENSMUSG00000022013	ENSMUSG00000035173		ENSMUSG00000026918	ENSMUSG00000064036	ENSMUSG00000001270	ENSMUSG00000066235	ENSMUSG00000055833	ENSMUSG00000037993
ENSMUSG00000016984	ENSMUSG00000043155	ENSMUSG00000021067	ENSMUSG00000044816	ENSMUSG00000022019	ENSMUSG00000066150		ENSMUSG00000108782	ENSMUSG00000049233	ENSMUSG00000021189	ENSMUSG00000087174	ENSMUSG00000002052	ENSMUSG00000050240
ENSMUSG00000097815	ENSMUSG00000043969	ENSMUSG00000035726	ENSMUSG00000040488	ENSMUSG00000066027	ENSMUSG00000035093		ENSMUSG00000038070	ENSMUSG00000037890	ENSMUSG00000002768	ENSMUSG00000030707	ENSMUSG00000030407	ENSMUSG00000035545
ENSMUSG00000024505	ENSMUSG00000041444	ENSMUSG00000035725	ENSMUSG00000037979	ENSMUSG00000036644	ENSMUSG00000092212		ENSMUSG00000017837	ENSMUSG00000032115	ENSMUSG00000004988	ENSMUSG00000079334	ENSMUSG00000060227	ENSMUSG00000035173
ENSMUSG00000036737	ENSMUSG00000102644	ENSMUSG00000003051	ENSMUSG00000006205	ENSMUSG00000020328	ENSMUSG00000030747		ENSMUSG00000032590	ENSMUSG00000021453	ENSMUSG00000038206	ENSMUSG00000050530	ENSMUSG00000022223	ENSMUSG00000066150
ENSMUSG00000091562	ENSMUSG00000066027	ENSMUSG00000075574	ENSMUSG00000031388	ENSMUSG00000020326	ENSMUSG00000030744		ENSMUSG00000024743	ENSMUSG00000031556	ENSMUSG00000006850	ENSMUSG00000058443	ENSMUSG00000086503	ENSMUSG00000035093
ENSMUSG00000059547	ENSMUSG00000022076	ENSMUSG00000028188	ENSMUSG00000059900	ENSMUSG00000029249	ENSMUSG00000020974		ENSMUSG00000054452	ENSMUSG00000026034	ENSMUSG00000029452	ENSMUSG00000074123	ENSMUSG00000086507	ENSMUSG00000105870
ENSMUSG00000026277	ENSMUSG00000026946	ENSMUSG00000038604	ENSMUSG00000020863	ENSMUSG00000021094	ENSMUSG00000101188		ENSMUSG00000054453	ENSMUSG00000026035	ENSMUSG00000087244	ENSMUSG00000063894	ENSMUSG00000043262	ENSMUSG00000030747
ENSMUSG00000083353	ENSMUSG00000090714	ENSMUSG00000038605	ENSMUSG00000041688	ENSMUSG00000021097	ENSMUSG00000024613		ENSMUSG00000026073	ENSMUSG00000081179	ENSMUSG00000035242	ENSMUSG00000056820	ENSMUSG00000021758	ENSMUSG00000030744
ENSMUSG00000021508	ENSMUSG00000001300	ENSMUSG00000029580	ENSMUSG00000030471	ENSMUSG00000048787	ENSMUSG00000034042		ENSMUSG00000026078	ENSMUSG00000034028	ENSMUSG00000054134	ENSMUSG00000059839	ENSMUSG00000037519	ENSMUSG00000020974
ENSMUSG00000062822	ENSMUSG00000084771	ENSMUSG00000029586	ENSMUSG00000025544	ENSMUSG00000024140	ENSMUSG00000028613		ENSMUSG00000070605	ENSMUSG00000035049	ENSMUSG00000035078	ENSMUSG00000070871	ENSMUSG00000053477	ENSMUSG00000101188
ENSMUSG00000017119	ENSMUSG00000066839	ENSMUSG00000021990	ENSMUSG00000034382	ENSMUSG00000015932	ENSMUSG00000025930		ENSMUSG00000090963	ENSMUSG00000074909	ENSMUSG00000029804	ENSMUSG00000051355	ENSMUSG00000023047	ENSMUSG00000024613
ENSMUSG00000082908	ENSMUSG00000020974	ENSMUSG00000036513	ENSMUSG00000036902	ENSMUSG00000055833	ENSMUSG00000002778		ENSMUSG00000030598	ENSMUSG00000035057	ENSMUSG00000029802	ENSMUSG00000036825	ENSMUSG00000002835	ENSMUSG00000034042
ENSMUSG00000041278	ENSMUSG00000091552	ENSMUSG00000044378	ENSMUSG00000006906	ENSMUSG00000004085	ENSMUSG00000003573		ENSMUSG00000030595	ENSMUSG00000025940	ENSMUSG00000031754	ENSMUSG00000039345	ENSMUSG00000019188	ENSMUSG00000028613
ENSMUSG00000025200	ENSMUSG00000054196	ENSMUSG00000007836	ENSMUSG00000045763	ENSMUSG00000020523	ENSMUSG00000048280		ENSMUSG00000019428	ENSMUSG00000026761	ENSMUSG00000031753	ENSMUSG00000024217	ENSMUSG00000058748	ENSMUSG00000025930
ENSMUSG00000025203	ENSMUSG00000096323	ENSMUSG00000078796	ENSMUSG00000045464	ENSMUSG00000096619	ENSMUSG00000037003		ENSMUSG00000033769	ENSMUSG00000073468	ENSMUSG00000022947	ENSMUSG00000019989	ENSMUSG00000022095	ENSMUSG00000048280
ENSMUSG00000053199	ENSMUSG00000025069	ENSMUSG00000019822	ENSMUSG00000045466	ENSMUSG00000060227	ENSMUSG00000032078		ENSMUSG00000031059	ENSMUSG00000027404	ENSMUSG00000048222	ENSMUSG00000082593	ENSMUSG00000035504	ENSMUSG00000037003
ENSMUSG00000055933	ENSMUSG00000094412	ENSMUSG00000027206	ENSMUSG00000039224	ENSMUSG00000022223	ENSMUSG00000066406		ENSMUSG00000097815	ENSMUSG00000032322	ENSMUSG00000024844	ENSMUSG00000031590	ENSMUSG00000033352	ENSMUSG00000032078
ENSMUSG00000079316	ENSMUSG00000083833	ENSMUSG00000006575	ENSMUSG00000039220	ENSMUSG00000020974	ENSMUSG00000086290		ENSMUSG00000024505	ENSMUSG00000095990	ENSMUSG00000024843	ENSMUSG00000103949	ENSMUSG00000002504	ENSMUSG00000066406
ENSMUSG00000079317	ENSMUSG00000095974	ENSMUSG00000045767	ENSMUSG00000031751	ENSMUSG00000039480	ENSMUSG00000056019		ENSMUSG00000071324	ENSMUSG00000066944	ENSMUSG00000033326	ENSMUSG00000030243	ENSMUSG00000040550	ENSMUSG00000086290
ENSMUSG00000000708	ENSMUSG00000089761	ENSMUSG00000018849	ENSMUSG00000031755	ENSMUSG00000043262	ENSMUSG00000032330		ENSMUSG00000059547	ENSMUSG00000026579	ENSMUSG00000072845	ENSMUSG00000032666	ENSMUSG00000025278	ENSMUSG00000056019
ENSMUSG00000000701	ENSMUSG00000025838	ENSMUSG00000048234	ENSMUSG00000040520	ENSMUSG00000021758	ENSMUSG00000053684		ENSMUSG00000026277	ENSMUSG00000027238	ENSMUSG00000038909	ENSMUSG00000037190	ENSMUSG00000031232	ENSMUSG00000032336
ENSMUSG00000074934	ENSMUSG00000003135	ENSMUSG00000001168	ENSMUSG00000039480	ENSMUSG00000098010	ENSMUSG00000060803		ENSMUSG00000083353	ENSMUSG00000027176	ENSMUSG00000016477	ENSMUSG00000067764	ENSMUSG00000042712	ENSMUSG00000032330
ENSMUSG00000028010	ENSMUSG00000038304	ENSMUSG00000029345	ENSMUSG00000026510	ENSMUSG00000038037	ENSMUSG00000060802		ENSMUSG00000021025	ENSMUSG00000032959	ENSMUSG00000026572	ENSMUSG00000095905	ENSMUSG00000079480	ENSMUSG00000032333
ENSMUSG00000028017	ENSMUSG00000096403	ENSMUSG00000055932	ENSMUSG00000038576	ENSMUSG00000024068	ENSMUSG00000069769		ENSMUSG00000052456	ENSMUSG00000054423	ENSMUSG00000026576	ENSMUSG00000066613	ENSMUSG00000025757	ENSMUSG00000060803
ENSMUSG00000074030	ENSMUSG00000078512	ENSMUSG00000022076	ENSMUSG00000038570	ENSMUSG00000053477	ENSMUSG00000033060		ENSMUSG00000082908	ENSMUSG00000028669	ENSMUSG00000097507	ENSMUSG00000037503	ENSMUSG00000064360	ENSMUSG00000060802
ENSMUSG00000024451	ENSMUSG00000040657	ENSMUSG00000020870	ENSMUSG00000024858	ENSMUSG00000023047	ENSMUSG00000106632		ENSMUSG00000025200	ENSMUSG00000024313	ENSMUSG00000005873	ENSMUSG00000055991	ENSMUSG00000027189	ENSMUSG00000048899
ENSMUSG00000048787	ENSMUSG00000096177	ENSMUSG00000023068	ENSMUSG00000037750	ENSMUSG00000021357	ENSMUSG00000023088		ENSMUSG00000073018	ENSMUSG00000066640	ENSMUSG00000027955	ENSMUSG00000020590	ENSMUSG00000032123	ENSMUSG00000069769
ENSMUSG00000030822	ENSMUSG00000075045	ENSMUSG00000025580	ENSMUSG00000037754	ENSMUSG00000019139	ENSMUSG00000023089		ENSMUSG00000000701	ENSMUSG00000026078	ENSMUSG00000000579	ENSMUSG00000020594	ENSMUSG00000047878	ENSMUSG00000033060
ENSMUSG00000106986	ENSMUSG00000039646	ENSMUSG00000020349	ENSMUSG00000062421	ENSMUSG00000058748	ENSMUSG00000051355		ENSMUSG00000028010	ENSMUSG00000056427	ENSMUSG00000037349	ENSMUSG00000029646	ENSMUSG00000016946	ENSMUSG00000023088
ENSMUSG00000102204	ENSMUSG00000001018	ENSMUSG00000022820	ENSMUSG00000026479	ENSMUSG00000035000	ENSMUSG00000034593		ENSMUSG00000028017	ENSMUSG00000037204	ENSMUSG00000004056	ENSMUSG00000023021	ENSMUSG00000062275	ENSMUSG00000023089
ENSMUSG00000032397	ENSMUSG00000028837	ENSMUSG00000027828	ENSMUSG00000035596	ENSMUSG00000031609	ENSMUSG00000034591		ENSMUSG00000048787	ENSMUSG00000054626	ENSMUSG00000067148	ENSMUSG00000002489	ENSMUSG00000006356	ENSMUSG00000051355
ENSMUSG00000031843	ENSMUSG00000047123	ENSMUSG00000055531	ENSMUSG00000024165	ENSMUSG00000035505	ENSMUSG00000038759		ENSMUSG00000038538	ENSMUSG00000028552	ENSMUSG00000018974	ENSMUSG00000085829	ENSMUSG00000025579	ENSMUSG00000034593
ENSMUSG00000031847	ENSMUSG00000031609	ENSMUSG00000057666	ENSMUSG00000029415	ENSMUSG00000035504	ENSMUSG00000042808		ENSMUSG00000097915	ENSMUSG00000056380	ENSMUSG00000061665	ENSMUSG00000040459	ENSMUSG00000022139	ENSMUSG00000034591
ENSMUSG00000032458	ENSMUSG00000047139	ENSMUSG00000006315	ENSMUSG00000005103	ENSMUSG00000053907	ENSMUSG00000030101		ENSMUSG00000029767	ENSMUSG00000056383	ENSMUSG00000078952	ENSMUSG00000071359	ENSMUSG00000052105	ENSMUSG00000038751
ENSMUSG00000008384	ENSMUSG00000082532	ENSMUSG00000064194	ENSMUSG00000060938	ENSMUSG00000002504	ENSMUSG00000030109		ENSMUSG00000024222	ENSMUSG00000078480	ENSMUSG00000027447	ENSMUSG00000054381	ENSMUSG00000028232	ENSMUSG00000038756
ENSMUSG00000026628	ENSMUSG00000007872	ENSMUSG00000026674	ENSMUSG00000036246	ENSMUSG00000015656	ENSMUSG00000030108		ENSMUSG00000031840	ENSMUSG00000078484	ENSMUSG00000050212	ENSMUSG00000092837	ENSMUSG00000073102	ENSMUSG00000038759
ENSMUSG00000067189	ENSMUSG00000009739	ENSMUSG00000104563	ENSMUSG00000005718	ENSMUSG00000006641	ENSMUSG00000055334		ENSMUSG00000008384	ENSMUSG00000097321	ENSMUSG00000042699	ENSMUSG00000102204	ENSMUSG00000019254	ENSMUSG00000042808
ENSMUSG00000053253	ENSMUSG00000005514	ENSMUSG00000030400	ENSMUSG00000061273	ENSMUSG00000025277	ENSMUSG00000017969		ENSMUSG00000021303	ENSMUSG00000071652	ENSMUSG00000083563	ENSMUSG00000074865	ENSMUSG00000033701	ENSMUSG00000030101
ENSMUSG00000091827	ENSMUSG00000046262	ENSMUSG00000025326	ENSMUSG00000026674	ENSMUSG00000020708	ENSMUSG00000037012		ENSMUSG00000026628	ENSMUSG00000035620	ENSMUSG00000031012	ENSMUSG00000039458	ENSMUSG00000056592	ENSMUSG00000030109
ENSMUSG00000047777	ENSMUSG00000091277	ENSMUSG00000062743	ENSMUSG00000027109	ENSMUSG00000026246	ENSMUSG00000019837		ENSMUSG00000104588	ENSMUSG00000066257	ENSMUSG00000013701	ENSMUSG00000032548	ENSMUSG00000056596	ENSMUSG00000030108
ENSMUSG00000031641	ENSMUSG00000018427	ENSMUSG00000022540	ENSMUSG00000099881	ENSMUSG00000040712	ENSMUSG00000015189		ENSMUSG00000067189	ENSMUSG00000021552	ENSMUSG00000022871	ENSMUSG00000032547	ENSMUSG00000042410	ENSMUSG00000055334
ENSMUSG00000107131	ENSMUSG00000022639	ENSMUSG00000078612	ENSMUSG00000015312	ENSMUSG00000042712	ENSMUSG00000037235		ENSMUSG00000016128	ENSMUSG00000106634	ENSMUSG00000022875	ENSMUSG00000031231	ENSMUSG00000026309	ENSMUSG00000097709
ENSMUSG00000036112	ENSMUSG00000049044	ENSMUSG00000021890	ENSMUSG00000048497	ENSMUSG00000005202	ENSMUSG00000103682		ENSMUSG00000090268	ENSMUSG00000106300	ENSMUSG00000030826	ENSMUSG00000071708	ENSMUSG00000055717	ENSMUSG00000017969
ENSMUSG00000066176	ENSMUSG00000002032	ENSMUSG00000027074	ENSMUSG00000070934	ENSMUSG00000019505	ENSMUSG00000053964		ENSMUSG00000021134	ENSMUSG00000097515	ENSMUSG00000030825	ENSMUSG00000030549	ENSMUSG00000030750	ENSMUSG00000037012
ENSMUSG00000024059	ENSMUSG00000059422	ENSMUSG00000027076	ENSMUSG00000048668	ENSMUSG00000025757	ENSMUSG00000031379		ENSMUSG00000004929	ENSMUSG00000040950	ENSMUSG00000097661	ENSMUSG00000038128	ENSMUSG00000028007	ENSMUSG00000019837
ENSMUSG00000028609	ENSMUSG00000050677	ENSMUSG00000079677	ENSMUSG00000099471	ENSMUSG00000008373	ENSMUSG00000028035		ENSMUSG00000085451	ENSMUSG00000045827	ENSMUSG00000091896	ENSMUSG00000050150	ENSMUSG00000096283	ENSMUSG00000044770
ENSMUSG00000027496	ENSMUSG00000029462	ENSMUSG00000028961	ENSMUSG00000030815	ENSMUSG00000064368	ENSMUSG00000031993		ENSMUSG00000033931	ENSMUSG00000002289	ENSMUSG00000075602	ENSMUSG00000034566	ENSMUSG00000075602	ENSMUSG00000015189
ENSMUSG00000099843	ENSMUSG00000022477	ENSMUSG00000024248	ENSMUSG00000030811	ENSMUSG00000064360	ENSMUSG00000018449		ENSMUSG00000000826	ENSMUSG00000027540	ENSMUSG00000021067	ENSMUSG00000096276	ENSMUSG00000082082	ENSMUSG00000037570
ENSMUSG00000036564	ENSMUSG00000075254	ENSMUSG00000074807	ENSMUSG00000054753	ENSMUSG00000027184	ENSMUSG00000103350		ENSMUSG00000040888	ENSMUSG00000022883	ENSMUSG00000035726	ENSMUSG00000021520	ENSMUSG00000055991	ENSMUSG00000037235
ENSMUSG00000025893	ENSMUSG00000106986	ENSMUSG00000107331	ENSMUSG00000054752	ENSMUSG00000027189	ENSMUSG00000006310		ENSMUSG00000091827	ENSMUSG00000026893	ENSMUSG00000035725	ENSMUSG00000029063	ENSMUSG00000045962	ENSMUSG00000053964
ENSMUSG00000025722	ENSMUSG00000024533	ENSMUSG00000107336	ENSMUSG00000031497	ENSMUSG00000047878	ENSMUSG00000029482		ENSMUSG00000049744	ENSMUSG00000026617	ENSMUSG00000085085	ENSMUSG00000060450	ENSMUSG00000020108	ENSMUSG00000031379
ENSMUSG00000066798	ENSMUSG00000030612	ENSMUSG00000047746	ENSMUSG00000048307	ENSMUSG00000016534	ENSMUSG00000085042		ENSMUSG00000046027	ENSMUSG00000078502	ENSMUSG00000028188	ENSMUSG00000020282	ENSMUSG00000063953	ENSMUSG00000031373
ENSMUSG00000027896	ENSMUSG00000049588	ENSMUSG00000074796	ENSMUSG00000060032	ENSMUSG00000027865	ENSMUSG00000028756		ENSMUSG00000040420	ENSMUSG00000019494	ENSMUSG00000038604	ENSMUSG00000097283	ENSMUSG00000052684	ENSMUSG00000028035
ENSMUSG00000038256	ENSMUSG00000057522	ENSMUSG00000031433	ENSMUSG00000063235	ENSMUSG00000048960	ENSMUSG00000028759		ENSMUSG00000036825	ENSMUSG00000039246	ENSMUSG00000029580	ENSMUSG00000008318	ENSMUSG00000031782	ENSMUSG00000018449
ENSMUSG00000036282	ENSMUSG00000028563	ENSMUSG00000030397	ENSMUSG00000031808	ENSMUSG00000042608	ENSMUSG00000036989		ENSMUSG00000039849	ENSMUSG00000039307	ENSMUSG00000029586	ENSMUSG00000045455	ENSMUSG00000032477	ENSMUSG00000103350
ENSMUSG00000044952	ENSMUSG00000028565	ENSMUSG00000032737	ENSMUSG00000008435	ENSMUSG00000016946	ENSMUSG00000022521		ENSMUSG00000029267	ENSMUSG00000024913	ENSMUSG00000021990	ENSMUSG00000025902	ENSMUSG00000016257	ENSMUSG00000029482
ENSMUSG00000032839	ENSMUSG00000082119	ENSMUSG00000032374	ENSMUSG00000071415	ENSMUSG00000016940	ENSMUSG00000106779		ENSMUSG00000061689	ENSMUSG00000087409	ENSMUSG00000031729	ENSMUSG00000084792	ENSMUSG00000032418	ENSMUSG00000085042
ENSMUSG00000000787	ENSMUSG00000070687	ENSMUSG00000084808	ENSMUSG00000039055	ENSMUSG00000029672	ENSMUSG00000070738		ENSMUSG00000020775	ENSMUSG00000026786	ENSMUSG00000036513	ENSMUSG00000042659	ENSMUSG00000099858	ENSMUSG00000026361
ENSMUSG00000090054	ENSMUSG00000079260	ENSMUSG00000028223	ENSMUSG00000046589	ENSMUSG00000026499	ENSMUSG00000064307		ENSMUSG00000005506	ENSMUSG00000057216	ENSMUSG00000047604	ENSMUSG00000034353	ENSMUSG00000023845	ENSMUSG00000028756
ENSMUSG00000097515	ENSMUSG00000037613	ENSMUSG00000028222	ENSMUSG00000041609	ENSMUSG00000022139	ENSMUSG00000064302		ENSMUSG00000066176	ENSMUSG00000086339	ENSMUSG00000007836	ENSMUSG00000031513	ENSMUSG00000051579	ENSMUSG00000028759
ENSMUSG00000010097	ENSMUSG00000006219	ENSMUSG00000108659	ENSMUSG00000028944	ENSMUSG00000019920	ENSMUSG00000021877		ENSMUSG00000024052	ENSMUSG00000093677	ENSMUSG00000061393	ENSMUSG00000020423	ENSMUSG00000006732	ENSMUSG00000039501
ENSMUSG00000091618	ENSMUSG00000071648	ENSMUSG00000103350	ENSMUSG00000070424	ENSMUSG00000055717	ENSMUSG00000021879		ENSMUSG00000033454	ENSMUSG00000030345	ENSMUSG00000027206	ENSMUSG00000026766	ENSMUSG00000057863	ENSMUSG00000036989
ENSMUSG00000005682	ENSMUSG00000097815	ENSMUSG00000070003	ENSMUSG00000028495	ENSMUSG00000024213	ENSMUSG00000034258		ENSMUSG00000036564	ENSMUSG00000021764	ENSMUSG00000027207	ENSMUSG00000068735	ENSMUSG00000014498	ENSMUSG00000106779
ENSMUSG00000086589	ENSMUSG00000059824	ENSMUSG00000052221	ENSMUSG00000029726	ENSMUSG00000096283	ENSMUSG00000042616		ENSMUSG00000025893	ENSMUSG00000021763	ENSMUSG00000091060	ENSMUSG00000017615	ENSMUSG00000108211	ENSMUSG00000070738
ENSMUSG00000026433	ENSMUSG00000091412	ENSMUSG00000026260	ENSMUSG00000029729	ENSMUSG00000005148	ENSMUSG00000022386		ENSMUSG00000025899	ENSMUSG00000024228	ENSMUSG00000041688	ENSMUSG00000030917	ENSMUSG00000068396	ENSMUSG00000064307
ENSMUSG00000090523	ENSMUSG00000059714	ENSMUSG00000029177	ENSMUSG00000057000	ENSMUSG00000005142	ENSMUSG00000022389		ENSMUSG00000051860	ENSMUSG00000026812	ENSMUSG00000000838	ENSMUSG00000020326	ENSMUSG00000028668	ENSMUSG00000064302
ENSMUSG00000041012	ENSMUSG00000074011	ENSMUSG00000010760	ENSMUSG00000020720	ENSMUSG00000082082	ENSMUSG00000030513		ENSMUSG00000085067	ENSMUSG00000029778	ENSMUSG00000006575	ENSMUSG00000020321	ENSMUSG00000028995	ENSMUSG00000021877
ENSMUSG00000001300	ENSMUSG00000057666	ENSMUSG00000020649	ENSMUSG00000028134	ENSMUSG00000024052	ENSMUSG00000020839		ENSMUSG00000056076	ENSMUSG00000082712	ENSMUSG00000006576	ENSMUSG00000016257	ENSMUSG00000035268	ENSMUSG00000034259
ENSMUSG00000025354	ENSMUSG00000020484	ENSMUSG00000032218	ENSMUSG00000010721	ENSMUSG00000030513	ENSMUSG00000021120		ENSMUSG00000000168	ENSMUSG00000026694	ENSMUSG00000045763	ENSMUSG00000094472	ENSMUSG00000096991	ENSMUSG00000034258
ENSMUSG00000020654	ENSMUSG00000026433	ENSMUSG00000034681	ENSMUSG00000020513	ENSMUSG00000027615	ENSMUSG00000042216		ENSMUSG00000040189	ENSMUSG00000061374	ENSMUSG00000040389	ENSMUSG00000040614	ENSMUSG00000053153	ENSMUSG00000042616
ENSMUSG00000020650	ENSMUSG00000095718	ENSMUSG00000056076	ENSMUSG00000020519	ENSMUSG00000020108	ENSMUSG00000044501		ENSMUSG00000028896	ENSMUSG00000032623	ENSMUSG00000056586	ENSMUSG00000037857	ENSMUSG00000033577	ENSMUSG00000025176
ENSMUSG00000040365	ENSMUSG00000044496	ENSMUSG00000051860	ENSMUSG00000029146	ENSMUSG00000027613	ENSMUSG00000054766		ENSMUSG00000044952	ENSMUSG00000048949	ENSMUSG00000058186	ENSMUSG00000021585	ENSMUSG00000045636	ENSMUSG00000022386
ENSMUSG00000040364	ENSMUSG00000078952	ENSMUSG00000058922	ENSMUSG00000029149	ENSMUSG00000041530	ENSMUSG00000027845		ENSMUSG00000053153	ENSMUSG00000041849	ENSMUSG00000048234	ENSMUSG00000062861	ENSMUSG00000040374	ENSMUSG00000022389
ENSMUSG00000075229	ENSMUSG00000048371	ENSMUSG00000036438	ENSMUSG00000025875	ENSMUSG00000103406	ENSMUSG00000020717		ENSMUSG00000073633	ENSMUSG00000035783	ENSMUSG00000069188	ENSMUSG00000098037	ENSMUSG00000024970	ENSMUSG00000030513
ENSMUSG00000075225	ENSMUSG00000087221	ENSMUSG00000042129	ENSMUSG00000052331	ENSMUSG00000063953	ENSMUSG00000020716		ENSMUSG00000033871	ENSMUSG00000037784	ENSMUSG00000022996	ENSMUSG00000032702	ENSMUSG00000084235	ENSMUSG00000029684
ENSMUSG00000033207	ENSMUSG00000028381	ENSMUSG00000056692	ENSMUSG00000006527	ENSMUSG00000027630	ENSMUSG00000043629		ENSMUSG00000000787	ENSMUSG00000108533	ENSMUSG00000044098	ENSMUSG00000020656	ENSMUSG00000074794	ENSMUSG00000020839
ENSMUSG00000037784	ENSMUSG00000067848	ENSMUSG00000074501	ENSMUSG00000051177	ENSMUSG00000032477	ENSMUSG00000058046		ENSMUSG00000031561	ENSMUSG00000040774	ENSMUSG00000023885	ENSMUSG00000020652	ENSMUSG00000074796	ENSMUSG00000021120
ENSMUSG00000030788	ENSMUSG00000061878	ENSMUSG00000027611	ENSMUSG00000031667	ENSMUSG00000034336	ENSMUSG00000050697		ENSMUSG00000031565	ENSMUSG00000048218	ENSMUSG00000023886	ENSMUSG00000050621	ENSMUSG00000018076	ENSMUSG00000042216
ENSMUSG00000035529	ENSMUSG00000022313	ENSMUSG00000058216	ENSMUSG00000058558	ENSMUSG00000045005	ENSMUSG00000085079		ENSMUSG00000032482	ENSMUSG00000050335	ENSMUSG00000043252	ENSMUSG00000073062	ENSMUSG00000049764	ENSMUSG00000044501
ENSMUSG00000010110	ENSMUSG00000028413	ENSMUSG00000019777	ENSMUSG00000055301	ENSMUSG00000032418	ENSMUSG00000081984		ENSMUSG00000036309	ENSMUSG00000023087	ENSMUSG00000029346	ENSMUSG00000028080	ENSMUSG00000026028	ENSMUSG00000054766
ENSMUSG00000022816	ENSMUSG00000030325	ENSMUSG00000081051	ENSMUSG00000090534	ENSMUSG00000031103	ENSMUSG00000019478		ENSMUSG00000090054	ENSMUSG00000103560	ENSMUSG00000086837	ENSMUSG00000028086	ENSMUSG00000012535	ENSMUSG00000027845
ENSMUSG00000086259	ENSMUSG00000002900	ENSMUSG00000024360	ENSMUSG00000028434	ENSMUSG00000023845	ENSMUSG00000006345		ENSMUSG00000026434	ENSMUSG00000043850	ENSMUSG00000020870	ENSMUSG00000048175	ENSMUSG00000021846	ENSMUSG00000027843
ENSMUSG00000066877	ENSMUSG00000034098	ENSMUSG00000009863	ENSMUSG00000108199	ENSMUSG00000051579	ENSMUSG00000039579		ENSMUSG00000020654	ENSMUSG00000026004	ENSMUSG00000026585	ENSMUSG00000014075	ENSMUSG00000021066	ENSMUSG00000020717
ENSMUSG00000020419	ENSMUSG00000052688	ENSMUSG00000028671	ENSMUSG00000047945	ENSMUSG00000021178	ENSMUSG00000003271		ENSMUSG00000020650	ENSMUSG00000108049	ENSMUSG00000026589	ENSMUSG00000056917	ENSMUSG00000066568	ENSMUSG00000020716
ENSMUSG00000020415	ENSMUSG00000052557	ENSMUSG00000039159	ENSMUSG00000067344	ENSMUSG00000068396	ENSMUSG00000029472		ENSMUSG00000040365	ENSMUSG00000052852	ENSMUSG00000025588	ENSMUSG00000031700	ENSMUSG00000036381	ENSMUSG00000058046
ENSMUSG00000029032	ENSMUSG00000094267	ENSMUSG00000034300	ENSMUSG00000059119	ENSMUSG00000040435	ENSMUSG00000096910		ENSMUSG00000040364	ENSMUSG00000028364	ENSMUSG00000025580	ENSMUSG00000000538	ENSMUSG00000001962	ENSMUSG00000085079
ENSMUSG00000022105	ENSMUSG00000041012	ENSMUSG00000037062	ENSMUSG00000044916	ENSMUSG00000028999	ENSMUSG00000096916		ENSMUSG00000048550	ENSMUSG00000029571	ENSMUSG00000025059	ENSMUSG00000045980	ENSMUSG00000020335	ENSMUSG00000081984
ENSMUSG00000045007	ENSMUSG00000074997	ENSMUSG00000052428	ENSMUSG00000069755	ENSMUSG00000053153	ENSMUSG00000042854		ENSMUSG00000085333	ENSMUSG00000052133	ENSMUSG00000020349	ENSMUSG00000075227	ENSMUSG00000028124	ENSMUSG00000019478
ENSMUSG00000041731	ENSMUSG00000035916	ENSMUSG00000052423	ENSMUSG00000005968	ENSMUSG00000024505	ENSMUSG00000028702		ENSMUSG00000075225	ENSMUSG00000098235	ENSMUSG00000022827	ENSMUSG00000003134	ENSMUSG00000005069	ENSMUSG00000006345
ENSMUSG00000070871	ENSMUSG00000004895	ENSMUSG00000101188	ENSMUSG00000058799	ENSMUSG00000045636	ENSMUSG00000001525		ENSMUSG00000048232	ENSMUSG00000032740	ENSMUSG00000012640	ENSMUSG00000025764	ENSMUSG00000038623	ENSMUSG00000039579
ENSMUSG00000043773	ENSMUSG00000037134	ENSMUSG00000036916	ENSMUSG00000040345	ENSMUSG00000040374	ENSMUSG00000051065		ENSMUSG00000033207	ENSMUSG00000003423	ENSMUSG00000002111	ENSMUSG00000025762	ENSMUSG00000007338	ENSMUSG00000003271
ENSMUSG00000073758	ENSMUSG00000096936	ENSMUSG00000073158	ENSMUSG00000041431	ENSMUSG00000030591	ENSMUSG00000010607		ENSMUSG00000043572	ENSMUSG00000083773	ENSMUSG00000007892	ENSMUSG00000103649	ENSMUSG00000020227	ENSMUSG00000015966
ENSMUSG00000033953	ENSMUSG00000046432	ENSMUSG00000073155	ENSMUSG00000036980	ENSMUSG00000106989	ENSMUSG00000024588		ENSMUSG00000049600	ENSMUSG00000035831	ENSMUSG00000055531	ENSMUSG00000027602	ENSMUSG00000050856	ENSMUSG00000029472
ENSMUSG00000049299	ENSMUSG00000046435	ENSMUSG00000032803	ENSMUSG00000024406	ENSMUSG00000037062	ENSMUSG00000097530		ENSMUSG00000063714	ENSMUSG00000095432	ENSMUSG00000057666	ENSMUSG00000004864	ENSMUSG00000036036	ENSMUSG00000096910
ENSMUSG00000071866	ENSMUSG00000033207	ENSMUSG00000040158	ENSMUSG00000007050	ENSMUSG00000024976	ENSMUSG00000034206		ENSMUSG00000016624	ENSMUSG00000029320	ENSMUSG00000083649	ENSMUSG00000046262	ENSMUSG00000042622	ENSMUSG00000096916
ENSMUSG00000031622	ENSMUSG00000057093	ENSMUSG00000040151	ENSMUSG00000037580	ENSMUSG00000003153	ENSMUSG00000034209		ENSMUSG00000091155	ENSMUSG00000039264	ENSMUSG00000001065	ENSMUSG00000064127	ENSMUSG00000021748	ENSMUSG00000096918
ENSMUSG00000031621	ENSMUSG00000020723	ENSMUSG00000030986	ENSMUSG00000066031	ENSMUSG00000074794	ENSMUSG00000063531		ENSMUSG00000039316	ENSMUSG00000070605	ENSMUSG00000006315	ENSMUSG00000021243	ENSMUSG00000035125	ENSMUSG00000042854
ENSMUSG00000027748	ENSMUSG00000043336	ENSMUSG00000030983	ENSMUSG00000038604	ENSMUSG00000042514	ENSMUSG00000030451		ENSMUSG00000022817	ENSMUSG00000075514	ENSMUSG00000052707	ENSMUSG00000039041	ENSMUSG00000052920	ENSMUSG00000028702
ENSMUSG00000015653	ENSMUSG00000025008	ENSMUSG00000032119	ENSMUSG00000047539	ENSMUSG00000026028	ENSMUSG00000070632		ENSMUSG00000066877	ENSMUSG00000090854	ENSMUSG00000026675	ENSMUSG00000021930	ENSMUSG00000004895	ENSMUSG00000001525
ENSMUSG00000028556	ENSMUSG00000015776	ENSMUSG00000018569	ENSMUSG00000026618	ENSMUSG00000027999	ENSMUSG00000070639		ENSMUSG00000034349	ENSMUSG00000028582	ENSMUSG00000104563	ENSMUSG00000038776	ENSMUSG00000037773	ENSMUSG00000051065
ENSMUSG00000028552	ENSMUSG00000095274	ENSMUSG00000018567	ENSMUSG00000022110	ENSMUSG00000021066	ENSMUSG00000069011		ENSMUSG00000061414	ENSMUSG00000028583	ENSMUSG00000020859	ENSMUSG00000018932	ENSMUSG00000031146	ENSMUSG00000010607
ENSMUSG00000025878	ENSMUSG00000051579	ENSMUSG00000071644	ENSMUSG00000027698	ENSMUSG00000036381	ENSMUSG00000020806		ENSMUSG00000018572	ENSMUSG00000028057	ENSMUSG00000030400	ENSMUSG00000028696	ENSMUSG00000063235	ENSMUSG00000024580
ENSMUSG00000026786	ENSMUSG00000021597	ENSMUSG00000071646	ENSMUSG00000048924	ENSMUSG00000029250	ENSMUSG00000020802		ENSMUSG00000080942	ENSMUSG00000040009	ENSMUSG00000030403	ENSMUSG00000021403	ENSMUSG00000060096	ENSMUSG00000097537
ENSMUSG00000086042	ENSMUSG00000031844	ENSMUSG00000071648	ENSMUSG00000022300	ENSMUSG00000026313	ENSMUSG00000049792		ENSMUSG00000041731	ENSMUSG00000094620	ENSMUSG00000051548	ENSMUSG00000072692	ENSMUSG00000025041	ENSMUSG00000024588
ENSMUSG00000026782	ENSMUSG00000032245	ENSMUSG00000072594	ENSMUSG00000022307	ENSMUSG00000044626	ENSMUSG00000031320		ENSMUSG00000043773	ENSMUSG00000094195	ENSMUSG00000022540	ENSMUSG00000054766	ENSMUSG00000022346	ENSMUSG00000097530
ENSMUSG00000025786	ENSMUSG00000028591	ENSMUSG00000073640	ENSMUSG00000037012	ENSMUSG00000042622	ENSMUSG00000037243		ENSMUSG00000023961	ENSMUSG00000030443	ENSMUSG00000078612	ENSMUSG00000018405	ENSMUSG00000041220	ENSMUSG00000034206
ENSMUSG00000026470	ENSMUSG00000051054	ENSMUSG00000073647	ENSMUSG00000032258	ENSMUSG00000021748	ENSMUSG00000001065		ENSMUSG00000033953	ENSMUSG00000021057	ENSMUSG00000023495	ENSMUSG00000086429	ENSMUSG00000107227	ENSMUSG00000034209
ENSMUSG00000029209	ENSMUSG00000032733	ENSMUSG00000026150	ENSMUSG00000036054	ENSMUSG00000016637	ENSMUSG00000001062		ENSMUSG00000033955	ENSMUSG00000021056	ENSMUSG00000021891	ENSMUSG00000002608	ENSMUSG00000028706	ENSMUSG00000063531
ENSMUSG00000108307	ENSMUSG00000034773	ENSMUSG00000031970	ENSMUSG00000057396	ENSMUSG00000081208	ENSMUSG00000045248		ENSMUSG00000019952	ENSMUSG00000073007	ENSMUSG00000021890	ENSMUSG00000067851	ENSMUSG00000039262	ENSMUSG00000030451
ENSMUSG00000098002	ENSMUSG00000040918	ENSMUSG00000038199	ENSMUSG00000004040	ENSMUSG00000035125	ENSMUSG00000020475		ENSMUSG00000019951	ENSMUSG00000047115	ENSMUSG00000027076	ENSMUSG00000007646	ENSMUSG00000009640	ENSMUSG00000070632
ENSMUSG00000043154	ENSMUSG00000050017	ENSMUSG00000061330	ENSMUSG00000093904	ENSMUSG00000025150	ENSMUSG00000027878		ENSMUSG00000027748	ENSMUSG00000047368	ENSMUSG00000079677	ENSMUSG00000041911	ENSMUSG00000050530	ENSMUSG00000070639
ENSMUSG00000038393	ENSMUSG00000047371	ENSMUSG00000022683	ENSMUSG00000086598	ENSMUSG00000031146	ENSMUSG00000027122		ENSMUSG00000027742	ENSMUSG00000039781	ENSMUSG00000028961	ENSMUSG00000069049	ENSMUSG00000040520	ENSMUSG00000069011
ENSMUSG00000056004	ENSMUSG00000091119	ENSMUSG00000056204	ENSMUSG00000054263	ENSMUSG00000063235	ENSMUSG00000027298		ENSMUSG00000026842	ENSMUSG00000041560	ENSMUSG00000028967	ENSMUSG00000069045	ENSMUSG00000030491	ENSMUSG00000020806
ENSMUSG00000085580	ENSMUSG00000047090	ENSMUSG00000038812	ENSMUSG00000030707	ENSMUSG00000060096	ENSMUSG00000027291		ENSMUSG00000025592	ENSMUSG00000033382	ENSMUSG00000024240	ENSMUSG00000069044	ENSMUSG00000053581	ENSMUSG00000020802
ENSMUSG00000070934	ENSMUSG00000001415	ENSMUSG00000035443	ENSMUSG00000055817	ENSMUSG00000060098	ENSMUSG00000026988		ENSMUSG00000059842	ENSMUSG00000058331	ENSMUSG00000024248	ENSMUSG00000040276	ENSMUSG00000053580	ENSMUSG00000049792
ENSMUSG00000073377	ENSMUSG00000001418	ENSMUSG00000071415	ENSMUSG00000028410	ENSMUSG00000025041	ENSMUSG00000038065		ENSMUSG00000060073	ENSMUSG00000029832	ENSMUSG00000074807	ENSMUSG00000030421	ENSMUSG00000020716	ENSMUSG00000031320
ENSMUSG00000003411	ENSMUSG00000027186	ENSMUSG00000046961	ENSMUSG00000079334	ENSMUSG00000107227	ENSMUSG00000026981		ENSMUSG00000096283	ENSMUSG00000026826	ENSMUSG00000078889	ENSMUSG00000041583	ENSMUSG00000020717	ENSMUSG00000031328
ENSMUSG00000035177	ENSMUSG00000025856	ENSMUSG00000044857	ENSMUSG00000053687	ENSMUSG00000041000	ENSMUSG00000022517		ENSMUSG00000015653	ENSMUSG00000103143	ENSMUSG00000049401	ENSMUSG00000022856	ENSMUSG00000029345	ENSMUSG00000037243
ENSMUSG00000032238	ENSMUSG00000094215	ENSMUSG00000029265	ENSMUSG00000101952	ENSMUSG00000039262	ENSMUSG00000001827		ENSMUSG00000017747	ENSMUSG00000068149	ENSMUSG00000107331	ENSMUSG00000039187	ENSMUSG00000032258	ENSMUSG00000001065
ENSMUSG00000106116	ENSMUSG00000045284	ENSMUSG00000082762	ENSMUSG00000058443	ENSMUSG00000026888	ENSMUSG00000026457		ENSMUSG00000025876	ENSMUSG00000033735	ENSMUSG00000107336	ENSMUSG00000025492	ENSMUSG00000032251	ENSMUSG00000001062
ENSMUSG00000049313	ENSMUSG00000021684	ENSMUSG00000024697	ENSMUSG00000085042	ENSMUSG00000034998	ENSMUSG00000060798		ENSMUSG00000025872	ENSMUSG00000029165	ENSMUSG00000019849	ENSMUSG00000025491	ENSMUSG00000082454	ENSMUSG00000045248
ENSMUSG00000031708	ENSMUSG00000020973	ENSMUSG00000055748	ENSMUSG00000074123	ENSMUSG00000050530	ENSMUSG00000060791		ENSMUSG00000025782	ENSMUSG00000052921	ENSMUSG00000074796	ENSMUSG00000038637	ENSMUSG00000042492	ENSMUSG00000027878
ENSMUSG00000019699	ENSMUSG00000085704	ENSMUSG00000057454	ENSMUSG00000056820	ENSMUSG00000056758	ENSMUSG00000073633		ENSMUSG00000044250	ENSMUSG00000044734	ENSMUSG00000030397	ENSMUSG00000047501	ENSMUSG00000034610	ENSMUSG00000027122
ENSMUSG00000073616	ENSMUSG00000106690	ENSMUSG00000043441	ENSMUSG00000059839	ENSMUSG00000030491	ENSMUSG00000083396		ENSMUSG00000029209	ENSMUSG00000015461	ENSMUSG00000034785	ENSMUSG00000069208	ENSMUSG00000062369	ENSMUSG00000027298
ENSMUSG00000087491	ENSMUSG00000095339	ENSMUSG00000074884	ENSMUSG00000070871	ENSMUSG00000053581	ENSMUSG00000030691		ENSMUSG00000028961	ENSMUSG00000091183	ENSMUSG00000032374	ENSMUSG00000027394	ENSMUSG00000009035	ENSMUSG00000027291
ENSMUSG00000038822	ENSMUSG00000022100	ENSMUSG00000074887	ENSMUSG00000036825	ENSMUSG00000070527	ENSMUSG00000030697		ENSMUSG00000038393	ENSMUSG00000087474	ENSMUSG00000028222	ENSMUSG00000028718	ENSMUSG00000026620	ENSMUSG00000026988
ENSMUSG00000032497	ENSMUSG00000029199	ENSMUSG00000021494	ENSMUSG00000039345	ENSMUSG00000032251	ENSMUSG00000015342		ENSMUSG00000043929	ENSMUSG00000046603	ENSMUSG00000028226	ENSMUSG00000021377	ENSMUSG00000057219	ENSMUSG00000038065
ENSMUSG00000039936	ENSMUSG00000027107	ENSMUSG00000021496	ENSMUSG00000046432	ENSMUSG00000082454	ENSMUSG00000031174		ENSMUSG00000003410	ENSMUSG00000034087	ENSMUSG00000028228	ENSMUSG00000029192	ENSMUSG00000035509	ENSMUSG00000026981
ENSMUSG00000024790	ENSMUSG00000074369	ENSMUSG00000027678	ENSMUSG00000019989	ENSMUSG00000040720	ENSMUSG00000017858		ENSMUSG00000030255	ENSMUSG00000030364	ENSMUSG00000052221	ENSMUSG00000004018	ENSMUSG00000061477	ENSMUSG00000081429
ENSMUSG00000024792	ENSMUSG00000074364	ENSMUSG00000000605	ENSMUSG00000045664	ENSMUSG00000034610	ENSMUSG00000022964		ENSMUSG00000063511	ENSMUSG00000039826	ENSMUSG00000026260	ENSMUSG00000028936	ENSMUSG00000030281	ENSMUSG00000022517
ENSMUSG00000042569	ENSMUSG00000041801	ENSMUSG00000095136	ENSMUSG00000030246	ENSMUSG00000038502	ENSMUSG00000022960		ENSMUSG00000048978	ENSMUSG00000096795	ENSMUSG00000029177	ENSMUSG00000025511	ENSMUSG00000005237	ENSMUSG00000001827
ENSMUSG00000096795	ENSMUSG00000026750	ENSMUSG00000008333	ENSMUSG00000030243	ENSMUSG00000062369	ENSMUSG00000022961		ENSMUSG00000033228	ENSMUSG00000103653	ENSMUSG00000029174	ENSMUSG00000051579	ENSMUSG00000085042	ENSMUSG00000026450
ENSMUSG00000056708	ENSMUSG00000036749	ENSMUSG00000057982	ENSMUSG00000050628	ENSMUSG00000038459	ENSMUSG00000022969		ENSMUSG00000021952	ENSMUSG00000104460	ENSMUSG00000029171	ENSMUSG00000000078	ENSMUSG00000030704	ENSMUSG00000064080
ENSMUSG00000022899	ENSMUSG00000096982	ENSMUSG00000050002	ENSMUSG00000032667	ENSMUSG00000009035	ENSMUSG00000042229		ENSMUSG00000021958	ENSMUSG00000005802	ENSMUSG00000066543	ENSMUSG00000043635	ENSMUSG00000074909	ENSMUSG00000026457
ENSMUSG00000009828	ENSMUSG00000041653	ENSMUSG00000035086	ENSMUSG00000032666	ENSMUSG00000006411	ENSMUSG00000028936		ENSMUSG00000039936	ENSMUSG00000033966	ENSMUSG00000002384	ENSMUSG00000044949	ENSMUSG00000033543	ENSMUSG00000060798
ENSMUSG00000020493	ENSMUSG00000021578	ENSMUSG00000028161	ENSMUSG00000067768	ENSMUSG00000057219	ENSMUSG00000028933		ENSMUSG00000020238	ENSMUSG00000074377	ENSMUSG00000020649	ENSMUSG00000043067	ENSMUSG00000025352	ENSMUSG00000060791
ENSMUSG00000057963	ENSMUSG00000007379	ENSMUSG00000028165	ENSMUSG00000067764	ENSMUSG00000061477	ENSMUSG00000009927		ENSMUSG00000003099	ENSMUSG00000091585	ENSMUSG00000020646	ENSMUSG00000028165	ENSMUSG00000038095	ENSMUSG00000073633
ENSMUSG00000042682	ENSMUSG00000094462	ENSMUSG00000063953	ENSMUSG00000031928	ENSMUSG00000001440	ENSMUSG00000030432		ENSMUSG00000062444	ENSMUSG00000104059	ENSMUSG00000018541	ENSMUSG00000087306	ENSMUSG00000022641	ENSMUSG00000030691
ENSMUSG00000019992	ENSMUSG00000038422	ENSMUSG00000050751	ENSMUSG00000034157	ENSMUSG00000019066	ENSMUSG00000004864		ENSMUSG00000009828	ENSMUSG00000024581	ENSMUSG00000032218	ENSMUSG00000031467	ENSMUSG00000078496	ENSMUSG00000030697
ENSMUSG00000040795	ENSMUSG00000029538	ENSMUSG00000026103	ENSMUSG00000040152	ENSMUSG00000005237	ENSMUSG00000030884		ENSMUSG00000057963	ENSMUSG00000086194	ENSMUSG00000034681	ENSMUSG00000040749	ENSMUSG00000026674	ENSMUSG00000015342
ENSMUSG00000028619	ENSMUSG00000058006	ENSMUSG00000107092	ENSMUSG00000040151	ENSMUSG00000030701	ENSMUSG00000030881		ENSMUSG00000005442	ENSMUSG00000034796	ENSMUSG00000056076	ENSMUSG00000025134	ENSMUSG00000105388	ENSMUSG00000031174
ENSMUSG00000040462	ENSMUSG00000058126	ENSMUSG00000021779	ENSMUSG00000008393	ENSMUSG00000062098	ENSMUSG00000062006		ENSMUSG00000060166	ENSMUSG00000026664	ENSMUSG00000058922	ENSMUSG00000025139	ENSMUSG00000059495	ENSMUSG00000022964
ENSMUSG00000030019	ENSMUSG00000047040	ENSMUSG00000034932	ENSMUSG00000012848	ENSMUSG00000042284	ENSMUSG00000103515		ENSMUSG00000006362	ENSMUSG00000028470	ENSMUSG00000042121	ENSMUSG00000083621	ENSMUSG00000037355	ENSMUSG00000022960
ENSMUSG00000020963	ENSMUSG00000047045	ENSMUSG00000020423	ENSMUSG00000022889	ENSMUSG00000045394	ENSMUSG00000002833		ENSMUSG00000087412	ENSMUSG00000048755	ENSMUSG00000036438	ENSMUSG00000063480	ENSMUSG00000047804	ENSMUSG00000022961
ENSMUSG00000096997	ENSMUSG00000033883	ENSMUSG00000063049	ENSMUSG00000024738	ENSMUSG00000022641	ENSMUSG00000086390		ENSMUSG00000042688	ENSMUSG00000092019	ENSMUSG00000042129	ENSMUSG00000023043	ENSMUSG00000091105	ENSMUSG00000022969
ENSMUSG00000027171	ENSMUSG00000029703	ENSMUSG00000056612	ENSMUSG00000095905	ENSMUSG00000078496	ENSMUSG00000018209		ENSMUSG00000015766	ENSMUSG00000043969	ENSMUSG00000056692	ENSMUSG00000027540	ENSMUSG00000031596	ENSMUSG00000042229
ENSMUSG00000027170	ENSMUSG00000086151	ENSMUSG00000037470	ENSMUSG00000025283	ENSMUSG00000078495	ENSMUSG00000089889		ENSMUSG00000019992	ENSMUSG00000032349	ENSMUSG00000017485	ENSMUSG00000023044	ENSMUSG00000031681	ENSMUSG00000028938
ENSMUSG00000108383	ENSMUSG00000037012	ENSMUSG00000082901	ENSMUSG00000037503	ENSMUSG00000078498	ENSMUSG00000026213		ENSMUSG00000040462	ENSMUSG00000034912	ENSMUSG00000074501	ENSMUSG00000040102	ENSMUSG00000032083	ENSMUSG00000028936
ENSMUSG00000039886	ENSMUSG00000037904	ENSMUSG00000042747	ENSMUSG00000021054	ENSMUSG00000024948	ENSMUSG00000008384		ENSMUSG00000030019	ENSMUSG00000005699	ENSMUSG00000027613	ENSMUSG00000106106	ENSMUSG00000090602	ENSMUSG00000009927
ENSMUSG00000018841	ENSMUSG00000024669	ENSMUSG00000044792	ENSMUSG00000033335	ENSMUSG00000039294	ENSMUSG00000024900		ENSMUSG00000038608	ENSMUSG00000102644	ENSMUSG00000019777	ENSMUSG00000028420	ENSMUSG00000036902	ENSMUSG00000030432
ENSMUSG00000026701	ENSMUSG00000031471	ENSMUSG00000027342	ENSMUSG00000055991	ENSMUSG00000031596	ENSMUSG00000024906		ENSMUSG00000074480	ENSMUSG00000067995	ENSMUSG00000052974	ENSMUSG00000026017	ENSMUSG00000024594	ENSMUSG00000030884
ENSMUSG00000015970	ENSMUSG00000086320	ENSMUSG00000024604	ENSMUSG00000032065	ENSMUSG00000055024	ENSMUSG00000071552		ENSMUSG00000063305	ENSMUSG00000022076	ENSMUSG00000019768	ENSMUSG00000073633	ENSMUSG00000002107	ENSMUSG00000062006
ENSMUSG00000015971	ENSMUSG00000086346	ENSMUSG00000064264	ENSMUSG00000020594	ENSMUSG00000032083	ENSMUSG00000057113		ENSMUSG00000030352	ENSMUSG00000090714	ENSMUSG00000047649	ENSMUSG00000106926	ENSMUSG00000086877	ENSMUSG00000103515
ENSMUSG00000031242	ENSMUSG00000070828	ENSMUSG00000026767	ENSMUSG00000079562	ENSMUSG00000030357	ENSMUSG00000025746		ENSMUSG00000058248	ENSMUSG00000030614	ENSMUSG00000009863	ENSMUSG00000022587	ENSMUSG00000094441	ENSMUSG00000002833
ENSMUSG00000041977	ENSMUSG00000086108	ENSMUSG00000045427	ENSMUSG00000027611	ENSMUSG00000090602	ENSMUSG00000034998		ENSMUSG00000038806	ENSMUSG00000043881	ENSMUSG00000102169	ENSMUSG00000065282	ENSMUSG00000041688	ENSMUSG00000086390
ENSMUSG00000037351	ENSMUSG00000028175	ENSMUSG00000044197	ENSMUSG00000029646	ENSMUSG00000024594	ENSMUSG00000034993		ENSMUSG00000029465	ENSMUSG00000045928	ENSMUSG00000026888	ENSMUSG00000036036	ENSMUSG00000084803	ENSMUSG00000018209
ENSMUSG00000044636	ENSMUSG00000040473	ENSMUSG00000059119	ENSMUSG00000023025	ENSMUSG00000002107	ENSMUSG00000078875		ENSMUSG00000018841	ENSMUSG00000057342	ENSMUSG00000028673	ENSMUSG00000024594	ENSMUSG00000041028	ENSMUSG00000089889
ENSMUSG00000071552	ENSMUSG00000034203	ENSMUSG00000092486	ENSMUSG00000002489	ENSMUSG00000041685	ENSMUSG00000015757		ENSMUSG00000039218	ENSMUSG00000056900	ENSMUSG00000034300	ENSMUSG00000024960	ENSMUSG00000047407	ENSMUSG00000026213
ENSMUSG00000063696	ENSMUSG00000030126	ENSMUSG00000061167	ENSMUSG00000104080	ENSMUSG00000020534	ENSMUSG00000051768		ENSMUSG00000024613	ENSMUSG00000022629	ENSMUSG00000037062	ENSMUSG00000033016	ENSMUSG00000037685	ENSMUSG00000008384
ENSMUSG00000063698	ENSMUSG00000002028	ENSMUSG00000032281	ENSMUSG00000071359	ENSMUSG00000001380	ENSMUSG00000059555		ENSMUSG00000026701	ENSMUSG00000035382	ENSMUSG00000052428	ENSMUSG00000052369	ENSMUSG00000046675	ENSMUSG00000024900
ENSMUSG00000039768	ENSMUSG00000035934	ENSMUSG00000032040	ENSMUSG00000020224	ENSMUSG00000041028	ENSMUSG00000059554		ENSMUSG00000039852	ENSMUSG00000085792	ENSMUSG00000101188	ENSMUSG00000046410	ENSMUSG00000029763	ENSMUSG00000024906
ENSMUSG00000035686	ENSMUSG00000037112	ENSMUSG00000032041	ENSMUSG00000092837	ENSMUSG00000047407	ENSMUSG00000027313		ENSMUSG00000031242	ENSMUSG00000021785	ENSMUSG00000013083	ENSMUSG00000021792	ENSMUSG00000046679	ENSMUSG00000071552
ENSMUSG00000079007	ENSMUSG00000027420	ENSMUSG00000032047	ENSMUSG00000004849	ENSMUSG00000005198	ENSMUSG00000049119		ENSMUSG00000041974	ENSMUSG00000021271	ENSMUSG00000036916	ENSMUSG00000070327	ENSMUSG00000049511	ENSMUSG00000057113
ENSMUSG00000028134	ENSMUSG00000071537	ENSMUSG00000081087	ENSMUSG00000038594	ENSMUSG00000029767	ENSMUSG00000028163		ENSMUSG00000054580	ENSMUSG00000066839	ENSMUSG00000029056	ENSMUSG00000073678	ENSMUSG00000033653	ENSMUSG00000025746
ENSMUSG00000091476	ENSMUSG00000081219	ENSMUSG00000085208	ENSMUSG00000090470	ENSMUSG00000019838	ENSMUSG00000079455		ENSMUSG00000041560	ENSMUSG00000083749	ENSMUSG00000073158	ENSMUSG00000039810	ENSMUSG00000032305	ENSMUSG00000034998
ENSMUSG00000023104	ENSMUSG00000097435	ENSMUSG00000020849	ENSMUSG00000074865	ENSMUSG00000072905	ENSMUSG00000097308		ENSMUSG00000048376	ENSMUSG00000090035	ENSMUSG00000073155	ENSMUSG00000101948	ENSMUSG00000002028	ENSMUSG00000034993
ENSMUSG00000026142	ENSMUSG00000029047	ENSMUSG00000025234	ENSMUSG00000040883	ENSMUSG00000085492	ENSMUSG00000021944		ENSMUSG00000006005	ENSMUSG00000020974	ENSMUSG00000032806	ENSMUSG00000082935	ENSMUSG00000072905	ENSMUSG00000078875
ENSMUSG00000042279	ENSMUSG00000062352	ENSMUSG00000029103	ENSMUSG00000059422	ENSMUSG00000062190	ENSMUSG00000078126		ENSMUSG00000044636	ENSMUSG00000091552	ENSMUSG00000032803	ENSMUSG00000097017	ENSMUSG00000002345	ENSMUSG00000015757
ENSMUSG00000100335	ENSMUSG00000021123	ENSMUSG00000028609	ENSMUSG00000022136	ENSMUSG00000060685	ENSMUSG00000025264		ENSMUSG00000063694	ENSMUSG00000019838	ENSMUSG00000040151	ENSMUSG00000031586	ENSMUSG00000002343	ENSMUSG00000051768
ENSMUSG00000051339	ENSMUSG00000028578	ENSMUSG00000041130	ENSMUSG00000039458	ENSMUSG00000038070	ENSMUSG00000016477		ENSMUSG00000063696	ENSMUSG00000009470	ENSMUSG00000030983	ENSMUSG00000040466	ENSMUSG00000085492	ENSMUSG00000059554
ENSMUSG00000006494	ENSMUSG00000021375	ENSMUSG00000024181	ENSMUSG00000032547	ENSMUSG00000063905	ENSMUSG00000022707		ENSMUSG00000063698	ENSMUSG00000054196	ENSMUSG00000032119	ENSMUSG00000045659	ENSMUSG00000062198	ENSMUSG00000049119
ENSMUSG00000026028	ENSMUSG00000043252	ENSMUSG00000024187	ENSMUSG00000032540	ENSMUSG00000074637	ENSMUSG00000089762		ENSMUSG00000039768	ENSMUSG00000096696	ENSMUSG00000018567	ENSMUSG00000022561	ENSMUSG00000042367	ENSMUSG00000034416
ENSMUSG00000026029	ENSMUSG00000057193	ENSMUSG00000024188	ENSMUSG00000083485	ENSMUSG00000001517	ENSMUSG00000024130		ENSMUSG00000035686	ENSMUSG00000096323	ENSMUSG00000102760	ENSMUSG00000026715	ENSMUSG00000063905	ENSMUSG00000028163
ENSMUSG00000026021	ENSMUSG00000022504	ENSMUSG00000023944	ENSMUSG00000040693	ENSMUSG00000049491	ENSMUSG00000000148		ENSMUSG00000031903	ENSMUSG00000025069	ENSMUSG00000028070	ENSMUSG00000095362	ENSMUSG00000037661	ENSMUSG00000097308
ENSMUSG00000083149	ENSMUSG00000039908	ENSMUSG00000012519	ENSMUSG00000032846	ENSMUSG00000104667	ENSMUSG00000039294		ENSMUSG00000091476	ENSMUSG00000067916	ENSMUSG00000028078	ENSMUSG00000044982	ENSMUSG00000074637	ENSMUSG00000021944
ENSMUSG00000101308	ENSMUSG00000026421	ENSMUSG00000022314	ENSMUSG00000071708	ENSMUSG00000078511	ENSMUSG00000041193		ENSMUSG00000026229	ENSMUSG00000027018	ENSMUSG00000023153	ENSMUSG00000049550	ENSMUSG00000001517	ENSMUSG00000078126
ENSMUSG00000049739	ENSMUSG00000039236	ENSMUSG00000022312	ENSMUSG00000024294	ENSMUSG00000094973	ENSMUSG00000037636		ENSMUSG00000021244	ENSMUSG00000094412	ENSMUSG00000041362	ENSMUSG00000064360	ENSMUSG00000042831	ENSMUSG00000025264
ENSMUSG00000067274	ENSMUSG00000017009	ENSMUSG00000011832	ENSMUSG00000045294	ENSMUSG00000035212	ENSMUSG00000094114		ENSMUSG00000021241	ENSMUSG00000028848	ENSMUSG00000108446	ENSMUSG00000040667	ENSMUSG00000091993	ENSMUSG00000016477
ENSMUSG00000041837	ENSMUSG00000095936	ENSMUSG00000025648	ENSMUSG00000045291	ENSMUSG00000022246	ENSMUSG00000021207		ENSMUSG00000014470	ENSMUSG00000029379	ENSMUSG00000071644	ENSMUSG00000071506	ENSMUSG00000041236	ENSMUSG00000022707
ENSMUSG00000039164	ENSMUSG00000035683	ENSMUSG00000028330	ENSMUSG00000039693	ENSMUSG00000038844	ENSMUSG00000055652		ENSMUSG00000025417	ENSMUSG00000005125	ENSMUSG00000071648	ENSMUSG00000024491	ENSMUSG00000049491	ENSMUSG00000024130
ENSMUSG00000037013		ENSMUSG00000028337	ENSMUSG00000025854	ENSMUSG00000039395	ENSMUSG00000020156		ENSMUSG00000042279	ENSMUSG00000050954	ENSMUSG00000038167	ENSMUSG00000022760	ENSMUSG00000004267	ENSMUSG00000037636
ENSMUSG00000048120		ENSMUSG00000048814	ENSMUSG00000050150	ENSMUSG00000003555	ENSMUSG00000020153		ENSMUSG00000051339	ENSMUSG00000026058	ENSMUSG00000064065	ENSMUSG00000066595	ENSMUSG00000104667	ENSMUSG00000094114
ENSMUSG00000040712		ENSMUSG00000031591	ENSMUSG00000037325	ENSMUSG00000050621	ENSMUSG00000020152		ENSMUSG00000011427	ENSMUSG00000074797	ENSMUSG00000030314	ENSMUSG00000024727	ENSMUSG00000078511	ENSMUSG00000040312
ENSMUSG00000106634		ENSMUSG00000033294	ENSMUSG00000032783	ENSMUSG00000026932	ENSMUSG00000039901		ENSMUSG00000017861	ENSMUSG00000098003	ENSMUSG00000094595	ENSMUSG00000073684	ENSMUSG00000033940	ENSMUSG00000021207
ENSMUSG00000029106		ENSMUSG00000037710	ENSMUSG00000032786	ENSMUSG00000016833	ENSMUSG00000066877		ENSMUSG00000025090	ENSMUSG00000031948	ENSMUSG00000039697	ENSMUSG00000032058	ENSMUSG00000044098	ENSMUSG00000023043
ENSMUSG00000024088		ENSMUSG00000037712	ENSMUSG00000096276	ENSMUSG00000025034	ENSMUSG00000042404		ENSMUSG00000042608	ENSMUSG00000083833	ENSMUSG00000039693	ENSMUSG00000029823	ENSMUSG00000034560	ENSMUSG00000055652
ENSMUSG00000036850		ENSMUSG00000034160	ENSMUSG00000033781	ENSMUSG00000059900	ENSMUSG00000042408		ENSMUSG00000026028	ENSMUSG00000095974	ENSMUSG00000073640	ENSMUSG00000021532	ENSMUSG00000021910	ENSMUSG00000020153
ENSMUSG00000028675		ENSMUSG00000018449	ENSMUSG00000021520	ENSMUSG00000021686	ENSMUSG00000057406		ENSMUSG00000026020	ENSMUSG00000057554	ENSMUSG00000073647	ENSMUSG00000019055	ENSMUSG00000003559	ENSMUSG00000020152
ENSMUSG00000107182		ENSMUSG00000040034	ENSMUSG00000060450	ENSMUSG00000075502	ENSMUSG00000033386		ENSMUSG00000026023	ENSMUSG00000029623	ENSMUSG00000026150	ENSMUSG00000056476	ENSMUSG00000050621	ENSMUSG00000039901
ENSMUSG00000104096		ENSMUSG00000040033	ENSMUSG00000020283	ENSMUSG00000097695	ENSMUSG00000032657		ENSMUSG00000030096	ENSMUSG00000096619	ENSMUSG00000026154	ENSMUSG00000029050	ENSMUSG00000008682	ENSMUSG00000066877
ENSMUSG00000062380		ENSMUSG00000097415	ENSMUSG00000097283	ENSMUSG00000006205	ENSMUSG00000032387		ENSMUSG00000048120	ENSMUSG00000089761	ENSMUSG00000026158	ENSMUSG00000045251	ENSMUSG00000021453	ENSMUSG00000042404
ENSMUSG00000020708		ENSMUSG00000064036	ENSMUSG00000021772	ENSMUSG00000027942	ENSMUSG00000032382		ENSMUSG00000030543	ENSMUSG00000037236	ENSMUSG00000038199	ENSMUSG00000060019	ENSMUSG00000026932	ENSMUSG00000032657
ENSMUSG00000087403		ENSMUSG00000064037	ENSMUSG00000008318	ENSMUSG00000024114	ENSMUSG00000026004		ENSMUSG00000101801	ENSMUSG00000002266	ENSMUSG00000022683	ENSMUSG00000044768	ENSMUSG00000025034	ENSMUSG00000032387
ENSMUSG00000057880		ENSMUSG00000029765	ENSMUSG00000025902	ENSMUSG00000039637	ENSMUSG00000028099		ENSMUSG00000029101	ENSMUSG00000002265	ENSMUSG00000038812	ENSMUSG00000064215	ENSMUSG00000021686	ENSMUSG00000032382
ENSMUSG00000020067		ENSMUSG00000029769	ENSMUSG00000069682	ENSMUSG00000039630	ENSMUSG00000028093		ENSMUSG00000024082	ENSMUSG00000058685	ENSMUSG00000084416	ENSMUSG00000040918	ENSMUSG00000053841	ENSMUSG00000026004
ENSMUSG00000003227		ENSMUSG00000015478	ENSMUSG00000084758	ENSMUSG00000049755	ENSMUSG00000003184		ENSMUSG00000024085	ENSMUSG00000038301	ENSMUSG00000041734	ENSMUSG00000062012	ENSMUSG00000103039	ENSMUSG00000023032
ENSMUSG00000003198		ENSMUSG00000042502	ENSMUSG00000003346	ENSMUSG00000099623	ENSMUSG00000079215		ENSMUSG00000036850	ENSMUSG00000104031	ENSMUSG00000086628	ENSMUSG00000058135	ENSMUSG00000006205	ENSMUSG00000033526
ENSMUSG00000028333		ENSMUSG00000042506	ENSMUSG00000003345	ENSMUSG00000063108	ENSMUSG00000003435		ENSMUSG00000028670	ENSMUSG00000001962	ENSMUSG00000071415	ENSMUSG00000044626	ENSMUSG00000026019	ENSMUSG00000028099
ENSMUSG00000028337		ENSMUSG00000038274	ENSMUSG00000042659	ENSMUSG00000059288	ENSMUSG00000082588		ENSMUSG00000028675	ENSMUSG00000027709	ENSMUSG00000070699	ENSMUSG00000024515	ENSMUSG00000027944	ENSMUSG00000013155
ENSMUSG00000070407		ENSMUSG00000029408	ENSMUSG00000072825	ENSMUSG00000066000	ENSMUSG00000005936		ENSMUSG00000038388	ENSMUSG00000096403	ENSMUSG00000047388	ENSMUSG00000024512	ENSMUSG00000069862	ENSMUSG00000028093
ENSMUSG00000033826		ENSMUSG00000029405	ENSMUSG00000046808	ENSMUSG00000066007	ENSMUSG00000047454		ENSMUSG00000026222	ENSMUSG00000020359	ENSMUSG00000038903	ENSMUSG00000030557	ENSMUSG00000099623	ENSMUSG00000028344
ENSMUSG00000006289		ENSMUSG00000055817	ENSMUSG00000025940	ENSMUSG00000106634	ENSMUSG00000023991		ENSMUSG00000050377	ENSMUSG00000019256	ENSMUSG00000044857	ENSMUSG00000022912	ENSMUSG00000034607	ENSMUSG00000079215
ENSMUSG00000100558		ENSMUSG00000019715	ENSMUSG00000004364	ENSMUSG00000042684	ENSMUSG00000022024		ENSMUSG00000062380	ENSMUSG00000022422	ENSMUSG00000029263	ENSMUSG00000022911	ENSMUSG00000063108	ENSMUSG00000003435
ENSMUSG00000031983		ENSMUSG00000002413	ENSMUSG00000086147	ENSMUSG00000057614	ENSMUSG00000022020		ENSMUSG00000002578	ENSMUSG00000078511	ENSMUSG00000029265	ENSMUSG00000039661	ENSMUSG00000020691	ENSMUSG00000082588
ENSMUSG00000022914		ENSMUSG00000057506	ENSMUSG00000037926	ENSMUSG00000018765	ENSMUSG00000022022		ENSMUSG00000042447	ENSMUSG00000078512	ENSMUSG00000082762	ENSMUSG00000036894	ENSMUSG00000089876	ENSMUSG00000005936
ENSMUSG00000020513		ENSMUSG00000026520	ENSMUSG00000034354	ENSMUSG00000020876	ENSMUSG00000016534		ENSMUSG00000070407	ENSMUSG00000050534	ENSMUSG00000045103	ENSMUSG00000038344	ENSMUSG00000066000	ENSMUSG00000032412
ENSMUSG00000020515		ENSMUSG00000031818	ENSMUSG00000081309	ENSMUSG00000022952	ENSMUSG00000024073		ENSMUSG00000041287	ENSMUSG00000057182	ENSMUSG00000045106	ENSMUSG00000062312	ENSMUSG00000066007	ENSMUSG00000047454
ENSMUSG00000018341		ENSMUSG00000036845	ENSMUSG00000023980	ENSMUSG00000089715	ENSMUSG00000053522		ENSMUSG00000022587	ENSMUSG00000040651	ENSMUSG00000050108	ENSMUSG00000046380	ENSMUSG00000042121	ENSMUSG00000023991
ENSMUSG00000018347		ENSMUSG00000034430	ENSMUSG00000031513	ENSMUSG00000057244	ENSMUSG00000030922		ENSMUSG00000100558	ENSMUSG00000021918	ENSMUSG00000055748	ENSMUSG00000074102	ENSMUSG00000031629	ENSMUSG00000022020
ENSMUSG00000078906		ENSMUSG00000031029	ENSMUSG00000024317	ENSMUSG00000002733	ENSMUSG00000030924		ENSMUSG00000033365	ENSMUSG00000075045	ENSMUSG00000102950	ENSMUSG00000022075	ENSMUSG00000033083	ENSMUSG00000022022
ENSMUSG00000046408		ENSMUSG00000028865	ENSMUSG00000024312	ENSMUSG00000038903	ENSMUSG00000046192		ENSMUSG00000019173	ENSMUSG00000039646	ENSMUSG00000043445	ENSMUSG00000063765	ENSMUSG00000079641	ENSMUSG00000024073
ENSMUSG00000003526		ENSMUSG00000039209	ENSMUSG00000078537	ENSMUSG00000074212	ENSMUSG00000046441		ENSMUSG00000101683	ENSMUSG00000001018	ENSMUSG00000099936	ENSMUSG00000026796	ENSMUSG00000037966	ENSMUSG00000030922
ENSMUSG00000001039		ENSMUSG00000039205	ENSMUSG00000078532	ENSMUSG00000022565	ENSMUSG00000036564		ENSMUSG00000030662	ENSMUSG00000106909	ENSMUSG00000074884	ENSMUSG00000026790	ENSMUSG00000042684	ENSMUSG00000101724
ENSMUSG00000041096		ENSMUSG00000074247	ENSMUSG00000032199	ENSMUSG00000050786	ENSMUSG00000027509		ENSMUSG00000061288	ENSMUSG00000036499	ENSMUSG00000074886	ENSMUSG00000026798	ENSMUSG00000057614	ENSMUSG00000030924
ENSMUSG00000039716		ENSMUSG00000032547	ENSMUSG00000032191	ENSMUSG00000053929	ENSMUSG00000027508		ENSMUSG00000032185	ENSMUSG00000035769	ENSMUSG00000074887	ENSMUSG00000078502	ENSMUSG00000018765	ENSMUSG00000046192
ENSMUSG00000071657		ENSMUSG00000031622	ENSMUSG00000028618	ENSMUSG00000085442	ENSMUSG00000036941		ENSMUSG00000021431	ENSMUSG00000084350	ENSMUSG00000035168	ENSMUSG00000032932	ENSMUSG00000022504	ENSMUSG00000046441
ENSMUSG00000059810		ENSMUSG00000041556	ENSMUSG00000020423	ENSMUSG00000043004	ENSMUSG00000036940		ENSMUSG00000022911	ENSMUSG00000047123	ENSMUSG00000017697	ENSMUSG00000008301	ENSMUSG00000042357	ENSMUSG00000036564
ENSMUSG00000060176		ENSMUSG00000023433	ENSMUSG00000026766	ENSMUSG00000023967	ENSMUSG00000042632		ENSMUSG00000098137	ENSMUSG00000028443	ENSMUSG00000014349	ENSMUSG00000055204	ENSMUSG00000053398	ENSMUSG00000027509
ENSMUSG00000074578		ENSMUSG00000074129	ENSMUSG00000017615	ENSMUSG00000025931	ENSMUSG00000050335		ENSMUSG00000005609	ENSMUSG00000025666	ENSMUSG00000021496	ENSMUSG00000010054	ENSMUSG00000029385	ENSMUSG00000027508
ENSMUSG00000063888		ENSMUSG00000095677	ENSMUSG00000020326	ENSMUSG00000065999	ENSMUSG00000015653		ENSMUSG00000000078	ENSMUSG00000031609	ENSMUSG00000022244	ENSMUSG00000075014	ENSMUSG00000028382	ENSMUSG00000036941
ENSMUSG00000032718		ENSMUSG00000020694	ENSMUSG00000020321	ENSMUSG00000061877	ENSMUSG00000060550		ENSMUSG00000037262	ENSMUSG00000047139	ENSMUSG00000027678	ENSMUSG00000020061	ENSMUSG00000089715	ENSMUSG00000036940
ENSMUSG00000051427		ENSMUSG00000050621	ENSMUSG00000016257	ENSMUSG00000031924	ENSMUSG00000055900		ENSMUSG00000078906	ENSMUSG00000063714	ENSMUSG00000000605	ENSMUSG00000054057	ENSMUSG00000003814	ENSMUSG00000042632
ENSMUSG00000020782		ENSMUSG00000066315	ENSMUSG00000040614	ENSMUSG00000087611	ENSMUSG00000054051		ENSMUSG00000069727	ENSMUSG00000021428	ENSMUSG00000078566	ENSMUSG00000026933	ENSMUSG00000038903	ENSMUSG00000092060
ENSMUSG00000028914		ENSMUSG00000057322	ENSMUSG00000037857	ENSMUSG00000000555	ENSMUSG00000085549		ENSMUSG00000054986	ENSMUSG00000057715	ENSMUSG00000095136	ENSMUSG00000000325	ENSMUSG00000044763	ENSMUSG00000050335
ENSMUSG00000038861		ENSMUSG00000029480	ENSMUSG00000025207	ENSMUSG00000023030	ENSMUSG00000071252		ENSMUSG00000041096	ENSMUSG00000079508	ENSMUSG00000008333	ENSMUSG00000026158	ENSMUSG00000008129	ENSMUSG00000044103
ENSMUSG00000037437		ENSMUSG00000028284	ENSMUSG00000025202	ENSMUSG00000024563	ENSMUSG00000024505		ENSMUSG00000001383	ENSMUSG00000032745	ENSMUSG00000050002	ENSMUSG00000079007	ENSMUSG00000039156	ENSMUSG00000060550
ENSMUSG00000043467		ENSMUSG00000035215	ENSMUSG00000021585	ENSMUSG00000024566	ENSMUSG00000024500		ENSMUSG00000079465	ENSMUSG00000038417	ENSMUSG00000037826	ENSMUSG00000002413	ENSMUSG00000043004	ENSMUSG00000055900
ENSMUSG00000035126		ENSMUSG00000037236	ENSMUSG00000062867	ENSMUSG00000022636	ENSMUSG00000083261		ENSMUSG00000101415	ENSMUSG00000007872	ENSMUSG00000035086	ENSMUSG00000052616	ENSMUSG00000023965	ENSMUSG00000054051
ENSMUSG00000087366		ENSMUSG00000060019	ENSMUSG00000098037	ENSMUSG00000029417	ENSMUSG00000054312		ENSMUSG00000060176	ENSMUSG00000104303	ENSMUSG00000028165	ENSMUSG00000054310	ENSMUSG00000024610	ENSMUSG00000085549
ENSMUSG00000079502		ENSMUSG00000056158	ENSMUSG00000091183	ENSMUSG00000032816	ENSMUSG00000039086		ENSMUSG00000019320	ENSMUSG00000022110	ENSMUSG00000063953	ENSMUSG00000041515	ENSMUSG00000021236	ENSMUSG00000024505
ENSMUSG00000019792		ENSMUSG00000020283	ENSMUSG00000026687	ENSMUSG00000095687	ENSMUSG00000031505		ENSMUSG00000028581	ENSMUSG00000069476	ENSMUSG00000013076	ENSMUSG00000046567	ENSMUSG00000065999	ENSMUSG00000024500
ENSMUSG00000034295		ENSMUSG00000085656	ENSMUSG00000020652	ENSMUSG00000033020	ENSMUSG00000055041		ENSMUSG00000024002	ENSMUSG00000005514	ENSMUSG00000026103	ENSMUSG00000024309	ENSMUSG00000061877	ENSMUSG00000083261
ENSMUSG00000034290		ENSMUSG00000055895	ENSMUSG00000050621	ENSMUSG00000041287	ENSMUSG00000004980		ENSMUSG00000086847	ENSMUSG00000046262	ENSMUSG00000045215	ENSMUSG00000022206	ENSMUSG00000032512	ENSMUSG00000054312
ENSMUSG00000022500		ENSMUSG00000003955	ENSMUSG00000028080	ENSMUSG00000019433	ENSMUSG00000036199		ENSMUSG00000032712	ENSMUSG00000040710	ENSMUSG00000107092	ENSMUSG00000022205	ENSMUSG00000031924	ENSMUSG00000039086
ENSMUSG00000106300		ENSMUSG00000009563	ENSMUSG00000028081	ENSMUSG00000027843	ENSMUSG00000049672		ENSMUSG00000032718	ENSMUSG00000024907	ENSMUSG00000021774	ENSMUSG00000037773	ENSMUSG00000072572	ENSMUSG00000031505
ENSMUSG00000028420		ENSMUSG00000023353	ENSMUSG00000028086	ENSMUSG00000056737	ENSMUSG00000047719		ENSMUSG00000095190	ENSMUSG00000018425	ENSMUSG00000021770	ENSMUSG00000026452	ENSMUSG00000033174	ENSMUSG00000055041
ENSMUSG00000080242		ENSMUSG00000020717	ENSMUSG00000048175	ENSMUSG00000006373	ENSMUSG00000033819		ENSMUSG00000091957	ENSMUSG00000022639	ENSMUSG00000022487	ENSMUSG00000015536	ENSMUSG00000000555	ENSMUSG00000004980
ENSMUSG00000017639		ENSMUSG00000100546	ENSMUSG00000014075	ENSMUSG00000022476	ENSMUSG00000068922		ENSMUSG00000051427	ENSMUSG00000032313	ENSMUSG00000034932	ENSMUSG00000025893	ENSMUSG00000031060	ENSMUSG00000047719
ENSMUSG00000027540		ENSMUSG00000061086	ENSMUSG00000104460	ENSMUSG00000042364	ENSMUSG00000063849		ENSMUSG00000026401	ENSMUSG00000032314	ENSMUSG00000060600	ENSMUSG00000025898	ENSMUSG00000105263	ENSMUSG00000033819
ENSMUSG00000029708		ENSMUSG00000022400	ENSMUSG00000052419	ENSMUSG00000021952	ENSMUSG00000023266		ENSMUSG00000098071	ENSMUSG00000049044	ENSMUSG00000020423	ENSMUSG00000060002	ENSMUSG00000024563	ENSMUSG00000068922
ENSMUSG00000042814		ENSMUSG00000060938	ENSMUSG00000074733	ENSMUSG00000078954	ENSMUSG00000043924		ENSMUSG00000038861	ENSMUSG00000029438	ENSMUSG00000063049	ENSMUSG00000024140	ENSMUSG00000024566	ENSMUSG00000056162
ENSMUSG00000034211		ENSMUSG00000053110	ENSMUSG00000007379	ENSMUSG00000078952	ENSMUSG00000096192		ENSMUSG00000032263	ENSMUSG00000072511	ENSMUSG00000057894	ENSMUSG00000062933	ENSMUSG00000020671	ENSMUSG00000063849
ENSMUSG00000020590		ENSMUSG00000003380	ENSMUSG00000074577	ENSMUSG00000028211	ENSMUSG00000044367		ENSMUSG00000015149	ENSMUSG00000042541	ENSMUSG00000056612	ENSMUSG00000014846	ENSMUSG00000053194	ENSMUSG00000049922
ENSMUSG00000020599		ENSMUSG00000003382	ENSMUSG00000046180	ENSMUSG00000044816	ENSMUSG00000046761		ENSMUSG00000039108	ENSMUSG00000037106	ENSMUSG00000037470	ENSMUSG00000027589	ENSMUSG00000035093	ENSMUSG00000023266
ENSMUSG00000058290		ENSMUSG00000054766	ENSMUSG00000000538	ENSMUSG00000037613	ENSMUSG00000103009		ENSMUSG00000060216	ENSMUSG00000022477	ENSMUSG00000082901	ENSMUSG00000029246	ENSMUSG00000020091	ENSMUSG00000046761
ENSMUSG00000031820		ENSMUSG00000091086	ENSMUSG00000038506	ENSMUSG00000033728	ENSMUSG00000022629		ENSMUSG00000065979	ENSMUSG00000106986	ENSMUSG00000022935	ENSMUSG00000021477	ENSMUSG00000060034	ENSMUSG00000103009
ENSMUSG00000034640		ENSMUSG00000042212	ENSMUSG00000038500	ENSMUSG00000032231	ENSMUSG00000022620		ENSMUSG00000060034	ENSMUSG00000106989	ENSMUSG00000042747	ENSMUSG00000015787	ENSMUSG00000029417	ENSMUSG00000022629
ENSMUSG00000034647		ENSMUSG00000039156	ENSMUSG00000045980	ENSMUSG00000056153	ENSMUSG00000079009		ENSMUSG00000004054	ENSMUSG00000070619	ENSMUSG00000044792	ENSMUSG00000031161	ENSMUSG00000095687	ENSMUSG00000022620
ENSMUSG00000095567		ENSMUSG00000030549	ENSMUSG00000036959	ENSMUSG00000105589	ENSMUSG00000033486		ENSMUSG00000038766	ENSMUSG00000026049	ENSMUSG00000027342	ENSMUSG00000054770	ENSMUSG00000033020	ENSMUSG00000079009
ENSMUSG00000031832		ENSMUSG00000030541	ENSMUSG00000075227	ENSMUSG00000104988	ENSMUSG00000033488		ENSMUSG00000028426	ENSMUSG00000022677	ENSMUSG00000024604	ENSMUSG00000048106	ENSMUSG00000038888	ENSMUSG00000033486
ENSMUSG00000033470		ENSMUSG00000040746	ENSMUSG00000037706	ENSMUSG00000035441	ENSMUSG00000030610		ENSMUSG00000029708	ENSMUSG00000046753	ENSMUSG00000026766	ENSMUSG00000040997	ENSMUSG00000040621	ENSMUSG00000033488
ENSMUSG00000054766		ENSMUSG00000024767	ENSMUSG00000047583	ENSMUSG00000031242	ENSMUSG00000051257		ENSMUSG00000034211	ENSMUSG00000029697	ENSMUSG00000045427	ENSMUSG00000040990	ENSMUSG00000019433	ENSMUSG00000030610
ENSMUSG00000066553		ENSMUSG00000074088	ENSMUSG00000025764	ENSMUSG00000040785	ENSMUSG00000028173		ENSMUSG00000020592	ENSMUSG00000026374	ENSMUSG00000059119	ENSMUSG00000041020	ENSMUSG00000027843	ENSMUSG00000051257
ENSMUSG00000079111		ENSMUSG00000007039	ENSMUSG00000055373	ENSMUSG00000021981	ENSMUSG00000025702		ENSMUSG00000053907	ENSMUSG00000071337	ENSMUSG00000092486	ENSMUSG00000030695	ENSMUSG00000059811	ENSMUSG00000028173
ENSMUSG00000017286		ENSMUSG00000036775	ENSMUSG00000027602	ENSMUSG00000046449	ENSMUSG00000037971		ENSMUSG00000000305	ENSMUSG00000042258	ENSMUSG00000023094	ENSMUSG00000006717	ENSMUSG00000056737	ENSMUSG00000025702
ENSMUSG00000008683		ENSMUSG00000044594	ENSMUSG00000068299	ENSMUSG00000046442	ENSMUSG00000029152		ENSMUSG00000070732	ENSMUSG00000058638	ENSMUSG00000097055	ENSMUSG00000006715	ENSMUSG00000022476	ENSMUSG00000037971
ENSMUSG00000060679		ENSMUSG00000005686	ENSMUSG00000004864	ENSMUSG00000081551	ENSMUSG00000071074		ENSMUSG00000040506	ENSMUSG00000057522	ENSMUSG00000061167	ENSMUSG00000066000	ENSMUSG00000027309	ENSMUSG00000029152
ENSMUSG00000047115		ENSMUSG00000044627	ENSMUSG00000026879	ENSMUSG00000040040	ENSMUSG00000035199		ENSMUSG00000030753	ENSMUSG00000038600	ENSMUSG00000032281	ENSMUSG00000046897	ENSMUSG00000078952	ENSMUSG00000071074
ENSMUSG00000028884		ENSMUSG00000046668	ENSMUSG00000026872	ENSMUSG00000063972	ENSMUSG00000035198		ENSMUSG00000029713	ENSMUSG00000082119	ENSMUSG00000032040	ENSMUSG00000057778	ENSMUSG00000028211	ENSMUSG00000035198
ENSMUSG00000027281		ENSMUSG00000035941	ENSMUSG00000048373	ENSMUSG00000064215	ENSMUSG00000001249		ENSMUSG00000095567	ENSMUSG00000070686	ENSMUSG00000032041	ENSMUSG00000026887	ENSMUSG00000032231	ENSMUSG00000001249
ENSMUSG00000027287		ENSMUSG00000030630	ENSMUSG00000020114	ENSMUSG00000055093	ENSMUSG00000093674		ENSMUSG00000033470	ENSMUSG00000070687	ENSMUSG00000020849	ENSMUSG00000035104	ENSMUSG00000043843	ENSMUSG00000093674
ENSMUSG00000027288		ENSMUSG00000028763	ENSMUSG00000020111	ENSMUSG00000027655	ENSMUSG00000093677		ENSMUSG00000015759	ENSMUSG00000085335	ENSMUSG00000029106	ENSMUSG00000026925	ENSMUSG00000031245	ENSMUSG00000014039
ENSMUSG00000061983		ENSMUSG00000092349	ENSMUSG00000040021	ENSMUSG00000022159	ENSMUSG00000014039		ENSMUSG00000063590	ENSMUSG00000079260	ENSMUSG00000025234	ENSMUSG00000016626	ENSMUSG00000066800	ENSMUSG00000078508
ENSMUSG00000059401		ENSMUSG00000023262	ENSMUSG00000049422	ENSMUSG00000073987	ENSMUSG00000078508		ENSMUSG00000066553	ENSMUSG00000037610	ENSMUSG00000029101	ENSMUSG00000001348	ENSMUSG00000046449	ENSMUSG00000042734
ENSMUSG00000063160		ENSMUSG00000023266	ENSMUSG00000039041	ENSMUSG00000028833	ENSMUSG00000055200		ENSMUSG00000026927	ENSMUSG00000032398	ENSMUSG00000011884	ENSMUSG00000033020	ENSMUSG00000046442	ENSMUSG00000055762
ENSMUSG00000021250		ENSMUSG00000051579	ENSMUSG00000027835	ENSMUSG00000062867	ENSMUSG00000042734		ENSMUSG00000026923	ENSMUSG00000059173	ENSMUSG00000041130	ENSMUSG00000032126	ENSMUSG00000081551	ENSMUSG00000018286
ENSMUSG00000003378		ENSMUSG00000060733	ENSMUSG00000079034	ENSMUSG00000029561	ENSMUSG00000040734		ENSMUSG00000027030	ENSMUSG00000107743	ENSMUSG00000024181	ENSMUSG00000035473	ENSMUSG00000040040	ENSMUSG00000040734
ENSMUSG00000103071		ENSMUSG00000080776	ENSMUSG00000024560	ENSMUSG00000018143	ENSMUSG00000021669		ENSMUSG00000058076	ENSMUSG00000039396	ENSMUSG00000024188	ENSMUSG00000023830	ENSMUSG00000064263	ENSMUSG00000021669
ENSMUSG00000003809		ENSMUSG00000001524	ENSMUSG00000024566	ENSMUSG00000030272	ENSMUSG00000024052		ENSMUSG00000047115	ENSMUSG00000039536	ENSMUSG00000017299	ENSMUSG00000066900	ENSMUSG00000026248	ENSMUSG00000024052
ENSMUSG00000083773		ENSMUSG00000037306	ENSMUSG00000021930	ENSMUSG00000078509	ENSMUSG00000071632		ENSMUSG00000108608	ENSMUSG00000039531	ENSMUSG00000063362	ENSMUSG00000042165	ENSMUSG00000012422	ENSMUSG00000071632
ENSMUSG00000040950		ENSMUSG00000022295	ENSMUSG00000021932	ENSMUSG00000078502	ENSMUSG00000029246		ENSMUSG00000066637	ENSMUSG00000094443	ENSMUSG00000012519	ENSMUSG00000018861	ENSMUSG00000064215	ENSMUSG00000029246
ENSMUSG00000021114		ENSMUSG00000083736	ENSMUSG00000021936	ENSMUSG00000033213	ENSMUSG00000029249		ENSMUSG00000029670	ENSMUSG00000036721	ENSMUSG00000022314	ENSMUSG00000027508	ENSMUSG00000027652	ENSMUSG00000038342
ENSMUSG00000039954		ENSMUSG00000020720	ENSMUSG00000036748	ENSMUSG00000032997	ENSMUSG00000038342		ENSMUSG00000029672	ENSMUSG00000059824	ENSMUSG00000022312	ENSMUSG00000012350	ENSMUSG00000022159	ENSMUSG00000008305
ENSMUSG00000020649		ENSMUSG00000019872	ENSMUSG00000034429	ENSMUSG00000072762	ENSMUSG00000008305		ENSMUSG00000063160	ENSMUSG00000047220	ENSMUSG00000050945	ENSMUSG00000028700	ENSMUSG00000073982	ENSMUSG00000008301
ENSMUSG00000020644		ENSMUSG00000069622	ENSMUSG00000038776	ENSMUSG00000072763	ENSMUSG00000008301		ENSMUSG00000025006	ENSMUSG00000043241	ENSMUSG00000050944	ENSMUSG00000060336	ENSMUSG00000073987	ENSMUSG00000051890
ENSMUSG00000085320		ENSMUSG00000022472	ENSMUSG00000018932	ENSMUSG00000085054	ENSMUSG00000051890		ENSMUSG00000017929	ENSMUSG00000061186	ENSMUSG00000094157	ENSMUSG00000052310	ENSMUSG00000028833	ENSMUSG00000033149
ENSMUSG00000078185		ENSMUSG00000017307	ENSMUSG00000026097	ENSMUSG00000028649	ENSMUSG00000033149		ENSMUSG00000083773	ENSMUSG00000059714	ENSMUSG00000034748	ENSMUSG00000051159	ENSMUSG00000021716	ENSMUSG00000051413
ENSMUSG00000044702		ENSMUSG00000104046	ENSMUSG00000022652	ENSMUSG00000051323	ENSMUSG00000051412		ENSMUSG00000041025	ENSMUSG00000097434	ENSMUSG00000025648	ENSMUSG00000004934	ENSMUSG00000029561	ENSMUSG00000022414
ENSMUSG00000055817		ENSMUSG00000104121	ENSMUSG00000028699	ENSMUSG00000063253	ENSMUSG00000051413		ENSMUSG00000108166	ENSMUSG00000074011	ENSMUSG00000030243	ENSMUSG00000053360	ENSMUSG00000032412	ENSMUSG00000049517
ENSMUSG00000031796		ENSMUSG00000038260	ENSMUSG00000060260	ENSMUSG00000036442	ENSMUSG00000022414		ENSMUSG00000020644	ENSMUSG00000057666	ENSMUSG00000028330	ENSMUSG00000078452	ENSMUSG00000078502	ENSMUSG00000092183
ENSMUSG00000039630		ENSMUSG00000016933	ENSMUSG00000021403	ENSMUSG00000021697	ENSMUSG00000049517		ENSMUSG00000078185	ENSMUSG00000001168	ENSMUSG00000028337	ENSMUSG00000005982	ENSMUSG00000021902	ENSMUSG00000030557
ENSMUSG00000035530		ENSMUSG00000079641	ENSMUSG00000015176	ENSMUSG00000030842	ENSMUSG00000026712		ENSMUSG00000006641	ENSMUSG00000026888	ENSMUSG00000028334	ENSMUSG00000068917	ENSMUSG00000067288	ENSMUSG00000030551
ENSMUSG00000036463		ENSMUSG00000040710	ENSMUSG00000040269	ENSMUSG00000046605	ENSMUSG00000030557		ENSMUSG00000091931	ENSMUSG00000082195	ENSMUSG00000031590	ENSMUSG00000024422	ENSMUSG00000025103	ENSMUSG00000037321
ENSMUSG00000038323		ENSMUSG00000074830	ENSMUSG00000072692	ENSMUSG00000036879	ENSMUSG00000030551		ENSMUSG00000031799	ENSMUSG00000026433	ENSMUSG00000021638	ENSMUSG00000032374	ENSMUSG00000072763	ENSMUSG00000004187
ENSMUSG00000028069		ENSMUSG00000074832	ENSMUSG00000054766	ENSMUSG00000020424	ENSMUSG00000037321		ENSMUSG00000046139	ENSMUSG00000095718	ENSMUSG00000033294	ENSMUSG00000019804	ENSMUSG00000085054	ENSMUSG00000029703
ENSMUSG00000074165		ENSMUSG00000051832	ENSMUSG00000040363	ENSMUSG00000020423	ENSMUSG00000004187		ENSMUSG00000039630	ENSMUSG00000044496	ENSMUSG00000103653	ENSMUSG00000038623	ENSMUSG00000087547	ENSMUSG00000029708
ENSMUSG00000062960		ENSMUSG00000058976	ENSMUSG00000018405	ENSMUSG00000000378	ENSMUSG00000044433		ENSMUSG00000035285	ENSMUSG00000038949	ENSMUSG00000063564	ENSMUSG00000033972	ENSMUSG00000032401	ENSMUSG00000021287
ENSMUSG00000048222		ENSMUSG00000096768	ENSMUSG00000063905	ENSMUSG00000038975	ENSMUSG00000029703		ENSMUSG00000028069	ENSMUSG00000096433	ENSMUSG00000037710	ENSMUSG00000037266	ENSMUSG00000019087	ENSMUSG00000022889
ENSMUSG00000022802		ENSMUSG00000106478	ENSMUSG00000002608	ENSMUSG00000031362	ENSMUSG00000029708		ENSMUSG00000074165	ENSMUSG00000100294	ENSMUSG00000037712	ENSMUSG00000031010	ENSMUSG00000025762	ENSMUSG00000042104
ENSMUSG00000062151		ENSMUSG00000015850	ENSMUSG00000067851	ENSMUSG00000054169	ENSMUSG00000021287		ENSMUSG00000062960	ENSMUSG00000033596	ENSMUSG00000034160	ENSMUSG00000022283	ENSMUSG00000006784	ENSMUSG00000042105
ENSMUSG00000020402		ENSMUSG00000071072	ENSMUSG00000107611	ENSMUSG00000014956	ENSMUSG00000042105		ENSMUSG00000022802	ENSMUSG00000028381	ENSMUSG00000028690	ENSMUSG00000047767	ENSMUSG00000021697	ENSMUSG00000009406
ENSMUSG00000021645		ENSMUSG00000044122	ENSMUSG00000041911	ENSMUSG00000014959	ENSMUSG00000009406		ENSMUSG00000021645	ENSMUSG00000021076	ENSMUSG00000018449	ENSMUSG00000033728	ENSMUSG00000041959	ENSMUSG00000018920
ENSMUSG00000029009		ENSMUSG00000057863	ENSMUSG00000070291	ENSMUSG00000048833	ENSMUSG00000018920		ENSMUSG00000029004	ENSMUSG00000037922	ENSMUSG00000040034	ENSMUSG00000020180	ENSMUSG00000036879	ENSMUSG00000042489
ENSMUSG00000024180		ENSMUSG00000023830	ENSMUSG00000042759	ENSMUSG00000052632	ENSMUSG00000042489		ENSMUSG00000038587	ENSMUSG00000020385	ENSMUSG00000040033	ENSMUSG00000020185	ENSMUSG00000020423	ENSMUSG00000038481
ENSMUSG00000053897		ENSMUSG00000018379	ENSMUSG00000040183	ENSMUSG00000062937	ENSMUSG00000042487		ENSMUSG00000024182	ENSMUSG00000020389	ENSMUSG00000071691	ENSMUSG00000024957	ENSMUSG00000095042	ENSMUSG00000027932
ENSMUSG00000042548		ENSMUSG00000083012	ENSMUSG00000031379	ENSMUSG00000028107	ENSMUSG00000038481		ENSMUSG00000042548	ENSMUSG00000026109	ENSMUSG00000033701	ENSMUSG00000035181	ENSMUSG00000031362	ENSMUSG00000027937
ENSMUSG00000045010		ENSMUSG00000048920	ENSMUSG00000031371	ENSMUSG00000045193	ENSMUSG00000004637		ENSMUSG00000045010	ENSMUSG00000027365	ENSMUSG00000033706	ENSMUSG00000061787	ENSMUSG00000029521	ENSMUSG00000004631
ENSMUSG00000025630		ENSMUSG00000033192	ENSMUSG00000030421	ENSMUSG00000075700	ENSMUSG00000004631		ENSMUSG00000027602	ENSMUSG00000027364	ENSMUSG00000029763	ENSMUSG00000027215	ENSMUSG00000015312	ENSMUSG00000002881
ENSMUSG00000037458		ENSMUSG00000033191	ENSMUSG00000071637	ENSMUSG00000056598	ENSMUSG00000002881		ENSMUSG00000026083	ENSMUSG00000040761	ENSMUSG00000042502	ENSMUSG00000027070	ENSMUSG00000010796	ENSMUSG00000037926
ENSMUSG00000060450		ENSMUSG00000032348	ENSMUSG00000039275	ENSMUSG00000039126	ENSMUSG00000008333		ENSMUSG00000089926	ENSMUSG00000067848	ENSMUSG00000038274	ENSMUSG00000009670	ENSMUSG00000048833	ENSMUSG00000045078
ENSMUSG00000017221		ENSMUSG00000026856	ENSMUSG00000039270	ENSMUSG00000026213	ENSMUSG00000045071		ENSMUSG00000017221	ENSMUSG00000022299	ENSMUSG00000020589	ENSMUSG00000033257	ENSMUSG00000028107	ENSMUSG00000045071
ENSMUSG00000033960		ENSMUSG00000023010	ENSMUSG00000022856	ENSMUSG00000057605	ENSMUSG00000003308		ENSMUSG00000005718	ENSMUSG00000028601	ENSMUSG00000029407	ENSMUSG00000033253	ENSMUSG00000020687	ENSMUSG00000003308
ENSMUSG00000044991		ENSMUSG00000023015	ENSMUSG00000038580	ENSMUSG00000022186	ENSMUSG00000050132		ENSMUSG00000041729	ENSMUSG00000047534	ENSMUSG00000029405	ENSMUSG00000051396	ENSMUSG00000017176	ENSMUSG00000050132
ENSMUSG00000026875		ENSMUSG00000107464	ENSMUSG00000039187	ENSMUSG00000028020	ENSMUSG00000018999		ENSMUSG00000006732	ENSMUSG00000022311	ENSMUSG00000055817	ENSMUSG00000051390	ENSMUSG00000045193	ENSMUSG00000012848
ENSMUSG00000019969		ENSMUSG00000032249	ENSMUSG00000024456	ENSMUSG00000029378	ENSMUSG00000012848		ENSMUSG00000100786	ENSMUSG00000022313	ENSMUSG00000027531	ENSMUSG00000038886	ENSMUSG00000056598	ENSMUSG00000035275
ENSMUSG00000094627		ENSMUSG00000032870	ENSMUSG00000066009	ENSMUSG00000034216	ENSMUSG00000035275		ENSMUSG00000037610	ENSMUSG00000073725	ENSMUSG00000019715	ENSMUSG00000001687	ENSMUSG00000039126	ENSMUSG00000034336
ENSMUSG00000032735		ENSMUSG00000028567	ENSMUSG00000047501	ENSMUSG00000028398	ENSMUSG00000034336		ENSMUSG00000031617	ENSMUSG00000034435	ENSMUSG00000055078	ENSMUSG00000040771	ENSMUSG00000056155	ENSMUSG00000024740
ENSMUSG00000067297		ENSMUSG00000028560	ENSMUSG00000047508	ENSMUSG00000028399	ENSMUSG00000021996		ENSMUSG00000018765	ENSMUSG00000014232	ENSMUSG00000057506	ENSMUSG00000036840	ENSMUSG00000003072	ENSMUSG00000021996
ENSMUSG00000028970		ENSMUSG00000031387	ENSMUSG00000063564	ENSMUSG00000030264	ENSMUSG00000021998		ENSMUSG00000067297	ENSMUSG00000038235	ENSMUSG00000041852	ENSMUSG00000024081	ENSMUSG00000021242	ENSMUSG00000021998
ENSMUSG00000026799		ENSMUSG00000040105	ENSMUSG00000069208	ENSMUSG00000024074	ENSMUSG00000104667		ENSMUSG00000090626	ENSMUSG00000058355	ENSMUSG00000024810	ENSMUSG00000069520	ENSMUSG00000057605	ENSMUSG00000104667
ENSMUSG00000018666		ENSMUSG00000039329	ENSMUSG00000027394	ENSMUSG00000024073	ENSMUSG00000004233		ENSMUSG00000028975	ENSMUSG00000034098	ENSMUSG00000031818	ENSMUSG00000017176	ENSMUSG00000010936	ENSMUSG00000004233
ENSMUSG00000087093		ENSMUSG00000030432	ENSMUSG00000028710	ENSMUSG00000094649	ENSMUSG00000030527		ENSMUSG00000092083	ENSMUSG00000031388	ENSMUSG00000031029	ENSMUSG00000026203	ENSMUSG00000028020	ENSMUSG00000030527
ENSMUSG00000005610		ENSMUSG00000030435	ENSMUSG00000028718	ENSMUSG00000049624	ENSMUSG00000032965		ENSMUSG00000007617	ENSMUSG00000030127	ENSMUSG00000028865	ENSMUSG00000097229	ENSMUSG00000029378	ENSMUSG00000105134
ENSMUSG00000106664		ENSMUSG00000039715	ENSMUSG00000032114	ENSMUSG00000026082	ENSMUSG00000036208		ENSMUSG00000068101	ENSMUSG00000003559	ENSMUSG00000017466	ENSMUSG00000096576	ENSMUSG00000034216	ENSMUSG00000036208
ENSMUSG00000026999		ENSMUSG00000029313	ENSMUSG00000021638	ENSMUSG00000026088	ENSMUSG00000029322		ENSMUSG00000036026	ENSMUSG00000028164	ENSMUSG00000051335	ENSMUSG00000035342	ENSMUSG00000030264	ENSMUSG00000029322
ENSMUSG00000021947		ENSMUSG00000036860	ENSMUSG00000025821	ENSMUSG00000040640	ENSMUSG00000028479		ENSMUSG00000044164	ENSMUSG00000090268	ENSMUSG00000039209	ENSMUSG00000094595	ENSMUSG00000075595	ENSMUSG00000028479
ENSMUSG00000037712		ENSMUSG00000028049	ENSMUSG00000029192	ENSMUSG00000034007	ENSMUSG00000070708		ENSMUSG00000044162	ENSMUSG00000095799	ENSMUSG00000039201	ENSMUSG00000020260	ENSMUSG00000032688	ENSMUSG00000020679
ENSMUSG00000031712		ENSMUSG00000075000	ENSMUSG00000037847	ENSMUSG00000039209	ENSMUSG00000057101		ENSMUSG00000087093	ENSMUSG00000040629	ENSMUSG00000039205	ENSMUSG00000020889	ENSMUSG00000024074	ENSMUSG00000057101
ENSMUSG00000031714		ENSMUSG00000028044	ENSMUSG00000027210	ENSMUSG00000053931	ENSMUSG00000050732		ENSMUSG00000106664	ENSMUSG00000040624	ENSMUSG00000040506	ENSMUSG00000035845	ENSMUSG00000082319	ENSMUSG00000050732
ENSMUSG00000092183		ENSMUSG00000028998	ENSMUSG00000028936	ENSMUSG00000050071	ENSMUSG00000059854		ENSMUSG00000022419	ENSMUSG00000041012	ENSMUSG00000005732	ENSMUSG00000021079	ENSMUSG00000003135	ENSMUSG00000059854
ENSMUSG00000028758		ENSMUSG00000052459	ENSMUSG00000025511	ENSMUSG00000023953	ENSMUSG00000066551		ENSMUSG00000059974	ENSMUSG00000086727	ENSMUSG00000074247	ENSMUSG00000026600	ENSMUSG00000054693	ENSMUSG00000066551
ENSMUSG00000036339		ENSMUSG00000024966	ENSMUSG00000026608	ENSMUSG00000044647	ENSMUSG00000032599		ENSMUSG00000037712	ENSMUSG00000034427	ENSMUSG00000032547	ENSMUSG00000026181	ENSMUSG00000026082	ENSMUSG00000032594
ENSMUSG00000086942		ENSMUSG00000014313	ENSMUSG00000051579	ENSMUSG00000045752	ENSMUSG00000032220		ENSMUSG00000038838	ENSMUSG00000003354	ENSMUSG00000048992	ENSMUSG00000014932	ENSMUSG00000030534	ENSMUSG00000032599
ENSMUSG00000023456		ENSMUSG00000026181	ENSMUSG00000042272	ENSMUSG00000001855	ENSMUSG00000022429		ENSMUSG00000031712	ENSMUSG00000056073	ENSMUSG00000008855	ENSMUSG00000079509	ENSMUSG00000059939	ENSMUSG00000032220
ENSMUSG00000018648		ENSMUSG00000026234	ENSMUSG00000041895	ENSMUSG00000032580	ENSMUSG00000081559		ENSMUSG00000031714	ENSMUSG00000004895	ENSMUSG00000038855	ENSMUSG00000090254	ENSMUSG00000020841	ENSMUSG00000022422
ENSMUSG00000096780		ENSMUSG00000031925	ENSMUSG00000000078	ENSMUSG00000070953	ENSMUSG00000061315		ENSMUSG00000092183	ENSMUSG00000037134	ENSMUSG00000004347	ENSMUSG00000025038	ENSMUSG00000041241	ENSMUSG00000022429
ENSMUSG00000022884		ENSMUSG00000097261	ENSMUSG00000058230	ENSMUSG00000040822	ENSMUSG00000024191		ENSMUSG00000035027	ENSMUSG00000050875	ENSMUSG00000038342	ENSMUSG00000023007	ENSMUSG00000041245	ENSMUSG00000061315
ENSMUSG00000022885		ENSMUSG00000062933	ENSMUSG00000052146	ENSMUSG00000056076	ENSMUSG00000078713		ENSMUSG00000020228	ENSMUSG00000096936	ENSMUSG00000037089	ENSMUSG00000029127	ENSMUSG00000036097	ENSMUSG00000024191
ENSMUSG00000044367		ENSMUSG00000062931	ENSMUSG00000044949	ENSMUSG00000024889	ENSMUSG00000041313		ENSMUSG00000028758	ENSMUSG00000019857	ENSMUSG00000039031	ENSMUSG00000049764	ENSMUSG00000034007	ENSMUSG00000078713
ENSMUSG00000050471		ENSMUSG00000062939	ENSMUSG00000043067	ENSMUSG00000021668	ENSMUSG00000037887		ENSMUSG00000096780	ENSMUSG00000046435	ENSMUSG00000031622	ENSMUSG00000052396	ENSMUSG00000031221	ENSMUSG00000041313
ENSMUSG00000030870		ENSMUSG00000024218	ENSMUSG00000054414	ENSMUSG00000022313	ENSMUSG00000002265		ENSMUSG00000097789	ENSMUSG00000047842	ENSMUSG00000041556	ENSMUSG00000052395	ENSMUSG00000032525	ENSMUSG00000037887
ENSMUSG00000020481		ENSMUSG00000043439	ENSMUSG00000030844	ENSMUSG00000031965	ENSMUSG00000030059		ENSMUSG00000022885	ENSMUSG00000049551	ENSMUSG00000044783	ENSMUSG00000059669	ENSMUSG00000022519	ENSMUSG00000030059
ENSMUSG00000020482		ENSMUSG00000017667	ENSMUSG00000087306	ENSMUSG00000055945	ENSMUSG00000028322		ENSMUSG00000020483	ENSMUSG00000023110	ENSMUSG00000035621	ENSMUSG00000021504	ENSMUSG00000050071	ENSMUSG00000028068
ENSMUSG00000020483		ENSMUSG00000031146	ENSMUSG00000103210	ENSMUSG00000029538	ENSMUSG00000028068		ENSMUSG00000021039	ENSMUSG00000033207	ENSMUSG00000023433	ENSMUSG00000021509	ENSMUSG00000063354	ENSMUSG00000028064
ENSMUSG00000030871		ENSMUSG00000018363	ENSMUSG00000038467	ENSMUSG00000106106	ENSMUSG00000028064		ENSMUSG00000083284	ENSMUSG00000029641	ENSMUSG00000074129	ENSMUSG00000047881	ENSMUSG00000052214	ENSMUSG00000057841
ENSMUSG00000021037		ENSMUSG00000025762	ENSMUSG00000025134	ENSMUSG00000039200	ENSMUSG00000028060		ENSMUSG00000045094	ENSMUSG00000079030	ENSMUSG00000095677	ENSMUSG00000003949	ENSMUSG00000044647	ENSMUSG00000036599
ENSMUSG00000027364		ENSMUSG00000084817	ENSMUSG00000083621	ENSMUSG00000022503	ENSMUSG00000057841		ENSMUSG00000001604	ENSMUSG00000079031	ENSMUSG00000067194	ENSMUSG00000011257	ENSMUSG00000024601	ENSMUSG00000026566
ENSMUSG00000083284		ENSMUSG00000031497	ENSMUSG00000062683	ENSMUSG00000042659	ENSMUSG00000038534		ENSMUSG00000037553	ENSMUSG00000031513	ENSMUSG00000018900	ENSMUSG00000056220	ENSMUSG00000022330	ENSMUSG00000042650
ENSMUSG00000058728		ENSMUSG00000073616	ENSMUSG00000035773	ENSMUSG00000031024	ENSMUSG00000036599		ENSMUSG00000066721	ENSMUSG00000001518	ENSMUSG00000020694	ENSMUSG00000028841	ENSMUSG00000026473	ENSMUSG00000019927
ENSMUSG00000001604		ENSMUSG00000026958	ENSMUSG00000034825	ENSMUSG00000023902	ENSMUSG00000026566		ENSMUSG00000073722	ENSMUSG00000026039	ENSMUSG00000078924	ENSMUSG00000107743	ENSMUSG00000022770	ENSMUSG00000050222
ENSMUSG00000040410		ENSMUSG00000033434	ENSMUSG00000026563	ENSMUSG00000000711	ENSMUSG00000028708		ENSMUSG00000037085	ENSMUSG00000066000	ENSMUSG00000066315	ENSMUSG00000033319	ENSMUSG00000045752	ENSMUSG00000068264
ENSMUSG00000073722		ENSMUSG00000081007	ENSMUSG00000063480	ENSMUSG00000029622	ENSMUSG00000042650		ENSMUSG00000037086	ENSMUSG00000098079	ENSMUSG00000057322	ENSMUSG00000000085	ENSMUSG00000001855	ENSMUSG00000067787
ENSMUSG00000001166		ENSMUSG00000084786	ENSMUSG00000108127	ENSMUSG00000027597	ENSMUSG00000051147		ENSMUSG00000038619	ENSMUSG00000098076	ENSMUSG00000101599	ENSMUSG00000042572	ENSMUSG00000104292	ENSMUSG00000005397
ENSMUSG00000037085		ENSMUSG00000043773	ENSMUSG00000023043	ENSMUSG00000058006	ENSMUSG00000019927		ENSMUSG00000056162	ENSMUSG00000048503	ENSMUSG00000028284	ENSMUSG00000102950	ENSMUSG00000033102	ENSMUSG00000101009
ENSMUSG00000037086		ENSMUSG00000041959	ENSMUSG00000027540	ENSMUSG00000060962	ENSMUSG00000050222		ENSMUSG00000028217	ENSMUSG00000031750	ENSMUSG00000035215	ENSMUSG00000035078	ENSMUSG00000034636	ENSMUSG00000006056
ENSMUSG00000105377		ENSMUSG00000049327	ENSMUSG00000023047	ENSMUSG00000034457	ENSMUSG00000068264		ENSMUSG00000022604	ENSMUSG00000103649	ENSMUSG00000037239	ENSMUSG00000078908	ENSMUSG00000034639	ENSMUSG00000018377
ENSMUSG00000038619		ENSMUSG00000039105	ENSMUSG00000023044	ENSMUSG00000061787	ENSMUSG00000067787		ENSMUSG00000097622	ENSMUSG00000095274	ENSMUSG00000037236	ENSMUSG00000047888	ENSMUSG00000032580	ENSMUSG00000067038
ENSMUSG00000028217		ENSMUSG00000028684	ENSMUSG00000034160	ENSMUSG00000020585	ENSMUSG00000042133		ENSMUSG00000044533	ENSMUSG00000023272	ENSMUSG00000060019	ENSMUSG00000039068	ENSMUSG00000078515	ENSMUSG00000028841
ENSMUSG00000027166		ENSMUSG00000047996	ENSMUSG00000034163	ENSMUSG00000029547	ENSMUSG00000006056		ENSMUSG00000041219	ENSMUSG00000025900	ENSMUSG00000052525	ENSMUSG00000027890	ENSMUSG00000081926	ENSMUSG00000028842
ENSMUSG00000027167		ENSMUSG00000047675	ENSMUSG00000021120	ENSMUSG00000037239	ENSMUSG00000018377		ENSMUSG00000105039	ENSMUSG00000025903	ENSMUSG00000031990	ENSMUSG00000032231	ENSMUSG00000070953	ENSMUSG00000028849
ENSMUSG00000027163		ENSMUSG00000019756	ENSMUSG00000106106	ENSMUSG00000043909	ENSMUSG00000067038		ENSMUSG00000001418	ENSMUSG00000051579	ENSMUSG00000031996	ENSMUSG00000018076	ENSMUSG00000062646	ENSMUSG00000008140
ENSMUSG00000015575		ENSMUSG00000044496	ENSMUSG00000029776	ENSMUSG00000024393	ENSMUSG00000028842		ENSMUSG00000004897	ENSMUSG00000042638	ENSMUSG00000037355	ENSMUSG00000021998	ENSMUSG00000039410	ENSMUSG00000003134
ENSMUSG00000020978		ENSMUSG00000001924	ENSMUSG00000029775	ENSMUSG00000061330	ENSMUSG00000028849		ENSMUSG00000001441	ENSMUSG00000106334	ENSMUSG00000003228	ENSMUSG00000021993	ENSMUSG00000003970	ENSMUSG00000031229
ENSMUSG00000029474		ENSMUSG00000022216	ENSMUSG00000091347	ENSMUSG00000056209	ENSMUSG00000049526		ENSMUSG00000031585	ENSMUSG00000021597	ENSMUSG00000020289	ENSMUSG00000022364	ENSMUSG00000027466	ENSMUSG00000029330
ENSMUSG00000044533		ENSMUSG00000022214	ENSMUSG00000069310	ENSMUSG00000019857	ENSMUSG00000008140		ENSMUSG00000039770	ENSMUSG00000055733	ENSMUSG00000020288	ENSMUSG00000027465	ENSMUSG00000041592	ENSMUSG00000027007
ENSMUSG00000041219		ENSMUSG00000060090	ENSMUSG00000054889	ENSMUSG00000095180	ENSMUSG00000031229		ENSMUSG00000049038	ENSMUSG00000037852	ENSMUSG00000085656	ENSMUSG00000027463	ENSMUSG00000042462	ENSMUSG00000078905
ENSMUSG00000016487		ENSMUSG00000060096	ENSMUSG00000106926	ENSMUSG00000037465	ENSMUSG00000029330		ENSMUSG00000097158	ENSMUSG00000073427	ENSMUSG00000055895	ENSMUSG00000028020	ENSMUSG00000040822	ENSMUSG00000078908
ENSMUSG00000002996		ENSMUSG00000067847	ENSMUSG00000031286	ENSMUSG00000074698	ENSMUSG00000027007		ENSMUSG00000026579	ENSMUSG00000031150	ENSMUSG00000003955	ENSMUSG00000023908	ENSMUSG00000071350	ENSMUSG00000048550
ENSMUSG00000001418		ENSMUSG00000028654	ENSMUSG00000048582	ENSMUSG00000042389	ENSMUSG00000078905		ENSMUSG00000030225	ENSMUSG00000028864	ENSMUSG00000065999	ENSMUSG00000025323	ENSMUSG00000071359	ENSMUSG00000033032
ENSMUSG00000055200		ENSMUSG00000083992	ENSMUSG00000031608	ENSMUSG00000039720	ENSMUSG00000097171		ENSMUSG00000031171	ENSMUSG00000024359	ENSMUSG00000067768	ENSMUSG00000099936	ENSMUSG00000022313	ENSMUSG00000034566
ENSMUSG00000031586		ENSMUSG00000059534	ENSMUSG00000049235	ENSMUSG00000099471	ENSMUSG00000078908		ENSMUSG00000030880	ENSMUSG00000034773	ENSMUSG00000067764	ENSMUSG00000020020	ENSMUSG00000031388	ENSMUSG00000072623
ENSMUSG00000039770		ENSMUSG00000073725	ENSMUSG00000039599	ENSMUSG00000033809	ENSMUSG00000048550		ENSMUSG00000034659	ENSMUSG00000005370	ENSMUSG00000009563	ENSMUSG00000020869	ENSMUSG00000001151	ENSMUSG00000020923
ENSMUSG00000039771		ENSMUSG00000057280	ENSMUSG00000034552	ENSMUSG00000061533	ENSMUSG00000061104		ENSMUSG00000009090	ENSMUSG00000040918	ENSMUSG00000023353	ENSMUSG00000073131	ENSMUSG00000097375	ENSMUSG00000054676
ENSMUSG00000026579		ENSMUSG00000029064	ENSMUSG00000025176	ENSMUSG00000053329	ENSMUSG00000033032		ENSMUSG00000038056	ENSMUSG00000050017	ENSMUSG00000020717	ENSMUSG00000072849	ENSMUSG00000040321	ENSMUSG00000026698
ENSMUSG00000030223		ENSMUSG00000029066	ENSMUSG00000036030	ENSMUSG00000057666	ENSMUSG00000030713		ENSMUSG00000106334	ENSMUSG00000004677	ENSMUSG00000100546	ENSMUSG00000032235	ENSMUSG00000023008	ENSMUSG00000041684
ENSMUSG00000030880		ENSMUSG00000029397	ENSMUSG00000002307	ENSMUSG00000027890	ENSMUSG00000072623		ENSMUSG00000024896	ENSMUSG00000094635	ENSMUSG00000022400	ENSMUSG00000043716	ENSMUSG00000024922	ENSMUSG00000019889
ENSMUSG00000030888		ENSMUSG00000033216	ENSMUSG00000062397	ENSMUSG00000019464	ENSMUSG00000020923		ENSMUSG00000024892	ENSMUSG00000091119	ENSMUSG00000019843	ENSMUSG00000056019	ENSMUSG00000024921	ENSMUSG00000039050
ENSMUSG00000022494		ENSMUSG00000026374	ENSMUSG00000024965	ENSMUSG00000027663	ENSMUSG00000054676		ENSMUSG00000022724	ENSMUSG00000047090	ENSMUSG00000060938	ENSMUSG00000055093	ENSMUSG00000106106	ENSMUSG00000043036
ENSMUSG00000022498		ENSMUSG00000103998	ENSMUSG00000024966	ENSMUSG00000053461	ENSMUSG00000026698		ENSMUSG00000044676	ENSMUSG00000031146	ENSMUSG00000078779	ENSMUSG00000012609	ENSMUSG00000096740	ENSMUSG00000037104
ENSMUSG00000013973		ENSMUSG00000043289	ENSMUSG00000017756	ENSMUSG00000034343	ENSMUSG00000041684		ENSMUSG00000026580	ENSMUSG00000093436	ENSMUSG00000035873	ENSMUSG00000025630	ENSMUSG00000032594	ENSMUSG00000091955
ENSMUSG00000013974		ENSMUSG00000053012	ENSMUSG00000097006	ENSMUSG00000024181	ENSMUSG00000019889		ENSMUSG00000000552	ENSMUSG00000001415	ENSMUSG00000053119	ENSMUSG00000037907	ENSMUSG00000031029	ENSMUSG00000038879
ENSMUSG00000025235		ENSMUSG00000002266	ENSMUSG00000041309	ENSMUSG00000023952	ENSMUSG00000019888		ENSMUSG00000048949	ENSMUSG00000001418	ENSMUSG00000053110	ENSMUSG00000024334	ENSMUSG00000031024	ENSMUSG00000038871
ENSMUSG00000024769		ENSMUSG00000058799	ENSMUSG00000025993	ENSMUSG00000050410	ENSMUSG00000019883		ENSMUSG00000047719	ENSMUSG00000056692	ENSMUSG00000003380	ENSMUSG00000034105	ENSMUSG00000025538	ENSMUSG00000038876
ENSMUSG00000024766		ENSMUSG00000014633	ENSMUSG00000025372	ENSMUSG00000063382	ENSMUSG00000039050		ENSMUSG00000040631	ENSMUSG00000087029	ENSMUSG00000108092	ENSMUSG00000018995	ENSMUSG00000040511	ENSMUSG00000052632
ENSMUSG00000024896		ENSMUSG00000003135	ENSMUSG00000008384	ENSMUSG00000069601	ENSMUSG00000039055		ENSMUSG00000074763	ENSMUSG00000027186	ENSMUSG00000042212	ENSMUSG00000022048	ENSMUSG00000055041	ENSMUSG00000021376
ENSMUSG00000024892		ENSMUSG00000052656	ENSMUSG00000073678	ENSMUSG00000030446	ENSMUSG00000043036		ENSMUSG00000085684	ENSMUSG00000025856	ENSMUSG00000039156	ENSMUSG00000061607	ENSMUSG00000026429	ENSMUSG00000094483
ENSMUSG00000039092		ENSMUSG00000052033	ENSMUSG00000039810	ENSMUSG00000081137	ENSMUSG00000037104		ENSMUSG00000035401	ENSMUSG00000056797	ENSMUSG00000030541	ENSMUSG00000038388	ENSMUSG00000058006	ENSMUSG00000050567
ENSMUSG00000026589		ENSMUSG00000052551	ENSMUSG00000106632	ENSMUSG00000025925	ENSMUSG00000038876		ENSMUSG00000064284	ENSMUSG00000068328	ENSMUSG00000073077	ENSMUSG00000027379	ENSMUSG00000060962	ENSMUSG00000029169
ENSMUSG00000005103		ENSMUSG00000022533	ENSMUSG00000082935	ENSMUSG00000022265	ENSMUSG00000052632		ENSMUSG00000064289	ENSMUSG00000021725	ENSMUSG00000040746	ENSMUSG00000030592	ENSMUSG00000034457	ENSMUSG00000003762
ENSMUSG00000048949		ENSMUSG00000022538	ENSMUSG00000072235	ENSMUSG00000014778	ENSMUSG00000042340		ENSMUSG00000021048	ENSMUSG00000001774	ENSMUSG00000060685	ENSMUSG00000025264	ENSMUSG00000061787	ENSMUSG00000032724
ENSMUSG00000085355		ENSMUSG00000004264	ENSMUSG00000052560	ENSMUSG00000039375	ENSMUSG00000045693		ENSMUSG00000051495	ENSMUSG00000094215	ENSMUSG00000094462	ENSMUSG00000040521	ENSMUSG00000035329	ENSMUSG00000025591
ENSMUSG00000047719		ENSMUSG00000085596	ENSMUSG00000057113	ENSMUSG00000044072	ENSMUSG00000021376		ENSMUSG00000020719	ENSMUSG00000074457	ENSMUSG00000064302	ENSMUSG00000034617	ENSMUSG00000012848	ENSMUSG00000007617
ENSMUSG00000049723		ENSMUSG00000095680	ENSMUSG00000005442	ENSMUSG00000094682	ENSMUSG00000094483		ENSMUSG00000050812	ENSMUSG00000079658	ENSMUSG00000024767	ENSMUSG00000032724	ENSMUSG00000012609	ENSMUSG00000007613
ENSMUSG00000063810		ENSMUSG00000002102	ENSMUSG00000031586	ENSMUSG00000030747	ENSMUSG00000050567		ENSMUSG00000056671	ENSMUSG00000097743	ENSMUSG00000074088	ENSMUSG00000079225	ENSMUSG00000029433	ENSMUSG00000034893
ENSMUSG00000028669		ENSMUSG00000025377	ENSMUSG00000040466	ENSMUSG00000038402	ENSMUSG00000066456		ENSMUSG00000034751	ENSMUSG00000041923	ENSMUSG00000094791	ENSMUSG00000052477	ENSMUSG00000024393	ENSMUSG00000002147
ENSMUSG00000074763		ENSMUSG00000025370	ENSMUSG00000040464	ENSMUSG00000096612	ENSMUSG00000034768		ENSMUSG00000042389	ENSMUSG00000091971	ENSMUSG00000063659	ENSMUSG00000027287	ENSMUSG00000025665	ENSMUSG00000028786
ENSMUSG00000024565		ENSMUSG00000010095	ENSMUSG00000038780	ENSMUSG00000022463	ENSMUSG00000003762		ENSMUSG00000064367	ENSMUSG00000027684	ENSMUSG00000007034	ENSMUSG00000071074	ENSMUSG00000036305	ENSMUSG00000028789
ENSMUSG00000032783		ENSMUSG00000025950	ENSMUSG00000045659	ENSMUSG00000023795	ENSMUSG00000032724		ENSMUSG00000078648	ENSMUSG00000037958	ENSMUSG00000081984	ENSMUSG00000038520	ENSMUSG00000036309	ENSMUSG00000073779
ENSMUSG00000064289		ENSMUSG00000024387	ENSMUSG00000022561	ENSMUSG00000028322	ENSMUSG00000025591		ENSMUSG00000055912	ENSMUSG00000020330	ENSMUSG00000024863	ENSMUSG00000038522	ENSMUSG00000061330	ENSMUSG00000073771
ENSMUSG00000025745		ENSMUSG00000058835	ENSMUSG00000036585	ENSMUSG00000033294	ENSMUSG00000007617		ENSMUSG00000033373	ENSMUSG00000027534	ENSMUSG00000005683	ENSMUSG00000002052	ENSMUSG00000072692	ENSMUSG00000031609
ENSMUSG00000030921		ENSMUSG00000041040	ENSMUSG00000031917	ENSMUSG00000032120	ENSMUSG00000007613		ENSMUSG00000025142	ENSMUSG00000027804	ENSMUSG00000046668	ENSMUSG00000042099	ENSMUSG00000095180	ENSMUSG00000031608
ENSMUSG00000023800		ENSMUSG00000022390	ENSMUSG00000017499	ENSMUSG00000032125	ENSMUSG00000034893		ENSMUSG00000022228	ENSMUSG00000096259	ENSMUSG00000035941	ENSMUSG00000038225	ENSMUSG00000042389	ENSMUSG00000028521
ENSMUSG00000042389		ENSMUSG00000020829	ENSMUSG00000017491	ENSMUSG00000029512	ENSMUSG00000002147		ENSMUSG00000024335	ENSMUSG00000020122	ENSMUSG00000039887	ENSMUSG00000031059	ENSMUSG00000031538	ENSMUSG00000097263
ENSMUSG00000042380		ENSMUSG00000020823	ENSMUSG00000049960	ENSMUSG00000000340	ENSMUSG00000079507		ENSMUSG00000028149	ENSMUSG00000038072	ENSMUSG00000030630	ENSMUSG00000026854	ENSMUSG00000099471	ENSMUSG00000021820
ENSMUSG00000005803		ENSMUSG00000020821	ENSMUSG00000044982	ENSMUSG00000031333	ENSMUSG00000028786		ENSMUSG00000023170	ENSMUSG00000038736	ENSMUSG00000056962	ENSMUSG00000097248	ENSMUSG00000033809	ENSMUSG00000014313
ENSMUSG00000003234		ENSMUSG00000078348	ENSMUSG00000054280	ENSMUSG00000062006	ENSMUSG00000028789		ENSMUSG00000067835	ENSMUSG00000020973	ENSMUSG00000028763	ENSMUSG00000039633	ENSMUSG00000061533	ENSMUSG00000044030
ENSMUSG00000047844		ENSMUSG00000038670	ENSMUSG00000040667	ENSMUSG00000005705	ENSMUSG00000073779		ENSMUSG00000020526	ENSMUSG00000081885	ENSMUSG00000021687	ENSMUSG00000039630	ENSMUSG00000062248	ENSMUSG00000022330
ENSMUSG00000007892		ENSMUSG00000107227	ENSMUSG00000030965	ENSMUSG00000083773	ENSMUSG00000073771		ENSMUSG00000020525	ENSMUSG00000106690	ENSMUSG00000058360	ENSMUSG00000036768	ENSMUSG00000027893	ENSMUSG00000038451
ENSMUSG00000085574		ENSMUSG00000032076	ENSMUSG00000041130	ENSMUSG00000007987	ENSMUSG00000031609		ENSMUSG00000020523	ENSMUSG00000036214	ENSMUSG00000020080	ENSMUSG00000020447	ENSMUSG00000026134	ENSMUSG00000020888
ENSMUSG00000002910		ENSMUSG00000034457	ENSMUSG00000022760	ENSMUSG00000001670	ENSMUSG00000031608		ENSMUSG00000042197	ENSMUSG00000095339	ENSMUSG00000020088	ENSMUSG00000050075	ENSMUSG00000027663	ENSMUSG00000020883
ENSMUSG00000001494		ENSMUSG00000106173	ENSMUSG00000073684	ENSMUSG00000006998	ENSMUSG00000027860		ENSMUSG00000018339	ENSMUSG00000040822	ENSMUSG00000023266	ENSMUSG00000012519	ENSMUSG00000030917	ENSMUSG00000020882
ENSMUSG00000055912		ENSMUSG00000076432	ENSMUSG00000032051	ENSMUSG00000074179	ENSMUSG00000028521		ENSMUSG00000028801	ENSMUSG00000022100	ENSMUSG00000051579	ENSMUSG00000049164	ENSMUSG00000042854	ENSMUSG00000050966
ENSMUSG00000033379		ENSMUSG00000036019	ENSMUSG00000032058	ENSMUSG00000031479	ENSMUSG00000097263		ENSMUSG00000028803	ENSMUSG00000013973	ENSMUSG00000060733	ENSMUSG00000043262	ENSMUSG00000024181	ENSMUSG00000024276
ENSMUSG00000046679		ENSMUSG00000031864	ENSMUSG00000028582	ENSMUSG00000034485	ENSMUSG00000021820		ENSMUSG00000070056	ENSMUSG00000027107	ENSMUSG00000027180	ENSMUSG00000086321	ENSMUSG00000022747	ENSMUSG00000095315
ENSMUSG00000036943		ENSMUSG00000066724	ENSMUSG00000027433	ENSMUSG00000030109	ENSMUSG00000014313		ENSMUSG00000060508	ENSMUSG00000026856	ENSMUSG00000022292	ENSMUSG00000031352	ENSMUSG00000001827	ENSMUSG00000020228
ENSMUSG00000038248		ENSMUSG00000046733	ENSMUSG00000005148	ENSMUSG00000067919	ENSMUSG00000044030		ENSMUSG00000029994	ENSMUSG00000074369	ENSMUSG00000022295	ENSMUSG00000056234	ENSMUSG00000035878	ENSMUSG00000063383
ENSMUSG00000029810		ENSMUSG00000056019	ENSMUSG00000029822	ENSMUSG00000034226	ENSMUSG00000044037		ENSMUSG00000004947	ENSMUSG00000033970	ENSMUSG00000009569	ENSMUSG00000044340	ENSMUSG00000014778	ENSMUSG00000029217
ENSMUSG00000048307		ENSMUSG00000096802	ENSMUSG00000028019	ENSMUSG00000029014	ENSMUSG00000022330		ENSMUSG00000025509	ENSMUSG00000001569	ENSMUSG00000030577	ENSMUSG00000021470	ENSMUSG00000039375	ENSMUSG00000096433
ENSMUSG00000028580		ENSMUSG00000004455	ENSMUSG00000028018	ENSMUSG00000079104	ENSMUSG00000022338		ENSMUSG00000045983	ENSMUSG00000037337	ENSMUSG00000067750	ENSMUSG00000017677	ENSMUSG00000044072	ENSMUSG00000027957
ENSMUSG00000020527		ENSMUSG00000087497	ENSMUSG00000021537	ENSMUSG00000067873	ENSMUSG00000038451		ENSMUSG00000004231	ENSMUSG00000050592	ENSMUSG00000083736	ENSMUSG00000036932	ENSMUSG00000030747	ENSMUSG00000046062
ENSMUSG00000029366		ENSMUSG00000037570	ENSMUSG00000090854	ENSMUSG00000036887	ENSMUSG00000020888		ENSMUSG00000040209	ENSMUSG00000019039	ENSMUSG00000051786	ENSMUSG00000063506	ENSMUSG00000026959	ENSMUSG00000041870
ENSMUSG00000029364		ENSMUSG00000060803	ENSMUSG00000027030	ENSMUSG00000015837	ENSMUSG00000020883		ENSMUSG00000000340	ENSMUSG00000029104	ENSMUSG00000020728	ENSMUSG00000007892	ENSMUSG00000038402	ENSMUSG00000010110
ENSMUSG00000029363		ENSMUSG00000069769	ENSMUSG00000051978	ENSMUSG00000040943	ENSMUSG00000050966		ENSMUSG00000031661	ENSMUSG00000097755	ENSMUSG00000020720	ENSMUSG00000024867	ENSMUSG00000038180	ENSMUSG00000027215
ENSMUSG00000105416		ENSMUSG00000053856	ENSMUSG00000056476	ENSMUSG00000014907	ENSMUSG00000024276		ENSMUSG00000036057	ENSMUSG00000024963	ENSMUSG00000015341	ENSMUSG00000036109	ENSMUSG00000000184	ENSMUSG00000028693
ENSMUSG00000042190		ENSMUSG00000027357	ENSMUSG00000045251	ENSMUSG00000024346	ENSMUSG00000073434		ENSMUSG00000030530	ENSMUSG00000063881	ENSMUSG00000019872	ENSMUSG00000026429	ENSMUSG00000022463	ENSMUSG00000028678
ENSMUSG00000018339		ENSMUSG00000033105	ENSMUSG00000030796	ENSMUSG00000022021	ENSMUSG00000063383		ENSMUSG00000025813	ENSMUSG00000050944	ENSMUSG00000069622	ENSMUSG00000029461	ENSMUSG00000033294	ENSMUSG00000042570
ENSMUSG00000105603		ENSMUSG00000033107	ENSMUSG00000002763	ENSMUSG00000021585	ENSMUSG00000029217		ENSMUSG00000034850	ENSMUSG00000046408	ENSMUSG00000078994	ENSMUSG00000020170	ENSMUSG00000032120	ENSMUSG00000033126
ENSMUSG00000090243		ENSMUSG00000026755	ENSMUSG00000060019	ENSMUSG00000030605	ENSMUSG00000096433		ENSMUSG00000037622	ENSMUSG00000024339	ENSMUSG00000017307	ENSMUSG00000020176	ENSMUSG00000032125	ENSMUSG00000030346
ENSMUSG00000004947		ENSMUSG00000071497	ENSMUSG00000044768	ENSMUSG00000053012	ENSMUSG00000041870		ENSMUSG00000063897	ENSMUSG00000056310	ENSMUSG00000078500	ENSMUSG00000090733	ENSMUSG00000097507	ENSMUSG00000038116
ENSMUSG00000002733		ENSMUSG00000016128	ENSMUSG00000064215	ENSMUSG00000030059	ENSMUSG00000010110		ENSMUSG00000062300	ENSMUSG00000097289	ENSMUSG00000104046	ENSMUSG00000060636	ENSMUSG00000031333	ENSMUSG00000026836
ENSMUSG00000025505		ENSMUSG00000015575	ENSMUSG00000040918	ENSMUSG00000049396	ENSMUSG00000028693		ENSMUSG00000040356	ENSMUSG00000036502	ENSMUSG00000071078	ENSMUSG00000020774	ENSMUSG00000053877	ENSMUSG00000006445
ENSMUSG00000025508		ENSMUSG00000041841	ENSMUSG00000046818	ENSMUSG00000043923	ENSMUSG00000028678		ENSMUSG00000026430	ENSMUSG00000034908	ENSMUSG00000104121	ENSMUSG00000040675	ENSMUSG00000029147	ENSMUSG00000079317
ENSMUSG00000031667		ENSMUSG00000096433	ENSMUSG00000038274	ENSMUSG00000043924	ENSMUSG00000061778		ENSMUSG00000059326	ENSMUSG00000034906	ENSMUSG00000038260	ENSMUSG00000064357	ENSMUSG00000062949	ENSMUSG00000086841
ENSMUSG00000032640		ENSMUSG00000001305	ENSMUSG00000042660	ENSMUSG00000090733	ENSMUSG00000042570		ENSMUSG00000029249	ENSMUSG00000100618	ENSMUSG00000079641	ENSMUSG00000072568	ENSMUSG00000075376	ENSMUSG00000101257
ENSMUSG00000030538		ENSMUSG00000067642	ENSMUSG00000044629	ENSMUSG00000071815	ENSMUSG00000033126		ENSMUSG00000020790	ENSMUSG00000032537	ENSMUSG00000074830	ENSMUSG00000057036	ENSMUSG00000041570	ENSMUSG00000036282
ENSMUSG00000054008		ENSMUSG00000029432	ENSMUSG00000053390	ENSMUSG00000031167	ENSMUSG00000085783		ENSMUSG00000028927	ENSMUSG00000075270	ENSMUSG00000043207	ENSMUSG00000005506	ENSMUSG00000083773	ENSMUSG00000039395
ENSMUSG00000015312		ENSMUSG00000029430	ENSMUSG00000031207	ENSMUSG00000031397	ENSMUSG00000038116		ENSMUSG00000042306	ENSMUSG00000062209	ENSMUSG00000096768	ENSMUSG00000031446	ENSMUSG00000019951	ENSMUSG00000070780
ENSMUSG00000086558		ENSMUSG00000041957	ENSMUSG00000024515	ENSMUSG00000037570	ENSMUSG00000026836		ENSMUSG00000003458	ENSMUSG00000026750	ENSMUSG00000106478	ENSMUSG00000078872	ENSMUSG00000007987	ENSMUSG00000037773
ENSMUSG00000020792		ENSMUSG00000020766	ENSMUSG00000024511	ENSMUSG00000083068	ENSMUSG00000006445		ENSMUSG00000017428	ENSMUSG00000102374	ENSMUSG00000025869	ENSMUSG00000040729	ENSMUSG00000074179	ENSMUSG00000040699
ENSMUSG00000042302		ENSMUSG00000078813	ENSMUSG00000049470	ENSMUSG00000024091	ENSMUSG00000006442		ENSMUSG00000070498	ENSMUSG00000063804	ENSMUSG00000015850	ENSMUSG00000038446	ENSMUSG00000031479	ENSMUSG00000053205
ENSMUSG00000072235		ENSMUSG00000037287	ENSMUSG00000046487	ENSMUSG00000022074	ENSMUSG00000086841		ENSMUSG00000075611	ENSMUSG00000050605	ENSMUSG00000071072	ENSMUSG00000036873	ENSMUSG00000034485	ENSMUSG00000005150
ENSMUSG00000029012		ENSMUSG00000093847	ENSMUSG00000030557	ENSMUSG00000014313	ENSMUSG00000101257		ENSMUSG00000075610	ENSMUSG00000056973	ENSMUSG00000060538	ENSMUSG00000033752	ENSMUSG00000030108	ENSMUSG00000030802
ENSMUSG00000075611		ENSMUSG00000023952	ENSMUSG00000025647	ENSMUSG00000072623	ENSMUSG00000031431		ENSMUSG00000020807	ENSMUSG00000083530	ENSMUSG00000108473	ENSMUSG00000020838	ENSMUSG00000030109	ENSMUSG00000037640
ENSMUSG00000020807		ENSMUSG00000006058	ENSMUSG00000022912	ENSMUSG00000018861	ENSMUSG00000036282		ENSMUSG00000035133	ENSMUSG00000096987	ENSMUSG00000023830	ENSMUSG00000038495	ENSMUSG00000067919	ENSMUSG00000037649
ENSMUSG00000020801		ENSMUSG00000037772	ENSMUSG00000039661	ENSMUSG00000102204	ENSMUSG00000047642		ENSMUSG00000014353	ENSMUSG00000096982	ENSMUSG00000018379	ENSMUSG00000032409	ENSMUSG00000022972	ENSMUSG00000034471
ENSMUSG00000097093		ENSMUSG00000068180	ENSMUSG00000026342	ENSMUSG00000048920	ENSMUSG00000039395		ENSMUSG00000037989	ENSMUSG00000001376	ENSMUSG00000083012	ENSMUSG00000046364	ENSMUSG00000039842	ENSMUSG00000032519
ENSMUSG00000095821		ENSMUSG00000031383	ENSMUSG00000034663	ENSMUSG00000003604	ENSMUSG00000070780		ENSMUSG00000004043	ENSMUSG00000097589	ENSMUSG00000048920	ENSMUSG00000041718	ENSMUSG00000015837	ENSMUSG00000032515
ENSMUSG00000049091		ENSMUSG00000104377	ENSMUSG00000074102	ENSMUSG00000048445	ENSMUSG00000037773		ENSMUSG00000004040	ENSMUSG00000097581	ENSMUSG00000033191	ENSMUSG00000044730	ENSMUSG00000025037	ENSMUSG00000032512
ENSMUSG00000042363		ENSMUSG00000020211	ENSMUSG00000034362	ENSMUSG00000012483	ENSMUSG00000040699		ENSMUSG00000042369	ENSMUSG00000040732	ENSMUSG00000030084	ENSMUSG00000035365	ENSMUSG00000021585	ENSMUSG00000024981
ENSMUSG00000004043		ENSMUSG00000055827	ENSMUSG00000022074	ENSMUSG00000026189	ENSMUSG00000053205		ENSMUSG00000024913	ENSMUSG00000041653	ENSMUSG00000038671	ENSMUSG00000021109	ENSMUSG00000049396	ENSMUSG00000024983
ENSMUSG00000042369		ENSMUSG00000055826	ENSMUSG00000026796	ENSMUSG00000020755	ENSMUSG00000005150		ENSMUSG00000024914	ENSMUSG00000021578	ENSMUSG00000038679	ENSMUSG00000103071	ENSMUSG00000047714	ENSMUSG00000004356
ENSMUSG00000028419		ENSMUSG00000022300	ENSMUSG00000026790	ENSMUSG00000020752	ENSMUSG00000030802		ENSMUSG00000035504	ENSMUSG00000036833	ENSMUSG00000029557	ENSMUSG00000022663	ENSMUSG00000047710	ENSMUSG00000024986
ENSMUSG00000090071		ENSMUSG00000022304	ENSMUSG00000026798	ENSMUSG00000037188	ENSMUSG00000037640		ENSMUSG00000027534	ENSMUSG00000030652	ENSMUSG00000073802	ENSMUSG00000046008	ENSMUSG00000043924	ENSMUSG00000028195
ENSMUSG00000031889		ENSMUSG00000051695	ENSMUSG00000078502	ENSMUSG00000027363	ENSMUSG00000037649		ENSMUSG00000023923	ENSMUSG00000035394	ENSMUSG00000028669	ENSMUSG00000032177	ENSMUSG00000090733	ENSMUSG00000022136
ENSMUSG00000035504		ENSMUSG00000015943	ENSMUSG00000078500	ENSMUSG00000005442	ENSMUSG00000034471		ENSMUSG00000037214	ENSMUSG00000022652	ENSMUSG00000026064	ENSMUSG00000028998	ENSMUSG00000107970	ENSMUSG00000022131
ENSMUSG00000042729		ENSMUSG00000011257	ENSMUSG00000097503	ENSMUSG00000032667	ENSMUSG00000032519		ENSMUSG00000060416	ENSMUSG00000007379	ENSMUSG00000023010	ENSMUSG00000063953	ENSMUSG00000069135	ENSMUSG00000057230
ENSMUSG00000025979		ENSMUSG00000058173	ENSMUSG00000021748	ENSMUSG00000068749	ENSMUSG00000032515		ENSMUSG00000095576	ENSMUSG00000020056	ENSMUSG00000023015	ENSMUSG00000003721	ENSMUSG00000029314	ENSMUSG00000034917
ENSMUSG00000086320		ENSMUSG00000037190	ENSMUSG00000031378	ENSMUSG00000038250	ENSMUSG00000032512		ENSMUSG00000033467	ENSMUSG00000094462	ENSMUSG00000040451	ENSMUSG00000098374	ENSMUSG00000000948	ENSMUSG00000037805
ENSMUSG00000070604		ENSMUSG00000062611	ENSMUSG00000032932	ENSMUSG00000038780	ENSMUSG00000032513		ENSMUSG00000049148	ENSMUSG00000038422	ENSMUSG00000107461	ENSMUSG00000032384	ENSMUSG00000035673	ENSMUSG00000054978
ENSMUSG00000037216		ENSMUSG00000010660	ENSMUSG00000005687	ENSMUSG00000033237	ENSMUSG00000085208		ENSMUSG00000061802	ENSMUSG00000071302	ENSMUSG00000032249	ENSMUSG00000023074	ENSMUSG00000031397	ENSMUSG00000080316
ENSMUSG00000032330		ENSMUSG00000053185	ENSMUSG00000008301	ENSMUSG00000059796	ENSMUSG00000024981		ENSMUSG00000020430	ENSMUSG00000021692	ENSMUSG00000097581	ENSMUSG00000014907	ENSMUSG00000024827	ENSMUSG00000043262
ENSMUSG00000032336		ENSMUSG00000017548	ENSMUSG00000055204	ENSMUSG00000020388	ENSMUSG00000024983		ENSMUSG00000081763	ENSMUSG00000029538	ENSMUSG00000032870	ENSMUSG00000044881	ENSMUSG00000030559	ENSMUSG00000042129
ENSMUSG00000095576		ENSMUSG00000039671	ENSMUSG00000010054	ENSMUSG00000096745	ENSMUSG00000024986		ENSMUSG00000061436	ENSMUSG00000063383	ENSMUSG00000017167	ENSMUSG00000044279	ENSMUSG00000037020	ENSMUSG00000022856
ENSMUSG00000049493		ENSMUSG00000087597	ENSMUSG00000075014	ENSMUSG00000040681	ENSMUSG00000028195		ENSMUSG00000039952	ENSMUSG00000043029	ENSMUSG00000028567	ENSMUSG00000006575	ENSMUSG00000014313	ENSMUSG00000020037
ENSMUSG00000091864		ENSMUSG00000009013	ENSMUSG00000020061	ENSMUSG00000056214	ENSMUSG00000022136		ENSMUSG00000021385	ENSMUSG00000040325	ENSMUSG00000028560	ENSMUSG00000091618	ENSMUSG00000034708	ENSMUSG00000033916
ENSMUSG00000020430		ENSMUSG00000020439	ENSMUSG00000042364	ENSMUSG00000051747	ENSMUSG00000022131		ENSMUSG00000018554	ENSMUSG00000028329	ENSMUSG00000031387	ENSMUSG00000026991	ENSMUSG00000072623	ENSMUSG00000018666
ENSMUSG00000081763		ENSMUSG00000032463	ENSMUSG00000026933	ENSMUSG00000031508	ENSMUSG00000057230		ENSMUSG00000042046	ENSMUSG00000085412	ENSMUSG00000040105	ENSMUSG00000054455	ENSMUSG00000017195	ENSMUSG00000018661
ENSMUSG00000038312		ENSMUSG00000074748	ENSMUSG00000074783	ENSMUSG00000062234	ENSMUSG00000034917		ENSMUSG00000041710	ENSMUSG00000058126	ENSMUSG00000039329	ENSMUSG00000064224	ENSMUSG00000032312	ENSMUSG00000047613
ENSMUSG00000022124		ENSMUSG00000024798	ENSMUSG00000026158	ENSMUSG00000006310	ENSMUSG00000054978		ENSMUSG00000078503	ENSMUSG00000030302	ENSMUSG00000026646	ENSMUSG00000025314	ENSMUSG00000032583	ENSMUSG00000047617
ENSMUSG00000010175		ENSMUSG00000024425	ENSMUSG00000079007	ENSMUSG00000021738	ENSMUSG00000043262		ENSMUSG00000032009	ENSMUSG00000046312	ENSMUSG00000026640	ENSMUSG00000007836	ENSMUSG00000101609	ENSMUSG00000040649
ENSMUSG00000021384		ENSMUSG00000033739	ENSMUSG00000002413	ENSMUSG00000058328	ENSMUSG00000042129		ENSMUSG00000044279	ENSMUSG00000047040	ENSMUSG00000030432	ENSMUSG00000028409	ENSMUSG00000026181	ENSMUSG00000040648
ENSMUSG00000021385		ENSMUSG00000050550	ENSMUSG00000054310	ENSMUSG00000034593	ENSMUSG00000022856		ENSMUSG00000005580	ENSMUSG00000047045	ENSMUSG00000030435	ENSMUSG00000028403	ENSMUSG00000037188	ENSMUSG00000025757
ENSMUSG00000025607		ENSMUSG00000020111	ENSMUSG00000041515	ENSMUSG00000020467	ENSMUSG00000033917		ENSMUSG00000108361	ENSMUSG00000028410	ENSMUSG00000039715	ENSMUSG00000020072	ENSMUSG00000027363	ENSMUSG00000039747
ENSMUSG00000018554		ENSMUSG00000053317	ENSMUSG00000046567	ENSMUSG00000028278	ENSMUSG00000033916		ENSMUSG00000020087	ENSMUSG00000031955	ENSMUSG00000040928	ENSMUSG00000051855	ENSMUSG00000005442	ENSMUSG00000000441
ENSMUSG00000064105		ENSMUSG00000028873	ENSMUSG00000036968	ENSMUSG00000038121	ENSMUSG00000018666		ENSMUSG00000020083	ENSMUSG00000033883	ENSMUSG00000036860	ENSMUSG00000031617	ENSMUSG00000102101	ENSMUSG00000039987
ENSMUSG00000041710		ENSMUSG00000028874	ENSMUSG00000031732	ENSMUSG00000038127	ENSMUSG00000018661		ENSMUSG00000004637	ENSMUSG00000098212	ENSMUSG00000087179	ENSMUSG00000045671	ENSMUSG00000001750	ENSMUSG00000014956
ENSMUSG00000070858		ENSMUSG00000030849	ENSMUSG00000025779	ENSMUSG00000063281	ENSMUSG00000047613		ENSMUSG00000028680	ENSMUSG00000020246	ENSMUSG00000035365	ENSMUSG00000022505	ENSMUSG00000032667	ENSMUSG00000046567
ENSMUSG00000034120		ENSMUSG00000030842	ENSMUSG00000070047	ENSMUSG00000061286	ENSMUSG00000047617		ENSMUSG00000028684	ENSMUSG00000025142	ENSMUSG00000028049	ENSMUSG00000069539	ENSMUSG00000038250	ENSMUSG00000091594
ENSMUSG00000078503		ENSMUSG00000011148	ENSMUSG00000038518	ENSMUSG00000039382	ENSMUSG00000040648		ENSMUSG00000023971	ENSMUSG00000031204	ENSMUSG00000028044	ENSMUSG00000043207	ENSMUSG00000067870	ENSMUSG00000056536
ENSMUSG00000032009		ENSMUSG00000024829	ENSMUSG00000037773	ENSMUSG00000094942	ENSMUSG00000025757		ENSMUSG00000013858	ENSMUSG00000026416	ENSMUSG00000036923	ENSMUSG00000070643	ENSMUSG00000053134	ENSMUSG00000027428
ENSMUSG00000038925		ENSMUSG00000106714	ENSMUSG00000034951	ENSMUSG00000042724	ENSMUSG00000024735		ENSMUSG00000086066	ENSMUSG00000087207	ENSMUSG00000052459	ENSMUSG00000072640	ENSMUSG00000066042	ENSMUSG00000041939
ENSMUSG00000023505		ENSMUSG00000033307	ENSMUSG00000015536	ENSMUSG00000031158	ENSMUSG00000039747		ENSMUSG00000030689	ENSMUSG00000086151	ENSMUSG00000024966	ENSMUSG00000040681	ENSMUSG00000034781	ENSMUSG00000041936
ENSMUSG00000058806		ENSMUSG00000026087	ENSMUSG00000025893	ENSMUSG00000031154	ENSMUSG00000000441		ENSMUSG00000030685	ENSMUSG00000051316	ENSMUSG00000024963	ENSMUSG00000037519	ENSMUSG00000030002	ENSMUSG00000032300
ENSMUSG00000044279		ENSMUSG00000058446	ENSMUSG00000025898	ENSMUSG00000030956	ENSMUSG00000039987		ENSMUSG00000003435	ENSMUSG00000005198	ENSMUSG00000014313	ENSMUSG00000032312	ENSMUSG00000020388	ENSMUSG00000040850
ENSMUSG00000066463		ENSMUSG00000095909	ENSMUSG00000025899	ENSMUSG00000025780	ENSMUSG00000014956		ENSMUSG00000083548	ENSMUSG00000062518	ENSMUSG00000078765	ENSMUSG00000025290	ENSMUSG00000040681	ENSMUSG00000022704
ENSMUSG00000005580		ENSMUSG00000072969	ENSMUSG00000019432	ENSMUSG00000056612	ENSMUSG00000046567		ENSMUSG00000074369	ENSMUSG00000034593	ENSMUSG00000026234	ENSMUSG00000039163	ENSMUSG00000056214	ENSMUSG00000025575
ENSMUSG00000020087		ENSMUSG00000079084	ENSMUSG00000029430	ENSMUSG00000037736	ENSMUSG00000091594		ENSMUSG00000014592	ENSMUSG00000020280	ENSMUSG00000097261	ENSMUSG00000032077	ENSMUSG00000057657	ENSMUSG00000025572
ENSMUSG00000020083		ENSMUSG00000079083	ENSMUSG00000060002	ENSMUSG00000057541	ENSMUSG00000056536		ENSMUSG00000000282	ENSMUSG00000026622	ENSMUSG00000062933	ENSMUSG00000040621	ENSMUSG00000031508	ENSMUSG00000022701
ENSMUSG00000004637		ENSMUSG00000021621	ENSMUSG00000027824	ENSMUSG00000036469	ENSMUSG00000056537		ENSMUSG00000068856	ENSMUSG00000054310	ENSMUSG00000062931	ENSMUSG00000057863	ENSMUSG00000022174	ENSMUSG00000064128
ENSMUSG00000029486		ENSMUSG00000023170	ENSMUSG00000020108	ENSMUSG00000027332	ENSMUSG00000027428		ENSMUSG00000047281	ENSMUSG00000032872	ENSMUSG00000024218	ENSMUSG00000033799	ENSMUSG00000058328	ENSMUSG00000105071
ENSMUSG00000054693		ENSMUSG00000016510	ENSMUSG00000097536	ENSMUSG00000058046	ENSMUSG00000041939		ENSMUSG00000038473	ENSMUSG00000022205	ENSMUSG00000028911	ENSMUSG00000038152	ENSMUSG00000036501	ENSMUSG00000074457
ENSMUSG00000026457		ENSMUSG00000035632	ENSMUSG00000026694	ENSMUSG00000046192	ENSMUSG00000041936		ENSMUSG00000040225	ENSMUSG00000027834	ENSMUSG00000018362	ENSMUSG00000050144	ENSMUSG00000034593	ENSMUSG00000074183
ENSMUSG00000030685		ENSMUSG00000025217	ENSMUSG00000015085	ENSMUSG00000040481	ENSMUSG00000032306		ENSMUSG00000067567	ENSMUSG00000072584	ENSMUSG00000005609	ENSMUSG00000029844	ENSMUSG00000028278	ENSMUSG00000075327
ENSMUSG00000028945		ENSMUSG00000038845	ENSMUSG00000027589	ENSMUSG00000015335	ENSMUSG00000032300		ENSMUSG00000015461	ENSMUSG00000054889	ENSMUSG00000082953	ENSMUSG00000097062	ENSMUSG00000006307	ENSMUSG00000035671
ENSMUSG00000028944		ENSMUSG00000031586	ENSMUSG00000074627	ENSMUSG00000025086	ENSMUSG00000040850		ENSMUSG00000061024	ENSMUSG00000038740	ENSMUSG00000054752	ENSMUSG00000003955	ENSMUSG00000038128	ENSMUSG00000039164
ENSMUSG00000042364		ENSMUSG00000030189	ENSMUSG00000038965	ENSMUSG00000021998	ENSMUSG00000040855		ENSMUSG00000039354	ENSMUSG00000081225	ENSMUSG00000025762	ENSMUSG00000086290	ENSMUSG00000042724	ENSMUSG00000039163
ENSMUSG00000074366		ENSMUSG00000031639	ENSMUSG00000029246	ENSMUSG00000038205	ENSMUSG00000022704		ENSMUSG00000042757	ENSMUSG00000071266	ENSMUSG00000039801	ENSMUSG00000011263	ENSMUSG00000008690	ENSMUSG00000030795
ENSMUSG00000074369		ENSMUSG00000031636	ENSMUSG00000020067	ENSMUSG00000004951	ENSMUSG00000025575		ENSMUSG00000079265	ENSMUSG00000022443	ENSMUSG00000039804	ENSMUSG00000031023	ENSMUSG00000056612	ENSMUSG00000020393
ENSMUSG00000052544		ENSMUSG00000039001	ENSMUSG00000101462	ENSMUSG00000030695	ENSMUSG00000025572		ENSMUSG00000026645	ENSMUSG00000031471	ENSMUSG00000030321	ENSMUSG00000028859	ENSMUSG00000036810	ENSMUSG00000020392
ENSMUSG00000032218		ENSMUSG00000030556	ENSMUSG00000029249	ENSMUSG00000041058	ENSMUSG00000022701		ENSMUSG00000005045	ENSMUSG00000047799	ENSMUSG00000030322	ENSMUSG00000075390	ENSMUSG00000036819	ENSMUSG00000067369
ENSMUSG00000032217		ENSMUSG00000025144	ENSMUSG00000020062	ENSMUSG00000021537	ENSMUSG00000064128		ENSMUSG00000091515	ENSMUSG00000031479	ENSMUSG00000035284	ENSMUSG00000039879	ENSMUSG00000046192	ENSMUSG00000026385
ENSMUSG00000020869		ENSMUSG00000009092	ENSMUSG00000032245	ENSMUSG00000026740	ENSMUSG00000074457		ENSMUSG00000033751	ENSMUSG00000030386	ENSMUSG00000060012	ENSMUSG00000068206	ENSMUSG00000006216	ENSMUSG00000020530
ENSMUSG00000008429		ENSMUSG00000019854	ENSMUSG00000028124	ENSMUSG00000052384	ENSMUSG00000074183		ENSMUSG00000033752	ENSMUSG00000019789	ENSMUSG00000031497	ENSMUSG00000082332	ENSMUSG00000015335	ENSMUSG00000020532
ENSMUSG00000004393		ENSMUSG00000060923	ENSMUSG00000031431	ENSMUSG00000037434	ENSMUSG00000075327		ENSMUSG00000051113	ENSMUSG00000070828	ENSMUSG00000073616	ENSMUSG00000047878	ENSMUSG00000038205	ENSMUSG00000020536
ENSMUSG00000020321		ENSMUSG00000022415	ENSMUSG00000054770	ENSMUSG00000046432	ENSMUSG00000035671		ENSMUSG00000031065	ENSMUSG00000057722	ENSMUSG00000026958	ENSMUSG00000031221	ENSMUSG00000031779	ENSMUSG00000049800
ENSMUSG00000039354		ENSMUSG00000064339	ENSMUSG00000048106	ENSMUSG00000041831	ENSMUSG00000039164		ENSMUSG00000034709	ENSMUSG00000021938	ENSMUSG00000033434	ENSMUSG00000027883	ENSMUSG00000004951	ENSMUSG00000050075
ENSMUSG00000031950		ENSMUSG00000027168	ENSMUSG00000040997	ENSMUSG00000023266	ENSMUSG00000039163		ENSMUSG00000024534	ENSMUSG00000053897	ENSMUSG00000026956	ENSMUSG00000036459	ENSMUSG00000030695	ENSMUSG00000059796
ENSMUSG00000079265		ENSMUSG00000027162	ENSMUSG00000030695	ENSMUSG00000039477	ENSMUSG00000028626		ENSMUSG00000058301	ENSMUSG00000052727	ENSMUSG00000081007	ENSMUSG00000039683	ENSMUSG00000041058	ENSMUSG00000009575
ENSMUSG00000026644		ENSMUSG00000027160	ENSMUSG00000006715	ENSMUSG00000108473	ENSMUSG00000097887		ENSMUSG00000096225	ENSMUSG00000064254	ENSMUSG00000084786	ENSMUSG00000031521	ENSMUSG00000026740	ENSMUSG00000046591
ENSMUSG00000033752		ENSMUSG00000071014	ENSMUSG00000075511	ENSMUSG00000051346	ENSMUSG00000020393		ENSMUSG00000086899	ENSMUSG00000054932	ENSMUSG00000038042	ENSMUSG00000031529	ENSMUSG00000052384	ENSMUSG00000066800
ENSMUSG00000068959		ENSMUSG00000070828	ENSMUSG00000066000	ENSMUSG00000079259	ENSMUSG00000020392		ENSMUSG00000018865	ENSMUSG00000024008	ENSMUSG00000039105	ENSMUSG00000031697	ENSMUSG00000037434	ENSMUSG00000007216
ENSMUSG00000043866		ENSMUSG00000040738	ENSMUSG00000030342	ENSMUSG00000035293	ENSMUSG00000067369		ENSMUSG00000017144	ENSMUSG00000093976	ENSMUSG00000107879	ENSMUSG00000034341	ENSMUSG00000061371	ENSMUSG00000031155
ENSMUSG00000066749		ENSMUSG00000040732	ENSMUSG00000046897	ENSMUSG00000022946	ENSMUSG00000053030		ENSMUSG00000108111	ENSMUSG00000028175	ENSMUSG00000044328	ENSMUSG00000032185	ENSMUSG00000046432	ENSMUSG00000031154
ENSMUSG00000038622		ENSMUSG00000037204	ENSMUSG00000022412	ENSMUSG00000026664	ENSMUSG00000020530		ENSMUSG00000022336	ENSMUSG00000013921	ENSMUSG00000048495	ENSMUSG00000029559	ENSMUSG00000023266	ENSMUSG00000031156
ENSMUSG00000034709		ENSMUSG00000029863	ENSMUSG00000034789	ENSMUSG00000030825	ENSMUSG00000020536		ENSMUSG00000054611	ENSMUSG00000040473	ENSMUSG00000047675	ENSMUSG00000032280	ENSMUSG00000031266	ENSMUSG00000036898
ENSMUSG00000039304		ENSMUSG00000010796	ENSMUSG00000062611	ENSMUSG00000007458	ENSMUSG00000049800		ENSMUSG00000055150	ENSMUSG00000028217	ENSMUSG00000019756	ENSMUSG00000087044	ENSMUSG00000051346	ENSMUSG00000036890
ENSMUSG00000039307		ENSMUSG00000057157	ENSMUSG00000057778	ENSMUSG00000036894	ENSMUSG00000050071		ENSMUSG00000053490	ENSMUSG00000064010	ENSMUSG00000052942	ENSMUSG00000023990	ENSMUSG00000026349	ENSMUSG00000006169
ENSMUSG00000024533		ENSMUSG00000021474	ENSMUSG00000026887	ENSMUSG00000061436	ENSMUSG00000050075		ENSMUSG00000000738	ENSMUSG00000030126	ENSMUSG00000045598	ENSMUSG00000020211	ENSMUSG00000019297	ENSMUSG00000028109
ENSMUSG00000061838		ENSMUSG00000049751	ENSMUSG00000042744	ENSMUSG00000029390	ENSMUSG00000059796		ENSMUSG00000037958	ENSMUSG00000094791	ENSMUSG00000027649	ENSMUSG00000026175	ENSMUSG00000035293	ENSMUSG00000015702
ENSMUSG00000058301		ENSMUSG00000024521	ENSMUSG00000042743	ENSMUSG00000073771	ENSMUSG00000009575		ENSMUSG00000008999	ENSMUSG00000047126	ENSMUSG00000033972	ENSMUSG00000026176	ENSMUSG00000036894	ENSMUSG00000050229
ENSMUSG00000026245		ENSMUSG00000062691	ENSMUSG00000001348	ENSMUSG00000079111	ENSMUSG00000046591		ENSMUSG00000024472	ENSMUSG00000041261	ENSMUSG00000001924	ENSMUSG00000025374	ENSMUSG00000079111	ENSMUSG00000107181
ENSMUSG00000020946		ENSMUSG00000001095	ENSMUSG00000074916	ENSMUSG00000037857	ENSMUSG00000066800		ENSMUSG00000020326	ENSMUSG00000002028	ENSMUSG00000022216	ENSMUSG00000052632	ENSMUSG00000097599	ENSMUSG00000045103
ENSMUSG00000027808		ENSMUSG00000020708	ENSMUSG00000039031	ENSMUSG00000050917	ENSMUSG00000007216		ENSMUSG00000032477	ENSMUSG00000057113	ENSMUSG00000022217	ENSMUSG00000101188	ENSMUSG00000050914	ENSMUSG00000005981
ENSMUSG00000018865		ENSMUSG00000058669	ENSMUSG00000020802	ENSMUSG00000026064	ENSMUSG00000031155		ENSMUSG00000048351	ENSMUSG00000000374	ENSMUSG00000060096	ENSMUSG00000048108	ENSMUSG00000020758	ENSMUSG00000005983
ENSMUSG00000054612		ENSMUSG00000018239	ENSMUSG00000033020	ENSMUSG00000089762	ENSMUSG00000031154		ENSMUSG00000086408	ENSMUSG00000021983	ENSMUSG00000091994	ENSMUSG00000031714	ENSMUSG00000061633	ENSMUSG00000034023
ENSMUSG00000055150		ENSMUSG00000026240	ENSMUSG00000032126	ENSMUSG00000044349	ENSMUSG00000031156		ENSMUSG00000020577	ENSMUSG00000039630	ENSMUSG00000024921	ENSMUSG00000040562	ENSMUSG00000044340	ENSMUSG00000074406
ENSMUSG00000026767		ENSMUSG00000026246	ENSMUSG00000016541	ENSMUSG00000044345	ENSMUSG00000036898		ENSMUSG00000031921	ENSMUSG00000025037	ENSMUSG00000067847	ENSMUSG00000031672	ENSMUSG00000044345	ENSMUSG00000029500
ENSMUSG00000090553		ENSMUSG00000025134	ENSMUSG00000079429	ENSMUSG00000021025	ENSMUSG00000036890		ENSMUSG00000099950	ENSMUSG00000035934	ENSMUSG00000021451	ENSMUSG00000046192	ENSMUSG00000030614	ENSMUSG00000014418
ENSMUSG00000037957		ENSMUSG00000079658	ENSMUSG00000035472	ENSMUSG00000022724	ENSMUSG00000056501		ENSMUSG00000059439	ENSMUSG00000035933	ENSMUSG00000028654	ENSMUSG00000038533	ENSMUSG00000030560	ENSMUSG00000041161
ENSMUSG00000008999		ENSMUSG00000031231	ENSMUSG00000035478	ENSMUSG00000005687	ENSMUSG00000013465		ENSMUSG00000059436	ENSMUSG00000070618	ENSMUSG00000083992	ENSMUSG00000038534	ENSMUSG00000022724	ENSMUSG00000005320
ENSMUSG00000028114		ENSMUSG00000024269	ENSMUSG00000023830	ENSMUSG00000085843	ENSMUSG00000006169		ENSMUSG00000021224	ENSMUSG00000021282	ENSMUSG00000051705	ENSMUSG00000030042	ENSMUSG00000092019	ENSMUSG00000000131
ENSMUSG00000024472		ENSMUSG00000028793	ENSMUSG00000106110	ENSMUSG00000092019	ENSMUSG00000028109		ENSMUSG00000021221	ENSMUSG00000071748	ENSMUSG00000051703	ENSMUSG00000022228	ENSMUSG00000038664	ENSMUSG00000000134
ENSMUSG00000024477		ENSMUSG00000007021	ENSMUSG00000033554	ENSMUSG00000034544	ENSMUSG00000020108		ENSMUSG00000090509	ENSMUSG00000037112	ENSMUSG00000059534	ENSMUSG00000037712	ENSMUSG00000002949	ENSMUSG00000028672
ENSMUSG00000032475		ENSMUSG00000036707	ENSMUSG00000066900	ENSMUSG00000085438	ENSMUSG00000015702		ENSMUSG00000002455	ENSMUSG00000028675	ENSMUSG00000082536	ENSMUSG00000063849	ENSMUSG00000024190	ENSMUSG00000035649
ENSMUSG00000048351		ENSMUSG00000006373	ENSMUSG00000042165	ENSMUSG00000024190	ENSMUSG00000050229		ENSMUSG00000009406	ENSMUSG00000027420	ENSMUSG00000073725	ENSMUSG00000020333	ENSMUSG00000039148	ENSMUSG00000035640
ENSMUSG00000096923		ENSMUSG00000046982	ENSMUSG00000036138	ENSMUSG00000049882	ENSMUSG00000107181		ENSMUSG00000098197	ENSMUSG00000027424	ENSMUSG00000057280	ENSMUSG00000071793	ENSMUSG00000022105	ENSMUSG00000039159
ENSMUSG00000029397		ENSMUSG00000046985	ENSMUSG00000035530	ENSMUSG00000059323	ENSMUSG00000045103		ENSMUSG00000024906	ENSMUSG00000097431	ENSMUSG00000066009	ENSMUSG00000069184	ENSMUSG00000021532	ENSMUSG00000040697
ENSMUSG00000029390		ENSMUSG00000085882	ENSMUSG00000018861	ENSMUSG00000026452	ENSMUSG00000033554		ENSMUSG00000054385	ENSMUSG00000030446	ENSMUSG00000066007	ENSMUSG00000035125	ENSMUSG00000028228	ENSMUSG00000040693
ENSMUSG00000099950		ENSMUSG00000071041	ENSMUSG00000012350	ENSMUSG00000022105	ENSMUSG00000005981		ENSMUSG00000087022	ENSMUSG00000026707	ENSMUSG00000029064	ENSMUSG00000040010	ENSMUSG00000022817	ENSMUSG00000056076
ENSMUSG00000062248		ENSMUSG00000084824	ENSMUSG00000020576	ENSMUSG00000028228	ENSMUSG00000005983		ENSMUSG00000020630	ENSMUSG00000026708	ENSMUSG00000029066	ENSMUSG00000096780	ENSMUSG00000021451	ENSMUSG00000009090
ENSMUSG00000090500		ENSMUSG00000030629	ENSMUSG00000020577	ENSMUSG00000021451	ENSMUSG00000034023		ENSMUSG00000085881	ENSMUSG00000048222	ENSMUSG00000029397	ENSMUSG00000049517	ENSMUSG00000031714	ENSMUSG00000021615
ENSMUSG00000056185		ENSMUSG00000019478	ENSMUSG00000020572	ENSMUSG00000057522	ENSMUSG00000074406		ENSMUSG00000085882	ENSMUSG00000096049	ENSMUSG00000033216	ENSMUSG00000014867	ENSMUSG00000096316	ENSMUSG00000021611
ENSMUSG00000050930		ENSMUSG00000003037	ENSMUSG00000025817	ENSMUSG00000096316	ENSMUSG00000024366		ENSMUSG00000036106	ENSMUSG00000108213	ENSMUSG00000026374	ENSMUSG00000047911	ENSMUSG00000086837	ENSMUSG00000099481
ENSMUSG00000032902		ENSMUSG00000003032	ENSMUSG00000020393	ENSMUSG00000042408	ENSMUSG00000029500		ENSMUSG00000040963	ENSMUSG00000002608	ENSMUSG00000103998	ENSMUSG00000028680	ENSMUSG00000014177	ENSMUSG00000034118
ENSMUSG00000064267		ENSMUSG00000003038	ENSMUSG00000052310	ENSMUSG00000083714	ENSMUSG00000041161		ENSMUSG00000049625	ENSMUSG00000010592	ENSMUSG00000053012	ENSMUSG00000021411	ENSMUSG00000041406	ENSMUSG00000032353
ENSMUSG00000099481		ENSMUSG00000050468	ENSMUSG00000025020	ENSMUSG00000038150	ENSMUSG00000005320		ENSMUSG00000049624	ENSMUSG00000062352	ENSMUSG00000043866	ENSMUSG00000086396	ENSMUSG00000041548	ENSMUSG00000087461
ENSMUSG00000043556		ENSMUSG00000091594	ENSMUSG00000075700	ENSMUSG00000038155	ENSMUSG00000000131		ENSMUSG00000022330	ENSMUSG00000044033	ENSMUSG00000058799	ENSMUSG00000057841	ENSMUSG00000034248	ENSMUSG00000075470
ENSMUSG00000049625		ENSMUSG00000087651	ENSMUSG00000054932	ENSMUSG00000015222	ENSMUSG00000000134		ENSMUSG00000024841	ENSMUSG00000053390	ENSMUSG00000021257	ENSMUSG00000001827	ENSMUSG00000035242	ENSMUSG00000025508
ENSMUSG00000022992		ENSMUSG00000057948	ENSMUSG00000056758	ENSMUSG00000067768	ENSMUSG00000028672		ENSMUSG00000067925	ENSMUSG00000003233	ENSMUSG00000014633	ENSMUSG00000070476	ENSMUSG00000046010	ENSMUSG00000032688
ENSMUSG00000024841		ENSMUSG00000000561	ENSMUSG00000005982	ENSMUSG00000025151	ENSMUSG00000035649		ENSMUSG00000067215	ENSMUSG00000030180	ENSMUSG00000036632	ENSMUSG00000048349	ENSMUSG00000046798	ENSMUSG00000001576
ENSMUSG00000022441		ENSMUSG00000000568	ENSMUSG00000068917	ENSMUSG00000041548	ENSMUSG00000035640		ENSMUSG00000025477	ENSMUSG00000028291	ENSMUSG00000002845	ENSMUSG00000032479	ENSMUSG00000063626	ENSMUSG00000017210
ENSMUSG00000038740		ENSMUSG00000061374	ENSMUSG00000064061	ENSMUSG00000028698	ENSMUSG00000040697		ENSMUSG00000029290	ENSMUSG00000054408	ENSMUSG00000002846	ENSMUSG00000038002	ENSMUSG00000017778	ENSMUSG00000003226
ENSMUSG00000027739		ENSMUSG00000061371	ENSMUSG00000059796	ENSMUSG00000017778	ENSMUSG00000040693		ENSMUSG00000020721	ENSMUSG00000089696	ENSMUSG00000003135	ENSMUSG00000062006	ENSMUSG00000021645	ENSMUSG00000057069
ENSMUSG00000050310		ENSMUSG00000000001	ENSMUSG00000041417	ENSMUSG00000027611	ENSMUSG00000056076		ENSMUSG00000020723	ENSMUSG00000035439	ENSMUSG00000052656	ENSMUSG00000043410	ENSMUSG00000022012	ENSMUSG00000023965
ENSMUSG00000040111		ENSMUSG00000027195	ENSMUSG00000024422	ENSMUSG00000081885	ENSMUSG00000102224		ENSMUSG00000053754	ENSMUSG00000022244	ENSMUSG00000052033	ENSMUSG00000043415	ENSMUSG00000027611	ENSMUSG00000107023
ENSMUSG00000007458		ENSMUSG00000068566	ENSMUSG00000032374	ENSMUSG00000038776	ENSMUSG00000021615		ENSMUSG00000027739	ENSMUSG00000021124	ENSMUSG00000058056	ENSMUSG00000028945	ENSMUSG00000031901	ENSMUSG00000067995
ENSMUSG00000098090		ENSMUSG00000020402	ENSMUSG00000025487	ENSMUSG00000033904	ENSMUSG00000019796		ENSMUSG00000054808	ENSMUSG00000046556	ENSMUSG00000022533	ENSMUSG00000020827	ENSMUSG00000053886	ENSMUSG00000019853
ENSMUSG00000056310		ENSMUSG00000005354	ENSMUSG00000022139	ENSMUSG00000031901	ENSMUSG00000099481		ENSMUSG00000040174	ENSMUSG00000037363	ENSMUSG00000022538	ENSMUSG00000020829	ENSMUSG00000023067	ENSMUSG00000032803
ENSMUSG00000040174		ENSMUSG00000015377	ENSMUSG00000032083	ENSMUSG00000035597	ENSMUSG00000034118		ENSMUSG00000002968	ENSMUSG00000037364	ENSMUSG00000047352	ENSMUSG00000030435	ENSMUSG00000002812	ENSMUSG00000078452
ENSMUSG00000006262		ENSMUSG00000019803	ENSMUSG00000022286	ENSMUSG00000023067	ENSMUSG00000032353		ENSMUSG00000024309	ENSMUSG00000098015	ENSMUSG00000004263	ENSMUSG00000028907	ENSMUSG00000044337	ENSMUSG00000032096
ENSMUSG00000024309		ENSMUSG00000046721	ENSMUSG00000033684	ENSMUSG00000069744	ENSMUSG00000032359		ENSMUSG00000033847	ENSMUSG00000022026	ENSMUSG00000004264	ENSMUSG00000025509	ENSMUSG00000034993	ENSMUSG00000040158
ENSMUSG00000039903		ENSMUSG00000040957	ENSMUSG00000003037	ENSMUSG00000071074	ENSMUSG00000075470		ENSMUSG00000022255	ENSMUSG00000045730	ENSMUSG00000095680	ENSMUSG00000068048	ENSMUSG00000060376	ENSMUSG00000082163
ENSMUSG00000031555		ENSMUSG00000040139	ENSMUSG00000074424	ENSMUSG00000071072	ENSMUSG00000025507		ENSMUSG00000039706	ENSMUSG00000022034	ENSMUSG00000048924	ENSMUSG00000036779	ENSMUSG00000041238	ENSMUSG00000000282
ENSMUSG00000029822		ENSMUSG00000000782	ENSMUSG00000017707	ENSMUSG00000060376	ENSMUSG00000025500		ENSMUSG00000019848	ENSMUSG00000033031	ENSMUSG00000043987	ENSMUSG00000024766	ENSMUSG00000041649	ENSMUSG00000018796
ENSMUSG00000024969		ENSMUSG00000020325	ENSMUSG00000020183	ENSMUSG00000020817	ENSMUSG00000025508		ENSMUSG00000035621	ENSMUSG00000029149	ENSMUSG00000053390	ENSMUSG00000016487	ENSMUSG00000046330	ENSMUSG00000032114
ENSMUSG00000024966		ENSMUSG00000020326	ENSMUSG00000020180	ENSMUSG00000010110	ENSMUSG00000001576		ENSMUSG00000029822	ENSMUSG00000013593	ENSMUSG00000025377	ENSMUSG00000047446	ENSMUSG00000033799	ENSMUSG00000029427
ENSMUSG00000058934		ENSMUSG00000063171	ENSMUSG00000020185	ENSMUSG00000029175	ENSMUSG00000017210		ENSMUSG00000024969	ENSMUSG00000021375	ENSMUSG00000025370	ENSMUSG00000036112	ENSMUSG00000094483	ENSMUSG00000029428
ENSMUSG00000086483		ENSMUSG00000001472	ENSMUSG00000027206	ENSMUSG00000029171	ENSMUSG00000003226		ENSMUSG00000024968	ENSMUSG00000022898	ENSMUSG00000010095	ENSMUSG00000026435	ENSMUSG00000095909	ENSMUSG00000066621
ENSMUSG00000029314		ENSMUSG00000053574	ENSMUSG00000037851	ENSMUSG00000033799	ENSMUSG00000057069		ENSMUSG00000033161	ENSMUSG00000088695	ENSMUSG00000010097	ENSMUSG00000027384	ENSMUSG00000022437	ENSMUSG00000011256
ENSMUSG00000016528		ENSMUSG00000096779	ENSMUSG00000061787	ENSMUSG00000035495	ENSMUSG00000067995		ENSMUSG00000086480	ENSMUSG00000058976	ENSMUSG00000025950	ENSMUSG00000015597	ENSMUSG00000025396	ENSMUSG00000029267
ENSMUSG00000016526		ENSMUSG00000022014	ENSMUSG00000061393	ENSMUSG00000032446	ENSMUSG00000019853		ENSMUSG00000051768	ENSMUSG00000002109	ENSMUSG00000024387	ENSMUSG00000012483	ENSMUSG00000004937	ENSMUSG00000033728
ENSMUSG00000052302		ENSMUSG00000022010	ENSMUSG00000052837	ENSMUSG00000083179	ENSMUSG00000032803		ENSMUSG00000029314	ENSMUSG00000103071	ENSMUSG00000021840	ENSMUSG00000029452	ENSMUSG00000024515	ENSMUSG00000103039
ENSMUSG00000010755		ENSMUSG00000041301	ENSMUSG00000098832	ENSMUSG00000019528	ENSMUSG00000004038		ENSMUSG00000028639	ENSMUSG00000021270	ENSMUSG00000009075	ENSMUSG00000069844	ENSMUSG00000032348	ENSMUSG00000063506
ENSMUSG00000044867		ENSMUSG00000051159	ENSMUSG00000016918	ENSMUSG00000095909	ENSMUSG00000040158		ENSMUSG00000034575	ENSMUSG00000026421	ENSMUSG00000041040	ENSMUSG00000027170	ENSMUSG00000028182	ENSMUSG00000071226
ENSMUSG00000048280		ENSMUSG00000050612	ENSMUSG00000027070	ENSMUSG00000052087	ENSMUSG00000082163		ENSMUSG00000016528	ENSMUSG00000102917	ENSMUSG00000022390	ENSMUSG00000030177	ENSMUSG00000019872	ENSMUSG00000021895
ENSMUSG00000018362		ENSMUSG00000084128	ENSMUSG00000033257	ENSMUSG00000024498	ENSMUSG00000046410		ENSMUSG00000016526	ENSMUSG00000039236	ENSMUSG00000020829	ENSMUSG00000027710	ENSMUSG00000011257	ENSMUSG00000058809
ENSMUSG00000001018		ENSMUSG00000045519	ENSMUSG00000033256	ENSMUSG00000026393	ENSMUSG00000000282		ENSMUSG00000028830	ENSMUSG00000047238	ENSMUSG00000020821	ENSMUSG00000016933	ENSMUSG00000001025	ENSMUSG00000029385
ENSMUSG00000078794		ENSMUSG00000020092	ENSMUSG00000033253	ENSMUSG00000054452	ENSMUSG00000018796		ENSMUSG00000052302	ENSMUSG00000017009	ENSMUSG00000078348	ENSMUSG00000096284	ENSMUSG00000047193	ENSMUSG00000011427
ENSMUSG00000005621		ENSMUSG00000028494	ENSMUSG00000026028	ENSMUSG00000022437	ENSMUSG00000032114		ENSMUSG00000041423	ENSMUSG00000095936	ENSMUSG00000029559	ENSMUSG00000070544	ENSMUSG00000046822	ENSMUSG00000003814
ENSMUSG00000072492		ENSMUSG00000003269	ENSMUSG00000026021	ENSMUSG00000037217	ENSMUSG00000029427		ENSMUSG00000025920	ENSMUSG00000022749	ENSMUSG00000107227	ENSMUSG00000031397	ENSMUSG00000048970	ENSMUSG00000022952
ENSMUSG00000025037		ENSMUSG00000001687	ENSMUSG00000051396	ENSMUSG00000023908	ENSMUSG00000029428		ENSMUSG00000026692	ENSMUSG00000041245	ENSMUSG00000032076	ENSMUSG00000079144	ENSMUSG00000024983	ENSMUSG00000052707
ENSMUSG00000035356		ENSMUSG00000043913	ENSMUSG00000028438	ENSMUSG00000021950	ENSMUSG00000066621		ENSMUSG00000044867	ENSMUSG00000020393	ENSMUSG00000020974	ENSMUSG00000078435	ENSMUSG00000020890	ENSMUSG00000054708
ENSMUSG00000041147		ENSMUSG00000030427	ENSMUSG00000051390	ENSMUSG00000003346	ENSMUSG00000004099		ENSMUSG00000098112	ENSMUSG00000030760	ENSMUSG00000034457	ENSMUSG00000049588	ENSMUSG00000073542	ENSMUSG00000024847
ENSMUSG00000008333		ENSMUSG00000075232	ENSMUSG00000051391	ENSMUSG00000025396	ENSMUSG00000029267		ENSMUSG00000048280	ENSMUSG00000062624	ENSMUSG00000028618	ENSMUSG00000049323	ENSMUSG00000022031	ENSMUSG00000069805
ENSMUSG00000021936		ENSMUSG00000063406	ENSMUSG00000027770	ENSMUSG00000060860	ENSMUSG00000022545		ENSMUSG00000078794	ENSMUSG00000026098	ENSMUSG00000028619	ENSMUSG00000039194	ENSMUSG00000028793	ENSMUSG00000071796
ENSMUSG00000030271		ENSMUSG00000041740	ENSMUSG00000027778	ENSMUSG00000079584	ENSMUSG00000033728		ENSMUSG00000034007	ENSMUSG00000026094	ENSMUSG00000106173	ENSMUSG00000039263	ENSMUSG00000058443	ENSMUSG00000042763
ENSMUSG00000096403		ENSMUSG00000033020	ENSMUSG00000073643	ENSMUSG00000032348	ENSMUSG00000069020		ENSMUSG00000025037	ENSMUSG00000017210	ENSMUSG00000039478	ENSMUSG00000022477	ENSMUSG00000018209	ENSMUSG00000029073
ENSMUSG00000095661		ENSMUSG00000000088	ENSMUSG00000015474	ENSMUSG00000105434	ENSMUSG00000026463		ENSMUSG00000041147		ENSMUSG00000076432	ENSMUSG00000022476	ENSMUSG00000032575	ENSMUSG00000043681
ENSMUSG00000025060		ENSMUSG00000038055	ENSMUSG00000001687	ENSMUSG00000019873	ENSMUSG00000103039		ENSMUSG00000030271		ENSMUSG00000031862	ENSMUSG00000078185	ENSMUSG00000016319	ENSMUSG00000043683
ENSMUSG00000038028		ENSMUSG00000078546	ENSMUSG00000036840	ENSMUSG00000019872	ENSMUSG00000078619		ENSMUSG00000096403		ENSMUSG00000031864	ENSMUSG00000020163	ENSMUSG00000040021	ENSMUSG00000027820
ENSMUSG00000027357		ENSMUSG00000096576	ENSMUSG00000000792	ENSMUSG00000043542	ENSMUSG00000063506		ENSMUSG00000025066		ENSMUSG00000038930	ENSMUSG00000027227	ENSMUSG00000040022	ENSMUSG00000032010
ENSMUSG00000027353		ENSMUSG00000042436	ENSMUSG00000006585	ENSMUSG00000023403	ENSMUSG00000071226		ENSMUSG00000038028		ENSMUSG00000038932	ENSMUSG00000015656	ENSMUSG00000035274	ENSMUSG00000070002
ENSMUSG00000085770		ENSMUSG00000048373	ENSMUSG00000031605	ENSMUSG00000001025	ENSMUSG00000021895		ENSMUSG00000048915		ENSMUSG00000072889	ENSMUSG00000055850	ENSMUSG00000052912	ENSMUSG00000031879
ENSMUSG00000020674		ENSMUSG00000078300	ENSMUSG00000020340	ENSMUSG00000046822	ENSMUSG00000058809		ENSMUSG00000027356		ENSMUSG00000038388	ENSMUSG00000091971	ENSMUSG00000031169	ENSMUSG00000031872
ENSMUSG00000030105		ENSMUSG00000068798	ENSMUSG00000046330	ENSMUSG00000061607	ENSMUSG00000029385		ENSMUSG00000058756		ENSMUSG00000066724	ENSMUSG00000079480	ENSMUSG00000003518	ENSMUSG00000031875
ENSMUSG00000068173		ENSMUSG00000031953	ENSMUSG00000032649	ENSMUSG00000070780	ENSMUSG00000011427		ENSMUSG00000020674		ENSMUSG00000007739	ENSMUSG00000029762	ENSMUSG00000001348	ENSMUSG00000018583
ENSMUSG00000078691		ENSMUSG00000016256	ENSMUSG00000032641	ENSMUSG00000020898	ENSMUSG00000022952		ENSMUSG00000030105		ENSMUSG00000043811	ENSMUSG00000029763	ENSMUSG00000048799	ENSMUSG00000019188
ENSMUSG00000031839		ENSMUSG00000016252	ENSMUSG00000069520	ENSMUSG00000020890	ENSMUSG00000052707		ENSMUSG00000001755		ENSMUSG00000096802	ENSMUSG00000072572	ENSMUSG00000004565	ENSMUSG00000019189
ENSMUSG00000079523		ENSMUSG00000006715	ENSMUSG00000017176	ENSMUSG00000022039	ENSMUSG00000024847		ENSMUSG00000079523		ENSMUSG00000004455	ENSMUSG00000042063	ENSMUSG00000020593	ENSMUSG00000087611
ENSMUSG00000070695		ENSMUSG00000006717	ENSMUSG00000026203	ENSMUSG00000018209	ENSMUSG00000042763		ENSMUSG00000025144		ENSMUSG00000018501	ENSMUSG00000001517	ENSMUSG00000028716	ENSMUSG00000008958
ENSMUSG00000047842		ENSMUSG00000063506	ENSMUSG00000097229	ENSMUSG00000032575	ENSMUSG00000029073		ENSMUSG00000048899		ENSMUSG00000081766	ENSMUSG00000031629	ENSMUSG00000074093	ENSMUSG00000038393
ENSMUSG00000035392		ENSMUSG00000028902	ENSMUSG00000097222	ENSMUSG00000085894	ENSMUSG00000045237		ENSMUSG00000035392		ENSMUSG00000040479	ENSMUSG00000041362	ENSMUSG00000091144	ENSMUSG00000026269
ENSMUSG00000014301		ENSMUSG00000099950	ENSMUSG00000026411	ENSMUSG00000020300	ENSMUSG00000043681		ENSMUSG00000036565		ENSMUSG00000037570	ENSMUSG00000030281	ENSMUSG00000032060	ENSMUSG00000041215
ENSMUSG00000104102		ENSMUSG00000022752	ENSMUSG00000021131	ENSMUSG00000016319	ENSMUSG00000043683		ENSMUSG00000104102		ENSMUSG00000069769	ENSMUSG00000030283	ENSMUSG00000002384	ENSMUSG00000006490
ENSMUSG00000007564		ENSMUSG00000032232	ENSMUSG00000021133	ENSMUSG00000045251	ENSMUSG00000056131		ENSMUSG00000007564		ENSMUSG00000079139	ENSMUSG00000030282	ENSMUSG00000022892	ENSMUSG00000041219
ENSMUSG00000079105		ENSMUSG00000033184	ENSMUSG00000020260	ENSMUSG00000039110	ENSMUSG00000027820		ENSMUSG00000003662		ENSMUSG00000027351	ENSMUSG00000071866	ENSMUSG00000057036	ENSMUSG00000006494
ENSMUSG00000004032		ENSMUSG00000033186	ENSMUSG00000018042	ENSMUSG00000095661	ENSMUSG00000024935		ENSMUSG00000022521		ENSMUSG00000027357	ENSMUSG00000039759	ENSMUSG00000055302	ENSMUSG00000092260
ENSMUSG00000085632		ENSMUSG00000015869	ENSMUSG00000006345	ENSMUSG00000040021	ENSMUSG00000032010		ENSMUSG00000021196		ENSMUSG00000033106	ENSMUSG00000071862	ENSMUSG00000025486	ENSMUSG00000002032
ENSMUSG00000001517		ENSMUSG00000027679	ENSMUSG00000032869	ENSMUSG00000040022	ENSMUSG00000070002		ENSMUSG00000104781		ENSMUSG00000026755	ENSMUSG00000079641	ENSMUSG00000025737	ENSMUSG00000030643
ENSMUSG00000026615		ENSMUSG00000021537	ENSMUSG00000071532	ENSMUSG00000025979	ENSMUSG00000031878		ENSMUSG00000038485		ENSMUSG00000026754	ENSMUSG00000070737	ENSMUSG00000030870	ENSMUSG00000021918
ENSMUSG00000100111		ENSMUSG00000107470	ENSMUSG00000035842	ENSMUSG00000022205	ENSMUSG00000031879		ENSMUSG00000078812		ENSMUSG00000071497	ENSMUSG00000038084	ENSMUSG00000013275	ENSMUSG00000097335
ENSMUSG00000055567		ENSMUSG00000020661	ENSMUSG00000039176	ENSMUSG00000052911	ENSMUSG00000031872		ENSMUSG00000036620		ENSMUSG00000104460	ENSMUSG00000036282	ENSMUSG00000051159	ENSMUSG00000097333
ENSMUSG00000078812		ENSMUSG00000033967	ENSMUSG00000037563	ENSMUSG00000031169	ENSMUSG00000031875		ENSMUSG00000031813		ENSMUSG00000032261	ENSMUSG00000005150	ENSMUSG00000019055	ENSMUSG00000074797
ENSMUSG00000036620		ENSMUSG00000048170	ENSMUSG00000021079	ENSMUSG00000031168	ENSMUSG00000018583		ENSMUSG00000033416		ENSMUSG00000067430	ENSMUSG00000081137	ENSMUSG00000042102	ENSMUSG00000025218
ENSMUSG00000041341		ENSMUSG00000028416	ENSMUSG00000026603	ENSMUSG00000003518	ENSMUSG00000087611		ENSMUSG00000034083		ENSMUSG00000015575	ENSMUSG00000026946	ENSMUSG00000024535	ENSMUSG00000034449
ENSMUSG00000034087		ENSMUSG00000070730	ENSMUSG00000026181	ENSMUSG00000103373	ENSMUSG00000008958		ENSMUSG00000029736		ENSMUSG00000051351	ENSMUSG00000024091	ENSMUSG00000050945	ENSMUSG00000074024
ENSMUSG00000031103		ENSMUSG00000031490	ENSMUSG00000051455	ENSMUSG00000071533	ENSMUSG00000038393		ENSMUSG00000029730		ENSMUSG00000031434	ENSMUSG00000034111	ENSMUSG00000057440	ENSMUSG00000079469
ENSMUSG00000062661		ENSMUSG00000055720	ENSMUSG00000079502	ENSMUSG00000026694	ENSMUSG00000026269		ENSMUSG00000082319		ENSMUSG00000057534	ENSMUSG00000020248		ENSMUSG00000073794
ENSMUSG00000029735		ENSMUSG00000055723	ENSMUSG00000057858	ENSMUSG00000092558	ENSMUSG00000026260		ENSMUSG00000024277		ENSMUSG00000041841	ENSMUSG00000058755		ENSMUSG00000018239
ENSMUSG00000063787		ENSMUSG00000039952	ENSMUSG00000090254	ENSMUSG00000028517	ENSMUSG00000041215		ENSMUSG00000022194		ENSMUSG00000001305	ENSMUSG00000002058		ENSMUSG00000037152
ENSMUSG00000082319		ENSMUSG00000040482	ENSMUSG00000090258	ENSMUSG00000020593	ENSMUSG00000006490		ENSMUSG00000058099		ENSMUSG00000029432	ENSMUSG00000027935		ENSMUSG00000028967
ENSMUSG00000027016		ENSMUSG00000026959	ENSMUSG00000025038	ENSMUSG00000086316	ENSMUSG00000041219		ENSMUSG00000094992		ENSMUSG00000029430	ENSMUSG00000006362		ENSMUSG00000056367
ENSMUSG00000022191		ENSMUSG00000040812	ENSMUSG00000023004	ENSMUSG00000035455	ENSMUSG00000092260		ENSMUSG00000003037		ENSMUSG00000041957	ENSMUSG00000025423		ENSMUSG00000026208
ENSMUSG00000022195		ENSMUSG00000040813	ENSMUSG00000028256	ENSMUSG00000022526	ENSMUSG00000037007		ENSMUSG00000003032		ENSMUSG00000020766	ENSMUSG00000036632		ENSMUSG00000021589
ENSMUSG00000038267		ENSMUSG00000034327	ENSMUSG00000028780	ENSMUSG00000091144	ENSMUSG00000036492		ENSMUSG00000090211		ENSMUSG00000078813	ENSMUSG00000067038		ENSMUSG00000046262
ENSMUSG00000058099		ENSMUSG00000086425	ENSMUSG00000029127	ENSMUSG00000032060	ENSMUSG00000002032		ENSMUSG00000041255		ENSMUSG00000046096	ENSMUSG00000023067		ENSMUSG00000045409
ENSMUSG00000090211		ENSMUSG00000063480	ENSMUSG00000052539	ENSMUSG00000002384	ENSMUSG00000030643		ENSMUSG00000035842		ENSMUSG00000037287	ENSMUSG00000020080		ENSMUSG00000096756
ENSMUSG00000009575		ENSMUSG00000028811	ENSMUSG00000052533	ENSMUSG00000025290	ENSMUSG00000096687		ENSMUSG00000031344		ENSMUSG00000093847	ENSMUSG00000012405		ENSMUSG00000067288
ENSMUSG00000056293		ENSMUSG00000105153	ENSMUSG00000049764	ENSMUSG00000078924	ENSMUSG00000021918		ENSMUSG00000026005		ENSMUSG00000006058	ENSMUSG00000028041		ENSMUSG00000021234
ENSMUSG00000035842		ENSMUSG00000105270	ENSMUSG00000044224	ENSMUSG00000024659	ENSMUSG00000097335		ENSMUSG00000051396		ENSMUSG00000037772	ENSMUSG00000030744		ENSMUSG00000104814
ENSMUSG00000031344		ENSMUSG00000074513	ENSMUSG00000052397	ENSMUSG00000023927	ENSMUSG00000097333		ENSMUSG00000056201		ENSMUSG00000041671	ENSMUSG00000001910		ENSMUSG00000020189
ENSMUSG00000048997		ENSMUSG00000021124	ENSMUSG00000021504	ENSMUSG00000042523	ENSMUSG00000025218		ENSMUSG00000028656		ENSMUSG00000020211	ENSMUSG00000038366		ENSMUSG00000020184
ENSMUSG00000026005		ENSMUSG00000049744	ENSMUSG00000021509	ENSMUSG00000049680	ENSMUSG00000034449		ENSMUSG00000021754		ENSMUSG00000050373	ENSMUSG00000038368		ENSMUSG00000020185
ENSMUSG00000031698		ENSMUSG00000024036	ENSMUSG00000047881	ENSMUSG00000020184	ENSMUSG00000074024		ENSMUSG00000025231		ENSMUSG00000022300	ENSMUSG00000042699		ENSMUSG00000020181
ENSMUSG00000031697		ENSMUSG00000105851	ENSMUSG00000003949	ENSMUSG00000031016	ENSMUSG00000079469		ENSMUSG00000087329		ENSMUSG00000022307	ENSMUSG00000042694		ENSMUSG00000020183
ENSMUSG00000031696		ENSMUSG00000069089	ENSMUSG00000011256	ENSMUSG00000064341	ENSMUSG00000005299		ENSMUSG00000031776		ENSMUSG00000051695	ENSMUSG00000039849		ENSMUSG00000027327
ENSMUSG00000031691		ENSMUSG00000100394	ENSMUSG00000056220	ENSMUSG00000027981	ENSMUSG00000085967		ENSMUSG00000048546		ENSMUSG00000051022	ENSMUSG00000059291		ENSMUSG00000027326
ENSMUSG00000068922		ENSMUSG00000022528	ENSMUSG00000031016	ENSMUSG00000025732	ENSMUSG00000073794		ENSMUSG00000022471		ENSMUSG00000011257	ENSMUSG00000075502		ENSMUSG00000054079
ENSMUSG00000028656		ENSMUSG00000021877	ENSMUSG00000031015	ENSMUSG00000030876	ENSMUSG00000064224		ENSMUSG00000040010		ENSMUSG00000086965	ENSMUSG00000044030		ENSMUSG00000026748
ENSMUSG00000039578		ENSMUSG00000016319	ENSMUSG00000028841	ENSMUSG00000028076	ENSMUSG00000028967		ENSMUSG00000104988		ENSMUSG00000026134	ENSMUSG00000071748		ENSMUSG00000026749
ENSMUSG00000036782		ENSMUSG00000022382	ENSMUSG00000029016	ENSMUSG00000013275	ENSMUSG00000056367		ENSMUSG00000047642		ENSMUSG00000037190	ENSMUSG00000030509		ENSMUSG00000001482
ENSMUSG00000074282		ENSMUSG00000022387	ENSMUSG00000029014	ENSMUSG00000018909	ENSMUSG00000026208		ENSMUSG00000011382		ENSMUSG00000062611	ENSMUSG00000047789		ENSMUSG00000025059
ENSMUSG00000023008		ENSMUSG00000099440	ENSMUSG00000000628	ENSMUSG00000103071	ENSMUSG00000021589		ENSMUSG00000045078		ENSMUSG00000010660	ENSMUSG00000069094		ENSMUSG00000027330
ENSMUSG00000046108		ENSMUSG00000029014	ENSMUSG00000041801	ENSMUSG00000024535	ENSMUSG00000045409		ENSMUSG00000003534		ENSMUSG00000015053	ENSMUSG00000039307		ENSMUSG00000040441
ENSMUSG00000004100		ENSMUSG00000029017	ENSMUSG00000033319	ENSMUSG00000035235	ENSMUSG00000096756		ENSMUSG00000025616		ENSMUSG00000097141	ENSMUSG00000022964		ENSMUSG00000038600
ENSMUSG00000022471		ENSMUSG00000070837	ENSMUSG00000000085	ENSMUSG00000024533	ENSMUSG00000067288		ENSMUSG00000022864		ENSMUSG00000020782	ENSMUSG00000032215		ENSMUSG00000038605
ENSMUSG00000022477		ENSMUSG00000038756	ENSMUSG00000005907	ENSMUSG00000040385	ENSMUSG00000021234		ENSMUSG00000009894		ENSMUSG00000051965	ENSMUSG00000032218		ENSMUSG00000029587
ENSMUSG00000033216		ENSMUSG00000105134	ENSMUSG00000042572	ENSMUSG00000010277	ENSMUSG00000090115		ENSMUSG00000018541		ENSMUSG00000056608	ENSMUSG00000035293		ENSMUSG00000085492
ENSMUSG00000029022		ENSMUSG00000042807	ENSMUSG00000102950	ENSMUSG00000050945	ENSMUSG00000104814		ENSMUSG00000022131		ENSMUSG00000034354	ENSMUSG00000024206		ENSMUSG00000073792
ENSMUSG00000069237		ENSMUSG00000087590	ENSMUSG00000038301	ENSMUSG00000057440	ENSMUSG00000020184		ENSMUSG00000085911		ENSMUSG00000017548	ENSMUSG00000029521		ENSMUSG00000039263
ENSMUSG00000028088		ENSMUSG00000026361	ENSMUSG00000038302	ENSMUSG00000015341	ENSMUSG00000020185		ENSMUSG00000041702		ENSMUSG00000029777	ENSMUSG00000015759		ENSMUSG00000047139
ENSMUSG00000027618		ENSMUSG00000036478	ENSMUSG00000035078		ENSMUSG00000020181		ENSMUSG00000037531		ENSMUSG00000087597	ENSMUSG00000019699		ENSMUSG00000046844
ENSMUSG00000003534		ENSMUSG00000103622	ENSMUSG00000078908		ENSMUSG00000020183		ENSMUSG00000032018		ENSMUSG00000009013	ENSMUSG00000017837		ENSMUSG00000030970
ENSMUSG00000022860		ENSMUSG00000037434	ENSMUSG00000047888		ENSMUSG00000027327		ENSMUSG00000032010		ENSMUSG00000048581	ENSMUSG00000050435		ENSMUSG00000020346
ENSMUSG00000022864		ENSMUSG00000049969	ENSMUSG00000086040		ENSMUSG00000027326		ENSMUSG00000001105		ENSMUSG00000094497	ENSMUSG00000028234		ENSMUSG00000025838
ENSMUSG00000020423		ENSMUSG00000028243	ENSMUSG00000078713		ENSMUSG00000054079		ENSMUSG00000019944		ENSMUSG00000074748	ENSMUSG00000053208		ENSMUSG00000022205
ENSMUSG00000046756		ENSMUSG00000009630	ENSMUSG00000090210		ENSMUSG00000026748		ENSMUSG00000019947		ENSMUSG00000024798	ENSMUSG00000005413		ENSMUSG00000004221
ENSMUSG00000018548		ENSMUSG00000045662	ENSMUSG00000024277		ENSMUSG00000001482		ENSMUSG00000036188		ENSMUSG00000024425	ENSMUSG00000040413		ENSMUSG00000023066
ENSMUSG00000018541		ENSMUSG00000050697	ENSMUSG00000027890		ENSMUSG00000027330		ENSMUSG00000025135		ENSMUSG00000033739	ENSMUSG00000049038		ENSMUSG00000023067
ENSMUSG00000022130		ENSMUSG00000043998	ENSMUSG00000006463		ENSMUSG00000031723		ENSMUSG00000028541		ENSMUSG00000027463	ENSMUSG00000037664		ENSMUSG00000059742
ENSMUSG00000022131		ENSMUSG00000045594	ENSMUSG00000039321		ENSMUSG00000031729		ENSMUSG00000035764		ENSMUSG00000027469	ENSMUSG00000039414		ENSMUSG00000048874
ENSMUSG00000001844		ENSMUSG00000020015	ENSMUSG00000032231		ENSMUSG00000040441		ENSMUSG00000003161		ENSMUSG00000032534	ENSMUSG00000059409		ENSMUSG00000032607
ENSMUSG00000001847		ENSMUSG00000062270	ENSMUSG00000034690		ENSMUSG00000038600		ENSMUSG00000023571		ENSMUSG00000050550	ENSMUSG00000022892		ENSMUSG00000026585
ENSMUSG00000044068		ENSMUSG00000028688	ENSMUSG00000038146		ENSMUSG00000038605		ENSMUSG00000019732		ENSMUSG00000020114	ENSMUSG00000034908		ENSMUSG00000026589
ENSMUSG00000044065		ENSMUSG00000087371	ENSMUSG00000018076		ENSMUSG00000029580		ENSMUSG00000001473		ENSMUSG00000053317	ENSMUSG00000030956		ENSMUSG00000059422
ENSMUSG00000049539		ENSMUSG00000047368	ENSMUSG00000021998		ENSMUSG00000029587		ENSMUSG00000025793		ENSMUSG00000078932	ENSMUSG00000092417		ENSMUSG00000051652
ENSMUSG00000037536		ENSMUSG00000054321	ENSMUSG00000021996		ENSMUSG00000085492		ENSMUSG00000025790		ENSMUSG00000049551	ENSMUSG00000062825		ENSMUSG00000027082
ENSMUSG00000024500		ENSMUSG00000020528	ENSMUSG00000021993		ENSMUSG00000073792		ENSMUSG00000030120		ENSMUSG00000028879	ENSMUSG00000062822		ENSMUSG00000027087
ENSMUSG00000033940		ENSMUSG00000055053	ENSMUSG00000022945		ENSMUSG00000039263		ENSMUSG00000028957		ENSMUSG00000028873	ENSMUSG00000020850		ENSMUSG00000027550
ENSMUSG00000038910		ENSMUSG00000002477	ENSMUSG00000022948		ENSMUSG00000047139		ENSMUSG00000028955		ENSMUSG00000028876	ENSMUSG00000024528		ENSMUSG00000027551
ENSMUSG00000036188		ENSMUSG00000030342	ENSMUSG00000022360		ENSMUSG00000041477		ENSMUSG00000027420		ENSMUSG00000030842	ENSMUSG00000024525		ENSMUSG00000032115
ENSMUSG00000026766		ENSMUSG00000030347	ENSMUSG00000027465		ENSMUSG00000030979		ENSMUSG00000005469		ENSMUSG00000030847	ENSMUSG00000024521		ENSMUSG00000061633
ENSMUSG00000026986		ENSMUSG00000026930	ENSMUSG00000027463		ENSMUSG00000020346		ENSMUSG00000005465		ENSMUSG00000011148	ENSMUSG00000018012		ENSMUSG00000055932
ENSMUSG00000025139		ENSMUSG00000086503	ENSMUSG00000037972		ENSMUSG00000025838		ENSMUSG00000107522		ENSMUSG00000048200	ENSMUSG00000062981		ENSMUSG00000094936
ENSMUSG00000025130		ENSMUSG00000103672	ENSMUSG00000023908		ENSMUSG00000053510		ENSMUSG00000037475		ENSMUSG00000024829	ENSMUSG00000052752		ENSMUSG00000097148
ENSMUSG00000028542		ENSMUSG00000055874	ENSMUSG00000029547		ENSMUSG00000024875		ENSMUSG00000061479		ENSMUSG00000106714	ENSMUSG00000020611		ENSMUSG00000029836
ENSMUSG00000035762		ENSMUSG00000027519	ENSMUSG00000021716		ENSMUSG00000004221		ENSMUSG00000048874		ENSMUSG00000033307	ENSMUSG00000052459		ENSMUSG00000022074
ENSMUSG00000019732		ENSMUSG00000027510	ENSMUSG00000099936		ENSMUSG00000023066		ENSMUSG00000033579		ENSMUSG00000058624	ENSMUSG00000009073		ENSMUSG00000021033
ENSMUSG00000001472		ENSMUSG00000061778	ENSMUSG00000004100		ENSMUSG00000023067		ENSMUSG00000074311		ENSMUSG00000034544	ENSMUSG00000055239		ENSMUSG00000024043
ENSMUSG00000001473		ENSMUSG00000022330	ENSMUSG00000008489		ENSMUSG00000059742		ENSMUSG00000014859		ENSMUSG00000024177	ENSMUSG00000061650		ENSMUSG00000041607
ENSMUSG00000025791		ENSMUSG00000022338	ENSMUSG00000022812		ENSMUSG00000032607		ENSMUSG00000039269		ENSMUSG00000058446	ENSMUSG00000007411		ENSMUSG00000024122
ENSMUSG00000067722		ENSMUSG00000042520	ENSMUSG00000018501		ENSMUSG00000026585		ENSMUSG00000021811		ENSMUSG00000034757	ENSMUSG00000040963		ENSMUSG00000024120
ENSMUSG00000026442		ENSMUSG00000057691	ENSMUSG00000061111		ENSMUSG00000059422		ENSMUSG00000017386		ENSMUSG00000095909	ENSMUSG00000108461		ENSMUSG00000024127
ENSMUSG00000030120		ENSMUSG00000087938	ENSMUSG00000020020		ENSMUSG00000051652		ENSMUSG00000094836		ENSMUSG00000030271	ENSMUSG00000062646		ENSMUSG00000028530
ENSMUSG00000028957		ENSMUSG00000004952	ENSMUSG00000050335		ENSMUSG00000027087		ENSMUSG00000025076		ENSMUSG00000031758	ENSMUSG00000031278		ENSMUSG00000031681
ENSMUSG00000028955		ENSMUSG00000051592	ENSMUSG00000085698		ENSMUSG00000027550		ENSMUSG00000025077		ENSMUSG00000079557	ENSMUSG00000079557		ENSMUSG00000031683
ENSMUSG00000028958		ENSMUSG00000078511	ENSMUSG00000039865		ENSMUSG00000027551		ENSMUSG00000038037		ENSMUSG00000021621	ENSMUSG00000009248		ENSMUSG00000003528
ENSMUSG00000058173		ENSMUSG00000002981	ENSMUSG00000037885		ENSMUSG00000068758		ENSMUSG00000038039		ENSMUSG00000023170	ENSMUSG00000025575		ENSMUSG00000033863
ENSMUSG00000027420		ENSMUSG00000002983	ENSMUSG00000070371		ENSMUSG00000107634		ENSMUSG00000028772		ENSMUSG00000097333	ENSMUSG00000059939		ENSMUSG00000055093
ENSMUSG00000005469		ENSMUSG00000025817	ENSMUSG00000020869		ENSMUSG00000032115		ENSMUSG00000028771		ENSMUSG00000016510	ENSMUSG00000029004		ENSMUSG00000048720
ENSMUSG00000107522		ENSMUSG00000032459	ENSMUSG00000072845		ENSMUSG00000061633		ENSMUSG00000027699		ENSMUSG00000047248	ENSMUSG00000074794		ENSMUSG00000040269
ENSMUSG00000030695		ENSMUSG00000022130	ENSMUSG00000072849		ENSMUSG00000055932		ENSMUSG00000027692		ENSMUSG00000040213	ENSMUSG00000022021		ENSMUSG00000040268
ENSMUSG00000030697		ENSMUSG00000094777	ENSMUSG00000032232		ENSMUSG00000094936		ENSMUSG00000018293		ENSMUSG00000070426	ENSMUSG00000048485		ENSMUSG00000042644
ENSMUSG00000030691		ENSMUSG00000079317	ENSMUSG00000032235		ENSMUSG00000029836		ENSMUSG00000026527		ENSMUSG00000070424	ENSMUSG00000060227		ENSMUSG00000028848
ENSMUSG00000048875		ENSMUSG00000037072	ENSMUSG00000048058		ENSMUSG00000022074		ENSMUSG00000040840		ENSMUSG00000038848	ENSMUSG00000008976		ENSMUSG00000020023
ENSMUSG00000051000		ENSMUSG00000022914	ENSMUSG00000042447		ENSMUSG00000094649		ENSMUSG00000064194		ENSMUSG00000030189	ENSMUSG00000021098		ENSMUSG00000020021
ENSMUSG00000036435		ENSMUSG00000042729	ENSMUSG00000002428		ENSMUSG00000021033		ENSMUSG00000040785		ENSMUSG00000030188	ENSMUSG00000094436		ENSMUSG00000020027
ENSMUSG00000036432		ENSMUSG00000021759	ENSMUSG00000043716		ENSMUSG00000024043		ENSMUSG00000032097		ENSMUSG00000031639	ENSMUSG00000031729		ENSMUSG00000020024
ENSMUSG00000036430		ENSMUSG00000050567	ENSMUSG00000055093		ENSMUSG00000041607		ENSMUSG00000020954		ENSMUSG00000031637	ENSMUSG00000096144		ENSMUSG00000061436
ENSMUSG00000036438		ENSMUSG00000032358	ENSMUSG00000012609		ENSMUSG00000024122		ENSMUSG00000097145		ENSMUSG00000031631	ENSMUSG00000004980		ENSMUSG00000032411
ENSMUSG00000054932		ENSMUSG00000058773	ENSMUSG00000025630		ENSMUSG00000024120		ENSMUSG00000108659		ENSMUSG00000039001	ENSMUSG00000044795		ENSMUSG00000032415
ENSMUSG00000022540		ENSMUSG00000040483	ENSMUSG00000037907		ENSMUSG00000024127		ENSMUSG00000030243		ENSMUSG00000063646	ENSMUSG00000031749		ENSMUSG00000032417
ENSMUSG00000010663		ENSMUSG00000038872	ENSMUSG00000037904		ENSMUSG00000028530		ENSMUSG00000058239		ENSMUSG00000030554	ENSMUSG00000054648		ENSMUSG00000032419
ENSMUSG00000008450		ENSMUSG00000072572	ENSMUSG00000001435		ENSMUSG00000031683		ENSMUSG00000027109		ENSMUSG00000025142	ENSMUSG00000026466		ENSMUSG00000068856
ENSMUSG00000021814		ENSMUSG00000079424	ENSMUSG00000025060		ENSMUSG00000032883		ENSMUSG00000030244		ENSMUSG00000009092	ENSMUSG00000036918		ENSMUSG00000106173
ENSMUSG00000025077		ENSMUSG00000062825	ENSMUSG00000034330		ENSMUSG00000054362		ENSMUSG00000079357		ENSMUSG00000031207	ENSMUSG00000002221		ENSMUSG00000004018
ENSMUSG00000025075		ENSMUSG00000078903	ENSMUSG00000061461		ENSMUSG00000003528		ENSMUSG00000056268		ENSMUSG00000100553	ENSMUSG00000025723		ENSMUSG00000022672
ENSMUSG00000025078		ENSMUSG00000082352	ENSMUSG00000031537		ENSMUSG00000055093		ENSMUSG00000074804		ENSMUSG00000022415	ENSMUSG00000032583		ENSMUSG00000021066
ENSMUSG00000108213		ENSMUSG00000027496	ENSMUSG00000024334		ENSMUSG00000048720		ENSMUSG00000052751		ENSMUSG00000064339	ENSMUSG00000026404		ENSMUSG00000034813
ENSMUSG00000082352		ENSMUSG00000017764	ENSMUSG00000042129		ENSMUSG00000040269		ENSMUSG00000032292		ENSMUSG00000027160	ENSMUSG00000067430		ENSMUSG00000030228
ENSMUSG00000034981		ENSMUSG00000017760	ENSMUSG00000033590		ENSMUSG00000040268		ENSMUSG00000029385		ENSMUSG00000099681	ENSMUSG00000034868		ENSMUSG00000074698
ENSMUSG00000102166		ENSMUSG00000020224	ENSMUSG00000037681		ENSMUSG00000042644		ENSMUSG00000029657		ENSMUSG00000031987	ENSMUSG00000020152		ENSMUSG00000024533
ENSMUSG00000028771		ENSMUSG00000053453	ENSMUSG00000018995		ENSMUSG00000028848		ENSMUSG00000036923		ENSMUSG00000071014	ENSMUSG00000027259		ENSMUSG00000038014
ENSMUSG00000032652		ENSMUSG00000048040	ENSMUSG00000022048		ENSMUSG00000020023		ENSMUSG00000063935		ENSMUSG00000103877	ENSMUSG00000038658		ENSMUSG00000026979
ENSMUSG00000036572		ENSMUSG00000067702	ENSMUSG00000031068		ENSMUSG00000020024		ENSMUSG00000049013		ENSMUSG00000035199	ENSMUSG00000036499		ENSMUSG00000026970
ENSMUSG00000024786		ENSMUSG00000007379	ENSMUSG00000027665		ENSMUSG00000061436		ENSMUSG00000059422		ENSMUSG00000070828	ENSMUSG00000062901		ENSMUSG00000072934
ENSMUSG00000024782		ENSMUSG00000078495	ENSMUSG00000038388		ENSMUSG00000032415		ENSMUSG00000026171		ENSMUSG00000037204	ENSMUSG00000026399		ENSMUSG00000031570
ENSMUSG00000027346		ENSMUSG00000020882	ENSMUSG00000030930		ENSMUSG00000032417		ENSMUSG00000014503		ENSMUSG00000029863	ENSMUSG00000026393		ENSMUSG00000035473
ENSMUSG00000006398		ENSMUSG00000021178	ENSMUSG00000027379		ENSMUSG00000068856		ENSMUSG00000026174		ENSMUSG00000039218	ENSMUSG00000107429		ENSMUSG00000035478
ENSMUSG00000053297		ENSMUSG00000073775	ENSMUSG00000096433		ENSMUSG00000004018		ENSMUSG00000025409		ENSMUSG00000010796	ENSMUSG00000023153		ENSMUSG00000035203
ENSMUSG00000027699		ENSMUSG00000031609	ENSMUSG00000045378		ENSMUSG00000022672		ENSMUSG00000025402		ENSMUSG00000036879	ENSMUSG00000090035		ENSMUSG00000031016
ENSMUSG00000001627		ENSMUSG00000071532	ENSMUSG00000030592		ENSMUSG00000021066		ENSMUSG00000025400		ENSMUSG00000034656	ENSMUSG00000027722		ENSMUSG00000005057
ENSMUSG00000104572		ENSMUSG00000034892	ENSMUSG00000027999		ENSMUSG00000074698		ENSMUSG00000096910		ENSMUSG00000029287	ENSMUSG00000013997		ENSMUSG00000005054
ENSMUSG00000083407		ENSMUSG00000032397	ENSMUSG00000025264		ENSMUSG00000024533		ENSMUSG00000009418		ENSMUSG00000032553	ENSMUSG00000039533		ENSMUSG00000106820
ENSMUSG00000074607		ENSMUSG00000015312	ENSMUSG00000040521		ENSMUSG00000038014		ENSMUSG00000003824		ENSMUSG00000021474	ENSMUSG00000050931		ENSMUSG00000040675
ENSMUSG00000033722		ENSMUSG00000015316	ENSMUSG00000023088		ENSMUSG00000026979		ENSMUSG00000053641		ENSMUSG00000049751	ENSMUSG00000002384		ENSMUSG00000003423
ENSMUSG00000064194		ENSMUSG00000025437	ENSMUSG00000000275		ENSMUSG00000026972		ENSMUSG00000025364		ENSMUSG00000045284	ENSMUSG00000003032		ENSMUSG00000027712
ENSMUSG00000043872		ENSMUSG00000022427	ENSMUSG00000034610		ENSMUSG00000026970		ENSMUSG00000054005		ENSMUSG00000032060	ENSMUSG00000039703		ENSMUSG00000021713
ENSMUSG00000048668		ENSMUSG00000069678	ENSMUSG00000034617		ENSMUSG00000072934		ENSMUSG00000003316		ENSMUSG00000024521	ENSMUSG00000030101		ENSMUSG00000024776
ENSMUSG00000031010		ENSMUSG00000020483	ENSMUSG00000034614		ENSMUSG00000031574		ENSMUSG00000007670		ENSMUSG00000062691	ENSMUSG00000062054		ENSMUSG00000026883
ENSMUSG00000074212		ENSMUSG00000020485	ENSMUSG00000021910		ENSMUSG00000031570		ENSMUSG00000040978		ENSMUSG00000001098	ENSMUSG00000072704		ENSMUSG00000025429
ENSMUSG00000038997		ENSMUSG00000097797	ENSMUSG00000023046		ENSMUSG00000035473		ENSMUSG00000030084		ENSMUSG00000001095	ENSMUSG00000036501		ENSMUSG00000061322
ENSMUSG00000038936		ENSMUSG00000097796	ENSMUSG00000020635		ENSMUSG00000035478		ENSMUSG00000030086		ENSMUSG00000020708	ENSMUSG00000058046		ENSMUSG00000026737
ENSMUSG00000024660		ENSMUSG00000094441	ENSMUSG00000079225		ENSMUSG00000034105		ENSMUSG00000030083		ENSMUSG00000037325	ENSMUSG00000022601		ENSMUSG00000025283
ENSMUSG00000002658		ENSMUSG00000021991	ENSMUSG00000028354		ENSMUSG00000043183		ENSMUSG00000031683		ENSMUSG00000037326	ENSMUSG00000097736		ENSMUSG00000034785
ENSMUSG00000062866		ENSMUSG00000027134	ENSMUSG00000084866		ENSMUSG00000031016		ENSMUSG00000031684		ENSMUSG00000004070	ENSMUSG00000046020		ENSMUSG00000028278
ENSMUSG00000030243		ENSMUSG00000056673	ENSMUSG00000071074		ENSMUSG00000005057		ENSMUSG00000031351		ENSMUSG00000058669	ENSMUSG00000024608		ENSMUSG00000085711
ENSMUSG00000027109		ENSMUSG00000050732	ENSMUSG00000049396		ENSMUSG00000106820		ENSMUSG00000047881		ENSMUSG00000042268	ENSMUSG00000024601		ENSMUSG00000034303
ENSMUSG00000040405		ENSMUSG00000016756	ENSMUSG00000038520		ENSMUSG00000040675		ENSMUSG00000037022		ENSMUSG00000020716	ENSMUSG00000013160		ENSMUSG00000034300
ENSMUSG00000015966		ENSMUSG00000029390	ENSMUSG00000042099		ENSMUSG00000003423		ENSMUSG00000050830		ENSMUSG00000018239	ENSMUSG00000028970		ENSMUSG00000022656
ENSMUSG00000005864		ENSMUSG00000026427	ENSMUSG00000039578		ENSMUSG00000027712		ENSMUSG00000030946		ENSMUSG00000041890	ENSMUSG00000028975		ENSMUSG00000030532
ENSMUSG00000079357		ENSMUSG00000034321	ENSMUSG00000038225		ENSMUSG00000021713		ENSMUSG00000106628		ENSMUSG00000026248	ENSMUSG00000021831		ENSMUSG00000005204
ENSMUSG00000021747		ENSMUSG00000025198	ENSMUSG00000031059		ENSMUSG00000026883		ENSMUSG00000029111		ENSMUSG00000026246	ENSMUSG00000033014		ENSMUSG00000041000
ENSMUSG00000030614		ENSMUSG00000025196	ENSMUSG00000026854		ENSMUSG00000025429		ENSMUSG00000024098		ENSMUSG00000025139	ENSMUSG00000075595		ENSMUSG00000075053
ENSMUSG00000037966		ENSMUSG00000025190	ENSMUSG00000045180		ENSMUSG00000026737		ENSMUSG00000031791		ENSMUSG00000025134	ENSMUSG00000062275		ENSMUSG00000016308
ENSMUSG00000074804		ENSMUSG00000028478	ENSMUSG00000035967		ENSMUSG00000024480		ENSMUSG00000022009		ENSMUSG00000063455	ENSMUSG00000026484		ENSMUSG00000083902
ENSMUSG00000074802		ENSMUSG00000031839	ENSMUSG00000039630		ENSMUSG00000025283		ENSMUSG00000022002		ENSMUSG00000079659	ENSMUSG00000035505		ENSMUSG00000004558
ENSMUSG00000052752		ENSMUSG00000028848	ENSMUSG00000055900		ENSMUSG00000028278		ENSMUSG00000061887		ENSMUSG00000024269	ENSMUSG00000035504		ENSMUSG00000025138
ENSMUSG00000023118		ENSMUSG00000024121	ENSMUSG00000030403		ENSMUSG00000085711		ENSMUSG00000026238		ENSMUSG00000028793	ENSMUSG00000022106		ENSMUSG00000056666
ENSMUSG00000075045		ENSMUSG00000074922	ENSMUSG00000036766		ENSMUSG00000034303		ENSMUSG00000058454		ENSMUSG00000007021	ENSMUSG00000061589		ENSMUSG00000021518
ENSMUSG00000037347		ENSMUSG00000011179	ENSMUSG00000074925		ENSMUSG00000034300		ENSMUSG00000027722		ENSMUSG00000036707	ENSMUSG00000019715		ENSMUSG00000021514
ENSMUSG00000037343		ENSMUSG00000030870	ENSMUSG00000025577		ENSMUSG00000022656		ENSMUSG00000045106		ENSMUSG00000091957	ENSMUSG00000097639		ENSMUSG00000021510
ENSMUSG00000029385		ENSMUSG00000018761	ENSMUSG00000034403		ENSMUSG00000030539		ENSMUSG00000056184		ENSMUSG00000018666	ENSMUSG00000018449		ENSMUSG00000103276
ENSMUSG00000029387		ENSMUSG00000044442	ENSMUSG00000035441		ENSMUSG00000030532		ENSMUSG00000023353		ENSMUSG00000018661	ENSMUSG00000041722		ENSMUSG00000032218
ENSMUSG00000041375		ENSMUSG00000040562	ENSMUSG00000028672		ENSMUSG00000030536		ENSMUSG00000028986		ENSMUSG00000006373	ENSMUSG00000005198		ENSMUSG00000091119
ENSMUSG00000029657		ENSMUSG00000037313	ENSMUSG00000025967		ENSMUSG00000005204		ENSMUSG00000053768		ENSMUSG00000046982	ENSMUSG00000087444		ENSMUSG00000020647
ENSMUSG00000063935		ENSMUSG00000037197	ENSMUSG00000097695		ENSMUSG00000083902		ENSMUSG00000027185		ENSMUSG00000050989	ENSMUSG00000013663		ENSMUSG00000102101
ENSMUSG00000031935		ENSMUSG00000003363	ENSMUSG00000091698		ENSMUSG00000004558		ENSMUSG00000035212		ENSMUSG00000085882	ENSMUSG00000068335		ENSMUSG00000057132
ENSMUSG00000059422		ENSMUSG00000030056	ENSMUSG00000030161		ENSMUSG00000025138		ENSMUSG00000040140		ENSMUSG00000029047	ENSMUSG00000097589		ENSMUSG00000078765
ENSMUSG00000026174		ENSMUSG00000004500	ENSMUSG00000043262		ENSMUSG00000095595		ENSMUSG00000016757		ENSMUSG00000029110	ENSMUSG00000074813		ENSMUSG00000033166
ENSMUSG00000060657		ENSMUSG00000032288	ENSMUSG00000074026		ENSMUSG00000056666		ENSMUSG00000074500		ENSMUSG00000029111	ENSMUSG00000069727		ENSMUSG00000069662
ENSMUSG00000096916		ENSMUSG00000030224	ENSMUSG00000081402		ENSMUSG00000032783		ENSMUSG00000023938		ENSMUSG00000071041	ENSMUSG00000001076		ENSMUSG00000028076
ENSMUSG00000053641		ENSMUSG00000030223	ENSMUSG00000053560		ENSMUSG00000021518		ENSMUSG00000101342		ENSMUSG00000019478	ENSMUSG00000042500		ENSMUSG00000007837
ENSMUSG00000033020		ENSMUSG00000024537	ENSMUSG00000031352		ENSMUSG00000021510		ENSMUSG00000024970		ENSMUSG00000003032	ENSMUSG00000002524		ENSMUSG00000057278
ENSMUSG00000054005		ENSMUSG00000033047	ENSMUSG00000027001		ENSMUSG00000032218		ENSMUSG00000023192		ENSMUSG00000001768	ENSMUSG00000006310		ENSMUSG00000030042
ENSMUSG00000004096		ENSMUSG00000105298	ENSMUSG00000108533		ENSMUSG00000020647		ENSMUSG00000033316		ENSMUSG00000050468	ENSMUSG00000040374		ENSMUSG00000023800
ENSMUSG00000042726		ENSMUSG00000020523	ENSMUSG00000056234		ENSMUSG00000057132		ENSMUSG00000005370		ENSMUSG00000043702	ENSMUSG00000024414		ENSMUSG00000038545
ENSMUSG00000032936		ENSMUSG00000020520	ENSMUSG00000068940		ENSMUSG00000057130		ENSMUSG00000021456		ENSMUSG00000002076	ENSMUSG00000040599		ENSMUSG00000038544
ENSMUSG00000040978		ENSMUSG00000020521	ENSMUSG00000044340		ENSMUSG00000078765		ENSMUSG00000024353		ENSMUSG00000057948	ENSMUSG00000035545		ENSMUSG00000029844
ENSMUSG00000030557		ENSMUSG00000089764	ENSMUSG00000031760		ENSMUSG00000033166		ENSMUSG00000022800		ENSMUSG00000041417	ENSMUSG00000028792		ENSMUSG00000014195
ENSMUSG00000030559		ENSMUSG00000022674	ENSMUSG00000031765		ENSMUSG00000069662		ENSMUSG00000062232		ENSMUSG00000000561	ENSMUSG00000028793		ENSMUSG00000019917
ENSMUSG00000030083		ENSMUSG00000032318	ENSMUSG00000078812		ENSMUSG00000007837		ENSMUSG00000067038		ENSMUSG00000000568	ENSMUSG00000028414		ENSMUSG00000044456
ENSMUSG00000031683		ENSMUSG00000002289	ENSMUSG00000021470		ENSMUSG00000007836		ENSMUSG00000066867		ENSMUSG00000061371	ENSMUSG00000031636		ENSMUSG00000053062
ENSMUSG00000031684		ENSMUSG00000042642	ENSMUSG00000017677		ENSMUSG00000057278		ENSMUSG00000036594		ENSMUSG00000000001	ENSMUSG00000079658		ENSMUSG00000075391
ENSMUSG00000031353		ENSMUSG00000096255	ENSMUSG00000048833		ENSMUSG00000030041		ENSMUSG00000051435		ENSMUSG00000068566	ENSMUSG00000085133		ENSMUSG00000020910
ENSMUSG00000023010		ENSMUSG00000019132	ENSMUSG00000019857		ENSMUSG00000030042		ENSMUSG00000052331		ENSMUSG00000020402	ENSMUSG00000041997		ENSMUSG00000028854
ENSMUSG00000037022		ENSMUSG00000019689	ENSMUSG00000063506		ENSMUSG00000023800		ENSMUSG00000075574		ENSMUSG00000006519	ENSMUSG00000031357		ENSMUSG00000004451
ENSMUSG00000073982		ENSMUSG00000033863	ENSMUSG00000018899		ENSMUSG00000038545		ENSMUSG00000018476		ENSMUSG00000020755	ENSMUSG00000034189		ENSMUSG00000030986
ENSMUSG00000040703		ENSMUSG00000040263	ENSMUSG00000007892		ENSMUSG00000038544		ENSMUSG00000078439		ENSMUSG00000059218	ENSMUSG00000042548		ENSMUSG00000031059
ENSMUSG00000020738		ENSMUSG00000025722	ENSMUSG00000036109		ENSMUSG00000044456		ENSMUSG00000055720		ENSMUSG00000005354	ENSMUSG00000059498		ENSMUSG00000052395
ENSMUSG00000106621		ENSMUSG00000029464	ENSMUSG00000029461		ENSMUSG00000075391		ENSMUSG00000014030		ENSMUSG00000015377	ENSMUSG00000027907		ENSMUSG00000052396
ENSMUSG00000037822		ENSMUSG00000029465	ENSMUSG00000108092		ENSMUSG00000020910		ENSMUSG00000021928		ENSMUSG00000046721	ENSMUSG00000036620		ENSMUSG00000033983
ENSMUSG00000024098		ENSMUSG00000025724	ENSMUSG00000060152		ENSMUSG00000030986		ENSMUSG00000050520		ENSMUSG00000037395	ENSMUSG00000039108		ENSMUSG00000103475
ENSMUSG00000024097		ENSMUSG00000007041	ENSMUSG00000020170		ENSMUSG00000031059		ENSMUSG00000029223		ENSMUSG00000040139	ENSMUSG00000032012		ENSMUSG00000085389
ENSMUSG00000028646		ENSMUSG00000003970	ENSMUSG00000063200		ENSMUSG00000040891		ENSMUSG00000034449		ENSMUSG00000000782	ENSMUSG00000032010		ENSMUSG00000067189
ENSMUSG00000028648		ENSMUSG00000037253	ENSMUSG00000001670		ENSMUSG00000052395		ENSMUSG00000029191		ENSMUSG00000020328	ENSMUSG00000034707		ENSMUSG00000058704
ENSMUSG00000022009		ENSMUSG00000029130	ENSMUSG00000090733		ENSMUSG00000052396		ENSMUSG00000066137		ENSMUSG00000020325	ENSMUSG00000030556		ENSMUSG00000107385
ENSMUSG00000026234		ENSMUSG00000015243	ENSMUSG00000060636		ENSMUSG00000033983		ENSMUSG00000023932		ENSMUSG00000020326	ENSMUSG00000027475		ENSMUSG00000027077
ENSMUSG00000046133		ENSMUSG00000001558	ENSMUSG00000030849		ENSMUSG00000085389		ENSMUSG00000054520		ENSMUSG00000089862	ENSMUSG00000036002		ENSMUSG00000027079
ENSMUSG00000027722		ENSMUSG00000011306	ENSMUSG00000074656		ENSMUSG00000067189		ENSMUSG00000056383		ENSMUSG00000063171	ENSMUSG00000047466		ENSMUSG00000034574
ENSMUSG00000021066		ENSMUSG00000007815	ENSMUSG00000022641		ENSMUSG00000027074		ENSMUSG00000064068		ENSMUSG00000063172	ENSMUSG00000090891		ENSMUSG00000034575
ENSMUSG00000052419		ENSMUSG00000007817	ENSMUSG00000072568		ENSMUSG00000085379		ENSMUSG00000064061		ENSMUSG00000001472	ENSMUSG00000060461		ENSMUSG00000004263
ENSMUSG00000027189		ENSMUSG00000034768	ENSMUSG00000056124		ENSMUSG00000034574		ENSMUSG00000001098		ENSMUSG00000063179	ENSMUSG00000014313		ENSMUSG00000061118
ENSMUSG00000025246		ENSMUSG00000021384	ENSMUSG00000057036		ENSMUSG00000034575		ENSMUSG00000034285		ENSMUSG00000068732	ENSMUSG00000028873		ENSMUSG00000061111
ENSMUSG00000057895		ENSMUSG00000027715	ENSMUSG00000048655		ENSMUSG00000061118		ENSMUSG00000032875		ENSMUSG00000048874	ENSMUSG00000080943		ENSMUSG00000026675
ENSMUSG00000035212		ENSMUSG00000050677	ENSMUSG00000005506		ENSMUSG00000061119		ENSMUSG00000074582		ENSMUSG00000068735	ENSMUSG00000052221		ENSMUSG00000004264
ENSMUSG00000020079		ENSMUSG00000059422	ENSMUSG00000031446		ENSMUSG00000061111		ENSMUSG00000068184		ENSMUSG00000045822	ENSMUSG00000030753		ENSMUSG00000079737
ENSMUSG00000047248		ENSMUSG00000092335	ENSMUSG00000103276		ENSMUSG00000066324		ENSMUSG00000019789		ENSMUSG00000022014	ENSMUSG00000001025		ENSMUSG00000035910
ENSMUSG00000016757		ENSMUSG00000018476	ENSMUSG00000040729		ENSMUSG00000026675		ENSMUSG00000019782		ENSMUSG00000022010	ENSMUSG00000010097		ENSMUSG00000036721
ENSMUSG00000074500		ENSMUSG00000002733	ENSMUSG00000040728		ENSMUSG00000031948		ENSMUSG00000019837		ENSMUSG00000041301	ENSMUSG00000053333		ENSMUSG00000044795
ENSMUSG00000101344		ENSMUSG00000047714	ENSMUSG00000030316		ENSMUSG00000004264		ENSMUSG00000020827		ENSMUSG00000050612	ENSMUSG00000051098		ENSMUSG00000019894
ENSMUSG00000023192		ENSMUSG00000055128	ENSMUSG00000030319		ENSMUSG00000079737		ENSMUSG00000020821		ENSMUSG00000084128	ENSMUSG00000050323		ENSMUSG00000046798
ENSMUSG00000033319		ENSMUSG00000097503	ENSMUSG00000037049		ENSMUSG00000035910		ENSMUSG00000020878		ENSMUSG00000030871	ENSMUSG00000074283		ENSMUSG00000038860
ENSMUSG00000022243		ENSMUSG00000029723	ENSMUSG00000038495		ENSMUSG00000080888		ENSMUSG00000028293		ENSMUSG00000045515	ENSMUSG00000046442		ENSMUSG00000046791
ENSMUSG00000090773		ENSMUSG00000031504	ENSMUSG00000038095		ENSMUSG00000036721		ENSMUSG00000022538		ENSMUSG00000045519	ENSMUSG00000050708		ENSMUSG00000036291
ENSMUSG00000021456		ENSMUSG00000032254	ENSMUSG00000046364		ENSMUSG00000044795		ENSMUSG00000027210		ENSMUSG00000062762	ENSMUSG00000030494		ENSMUSG00000028318
ENSMUSG00000029304		ENSMUSG00000061601	ENSMUSG00000072762		ENSMUSG00000018143		ENSMUSG00000025374		ENSMUSG00000027984	ENSMUSG00000021460		ENSMUSG00000046139
ENSMUSG00000029836		ENSMUSG00000022024	ENSMUSG00000041718		ENSMUSG00000019894		ENSMUSG00000029524		ENSMUSG00000003269	ENSMUSG00000034320		ENSMUSG00000022772
ENSMUSG00000029833		ENSMUSG00000022026	ENSMUSG00000044730		ENSMUSG00000028081		ENSMUSG00000029528		ENSMUSG00000001687	ENSMUSG00000067194		ENSMUSG00000103622
ENSMUSG00000026688		ENSMUSG00000037012	ENSMUSG00000035367		ENSMUSG00000046798		ENSMUSG00000032116		ENSMUSG00000042359	ENSMUSG00000078546		ENSMUSG00000002968
ENSMUSG00000067038		ENSMUSG00000042638	ENSMUSG00000022663		ENSMUSG00000046791		ENSMUSG00000053399		ENSMUSG00000030427	ENSMUSG00000027087		ENSMUSG00000002963
ENSMUSG00000056174		ENSMUSG00000042632	ENSMUSG00000034192		ENSMUSG00000028318		ENSMUSG00000044795		ENSMUSG00000075232	ENSMUSG00000057534		ENSMUSG00000032737
ENSMUSG00000036594		ENSMUSG00000047554	ENSMUSG00000046008		ENSMUSG00000046139		ENSMUSG00000025959		ENSMUSG00000041740	ENSMUSG00000021701		ENSMUSG00000003779
ENSMUSG00000042178		ENSMUSG00000000740	ENSMUSG00000099708		ENSMUSG00000022772		ENSMUSG00000039089		ENSMUSG00000055184	ENSMUSG00000021709		ENSMUSG00000019777
ENSMUSG00000028826		ENSMUSG00000003190	ENSMUSG00000028998		ENSMUSG00000103622		ENSMUSG00000059288		ENSMUSG00000033020	ENSMUSG00000015747		ENSMUSG00000019774
ENSMUSG00000052334		ENSMUSG00000064368	ENSMUSG00000021819		ENSMUSG00000002963		ENSMUSG00000085180		ENSMUSG00000027263	ENSMUSG00000048120		ENSMUSG00000026309
ENSMUSG00000075574		ENSMUSG00000064363	ENSMUSG00000029715		ENSMUSG00000003779		ENSMUSG00000057229		ENSMUSG00000061048	ENSMUSG00000047388		ENSMUSG00000026304
ENSMUSG00000071662		ENSMUSG00000056167	ENSMUSG00000029714		ENSMUSG00000019774		ENSMUSG00000002266		ENSMUSG00000000085	ENSMUSG00000026114		ENSMUSG00000086646
ENSMUSG00000079478		ENSMUSG00000085642	ENSMUSG00000029710		ENSMUSG00000026304		ENSMUSG00000033400		ENSMUSG00000000088	ENSMUSG00000026113		ENSMUSG00000029173
ENSMUSG00000037278		ENSMUSG00000030611	ENSMUSG00000053199		ENSMUSG00000086646		ENSMUSG00000062421		ENSMUSG00000022229	ENSMUSG00000026110		ENSMUSG00000056919
ENSMUSG00000043629		ENSMUSG00000054150	ENSMUSG00000063953		ENSMUSG00000029173		ENSMUSG00000037185		ENSMUSG00000003575	ENSMUSG00000074748		ENSMUSG00000029141
ENSMUSG00000032352		ENSMUSG00000027133	ENSMUSG00000063952		ENSMUSG00000001604		ENSMUSG00000034673		ENSMUSG00000078546	ENSMUSG00000058301		ENSMUSG00000028221
ENSMUSG00000038812		ENSMUSG00000020700	ENSMUSG00000032033		ENSMUSG00000056919		ENSMUSG00000029726		ENSMUSG00000059291	ENSMUSG00000028367		ENSMUSG00000031565
ENSMUSG00000030246		ENSMUSG00000028744	ENSMUSG00000003721		ENSMUSG00000056917		ENSMUSG00000029725		ENSMUSG00000091952	ENSMUSG00000025480		ENSMUSG00000038085
ENSMUSG00000090112		ENSMUSG00000028745	ENSMUSG00000032387		ENSMUSG00000029141		ENSMUSG00000029723		ENSMUSG00000059883	ENSMUSG00000049382		ENSMUSG00000038086
ENSMUSG00000014030		ENSMUSG00000003923	ENSMUSG00000032384		ENSMUSG00000028221		ENSMUSG00000024260		ENSMUSG00000048373	ENSMUSG00000002014		ENSMUSG00000030254
ENSMUSG00000091993		ENSMUSG00000036752	ENSMUSG00000067919		ENSMUSG00000038085		ENSMUSG00000038893		ENSMUSG00000021701	ENSMUSG00000072623		ENSMUSG00000000958
ENSMUSG00000090634		ENSMUSG00000036751	ENSMUSG00000033386		ENSMUSG00000038086		ENSMUSG00000064345		ENSMUSG00000021704	ENSMUSG00000063820		ENSMUSG00000022323
ENSMUSG00000028572		ENSMUSG00000034868	ENSMUSG00000023074		ENSMUSG00000030254		ENSMUSG00000009566		ENSMUSG00000068798	ENSMUSG00000071172		ENSMUSG00000022325
ENSMUSG00000060992		ENSMUSG00000022629	ENSMUSG00000014907		ENSMUSG00000000958		ENSMUSG00000022702		ENSMUSG00000031955	ENSMUSG00000106904		ENSMUSG00000023456
ENSMUSG00000058186		ENSMUSG00000056671	ENSMUSG00000029029		ENSMUSG00000022323		ENSMUSG00000020133		ENSMUSG00000085811	ENSMUSG00000034917		ENSMUSG00000024246
ENSMUSG00000023932		ENSMUSG00000024500	ENSMUSG00000020525		ENSMUSG00000022325		ENSMUSG00000073155		ENSMUSG00000031953	ENSMUSG00000042622		ENSMUSG00000039759
ENSMUSG00000021752		ENSMUSG00000037887	ENSMUSG00000020526		ENSMUSG00000039759		ENSMUSG00000015619		ENSMUSG00000016256	ENSMUSG00000042625		ENSMUSG00000016252
ENSMUSG00000064068		ENSMUSG00000027746	ENSMUSG00000021347		ENSMUSG00000016252		ENSMUSG00000030315		ENSMUSG00000016252	ENSMUSG00000042628		ENSMUSG00000021140
ENSMUSG00000037447		ENSMUSG00000010505	ENSMUSG00000044881		ENSMUSG00000085803		ENSMUSG00000035890		ENSMUSG00000028245	ENSMUSG00000006412		ENSMUSG00000021147
ENSMUSG00000032878		ENSMUSG00000066415	ENSMUSG00000008035		ENSMUSG00000021140		ENSMUSG00000019773		ENSMUSG00000006715	ENSMUSG00000024556		ENSMUSG00000005732
ENSMUSG00000019789		ENSMUSG00000058600	ENSMUSG00000019773		ENSMUSG00000021147		ENSMUSG00000026806		ENSMUSG00000006717	ENSMUSG00000021619		ENSMUSG00000058546
ENSMUSG00000019785		ENSMUSG00000078877	ENSMUSG00000019774		ENSMUSG00000005732		ENSMUSG00000061859		ENSMUSG00000021716	ENSMUSG00000034595		ENSMUSG00000035007
ENSMUSG00000019831		ENSMUSG00000078872	ENSMUSG00000029177		ENSMUSG00000058546		ENSMUSG00000104059		ENSMUSG00000022752	ENSMUSG00000026304		ENSMUSG00000052291
ENSMUSG00000019837		ENSMUSG00000052926	ENSMUSG00000005204		ENSMUSG00000035007		ENSMUSG00000034748		ENSMUSG00000032583	ENSMUSG00000051257		ENSMUSG00000047036
ENSMUSG00000028293		ENSMUSG00000035778	ENSMUSG00000044279		ENSMUSG00000020230		ENSMUSG00000060938		ENSMUSG00000033184	ENSMUSG00000019978		ENSMUSG00000046079
ENSMUSG00000039131		ENSMUSG00000052921	ENSMUSG00000031651		ENSMUSG00000052291		ENSMUSG00000034435		ENSMUSG00000033186	ENSMUSG00000057342		ENSMUSG00000020773
ENSMUSG00000022538		ENSMUSG00000087403	ENSMUSG00000006575		ENSMUSG00000047036		ENSMUSG00000018882		ENSMUSG00000015869	ENSMUSG00000095092		ENSMUSG00000020776
ENSMUSG00000066306		ENSMUSG00000063320	ENSMUSG00000041426		ENSMUSG00000040029		ENSMUSG00000036206		ENSMUSG00000027679	ENSMUSG00000035439		ENSMUSG00000020775
ENSMUSG00000028433		ENSMUSG00000024231	ENSMUSG00000041359		ENSMUSG00000046079		ENSMUSG00000093380		ENSMUSG00000027673	ENSMUSG00000029209		ENSMUSG00000020778
ENSMUSG00000032116		ENSMUSG00000043415	ENSMUSG00000054452		ENSMUSG00000020773		ENSMUSG00000015932		ENSMUSG00000021537	ENSMUSG00000093674		ENSMUSG00000027207
ENSMUSG00000002881		ENSMUSG00000039016	ENSMUSG00000067750		ENSMUSG00000020776		ENSMUSG00000055780		ENSMUSG00000107470	ENSMUSG00000004446		ENSMUSG00000025959
ENSMUSG00000039089		ENSMUSG00000039013	ENSMUSG00000026991		ENSMUSG00000020775		ENSMUSG00000031204		ENSMUSG00000020661	ENSMUSG00000008348		ENSMUSG00000006715
ENSMUSG00000033400		ENSMUSG00000030602	ENSMUSG00000054455		ENSMUSG00000020778		ENSMUSG00000031201		ENSMUSG00000024955	ENSMUSG00000005312		ENSMUSG00000006717
ENSMUSG00000041372		ENSMUSG00000047866	ENSMUSG00000067288		ENSMUSG00000027207		ENSMUSG00000058126		ENSMUSG00000033961	ENSMUSG00000009927		ENSMUSG00000026806
ENSMUSG00000062421		ENSMUSG00000060073	ENSMUSG00000020272		ENSMUSG00000025959		ENSMUSG00000068876		ENSMUSG00000048170	ENSMUSG00000102869		ENSMUSG00000002342
ENSMUSG00000037185		ENSMUSG00000022812	ENSMUSG00000023010		ENSMUSG00000006715		ENSMUSG00000043969		ENSMUSG00000028416	ENSMUSG00000058818		ENSMUSG00000091636
ENSMUSG00000034675		ENSMUSG00000015839	ENSMUSG00000007836		ENSMUSG00000017677		ENSMUSG00000035781		ENSMUSG00000070732	ENSMUSG00000039959		ENSMUSG00000028184
ENSMUSG00000029726		ENSMUSG00000017404	ENSMUSG00000020897		ENSMUSG00000026806		ENSMUSG00000029623		ENSMUSG00000070733	ENSMUSG00000043789		ENSMUSG00000013629
ENSMUSG00000029725		ENSMUSG00000092284	ENSMUSG00000053929		ENSMUSG00000002342		ENSMUSG00000036990		ENSMUSG00000070730	ENSMUSG00000027366		ENSMUSG00000028189
ENSMUSG00000061306		ENSMUSG00000033382	ENSMUSG00000055723		ENSMUSG00000028184		ENSMUSG00000079049		ENSMUSG00000031490	ENSMUSG00000058388		ENSMUSG00000029547
ENSMUSG00000024260		ENSMUSG00000095427	ENSMUSG00000020072		ENSMUSG00000028189		ENSMUSG00000079042		ENSMUSG00000055720	ENSMUSG00000104667		ENSMUSG00000029752
ENSMUSG00000038893		ENSMUSG00000029578	ENSMUSG00000020077		ENSMUSG00000029752		ENSMUSG00000079598		ENSMUSG00000055723	ENSMUSG00000086130		ENSMUSG00000069114
ENSMUSG00000009566		ENSMUSG00000024335	ENSMUSG00000028261		ENSMUSG00000085795		ENSMUSG00000060601		ENSMUSG00000002345	ENSMUSG00000037999		ENSMUSG00000030353
ENSMUSG00000071072		ENSMUSG00000034371	ENSMUSG00000051855		ENSMUSG00000038121		ENSMUSG00000020888		ENSMUSG00000039952	ENSMUSG00000030410		ENSMUSG00000085795
ENSMUSG00000020130		ENSMUSG00000044340	ENSMUSG00000070867		ENSMUSG00000038128		ENSMUSG00000020889		ENSMUSG00000005493	ENSMUSG00000022034		ENSMUSG00000038122
ENSMUSG00000020133		ENSMUSG00000087687	ENSMUSG00000029130		ENSMUSG00000083327		ENSMUSG00000105207		ENSMUSG00000026959	ENSMUSG00000037143		ENSMUSG00000038121
ENSMUSG00000004789		ENSMUSG00000032263	ENSMUSG00000040446		ENSMUSG00000104616		ENSMUSG00000022019		ENSMUSG00000040812	ENSMUSG00000096010		ENSMUSG00000038128
ENSMUSG00000020283		ENSMUSG00000025068	ENSMUSG00000046323		ENSMUSG00000035726		ENSMUSG00000038459		ENSMUSG00000034327	ENSMUSG00000019846		ENSMUSG00000083327
ENSMUSG00000048960		ENSMUSG00000104496	ENSMUSG00000041313		ENSMUSG00000048612		ENSMUSG00000021820		ENSMUSG00000087306	ENSMUSG00000019849		ENSMUSG00000063810
ENSMUSG00000026037		ENSMUSG00000019952	ENSMUSG00000068663		ENSMUSG00000004344		ENSMUSG00000040918		ENSMUSG00000037664	ENSMUSG00000034209		ENSMUSG00000031400
ENSMUSG00000026032		ENSMUSG00000027593	ENSMUSG00000022505		ENSMUSG00000032290		ENSMUSG00000015401		ENSMUSG00000041141	ENSMUSG00000034998		ENSMUSG00000104616
ENSMUSG00000021661		ENSMUSG00000094685	ENSMUSG00000022503		ENSMUSG00000087306		ENSMUSG00000048911		ENSMUSG00000041144	ENSMUSG00000034993		ENSMUSG00000035726
ENSMUSG00000020921		ENSMUSG00000069806	ENSMUSG00000037613		ENSMUSG00000087303		ENSMUSG00000021123		ENSMUSG00000063480	ENSMUSG00000001156		ENSMUSG00000048612
ENSMUSG00000097191		ENSMUSG00000021338	ENSMUSG00000037617		ENSMUSG00000034926		ENSMUSG00000021486		ENSMUSG00000020839	ENSMUSG00000053153		ENSMUSG00000022829
ENSMUSG00000035273		ENSMUSG00000062248	ENSMUSG00000045232		ENSMUSG00000026114		ENSMUSG00000025316		ENSMUSG00000028811	ENSMUSG00000029472		ENSMUSG00000032290
ENSMUSG00000040269		ENSMUSG00000051517	ENSMUSG00000069539		ENSMUSG00000026117		ENSMUSG00000030471		ENSMUSG00000105153	ENSMUSG00000021668		ENSMUSG00000087303
ENSMUSG00000022652		ENSMUSG00000062797	ENSMUSG00000006014		ENSMUSG00000026111		ENSMUSG00000040596		ENSMUSG00000105270	ENSMUSG00000061024		ENSMUSG00000034926
ENSMUSG00000026803		ENSMUSG00000025979	ENSMUSG00000043207		ENSMUSG00000026110		ENSMUSG00000071415		ENSMUSG00000021124	ENSMUSG00000066551		ENSMUSG00000026114
ENSMUSG00000022386		ENSMUSG00000025971	ENSMUSG00000083763		ENSMUSG00000090733		ENSMUSG00000019564		ENSMUSG00000031374	ENSMUSG00000055945		ENSMUSG00000026117
ENSMUSG00000026806		ENSMUSG00000030092	ENSMUSG00000070643		ENSMUSG00000001473		ENSMUSG00000049649		ENSMUSG00000031377	ENSMUSG00000025362		ENSMUSG00000026111
ENSMUSG00000038949		ENSMUSG00000006345	ENSMUSG00000053617		ENSMUSG00000001472		ENSMUSG00000031145		ENSMUSG00000024038	ENSMUSG00000000320		ENSMUSG00000026110
ENSMUSG00000051235		ENSMUSG00000024695	ENSMUSG00000059475		ENSMUSG00000035522		ENSMUSG00000094441		ENSMUSG00000049744	ENSMUSG00000008730		ENSMUSG00000090733
ENSMUSG00000060938		ENSMUSG00000020801	ENSMUSG00000040681		ENSMUSG00000015568		ENSMUSG00000004268		ENSMUSG00000024033	ENSMUSG00000007817		ENSMUSG00000001473
ENSMUSG00000038127		ENSMUSG00000027799	ENSMUSG00000032855		ENSMUSG00000037816		ENSMUSG00000042570		ENSMUSG00000069089	ENSMUSG00000006920		ENSMUSG00000001472
ENSMUSG00000018736		ENSMUSG00000072704	ENSMUSG00000071528		ENSMUSG00000068580		ENSMUSG00000022141		ENSMUSG00000100394	ENSMUSG00000007039		ENSMUSG00000012519
ENSMUSG00000015932		ENSMUSG00000025357	ENSMUSG00000014769		ENSMUSG00000069184		ENSMUSG00000052406		ENSMUSG00000021877	ENSMUSG00000022451		ENSMUSG00000035522
ENSMUSG00000092558		ENSMUSG00000068184	ENSMUSG00000020910		ENSMUSG00000005362		ENSMUSG00000059796		ENSMUSG00000021871	ENSMUSG00000038456		ENSMUSG00000045140
ENSMUSG00000054676		ENSMUSG00000031320	ENSMUSG00000037519		ENSMUSG00000028630		ENSMUSG00000011257		ENSMUSG00000016319	ENSMUSG00000032411		ENSMUSG00000068580
ENSMUSG00000058126		ENSMUSG00000031325	ENSMUSG00000060600		ENSMUSG00000003402		ENSMUSG00000040118		ENSMUSG00000022382	ENSMUSG00000027243		ENSMUSG00000023885
ENSMUSG00000043969		ENSMUSG00000098212	ENSMUSG00000032314		ENSMUSG00000047603		ENSMUSG00000005836		ENSMUSG00000022383	ENSMUSG00000027860		ENSMUSG00000069184
ENSMUSG00000035781		ENSMUSG00000034993	ENSMUSG00000025290		ENSMUSG00000020903		ENSMUSG00000020021		ENSMUSG00000022386	ENSMUSG00000027865		ENSMUSG00000005362
ENSMUSG00000091387		ENSMUSG00000025742	ENSMUSG00000039163		ENSMUSG00000082241		ENSMUSG00000039252		ENSMUSG00000022387	ENSMUSG00000031320		ENSMUSG00000028630
ENSMUSG00000079042		ENSMUSG00000028932	ENSMUSG00000040621		ENSMUSG00000036339		ENSMUSG00000026740		ENSMUSG00000029014	ENSMUSG00000031327		ENSMUSG00000003402
ENSMUSG00000105207		ENSMUSG00000001670	ENSMUSG00000022749		ENSMUSG00000046556		ENSMUSG00000024764		ENSMUSG00000029017	ENSMUSG00000017897		ENSMUSG00000047603
ENSMUSG00000022019		ENSMUSG00000042308	ENSMUSG00000040717		ENSMUSG00000086236		ENSMUSG00000031283		ENSMUSG00000070837	ENSMUSG00000022614		ENSMUSG00000020903
ENSMUSG00000022018		ENSMUSG00000028218	ENSMUSG00000040710		ENSMUSG00000033902		ENSMUSG00000073007		ENSMUSG00000072479	ENSMUSG00000050088		ENSMUSG00000082241
ENSMUSG00000038459		ENSMUSG00000030695	ENSMUSG00000034480		ENSMUSG00000018659		ENSMUSG00000041935		ENSMUSG00000105134	ENSMUSG00000029705		ENSMUSG00000036339
ENSMUSG00000102052		ENSMUSG00000049775	ENSMUSG00000096917		ENSMUSG00000040389		ENSMUSG00000071517		ENSMUSG00000070343	ENSMUSG00000015127		ENSMUSG00000102744
ENSMUSG00000021823		ENSMUSG00000041769	ENSMUSG00000035246		ENSMUSG00000019528		ENSMUSG00000037933		ENSMUSG00000087590	ENSMUSG00000073609		ENSMUSG00000018659
ENSMUSG00000040918		ENSMUSG00000041765	ENSMUSG00000050144		ENSMUSG00000032313		ENSMUSG00000037935		ENSMUSG00000026360	ENSMUSG00000008682		ENSMUSG00000040389
ENSMUSG00000026102		ENSMUSG00000030796	ENSMUSG00000037339		ENSMUSG00000020528		ENSMUSG00000043300		ENSMUSG00000026361	ENSMUSG00000008683		ENSMUSG00000032313
ENSMUSG00000038717		ENSMUSG00000030793	ENSMUSG00000028035		ENSMUSG00000020521		ENSMUSG00000063659		ENSMUSG00000030339	ENSMUSG00000004562		ENSMUSG00000032311
ENSMUSG00000048911		ENSMUSG00000034484	ENSMUSG00000028032		ENSMUSG00000020527		ENSMUSG00000066026		ENSMUSG00000028243	ENSMUSG00000015869		ENSMUSG00000020527
ENSMUSG00000058446		ENSMUSG00000034485	ENSMUSG00000097062		ENSMUSG00000030935		ENSMUSG00000036918		ENSMUSG00000009630	ENSMUSG00000031641		ENSMUSG00000069743
ENSMUSG00000028233		ENSMUSG00000000730	ENSMUSG00000015023		ENSMUSG00000079111		ENSMUSG00000032413		ENSMUSG00000038143	ENSMUSG00000085148		ENSMUSG00000079111
ENSMUSG00000039195		ENSMUSG00000028626	ENSMUSG00000003955		ENSMUSG00000074199		ENSMUSG00000022957		ENSMUSG00000045664	ENSMUSG00000102070		ENSMUSG00000025083
ENSMUSG00000034825		ENSMUSG00000097695	ENSMUSG00000044408		ENSMUSG00000025083		ENSMUSG00000051705		ENSMUSG00000043998	ENSMUSG00000032606		ENSMUSG00000025545
ENSMUSG00000040907		ENSMUSG00000071359	ENSMUSG00000053559		ENSMUSG00000025545		ENSMUSG00000040322		ENSMUSG00000045594	ENSMUSG00000032604		ENSMUSG00000072692
ENSMUSG00000041057		ENSMUSG00000027367	ENSMUSG00000031022		ENSMUSG00000030769		ENSMUSG00000040321		ENSMUSG00000058046	ENSMUSG00000031987		ENSMUSG00000030761
ENSMUSG00000021123		ENSMUSG00000027366	ENSMUSG00000031023		ENSMUSG00000016637		ENSMUSG00000076258		ENSMUSG00000020015	ENSMUSG00000053644		ENSMUSG00000030769
ENSMUSG00000021486		ENSMUSG00000039985	ENSMUSG00000087651		ENSMUSG00000023923		ENSMUSG00000078480		ENSMUSG00000062270	ENSMUSG00000040365		ENSMUSG00000085451
ENSMUSG00000021096		ENSMUSG00000039988	ENSMUSG00000031796		ENSMUSG00000023921		ENSMUSG00000001349		ENSMUSG00000028688	ENSMUSG00000027952		ENSMUSG00000016637
ENSMUSG00000048279		ENSMUSG00000041930	ENSMUSG00000031792		ENSMUSG00000023927		ENSMUSG00000034064		ENSMUSG00000087371	ENSMUSG00000006301		ENSMUSG00000023923
ENSMUSG00000048277		ENSMUSG00000072872	ENSMUSG00000075602		ENSMUSG00000055313		ENSMUSG00000039337		ENSMUSG00000090213	ENSMUSG00000032826		ENSMUSG00000023921
ENSMUSG00000040594		ENSMUSG00000037805	ENSMUSG00000003379		ENSMUSG00000029920		ENSMUSG00000022420		ENSMUSG00000055553	ENSMUSG00000031503		ENSMUSG00000023927
ENSMUSG00000040596		ENSMUSG00000029234	ENSMUSG00000024128		ENSMUSG00000019817		ENSMUSG00000022428		ENSMUSG00000020528	ENSMUSG00000022792		ENSMUSG00000055313
ENSMUSG00000043029		ENSMUSG00000029231	ENSMUSG00000068205		ENSMUSG00000044715		ENSMUSG00000028796		ENSMUSG00000036615	ENSMUSG00000036617		ENSMUSG00000001211
ENSMUSG00000029784		ENSMUSG00000038354	ENSMUSG00000068206		ENSMUSG00000068134		ENSMUSG00000038085		ENSMUSG00000002477	ENSMUSG00000033933		ENSMUSG00000029920
ENSMUSG00000094441		ENSMUSG00000038351	ENSMUSG00000002688		ENSMUSG00000046718		ENSMUSG00000032624		ENSMUSG00000030341	ENSMUSG00000026499		ENSMUSG00000084807
ENSMUSG00000028032		ENSMUSG00000106106	ENSMUSG00000047878		ENSMUSG00000020389		ENSMUSG00000024867		ENSMUSG00000030347	ENSMUSG00000035575		ENSMUSG00000044715
ENSMUSG00000032515		ENSMUSG00000054662	ENSMUSG00000031221		ENSMUSG00000020386		ENSMUSG00000018678		ENSMUSG00000024472	ENSMUSG00000028745		ENSMUSG00000068134
ENSMUSG00000025666		ENSMUSG00000033910	ENSMUSG00000040093		ENSMUSG00000020380		ENSMUSG00000060475		ENSMUSG00000103672	ENSMUSG00000043004		ENSMUSG00000046718
ENSMUSG00000094237		ENSMUSG00000033917	ENSMUSG00000027883		ENSMUSG00000020381		ENSMUSG00000097715		ENSMUSG00000039395	ENSMUSG00000028064		ENSMUSG00000020389
ENSMUSG00000042570		ENSMUSG00000033916	ENSMUSG00000081528		ENSMUSG00000029467		ENSMUSG00000021501		ENSMUSG00000020590	ENSMUSG00000038611		ENSMUSG00000020380
ENSMUSG00000023892		ENSMUSG00000036246	ENSMUSG00000033174		ENSMUSG00000029461		ENSMUSG00000061458		ENSMUSG00000027510	ENSMUSG00000060121		ENSMUSG00000020381
ENSMUSG00000052406		ENSMUSG00000036241	ENSMUSG00000033170		ENSMUSG00000019487		ENSMUSG00000032504		ENSMUSG00000066279	ENSMUSG00000060126		ENSMUSG00000000248
ENSMUSG00000026315		ENSMUSG00000028398	ENSMUSG00000061451		ENSMUSG00000006378		ENSMUSG00000041774		ENSMUSG00000022339	ENSMUSG00000052253		ENSMUSG00000029465
ENSMUSG00000059796		ENSMUSG00000040822	ENSMUSG00000036459		ENSMUSG00000033200		ENSMUSG00000032020		ENSMUSG00000022338	ENSMUSG00000040451		ENSMUSG00000029467
ENSMUSG00000011257		ENSMUSG00000086249	ENSMUSG00000031521		ENSMUSG00000028737		ENSMUSG00000034254		ENSMUSG00000021823	ENSMUSG00000040820		ENSMUSG00000029461
ENSMUSG00000040118		ENSMUSG00000018559	ENSMUSG00000034341		ENSMUSG00000038776		ENSMUSG00000021000		ENSMUSG00000000903	ENSMUSG00000033964		ENSMUSG00000019487
ENSMUSG00000005836		ENSMUSG00000033237	ENSMUSG00000034342		ENSMUSG00000038775		ENSMUSG00000067869		ENSMUSG00000041870	ENSMUSG00000004885		ENSMUSG00000006378
ENSMUSG00000054752		ENSMUSG00000022890	ENSMUSG00000022051		ENSMUSG00000051079		ENSMUSG00000022272		ENSMUSG00000042523	ENSMUSG00000070336		ENSMUSG00000033200
ENSMUSG00000039252		ENSMUSG00000021270	ENSMUSG00000037697		ENSMUSG00000033540		ENSMUSG00000034928		ENSMUSG00000042520	ENSMUSG00000004266		ENSMUSG00000028737
ENSMUSG00000021772		ENSMUSG00000021273	ENSMUSG00000025583		ENSMUSG00000022724		ENSMUSG00000028461		ENSMUSG00000087938	ENSMUSG00000004267		ENSMUSG00000018858
ENSMUSG00000024764		ENSMUSG00000059791	ENSMUSG00000025586		ENSMUSG00000074472		ENSMUSG00000029595		ENSMUSG00000002983	ENSMUSG00000043091		ENSMUSG00000038775
ENSMUSG00000041935		ENSMUSG00000045036	ENSMUSG00000049907		ENSMUSG00000024393		ENSMUSG00000038236		ENSMUSG00000046841	ENSMUSG00000006134		ENSMUSG00000025511
ENSMUSG00000063659		ENSMUSG00000050856	ENSMUSG00000028609		ENSMUSG00000028641		ENSMUSG00000017679		ENSMUSG00000006740	ENSMUSG00000048578		ENSMUSG00000097392
ENSMUSG00000026605		ENSMUSG00000072723	ENSMUSG00000025217		ENSMUSG00000083120		ENSMUSG00000027998		ENSMUSG00000090626	ENSMUSG00000059811		ENSMUSG00000033540
ENSMUSG00000066026		ENSMUSG00000046761	ENSMUSG00000061086		ENSMUSG00000074796		ENSMUSG00000024940		ENSMUSG00000063065	ENSMUSG00000025189		ENSMUSG00000022724
ENSMUSG00000028175		ENSMUSG00000051890	ENSMUSG00000094483		ENSMUSG00000025212		ENSMUSG00000039148		ENSMUSG00000029554	ENSMUSG00000106946		ENSMUSG00000074472
ENSMUSG00000107061		ENSMUSG00000026111	ENSMUSG00000061371		ENSMUSG00000037652		ENSMUSG00000086311		ENSMUSG00000097616	ENSMUSG00000031432		ENSMUSG00000024393
ENSMUSG00000068749		ENSMUSG00000061731	ENSMUSG00000028568		ENSMUSG00000036309		ENSMUSG00000028854		ENSMUSG00000051220	ENSMUSG00000025955		ENSMUSG00000083120
ENSMUSG00000026188		ENSMUSG00000060630	ENSMUSG00000028567		ENSMUSG00000000125		ENSMUSG00000081935		ENSMUSG00000015023	ENSMUSG00000031007		ENSMUSG00000028648
ENSMUSG00000058503		ENSMUSG00000060636	ENSMUSG00000074768		ENSMUSG00000000127		ENSMUSG00000037221		ENSMUSG00000034910	ENSMUSG00000062382		ENSMUSG00000074796
ENSMUSG00000025981		ENSMUSG00000098284	ENSMUSG00000026175		ENSMUSG00000053580		ENSMUSG00000087516		ENSMUSG00000034917	ENSMUSG00000038510		ENSMUSG00000025212
ENSMUSG00000090841		ENSMUSG00000100029	ENSMUSG00000025374		ENSMUSG00000009555		ENSMUSG00000071691		ENSMUSG00000032459	ENSMUSG00000037649		ENSMUSG00000036309
ENSMUSG00000086396		ENSMUSG00000043487	ENSMUSG00000058360		ENSMUSG00000008167		ENSMUSG00000069899		ENSMUSG00000022139	ENSMUSG00000025025		ENSMUSG00000000127
ENSMUSG00000022957		ENSMUSG00000080242	ENSMUSG00000052631		ENSMUSG00000027605		ENSMUSG00000066510		ENSMUSG00000022130	ENSMUSG00000098894		ENSMUSG00000053580
ENSMUSG00000022952		ENSMUSG00000022900	ENSMUSG00000003746		ENSMUSG00000090534		ENSMUSG00000041189		ENSMUSG00000094777	ENSMUSG00000060098		ENSMUSG00000009555
ENSMUSG00000030486		ENSMUSG00000015961	ENSMUSG00000025935		ENSMUSG00000099966		ENSMUSG00000038000		ENSMUSG00000079317	ENSMUSG00000029504		ENSMUSG00000008167
ENSMUSG00000029219		ENSMUSG00000027998	ENSMUSG00000036941		ENSMUSG00000029456		ENSMUSG00000024758		ENSMUSG00000079316	ENSMUSG00000029500		ENSMUSG00000063739
ENSMUSG00000040322		ENSMUSG00000015889	ENSMUSG00000006941		ENSMUSG00000029452		ENSMUSG00000055305		ENSMUSG00000037072	ENSMUSG00000029502		ENSMUSG00000102212
ENSMUSG00000040321		ENSMUSG00000037601	ENSMUSG00000031714		ENSMUSG00000031458		ENSMUSG00000056749		ENSMUSG00000042729	ENSMUSG00000100553		ENSMUSG00000027605
ENSMUSG00000000037		ENSMUSG00000039382	ENSMUSG00000040562		ENSMUSG00000029458		ENSMUSG00000015748		ENSMUSG00000063931	ENSMUSG00000024039		ENSMUSG00000031451
ENSMUSG00000078484		ENSMUSG00000009035	ENSMUSG00000031672		ENSMUSG00000030505		ENSMUSG00000082365		ENSMUSG00000021754	ENSMUSG00000060863		ENSMUSG00000090534
ENSMUSG00000078480		ENSMUSG00000048617	ENSMUSG00000046192		ENSMUSG00000040963		ENSMUSG00000030051		ENSMUSG00000021759	ENSMUSG00000037772		ENSMUSG00000099966
ENSMUSG00000044150		ENSMUSG00000074768	ENSMUSG00000038534		ENSMUSG00000036678		ENSMUSG00000030057		ENSMUSG00000024983	ENSMUSG00000011884		ENSMUSG00000029456
ENSMUSG00000075502		ENSMUSG00000026925	ENSMUSG00000022228		ENSMUSG00000036672		ENSMUSG00000043110		ENSMUSG00000057715	ENSMUSG00000022718		ENSMUSG00000029452
ENSMUSG00000015023		ENSMUSG00000035765	ENSMUSG00000038393		ENSMUSG00000044968		ENSMUSG00000041879		ENSMUSG00000062369	ENSMUSG00000053453		ENSMUSG00000031458
ENSMUSG00000038366		ENSMUSG00000049252	ENSMUSG00000033669		ENSMUSG00000051043		ENSMUSG00000054423		ENSMUSG00000058773	ENSMUSG00000051412		ENSMUSG00000029458
ENSMUSG00000039337		ENSMUSG00000063556	ENSMUSG00000040631		ENSMUSG00000005893		ENSMUSG00000043807		ENSMUSG00000031174	ENSMUSG00000036315		ENSMUSG00000108092
ENSMUSG00000031422		ENSMUSG00000016528	ENSMUSG00000063849		ENSMUSG00000019866		ENSMUSG00000030583		ENSMUSG00000040483	ENSMUSG00000097246		ENSMUSG00000066637
ENSMUSG00000064368		ENSMUSG00000005881	ENSMUSG00000027300		ENSMUSG00000019864		ENSMUSG00000035638		ENSMUSG00000020925	ENSMUSG00000074735		ENSMUSG00000030505
ENSMUSG00000022420		ENSMUSG00000040658	ENSMUSG00000020124		ENSMUSG00000019863		ENSMUSG00000024515		ENSMUSG00000030717	ENSMUSG00000031576		ENSMUSG00000040963
ENSMUSG00000028796		ENSMUSG00000051235	ENSMUSG00000069184		ENSMUSG00000104376		ENSMUSG00000011096		ENSMUSG00000072572	ENSMUSG00000104303		ENSMUSG00000018882
ENSMUSG00000059921		ENSMUSG00000060373	ENSMUSG00000035125		ENSMUSG00000023971		ENSMUSG00000097119		ENSMUSG00000079427	ENSMUSG00000091490		ENSMUSG00000051043
ENSMUSG00000042354		ENSMUSG00000108237	ENSMUSG00000040010		ENSMUSG00000020728		ENSMUSG00000059552		ENSMUSG00000062825	ENSMUSG00000041264		ENSMUSG00000005893
ENSMUSG00000037742		ENSMUSG00000108072	ENSMUSG00000021255		ENSMUSG00000108173		ENSMUSG00000020335		ENSMUSG00000078903	ENSMUSG00000074884		ENSMUSG00000036372
ENSMUSG00000024589		ENSMUSG00000029229	ENSMUSG00000021258		ENSMUSG00000072761		ENSMUSG00000029513		ENSMUSG00000082352	ENSMUSG00000002289		ENSMUSG00000047434
ENSMUSG00000024587		ENSMUSG00000094856	ENSMUSG00000049517		ENSMUSG00000020868		ENSMUSG00000039497		ENSMUSG00000027496	ENSMUSG00000054196		ENSMUSG00000019866
ENSMUSG00000038085		ENSMUSG00000035521	ENSMUSG00000019338		ENSMUSG00000001156		ENSMUSG00000026435		ENSMUSG00000022788	ENSMUSG00000041845		ENSMUSG00000019864
ENSMUSG00000016664		ENSMUSG00000035529	ENSMUSG00000020646		ENSMUSG00000001157		ENSMUSG00000021175		ENSMUSG00000017764	ENSMUSG00000041841		ENSMUSG00000019863
ENSMUSG00000032624		ENSMUSG00000041241	ENSMUSG00000020865		ENSMUSG00000082154		ENSMUSG00000074922		ENSMUSG00000017760	ENSMUSG00000003153		ENSMUSG00000104376
ENSMUSG00000090440		ENSMUSG00000032359	ENSMUSG00000028341		ENSMUSG00000052557		ENSMUSG00000002257		ENSMUSG00000020224	ENSMUSG00000032565		ENSMUSG00000023971
ENSMUSG00000061458		ENSMUSG00000026687	ENSMUSG00000028680		ENSMUSG00000048799		ENSMUSG00000000346		ENSMUSG00000020226	ENSMUSG00000102917		ENSMUSG00000023972
ENSMUSG00000032508		ENSMUSG00000033282	ENSMUSG00000020458		ENSMUSG00000018415		ENSMUSG00000041323		ENSMUSG00000053453	ENSMUSG00000034926		ENSMUSG00000108173
ENSMUSG00000026399		ENSMUSG00000026301	ENSMUSG00000020456		ENSMUSG00000037266		ENSMUSG00000032527		ENSMUSG00000011382	ENSMUSG00000017670		ENSMUSG00000072761
ENSMUSG00000040280		ENSMUSG00000024346	ENSMUSG00000029229		ENSMUSG00000057551		ENSMUSG00000070777		ENSMUSG00000048040	ENSMUSG00000020923		ENSMUSG00000001157
ENSMUSG00000043881		ENSMUSG00000034883	ENSMUSG00000057841		ENSMUSG00000002668		ENSMUSG00000025227		ENSMUSG00000067702	ENSMUSG00000055102		ENSMUSG00000082154
ENSMUSG00000087259		ENSMUSG00000046133	ENSMUSG00000004460		ENSMUSG00000020454		ENSMUSG00000021767		ENSMUSG00000003464	ENSMUSG00000036885		ENSMUSG00000052557
ENSMUSG00000032806		ENSMUSG00000001348	ENSMUSG00000013275		ENSMUSG00000043940		ENSMUSG00000033439		ENSMUSG00000078498	ENSMUSG00000021951		ENSMUSG00000018415
ENSMUSG00000067869		ENSMUSG00000057706	ENSMUSG00000009905		ENSMUSG00000102930		ENSMUSG00000030834		ENSMUSG00000078497	ENSMUSG00000014668		ENSMUSG00000037266
ENSMUSG00000033326		ENSMUSG00000062352	ENSMUSG00000001827		ENSMUSG00000105439		ENSMUSG00000026960		ENSMUSG00000078496	ENSMUSG00000022906		ENSMUSG00000000740
ENSMUSG00000022272		ENSMUSG00000058704	ENSMUSG00000038212		ENSMUSG00000016918		ENSMUSG00000080772		ENSMUSG00000078495	ENSMUSG00000029817		ENSMUSG00000057551
ENSMUSG00000024360		ENSMUSG00000000301	ENSMUSG00000032479		ENSMUSG00000022685		ENSMUSG00000025082		ENSMUSG00000020883	ENSMUSG00000051592		ENSMUSG00000002668
ENSMUSG00000024366		ENSMUSG00000000308	ENSMUSG00000002846		ENSMUSG00000022684		ENSMUSG00000025081		ENSMUSG00000021176	ENSMUSG00000102976		ENSMUSG00000020454
ENSMUSG00000024947		ENSMUSG00000004359	ENSMUSG00000038002		ENSMUSG00000022575		ENSMUSG00000025089		ENSMUSG00000021179	ENSMUSG00000027424		ENSMUSG00000043940
ENSMUSG00000024940		ENSMUSG00000038860	ENSMUSG00000038000		ENSMUSG00000022570		ENSMUSG00000004207		ENSMUSG00000063383	ENSMUSG00000028391		ENSMUSG00000022685
ENSMUSG00000039148		ENSMUSG00000029417	ENSMUSG00000037465		ENSMUSG00000026470		ENSMUSG00000020108		ENSMUSG00000079508	ENSMUSG00000084824		ENSMUSG00000022684
ENSMUSG00000042851		ENSMUSG00000027525	ENSMUSG00000062006		ENSMUSG00000026479		ENSMUSG00000020100		ENSMUSG00000073775	ENSMUSG00000106457		ENSMUSG00000081444
ENSMUSG00000021285		ENSMUSG00000023456	ENSMUSG00000040263		ENSMUSG00000097519		ENSMUSG00000047003		ENSMUSG00000071532	ENSMUSG00000018379		ENSMUSG00000022571
ENSMUSG00000021286		ENSMUSG00000030921	ENSMUSG00000043410		ENSMUSG00000034192		ENSMUSG00000004934		ENSMUSG00000047909	ENSMUSG00000097119		ENSMUSG00000022570
ENSMUSG00000059182		ENSMUSG00000014956	ENSMUSG00000043415		ENSMUSG00000074604		ENSMUSG00000079197		ENSMUSG00000092625	ENSMUSG00000000253		ENSMUSG00000026470
ENSMUSG00000025903		ENSMUSG00000010067	ENSMUSG00000020823		ENSMUSG00000021876		ENSMUSG00000020225		ENSMUSG00000034892	ENSMUSG00000056749		ENSMUSG00000026479
ENSMUSG00000090891		ENSMUSG00000058546	ENSMUSG00000020827		ENSMUSG00000030672		ENSMUSG00000041126		ENSMUSG00000032397	ENSMUSG00000010047		ENSMUSG00000097519
ENSMUSG00000047534		ENSMUSG00000048058	ENSMUSG00000030435		ENSMUSG00000054717		ENSMUSG00000087288		ENSMUSG00000104303	ENSMUSG00000030609		ENSMUSG00000034192
ENSMUSG00000106134		ENSMUSG00000014226	ENSMUSG00000037428		ENSMUSG00000054715		ENSMUSG00000046010		ENSMUSG00000015312	ENSMUSG00000070407		ENSMUSG00000041037
ENSMUSG00000040549		ENSMUSG00000061479	ENSMUSG00000028907		ENSMUSG00000037466		ENSMUSG00000035829		ENSMUSG00000015316	ENSMUSG00000058966		ENSMUSG00000021876
ENSMUSG00000085135		ENSMUSG00000061474	ENSMUSG00000025508		ENSMUSG00000035829		ENSMUSG00000032899		ENSMUSG00000022427	ENSMUSG00000020109		ENSMUSG00000040550
ENSMUSG00000103877		ENSMUSG00000003411	ENSMUSG00000025509		ENSMUSG00000035824		ENSMUSG00000094685		ENSMUSG00000069678	ENSMUSG00000038843		ENSMUSG00000030672
ENSMUSG00000032307		ENSMUSG00000003410	ENSMUSG00000025507		ENSMUSG00000043110		ENSMUSG00000094682		ENSMUSG00000020483	ENSMUSG00000031217		ENSMUSG00000054717
ENSMUSG00000041857		ENSMUSG00000020895	ENSMUSG00000034435		ENSMUSG00000003808		ENSMUSG00000024592		ENSMUSG00000020485	ENSMUSG00000059005		ENSMUSG00000054715
ENSMUSG00000068587		ENSMUSG00000076437	ENSMUSG00000024766		ENSMUSG00000044664		ENSMUSG00000060279		ENSMUSG00000097796	ENSMUSG00000055053		ENSMUSG00000037466
ENSMUSG00000042628		ENSMUSG00000036073	ENSMUSG00000024769		ENSMUSG00000022948		ENSMUSG00000027713		ENSMUSG00000055116	ENSMUSG00000000339		ENSMUSG00000035829
ENSMUSG00000069899		ENSMUSG00000045699	ENSMUSG00000016487		ENSMUSG00000022947		ENSMUSG00000030970		ENSMUSG00000027288	ENSMUSG00000046519		ENSMUSG00000035824
ENSMUSG00000041189		ENSMUSG00000019797	ENSMUSG00000017686		ENSMUSG00000022940		ENSMUSG00000020740		ENSMUSG00000094441	ENSMUSG00000024376		ENSMUSG00000043110
ENSMUSG00000002015		ENSMUSG00000019796	ENSMUSG00000047446		ENSMUSG00000053390		ENSMUSG00000106671		ENSMUSG00000027134	ENSMUSG00000022003		ENSMUSG00000003808
ENSMUSG00000021911		ENSMUSG00000035864	ENSMUSG00000036112		ENSMUSG00000069833		ENSMUSG00000022076		ENSMUSG00000050737	ENSMUSG00000062931		ENSMUSG00000044664
ENSMUSG00000021910		ENSMUSG00000057278	ENSMUSG00000036111		ENSMUSG00000099681		ENSMUSG00000023980		ENSMUSG00000016756	ENSMUSG00000037138		ENSMUSG00000022948
ENSMUSG00000020180		ENSMUSG00000108621	ENSMUSG00000026435		ENSMUSG00000011751		ENSMUSG00000007476		ENSMUSG00000029390	ENSMUSG00000028189		ENSMUSG00000022947
ENSMUSG00000055305		ENSMUSG00000032571	ENSMUSG00000027522		ENSMUSG00000031848		ENSMUSG00000043424		ENSMUSG00000026427	ENSMUSG00000029428		ENSMUSG00000022940
ENSMUSG00000078249		ENSMUSG00000038014	ENSMUSG00000019256		ENSMUSG00000031845		ENSMUSG00000073627		ENSMUSG00000064090	ENSMUSG00000029422		ENSMUSG00000097093
ENSMUSG00000056749		ENSMUSG00000038543	ENSMUSG00000027381		ENSMUSG00000018599		ENSMUSG00000000794		ENSMUSG00000034321	ENSMUSG00000065999		ENSMUSG00000053390
ENSMUSG00000026064		ENSMUSG00000016559	ENSMUSG00000012483		ENSMUSG00000064181		ENSMUSG00000085248		ENSMUSG00000025198	ENSMUSG00000015522		ENSMUSG00000099681
ENSMUSG00000015748		ENSMUSG00000058672	ENSMUSG00000029452		ENSMUSG00000071267		ENSMUSG00000001120		ENSMUSG00000025196	ENSMUSG00000053581		ENSMUSG00000031848
ENSMUSG00000001674		ENSMUSG00000015305	ENSMUSG00000069844		ENSMUSG00000026274		ENSMUSG00000085936		ENSMUSG00000028478	ENSMUSG00000085442		ENSMUSG00000031845
ENSMUSG00000059218		ENSMUSG00000025428	ENSMUSG00000030446		ENSMUSG00000026276		ENSMUSG00000030301		ENSMUSG00000028479	ENSMUSG00000009741		ENSMUSG00000018599
ENSMUSG00000005481		ENSMUSG00000020492	ENSMUSG00000030177		ENSMUSG00000024921		ENSMUSG00000034135		ENSMUSG00000084013	ENSMUSG00000057895		ENSMUSG00000064181
ENSMUSG00000031320		ENSMUSG00000051989	ENSMUSG00000035390		ENSMUSG00000024924		ENSMUSG00000035268		ENSMUSG00000028645	ENSMUSG00000057894		ENSMUSG00000071267
ENSMUSG00000041645		ENSMUSG00000001285	ENSMUSG00000027710		ENSMUSG00000070923		ENSMUSG00000026833		ENSMUSG00000057262	ENSMUSG00000051726		ENSMUSG00000026274
ENSMUSG00000027330		ENSMUSG00000001289	ENSMUSG00000016933		ENSMUSG00000039458		ENSMUSG00000096252		ENSMUSG00000004698	ENSMUSG00000041975		ENSMUSG00000026276
ENSMUSG00000041870		ENSMUSG00000002028	ENSMUSG00000051548		ENSMUSG00000039457		ENSMUSG00000019929		ENSMUSG00000028845	ENSMUSG00000027132		ENSMUSG00000024921
ENSMUSG00000087455		ENSMUSG00000056666	ENSMUSG00000096284		ENSMUSG00000002043		ENSMUSG00000019927		ENSMUSG00000024121	ENSMUSG00000078994		ENSMUSG00000070923
ENSMUSG00000041879		ENSMUSG00000007617	ENSMUSG00000031393		ENSMUSG00000072568		ENSMUSG00000020935		ENSMUSG00000074922	ENSMUSG00000018800		ENSMUSG00000039458
ENSMUSG00000054423		ENSMUSG00000055401	ENSMUSG00000031397		ENSMUSG00000037999		ENSMUSG00000028693		ENSMUSG00000015882	ENSMUSG00000079190		ENSMUSG00000039457
ENSMUSG00000041408		ENSMUSG00000083773	ENSMUSG00000073018		ENSMUSG00000034430		ENSMUSG00000028692		ENSMUSG00000011179	ENSMUSG00000056394		ENSMUSG00000002043
ENSMUSG00000043807		ENSMUSG00000020917	ENSMUSG00000079144		ENSMUSG00000028683		ENSMUSG00000028696		ENSMUSG00000018761	ENSMUSG00000045471		ENSMUSG00000072568
ENSMUSG00000037580		ENSMUSG00000020914	ENSMUSG00000083111		ENSMUSG00000011148		ENSMUSG00000030956		ENSMUSG00000040562	ENSMUSG00000071037		ENSMUSG00000037992
ENSMUSG00000030584		ENSMUSG00000025245	ENSMUSG00000038903		ENSMUSG00000021236		ENSMUSG00000042015		ENSMUSG00000106300	ENSMUSG00000037434		ENSMUSG00000037999
ENSMUSG00000029145		ENSMUSG00000073563	ENSMUSG00000038900		ENSMUSG00000028680		ENSMUSG00000107740		ENSMUSG00000002900	ENSMUSG00000020009		ENSMUSG00000034438
ENSMUSG00000029141		ENSMUSG00000051627	ENSMUSG00000007872		ENSMUSG00000021969		ENSMUSG00000094796		ENSMUSG00000037313	ENSMUSG00000022428		ENSMUSG00000034430
ENSMUSG00000038646		ENSMUSG00000020130	ENSMUSG00000006056		ENSMUSG00000025202		ENSMUSG00000047888		ENSMUSG00000037197	ENSMUSG00000043987		ENSMUSG00000028683
ENSMUSG00000034761		ENSMUSG00000020132	ENSMUSG00000041471		ENSMUSG00000031530		ENSMUSG00000024480		ENSMUSG00000003363	ENSMUSG00000069678		ENSMUSG00000066042
ENSMUSG00000063849		ENSMUSG00000039873	ENSMUSG00000049323		ENSMUSG00000028954		ENSMUSG00000051220		ENSMUSG00000030057	ENSMUSG00000036352		ENSMUSG00000011148
ENSMUSG00000074227		ENSMUSG00000086841	ENSMUSG00000070972		ENSMUSG00000031266		ENSMUSG00000028525		ENSMUSG00000032288	ENSMUSG00000072889		ENSMUSG00000021236
ENSMUSG00000017167		ENSMUSG00000060860	ENSMUSG00000001707		ENSMUSG00000009905		ENSMUSG00000027405		ENSMUSG00000030224	ENSMUSG00000026893		ENSMUSG00000028680
ENSMUSG00000038212		ENSMUSG00000027487	ENSMUSG00000039193		ENSMUSG00000040331		ENSMUSG00000047417		ENSMUSG00000030223	ENSMUSG00000034842		ENSMUSG00000021969
ENSMUSG00000028837		ENSMUSG00000033364	ENSMUSG00000075254		ENSMUSG00000021226		ENSMUSG00000063953		ENSMUSG00000024537	ENSMUSG00000048310		ENSMUSG00000097329
ENSMUSG00000015846		ENSMUSG00000031805	ENSMUSG00000022844		ENSMUSG00000055670		ENSMUSG00000031955		ENSMUSG00000105298	ENSMUSG00000059278		ENSMUSG00000025202
ENSMUSG00000028836		ENSMUSG00000079435	ENSMUSG00000022477		ENSMUSG00000078201		ENSMUSG00000024406		ENSMUSG00000026393	ENSMUSG00000020132		ENSMUSG00000031530
ENSMUSG00000020333		ENSMUSG00000056919	ENSMUSG00000022476		ENSMUSG00000020171		ENSMUSG00000071262		ENSMUSG00000060743	ENSMUSG00000025437		ENSMUSG00000028954
ENSMUSG00000029513		ENSMUSG00000040528	ENSMUSG00000031843		ENSMUSG00000011960		ENSMUSG00000041515		ENSMUSG00000020523	ENSMUSG00000027855		ENSMUSG00000031266
ENSMUSG00000026435		ENSMUSG00000028859	ENSMUSG00000020166		ENSMUSG00000066894		ENSMUSG00000085558		ENSMUSG00000020521	ENSMUSG00000014554		ENSMUSG00000028958
ENSMUSG00000021175		ENSMUSG00000106190	ENSMUSG00000015653		ENSMUSG00000066892		ENSMUSG00000035184		ENSMUSG00000089764	ENSMUSG00000033295		ENSMUSG00000009900
ENSMUSG00000021178		ENSMUSG00000030867	ENSMUSG00000037876		ENSMUSG00000104818		ENSMUSG00000036980		ENSMUSG00000022673	ENSMUSG00000051510		ENSMUSG00000009905
ENSMUSG00000002257		ENSMUSG00000061877	ENSMUSG00000033055		ENSMUSG00000051747		ENSMUSG00000036989		ENSMUSG00000022674	ENSMUSG00000016559		ENSMUSG00000035435
ENSMUSG00000046269		ENSMUSG00000090553	ENSMUSG00000018604		ENSMUSG00000050714		ENSMUSG00000058317		ENSMUSG00000043510	ENSMUSG00000079435		ENSMUSG00000040331
ENSMUSG00000062908		ENSMUSG00000063316	ENSMUSG00000053856		ENSMUSG00000058625		ENSMUSG00000027248		ENSMUSG00000002289	ENSMUSG00000051469		ENSMUSG00000021226
ENSMUSG00000041323		ENSMUSG00000058099	ENSMUSG00000087687		ENSMUSG00000050435		ENSMUSG00000021832		ENSMUSG00000042644	ENSMUSG00000094374		ENSMUSG00000055670
ENSMUSG00000040097		ENSMUSG00000021392	ENSMUSG00000028988		ENSMUSG00000056598		ENSMUSG00000019775		ENSMUSG00000042642	ENSMUSG00000031482		ENSMUSG00000078201
ENSMUSG00000103560		ENSMUSG00000062198	ENSMUSG00000021807		ENSMUSG00000056596		ENSMUSG00000019883		ENSMUSG00000096255	ENSMUSG00000050914		ENSMUSG00000020171
ENSMUSG00000031879		ENSMUSG00000067344	ENSMUSG00000021809		ENSMUSG00000050299		ENSMUSG00000039474		ENSMUSG00000019132	ENSMUSG00000030125		ENSMUSG00000011960
ENSMUSG00000031878		ENSMUSG00000001891	ENSMUSG00000022678		ENSMUSG00000025040		ENSMUSG00000022564		ENSMUSG00000033863	ENSMUSG00000049037		ENSMUSG00000066894
ENSMUSG00000033439		ENSMUSG00000108379	ENSMUSG00000097747		ENSMUSG00000025041		ENSMUSG00000041064		ENSMUSG00000033862	ENSMUSG00000027404		ENSMUSG00000066892
ENSMUSG00000063229		ENSMUSG00000023939	ENSMUSG00000091971		ENSMUSG00000034639		ENSMUSG00000015087		ENSMUSG00000040263	ENSMUSG00000072723		ENSMUSG00000104818
ENSMUSG00000048100		ENSMUSG00000002728	ENSMUSG00000079480		ENSMUSG00000028343		ENSMUSG00000020689		ENSMUSG00000025722	ENSMUSG00000070002		ENSMUSG00000050714
ENSMUSG00000030834		ENSMUSG00000043059	ENSMUSG00000029763		ENSMUSG00000029596		ENSMUSG00000038708		ENSMUSG00000029464	ENSMUSG00000025151		ENSMUSG00000058625
ENSMUSG00000026960		ENSMUSG00000079029	ENSMUSG00000073197		ENSMUSG00000024319		ENSMUSG00000052075		ENSMUSG00000029465	ENSMUSG00000024664		ENSMUSG00000050435
ENSMUSG00000038274		ENSMUSG00000099216	ENSMUSG00000028172		ENSMUSG00000024313		ENSMUSG00000049659		ENSMUSG00000029461	ENSMUSG00000033032		ENSMUSG00000078812
ENSMUSG00000026347		ENSMUSG00000026601	ENSMUSG00000028173		ENSMUSG00000036568		ENSMUSG00000028790		ENSMUSG00000029462	ENSMUSG00000048874		ENSMUSG00000025040
ENSMUSG00000025086		ENSMUSG00000029655	ENSMUSG00000020766		ENSMUSG00000036565		ENSMUSG00000028793		ENSMUSG00000025724	ENSMUSG00000019814		ENSMUSG00000025041
ENSMUSG00000025083		ENSMUSG00000034584	ENSMUSG00000050697		ENSMUSG00000031393		ENSMUSG00000031851		ENSMUSG00000035275	ENSMUSG00000027514		ENSMUSG00000034639
ENSMUSG00000025089		ENSMUSG00000063457	ENSMUSG00000001517		ENSMUSG00000040459		ENSMUSG00000074129		ENSMUSG00000028737	ENSMUSG00000035696		ENSMUSG00000034636
ENSMUSG00000062014		ENSMUSG00000058328	ENSMUSG00000056612		ENSMUSG00000040451		ENSMUSG00000041308		ENSMUSG00000007041	ENSMUSG00000062234		ENSMUSG00000028343
ENSMUSG00000054162		ENSMUSG00000021645	ENSMUSG00000031629		ENSMUSG00000042477		ENSMUSG00000021009		ENSMUSG00000003970	ENSMUSG00000020389		ENSMUSG00000038637
ENSMUSG00000045336		ENSMUSG00000021647	ENSMUSG00000104046		ENSMUSG00000039275		ENSMUSG00000029174		ENSMUSG00000037253	ENSMUSG00000060096		ENSMUSG00000024319
ENSMUSG00000020225		ENSMUSG00000026383	ENSMUSG00000046351		ENSMUSG00000019992		ENSMUSG00000020255		ENSMUSG00000046351	ENSMUSG00000058503		ENSMUSG00000036568
ENSMUSG00000035829		ENSMUSG00000100967	ENSMUSG00000030281		ENSMUSG00000054509		ENSMUSG00000036091		ENSMUSG00000105561	ENSMUSG00000019731		ENSMUSG00000031393
ENSMUSG00000048429		ENSMUSG00000020514	ENSMUSG00000030283		ENSMUSG00000019996		ENSMUSG00000027120		ENSMUSG00000029130	ENSMUSG00000091283		ENSMUSG00000040459
ENSMUSG00000073226		ENSMUSG00000094627	ENSMUSG00000030282		ENSMUSG00000013646		ENSMUSG00000026096		ENSMUSG00000029134	ENSMUSG00000079808		ENSMUSG00000040451
ENSMUSG00000023068		ENSMUSG00000041000	ENSMUSG00000071866		ENSMUSG00000054321		ENSMUSG00000029432		ENSMUSG00000015243	ENSMUSG00000001052		ENSMUSG00000016356
ENSMUSG00000042167		ENSMUSG00000106019	ENSMUSG00000003234		ENSMUSG00000021028		ENSMUSG00000086712		ENSMUSG00000001558	ENSMUSG00000069743		ENSMUSG00000042477
ENSMUSG00000032899		ENSMUSG00000010406	ENSMUSG00000036533		ENSMUSG00000021025		ENSMUSG00000046861		ENSMUSG00000007815	ENSMUSG00000055660		ENSMUSG00000039275
ENSMUSG00000097887		ENSMUSG00000024774	ENSMUSG00000022538		ENSMUSG00000024055		ENSMUSG00000023336		ENSMUSG00000034768	ENSMUSG00000006335		ENSMUSG00000019992
ENSMUSG00000036817		ENSMUSG00000064317	ENSMUSG00000036282		ENSMUSG00000021023		ENSMUSG00000083674		ENSMUSG00000021385	ENSMUSG00000056296		ENSMUSG00000019996
ENSMUSG00000094685		ENSMUSG00000026434	ENSMUSG00000005150		ENSMUSG00000025821		ENSMUSG00000021763		ENSMUSG00000021384	ENSMUSG00000039354		ENSMUSG00000013646
ENSMUSG00000024592		ENSMUSG00000075053	ENSMUSG00000024097		ENSMUSG00000025823		ENSMUSG00000025224		ENSMUSG00000027715	ENSMUSG00000034575		ENSMUSG00000054321
ENSMUSG00000027713		ENSMUSG00000025169	ENSMUSG00000024091		ENSMUSG00000030905		ENSMUSG00000025198		ENSMUSG00000092335	ENSMUSG00000030291		ENSMUSG00000021028
ENSMUSG00000056851		ENSMUSG00000083179	ENSMUSG00000058186		ENSMUSG00000005580		ENSMUSG00000025193		ENSMUSG00000051076	ENSMUSG00000002329		ENSMUSG00000024055
ENSMUSG00000051469		ENSMUSG00000035202	ENSMUSG00000034111		ENSMUSG00000032245		ENSMUSG00000046329		ENSMUSG00000018476	ENSMUSG00000062518		ENSMUSG00000021023
ENSMUSG00000009995		ENSMUSG00000066463	ENSMUSG00000040118		ENSMUSG00000024883		ENSMUSG00000097448		ENSMUSG00000002733	ENSMUSG00000041353		ENSMUSG00000025821
ENSMUSG00000030978		ENSMUSG00000022587	ENSMUSG00000063383		ENSMUSG00000024889		ENSMUSG00000073077		ENSMUSG00000004626	ENSMUSG00000029344		ENSMUSG00000025823
ENSMUSG00000020743		ENSMUSG00000020564	ENSMUSG00000049504		ENSMUSG00000026027		ENSMUSG00000041926		ENSMUSG00000047714	ENSMUSG00000037824		ENSMUSG00000030905
ENSMUSG00000022076		ENSMUSG00000078652	ENSMUSG00000006362		ENSMUSG00000023051		ENSMUSG00000079334		ENSMUSG00000026626			ENSMUSG00000005580
ENSMUSG00000020196		ENSMUSG00000022639	ENSMUSG00000024774		ENSMUSG00000027566		ENSMUSG00000037364		ENSMUSG00000031504			ENSMUSG00000032245
ENSMUSG00000043424		ENSMUSG00000007589	ENSMUSG00000031668		ENSMUSG00000027569		ENSMUSG00000037940		ENSMUSG00000039735			ENSMUSG00000024889
ENSMUSG00000041261		ENSMUSG00000027752	ENSMUSG00000025423		ENSMUSG00000057788		ENSMUSG00000025069		ENSMUSG00000032850			ENSMUSG00000026027
ENSMUSG00000001127		ENSMUSG00000014769	ENSMUSG00000038646		ENSMUSG00000055923		ENSMUSG00000051403		ENSMUSG00000039086			ENSMUSG00000027566
ENSMUSG00000041491		ENSMUSG00000023272	ENSMUSG00000062248		ENSMUSG00000059436		ENSMUSG00000107582		ENSMUSG00000032254			ENSMUSG00000027569
ENSMUSG00000085936		ENSMUSG00000021696	ENSMUSG00000096995		ENSMUSG00000097177		ENSMUSG00000025427		ENSMUSG00000041653			ENSMUSG00000057788
ENSMUSG00000030301		ENSMUSG00000049091	ENSMUSG00000067038		ENSMUSG00000097172		ENSMUSG00000096937		ENSMUSG00000087113			ENSMUSG00000099998
ENSMUSG00000034135		ENSMUSG00000031397	ENSMUSG00000023067		ENSMUSG00000022043		ENSMUSG00000067367		ENSMUSG00000061607			ENSMUSG00000055923
ENSMUSG00000019929		ENSMUSG00000024099	ENSMUSG00000023066		ENSMUSG00000022040		ENSMUSG00000107092		ENSMUSG00000061601			ENSMUSG00000059436
ENSMUSG00000028691		ENSMUSG00000070493	ENSMUSG00000018809		ENSMUSG00000067929		ENSMUSG00000003848		ENSMUSG00000054051			ENSMUSG00000097173
ENSMUSG00000028693		ENSMUSG00000038534	ENSMUSG00000020087		ENSMUSG00000016510		ENSMUSG00000003847		ENSMUSG00000022024			ENSMUSG00000097172
ENSMUSG00000028696		ENSMUSG00000040111	ENSMUSG00000019761		ENSMUSG00000031232		ENSMUSG00000078762		ENSMUSG00000022026			ENSMUSG00000022043
ENSMUSG00000102591		ENSMUSG00000036371	ENSMUSG00000029104		ENSMUSG00000039754		ENSMUSG00000075514		ENSMUSG00000007207			ENSMUSG00000068742
ENSMUSG00000042015		ENSMUSG00000026638	ENSMUSG00000029106		ENSMUSG00000037594		ENSMUSG00000034071		ENSMUSG00000021483			ENSMUSG00000067929
ENSMUSG00000018727		ENSMUSG00000026634	ENSMUSG00000012405		ENSMUSG00000041638		ENSMUSG00000041895		ENSMUSG00000036941			ENSMUSG00000016510
ENSMUSG00000107743		ENSMUSG00000025508	ENSMUSG00000023927		ENSMUSG00000042726		ENSMUSG00000031753		ENSMUSG00000042638			ENSMUSG00000028524
ENSMUSG00000104303		ENSMUSG00000031536	ENSMUSG00000028041		ENSMUSG00000044950		ENSMUSG00000023495		ENSMUSG00000047554			ENSMUSG00000054379
ENSMUSG00000067702		ENSMUSG00000031538	ENSMUSG00000014301		ENSMUSG00000052005		ENSMUSG00000036078		ENSMUSG00000000740			ENSMUSG00000031232
ENSMUSG00000024480		ENSMUSG00000039720	ENSMUSG00000004085		ENSMUSG00000087598		ENSMUSG00000022456		ENSMUSG00000046603			ENSMUSG00000039754
ENSMUSG00000051224		ENSMUSG00000003752	ENSMUSG00000006642		ENSMUSG00000004798		ENSMUSG00000022451		ENSMUSG00000064368			ENSMUSG00000037594
ENSMUSG00000051223		ENSMUSG00000032841	ENSMUSG00000074825		ENSMUSG00000026388		ENSMUSG00000022848		ENSMUSG00000043384			ENSMUSG00000041638
ENSMUSG00000020098		ENSMUSG00000028578	ENSMUSG00000030742		ENSMUSG00000035234		ENSMUSG00000034336		ENSMUSG00000024740			ENSMUSG00000063200
ENSMUSG00000102629		ENSMUSG00000028577	ENSMUSG00000030744		ENSMUSG00000032403		ENSMUSG00000021536		ENSMUSG00000021999			ENSMUSG00000074733
ENSMUSG00000087679		ENSMUSG00000028576	ENSMUSG00000050953		ENSMUSG00000032405		ENSMUSG00000053581		ENSMUSG00000064363			ENSMUSG00000042726
ENSMUSG00000007850		ENSMUSG00000103053	ENSMUSG00000038366		ENSMUSG00000032409		ENSMUSG00000023828		ENSMUSG00000053819			ENSMUSG00000044950
ENSMUSG00000018286		ENSMUSG00000040726	ENSMUSG00000042694		ENSMUSG00000079029		ENSMUSG00000045053		ENSMUSG00000085642			ENSMUSG00000052005
ENSMUSG00000037492		ENSMUSG00000038943	ENSMUSG00000039849		ENSMUSG00000072905		ENSMUSG00000040167		ENSMUSG00000030611			ENSMUSG00000087598
ENSMUSG00000063953		ENSMUSG00000005698	ENSMUSG00000059291		ENSMUSG00000064068		ENSMUSG00000070923		ENSMUSG00000028295			ENSMUSG00000098702
ENSMUSG00000031955		ENSMUSG00000018604	ENSMUSG00000044030		ENSMUSG00000060771		ENSMUSG00000002546		ENSMUSG00000039536			ENSMUSG00000004798
ENSMUSG00000031951		ENSMUSG00000006356	ENSMUSG00000010095		ENSMUSG00000034807		ENSMUSG00000031546		ENSMUSG00000027133			ENSMUSG00000026388
ENSMUSG00000071266		ENSMUSG00000035953	ENSMUSG00000071748		ENSMUSG00000034111		ENSMUSG00000019852		ENSMUSG00000020700			ENSMUSG00000106140
ENSMUSG00000071267		ENSMUSG00000035184	ENSMUSG00000030509		ENSMUSG00000026858		ENSMUSG00000022261		ENSMUSG00000028744			ENSMUSG00000035234
ENSMUSG00000085558		ENSMUSG00000035183	ENSMUSG00000032553		ENSMUSG00000026856		ENSMUSG00000047407		ENSMUSG00000028745			ENSMUSG00000032400
ENSMUSG00000020870		ENSMUSG00000038437	ENSMUSG00000047789		ENSMUSG00000038005		ENSMUSG00000094887		ENSMUSG00000028743			ENSMUSG00000032401
ENSMUSG00000066677		ENSMUSG00000028771	ENSMUSG00000069094		ENSMUSG00000038002		ENSMUSG00000034913		ENSMUSG00000003923			ENSMUSG00000032405
ENSMUSG00000103998		ENSMUSG00000036768	ENSMUSG00000025612		ENSMUSG00000024521		ENSMUSG00000046634		ENSMUSG00000036752			ENSMUSG00000032409
ENSMUSG00000034586		ENSMUSG00000036766	ENSMUSG00000052727		ENSMUSG00000069310		ENSMUSG00000028457		ENSMUSG00000036751			ENSMUSG00000079029
ENSMUSG00000041263		ENSMUSG00000079225	ENSMUSG00000022961		ENSMUSG00000015053		ENSMUSG00000035632		ENSMUSG00000034868			ENSMUSG00000072905
ENSMUSG00000035184		ENSMUSG00000038646	ENSMUSG00000083618		ENSMUSG00000043190		ENSMUSG00000106106		ENSMUSG00000020577			ENSMUSG00000034801
ENSMUSG00000029632		ENSMUSG00000034345	ENSMUSG00000037363		ENSMUSG00000063317		ENSMUSG00000028189		ENSMUSG00000020571			ENSMUSG00000060771
ENSMUSG00000044197		ENSMUSG00000023025	ENSMUSG00000037366		ENSMUSG00000021728		ENSMUSG00000027981		ENSMUSG00000022629			ENSMUSG00000034807
ENSMUSG00000032204		ENSMUSG00000023020	ENSMUSG00000032216		ENSMUSG00000027896		ENSMUSG00000028381		ENSMUSG00000022621			ENSMUSG00000034111
ENSMUSG00000058317		ENSMUSG00000045078	ENSMUSG00000032218		ENSMUSG00000027893		ENSMUSG00000021470		ENSMUSG00000071252			ENSMUSG00000034116
ENSMUSG00000027248		ENSMUSG00000022779	ENSMUSG00000057469		ENSMUSG00000021494		ENSMUSG00000029322		ENSMUSG00000056671			ENSMUSG00000026858
ENSMUSG00000027242		ENSMUSG00000093674	ENSMUSG00000031965		ENSMUSG00000086370		ENSMUSG00000029320		ENSMUSG00000024579			ENSMUSG00000026856
ENSMUSG00000021832		ENSMUSG00000104222	ENSMUSG00000024206		ENSMUSG00000052214		ENSMUSG00000031948		ENSMUSG00000042035			ENSMUSG00000038005
ENSMUSG00000019777		ENSMUSG00000025092	ENSMUSG00000026726		ENSMUSG00000057335		ENSMUSG00000018377		ENSMUSG00000027742			ENSMUSG00000024524
ENSMUSG00000026111		ENSMUSG00000046229	ENSMUSG00000035351		ENSMUSG00000057337		ENSMUSG00000028845		ENSMUSG00000059921			ENSMUSG00000038002
ENSMUSG00000019883		ENSMUSG00000021240	ENSMUSG00000029521		ENSMUSG00000037916		ENSMUSG00000045713		ENSMUSG00000010505			ENSMUSG00000024521
ENSMUSG00000029577		ENSMUSG00000021243	ENSMUSG00000016319		ENSMUSG00000001225		ENSMUSG00000024410		ENSMUSG00000066415			ENSMUSG00000015053
ENSMUSG00000039474		ENSMUSG00000106926	ENSMUSG00000015750		ENSMUSG00000001228		ENSMUSG00000048720		ENSMUSG00000057402			ENSMUSG00000043190
ENSMUSG00000028222		ENSMUSG00000005802	ENSMUSG00000066440		ENSMUSG00000001229		ENSMUSG00000096768		ENSMUSG00000029622			ENSMUSG00000063317
ENSMUSG00000040919		ENSMUSG00000036435	ENSMUSG00000092622		ENSMUSG00000029149		ENSMUSG00000041607		ENSMUSG00000058600			ENSMUSG00000021728
ENSMUSG00000005034		ENSMUSG00000080857	ENSMUSG00000017837		ENSMUSG00000033788		ENSMUSG00000015094		ENSMUSG00000078875			ENSMUSG00000027896
ENSMUSG00000021484		ENSMUSG00000042410	ENSMUSG00000086859		ENSMUSG00000044465		ENSMUSG00000024483		ENSMUSG00000078877			ENSMUSG00000021494
ENSMUSG00000028495		ENSMUSG00000070284	ENSMUSG00000064105		ENSMUSG00000025609		ENSMUSG00000032999		ENSMUSG00000078872			ENSMUSG00000086370
ENSMUSG00000028798		ENSMUSG00000035376	ENSMUSG00000057666		ENSMUSG00000022652		ENSMUSG00000021908		ENSMUSG00000052926			ENSMUSG00000052214
ENSMUSG00000074123		ENSMUSG00000046180	ENSMUSG00000028551		ENSMUSG00000085148		ENSMUSG00000062743		ENSMUSG00000019734			ENSMUSG00000029263
ENSMUSG00000048264		ENSMUSG00000042608	ENSMUSG00000091144		ENSMUSG00000032782		ENSMUSG00000018604		ENSMUSG00000052920			ENSMUSG00000032459
ENSMUSG00000073274		ENSMUSG00000089804	ENSMUSG00000050435		ENSMUSG00000030203		ENSMUSG00000052920		ENSMUSG00000041440			ENSMUSG00000057335
ENSMUSG00000063087		ENSMUSG00000020309	ENSMUSG00000028234		ENSMUSG00000030201		ENSMUSG00000027327		ENSMUSG00000054446			ENSMUSG00000057337
ENSMUSG00000029432		ENSMUSG00000025873	ENSMUSG00000073702		ENSMUSG00000024556		ENSMUSG00000056770		ENSMUSG00000087403			ENSMUSG00000037916
ENSMUSG00000086710		ENSMUSG00000025872	ENSMUSG00000053208		ENSMUSG00000026959		ENSMUSG00000030067		ENSMUSG00000003062			ENSMUSG00000001228
ENSMUSG00000039242		ENSMUSG00000027652	ENSMUSG00000005413		ENSMUSG00000070883		ENSMUSG00000061666		ENSMUSG00000063320			ENSMUSG00000001229
ENSMUSG00000052477		ENSMUSG00000021552	ENSMUSG00000041132		ENSMUSG00000026955		ENSMUSG00000036712		ENSMUSG00000024231			ENSMUSG00000033788
ENSMUSG00000026750		ENSMUSG00000033940	ENSMUSG00000040413		ENSMUSG00000013083		ENSMUSG00000072694		ENSMUSG00000066027			ENSMUSG00000044465
ENSMUSG00000025224		ENSMUSG00000012396	ENSMUSG00000058594		ENSMUSG00000002475		ENSMUSG00000006304		ENSMUSG00000018102			ENSMUSG00000025609
ENSMUSG00000025198		ENSMUSG00000007279	ENSMUSG00000034312		ENSMUSG00000002477		ENSMUSG00000032637		ENSMUSG00000039016			ENSMUSG00000022652
ENSMUSG00000046323		ENSMUSG00000078249	ENSMUSG00000045629		ENSMUSG00000039789		ENSMUSG00000066640		ENSMUSG00000034021			ENSMUSG00000034832
ENSMUSG00000046324		ENSMUSG00000006143	ENSMUSG00000042812		ENSMUSG00000024899		ENSMUSG00000103940		ENSMUSG00000084848			ENSMUSG00000085148
ENSMUSG00000073077		ENSMUSG00000047648	ENSMUSG00000042109		ENSMUSG00000038225		ENSMUSG00000022558		ENSMUSG00000030602			ENSMUSG00000032782
ENSMUSG00000041926		ENSMUSG00000041779	ENSMUSG00000037664		ENSMUSG00000000902		ENSMUSG00000022554		ENSMUSG00000047866			ENSMUSG00000030203
ENSMUSG00000040648		ENSMUSG00000041774	ENSMUSG00000022769		ENSMUSG00000038782		ENSMUSG00000022556		ENSMUSG00000060073			ENSMUSG00000038039
ENSMUSG00000040649		ENSMUSG00000005610	ENSMUSG00000001995		ENSMUSG00000029600		ENSMUSG00000027238		ENSMUSG00000022812			ENSMUSG00000024556
ENSMUSG00000097209		ENSMUSG00000019558	ENSMUSG00000039414		ENSMUSG00000024277		ENSMUSG00000020303		ENSMUSG00000015839			ENSMUSG00000026950
ENSMUSG00000037942		ENSMUSG00000001056	ENSMUSG00000036478		ENSMUSG00000004951		ENSMUSG00000029504		ENSMUSG00000059714			ENSMUSG00000070883
ENSMUSG00000028102		ENSMUSG00000070565	ENSMUSG00000081841		ENSMUSG00000043432		ENSMUSG00000086628		ENSMUSG00000017404			ENSMUSG00000026955
ENSMUSG00000025069		ENSMUSG00000032776	ENSMUSG00000022892		ENSMUSG00000024218		ENSMUSG00000027900		ENSMUSG00000092284			ENSMUSG00000013083
ENSMUSG00000032468		ENSMUSG00000028266	ENSMUSG00000034908		ENSMUSG00000024219		ENSMUSG00000018923		ENSMUSG00000023034			ENSMUSG00000002475
ENSMUSG00000096937		ENSMUSG00000030685	ENSMUSG00000022898		ENSMUSG00000020248		ENSMUSG00000001521		ENSMUSG00000033382			ENSMUSG00000002477
ENSMUSG00000067365		ENSMUSG00000031488	ENSMUSG00000027357		ENSMUSG00000053347		ENSMUSG00000026626		ENSMUSG00000095427			ENSMUSG00000039789
ENSMUSG00000107092		ENSMUSG00000036459	ENSMUSG00000021018		ENSMUSG00000021190		ENSMUSG00000021534		ENSMUSG00000051811			ENSMUSG00000038225
ENSMUSG00000024177		ENSMUSG00000031158	ENSMUSG00000046761		ENSMUSG00000031924		ENSMUSG00000093847		ENSMUSG00000051817			ENSMUSG00000000902
ENSMUSG00000021215		ENSMUSG00000028480	ENSMUSG00000040652		ENSMUSG00000027739		ENSMUSG00000027570		ENSMUSG00000029578			ENSMUSG00000038782
ENSMUSG00000003848		ENSMUSG00000028487	ENSMUSG00000025246		ENSMUSG00000037395		ENSMUSG00000045795		ENSMUSG00000024335			ENSMUSG00000024277
ENSMUSG00000003847		ENSMUSG00000020072	ENSMUSG00000033373		ENSMUSG00000061411		ENSMUSG00000041684		ENSMUSG00000024334			ENSMUSG00000043432
ENSMUSG00000045211		ENSMUSG00000061787	ENSMUSG00000092417		ENSMUSG00000061410		ENSMUSG00000026544		ENSMUSG00000024331			ENSMUSG00000024218
ENSMUSG00000091347		ENSMUSG00000048978	ENSMUSG00000062822		ENSMUSG00000004032		ENSMUSG00000030704		ENSMUSG00000026872			ENSMUSG00000024219
ENSMUSG00000040331		ENSMUSG00000019942	ENSMUSG00000024528		ENSMUSG00000049957		ENSMUSG00000049686		ENSMUSG00000087687			ENSMUSG00000020248
ENSMUSG00000020607		ENSMUSG00000019944	ENSMUSG00000024525		ENSMUSG00000067889		ENSMUSG00000024242		ENSMUSG00000032263			ENSMUSG00000053347
ENSMUSG00000040339		ENSMUSG00000105374	ENSMUSG00000024521		ENSMUSG00000000631		ENSMUSG00000036615		ENSMUSG00000071424			ENSMUSG00000021190
ENSMUSG00000035227		ENSMUSG00000022500	ENSMUSG00000032294		ENSMUSG00000013539		ENSMUSG00000049109		ENSMUSG00000101462			ENSMUSG00000031924
ENSMUSG00000000028		ENSMUSG00000031683	ENSMUSG00000019943		ENSMUSG00000056413		ENSMUSG00000049100		ENSMUSG00000104496			ENSMUSG00000027739
ENSMUSG00000032915		ENSMUSG00000027864	ENSMUSG00000018012		ENSMUSG00000044864		ENSMUSG00000021361		ENSMUSG00000078625			ENSMUSG00000037395
ENSMUSG00000030407		ENSMUSG00000022200	ENSMUSG00000062981		ENSMUSG00000006299		ENSMUSG00000003345		ENSMUSG00000053617			ENSMUSG00000061411
ENSMUSG00000102887		ENSMUSG00000022205	ENSMUSG00000021978		ENSMUSG00000054814		ENSMUSG00000097971		ENSMUSG00000027593			ENSMUSG00000061410
ENSMUSG00000032589		ENSMUSG00000022204	ENSMUSG00000047898		ENSMUSG00000022353		ENSMUSG00000023279		ENSMUSG00000094685			ENSMUSG00000049957
ENSMUSG00000022841		ENSMUSG00000021953	ENSMUSG00000062328		ENSMUSG00000022351		ENSMUSG00000023277		ENSMUSG00000094682			ENSMUSG00000067889
ENSMUSG00000021537		ENSMUSG00000078866	ENSMUSG00000026319		ENSMUSG00000003344		ENSMUSG00000027002		ENSMUSG00000024581			ENSMUSG00000000631
ENSMUSG00000021536		ENSMUSG00000066037	ENSMUSG00000032740		ENSMUSG00000029033		ENSMUSG00000022180		ENSMUSG00000069806			ENSMUSG00000013539
ENSMUSG00000042589		ENSMUSG00000097258	ENSMUSG00000027199		ENSMUSG00000097048		ENSMUSG00000063239		ENSMUSG00000024588			ENSMUSG00000056413
ENSMUSG00000060461		ENSMUSG00000031934	ENSMUSG00000027193		ENSMUSG00000005897		ENSMUSG00000038095		ENSMUSG00000027878			ENSMUSG00000044864
ENSMUSG00000040167		ENSMUSG00000031939	ENSMUSG00000014039		ENSMUSG00000005899		ENSMUSG00000026014		ENSMUSG00000062248			ENSMUSG00000006299
ENSMUSG00000005656		ENSMUSG00000024206	ENSMUSG00000029022		ENSMUSG00000104394		ENSMUSG00000108722		ENSMUSG00000051517			ENSMUSG00000045010
ENSMUSG00000056091		ENSMUSG00000024208	ENSMUSG00000060419		ENSMUSG00000028452		ENSMUSG00000024997		ENSMUSG00000062797			ENSMUSG00000054814
ENSMUSG00000067194		ENSMUSG00000025283	ENSMUSG00000061650		ENSMUSG00000047067		ENSMUSG00000032671		ENSMUSG00000020064			ENSMUSG00000022353
ENSMUSG00000000142		ENSMUSG00000031765	ENSMUSG00000018569		ENSMUSG00000023977		ENSMUSG00000054115		ENSMUSG00000049791			ENSMUSG00000022351
ENSMUSG00000031546		ENSMUSG00000028926	ENSMUSG00000007411		ENSMUSG00000021884		ENSMUSG00000073131		ENSMUSG00000025979			ENSMUSG00000062933
ENSMUSG00000031540		ENSMUSG00000004508	ENSMUSG00000040963		ENSMUSG00000072813		ENSMUSG00000042675		ENSMUSG00000025971			ENSMUSG00000062931
ENSMUSG00000029478		ENSMUSG00000024970	ENSMUSG00000030660		ENSMUSG00000046330		ENSMUSG00000039568		ENSMUSG00000030092			ENSMUSG00000003344
ENSMUSG00000097287		ENSMUSG00000014301	ENSMUSG00000038241		ENSMUSG00000038990		ENSMUSG00000062352		ENSMUSG00000006345			ENSMUSG00000029033
ENSMUSG00000047407		ENSMUSG00000015656	ENSMUSG00000062646		ENSMUSG00000028312		ENSMUSG00000029287		ENSMUSG00000024695			ENSMUSG00000097048
ENSMUSG00000106106		ENSMUSG00000001418	ENSMUSG00000062647		ENSMUSG00000059839		ENSMUSG00000034424		ENSMUSG00000020801			ENSMUSG00000039623
ENSMUSG00000028189		ENSMUSG00000001416	ENSMUSG00000059939		ENSMUSG00000004661		ENSMUSG00000021198		ENSMUSG00000034528			ENSMUSG00000039621
ENSMUSG00000028188		ENSMUSG00000020386	ENSMUSG00000025089		ENSMUSG00000004668		ENSMUSG00000008575		ENSMUSG00000072704			ENSMUSG00000005897
ENSMUSG00000067873		ENSMUSG00000021266	ENSMUSG00000029004		ENSMUSG00000043789		ENSMUSG00000057058		ENSMUSG00000031320			ENSMUSG00000005899
ENSMUSG00000025932		ENSMUSG00000055313	ENSMUSG00000074794		ENSMUSG00000086003		ENSMUSG00000045693		ENSMUSG00000031325			ENSMUSG00000104394
ENSMUSG00000028381		ENSMUSG00000039220	ENSMUSG00000044164		ENSMUSG00000030846		ENSMUSG00000031590		ENSMUSG00000098212			ENSMUSG00000028454
ENSMUSG00000021477		ENSMUSG00000055319	ENSMUSG00000022686		ENSMUSG00000062647		ENSMUSG00000079022		ENSMUSG00000031903			ENSMUSG00000028452
ENSMUSG00000029320		ENSMUSG00000044715	ENSMUSG00000022682		ENSMUSG00000062646		ENSMUSG00000102070		ENSMUSG00000034998			ENSMUSG00000047067
ENSMUSG00000028848		ENSMUSG00000040413	ENSMUSG00000018209		ENSMUSG00000034973		ENSMUSG00000029605		ENSMUSG00000034993			ENSMUSG00000023977
ENSMUSG00000037257		ENSMUSG00000033128	ENSMUSG00000022021		ENSMUSG00000025417		ENSMUSG00000024386		ENSMUSG00000034994			ENSMUSG00000021884
ENSMUSG00000047388		ENSMUSG00000033126	ENSMUSG00000022024		ENSMUSG00000048920		ENSMUSG00000100340		ENSMUSG00000025742			ENSMUSG00000046330
ENSMUSG00000040550		ENSMUSG00000064215	ENSMUSG00000037159		ENSMUSG00000048921		ENSMUSG00000000631		ENSMUSG00000025745			ENSMUSG00000038990
ENSMUSG00000033543		ENSMUSG00000026771	ENSMUSG00000020460		ENSMUSG00000030603		ENSMUSG00000020672		ENSMUSG00000025747			ENSMUSG00000028312
ENSMUSG00000032376		ENSMUSG00000030760	ENSMUSG00000020461		ENSMUSG00000071528		ENSMUSG00000020671		ENSMUSG00000028932			ENSMUSG00000059839
ENSMUSG00000097993		ENSMUSG00000030769	ENSMUSG00000020462		ENSMUSG00000034354		ENSMUSG00000003360		ENSMUSG00000024906			ENSMUSG00000004665
ENSMUSG00000032998		ENSMUSG00000028639	ENSMUSG00000060227		ENSMUSG00000074731		ENSMUSG00000032740		ENSMUSG00000044681			ENSMUSG00000004661
ENSMUSG00000058006		ENSMUSG00000070167	ENSMUSG00000008976		ENSMUSG00000022193		ENSMUSG00000006676		ENSMUSG00000028218			ENSMUSG00000004668
ENSMUSG00000038871		ENSMUSG00000020605	ENSMUSG00000008090		ENSMUSG00000026854		ENSMUSG00000058655		ENSMUSG00000028211			ENSMUSG00000043789
ENSMUSG00000062743		ENSMUSG00000053877	ENSMUSG00000021096		ENSMUSG00000026853		ENSMUSG00000037816		ENSMUSG00000030695			ENSMUSG00000030846
ENSMUSG00000086905		ENSMUSG00000069744	ENSMUSG00000021094		ENSMUSG00000057863		ENSMUSG00000089685		ENSMUSG00000041769			ENSMUSG00000062647
ENSMUSG00000025019		ENSMUSG00000031311	ENSMUSG00000019791		ENSMUSG00000038517		ENSMUSG00000028053		ENSMUSG00000000214			ENSMUSG00000062646
ENSMUSG00000086130		ENSMUSG00000049760	ENSMUSG00000004642		ENSMUSG00000035597		ENSMUSG00000040025		ENSMUSG00000030796			ENSMUSG00000034973
ENSMUSG00000106285		ENSMUSG00000031826	ENSMUSG00000031729		ENSMUSG00000035596		ENSMUSG00000030869		ENSMUSG00000034484			ENSMUSG00000025417
ENSMUSG00000038457		ENSMUSG00000015759	ENSMUSG00000019461		ENSMUSG00000068284		ENSMUSG00000024193		ENSMUSG00000000730			ENSMUSG00000048920
ENSMUSG00000034593		ENSMUSG00000030942	ENSMUSG00000054027		ENSMUSG00000074909		ENSMUSG00000103515		ENSMUSG00000028626			ENSMUSG00000048921
ENSMUSG00000049225		ENSMUSG00000034533	ENSMUSG00000054021		ENSMUSG00000042156		ENSMUSG00000032177		ENSMUSG00000022706			ENSMUSG00000030603
ENSMUSG00000068940		ENSMUSG00000030446	ENSMUSG00000070780		ENSMUSG00000078427		ENSMUSG00000081723		ENSMUSG00000025575			ENSMUSG00000071528
ENSMUSG00000032637		ENSMUSG00000025362	ENSMUSG00000041957		ENSMUSG00000099597		ENSMUSG00000025647		ENSMUSG00000097695			ENSMUSG00000034354
ENSMUSG00000032633		ENSMUSG00000029388	ENSMUSG00000038563		ENSMUSG00000077450		ENSMUSG00000026426		ENSMUSG00000074183			ENSMUSG00000074735
ENSMUSG00000027238		ENSMUSG00000029387	ENSMUSG00000044795		ENSMUSG00000048458		ENSMUSG00000026421		ENSMUSG00000074182			ENSMUSG00000074731
ENSMUSG00000025393		ENSMUSG00000030168	ENSMUSG00000083284		ENSMUSG00000025893		ENSMUSG00000040520		ENSMUSG00000039988			ENSMUSG00000026853
ENSMUSG00000038750		ENSMUSG00000030166	ENSMUSG00000007827		ENSMUSG00000040621		ENSMUSG00000040522		ENSMUSG00000085723			ENSMUSG00000057863
ENSMUSG00000020303		ENSMUSG00000028382	ENSMUSG00000034329		ENSMUSG00000040620		ENSMUSG00000056598		ENSMUSG00000041936			ENSMUSG00000035597
ENSMUSG00000038286		ENSMUSG00000056851	ENSMUSG00000105374		ENSMUSG00000087193		ENSMUSG00000041670		ENSMUSG00000101344			ENSMUSG00000035596
ENSMUSG00000029504		ENSMUSG00000028030	ENSMUSG00000072082		ENSMUSG00000019088		ENSMUSG00000019854		ENSMUSG00000072872			ENSMUSG00000015214
ENSMUSG00000075254		ENSMUSG00000033209	ENSMUSG00000049807		ENSMUSG00000003154		ENSMUSG00000033970		ENSMUSG00000037805			ENSMUSG00000068284
ENSMUSG00000087216		ENSMUSG00000084349	ENSMUSG00000049804		ENSMUSG00000001424		ENSMUSG00000034837		ENSMUSG00000029234			ENSMUSG00000074909
ENSMUSG00000031471		ENSMUSG00000048065	ENSMUSG00000000881		ENSMUSG00000001420		ENSMUSG00000015672		ENSMUSG00000029231			ENSMUSG00000029003
ENSMUSG00000093847		ENSMUSG00000030911	ENSMUSG00000075266		ENSMUSG00000026641		ENSMUSG00000019978		ENSMUSG00000038354			ENSMUSG00000021520
ENSMUSG00000106718		ENSMUSG00000092607	ENSMUSG00000039236		ENSMUSG00000026640		ENSMUSG00000046062		ENSMUSG00000106106			ENSMUSG00000099597
ENSMUSG00000027570		ENSMUSG00000019818	ENSMUSG00000039234		ENSMUSG00000026643		ENSMUSG00000034165		ENSMUSG00000033917			ENSMUSG00000077450
ENSMUSG00000027575		ENSMUSG00000026339	ENSMUSG00000031749		ENSMUSG00000024646		ENSMUSG00000039321		ENSMUSG00000040822			ENSMUSG00000048458
ENSMUSG00000045795		ENSMUSG00000024081	ENSMUSG00000009566		ENSMUSG00000034544		ENSMUSG00000036158		ENSMUSG00000004460			ENSMUSG00000025893
ENSMUSG00000041684		ENSMUSG00000010057	ENSMUSG00000054648		ENSMUSG00000023008		ENSMUSG00000026867		ENSMUSG00000087193			ENSMUSG00000040621
ENSMUSG00000086204		ENSMUSG00000031349	ENSMUSG00000000579		ENSMUSG00000026584		ENSMUSG00000028784		ENSMUSG00000018559			ENSMUSG00000040620
ENSMUSG00000039450		ENSMUSG00000073411	ENSMUSG00000038544		ENSMUSG00000029310		ENSMUSG00000059821		ENSMUSG00000033237			ENSMUSG00000040629
ENSMUSG00000030704		ENSMUSG00000089911	ENSMUSG00000026466		ENSMUSG00000031068		ENSMUSG00000020534		ENSMUSG00000042854			ENSMUSG00000019088
ENSMUSG00000020167		ENSMUSG00000031667	ENSMUSG00000036918		ENSMUSG00000047215		ENSMUSG00000020536		ENSMUSG00000022890			ENSMUSG00000003154
ENSMUSG00000049109		ENSMUSG00000018286	ENSMUSG00000032328		ENSMUSG00000058756		ENSMUSG00000029685		ENSMUSG00000021270			ENSMUSG00000001424
ENSMUSG00000049100		ENSMUSG00000031661	ENSMUSG00000032324		ENSMUSG00000020085		ENSMUSG00000066000		ENSMUSG00000021273			ENSMUSG00000026641
ENSMUSG00000041359		ENSMUSG00000081752	ENSMUSG00000019878		ENSMUSG00000020080		ENSMUSG00000024306		ENSMUSG00000021279			ENSMUSG00000026640
ENSMUSG00000041354		ENSMUSG00000052613	ENSMUSG00000025723		ENSMUSG00000062382		ENSMUSG00000014554		ENSMUSG00000058267			ENSMUSG00000026643
ENSMUSG00000021361		ENSMUSG00000104329	ENSMUSG00000026404		ENSMUSG00000001672		ENSMUSG00000062209		ENSMUSG00000059796			ENSMUSG00000024646
ENSMUSG00000034617		ENSMUSG00000034708	ENSMUSG00000063524		ENSMUSG00000001670		ENSMUSG00000023904		ENSMUSG00000045036			ENSMUSG00000034544
ENSMUSG00000097973		ENSMUSG00000032666	ENSMUSG00000032423		ENSMUSG00000007989		ENSMUSG00000067148		ENSMUSG00000050856			ENSMUSG00000023008
ENSMUSG00000097971		ENSMUSG00000036181	ENSMUSG00000091625		ENSMUSG00000003746		ENSMUSG00000049173		ENSMUSG00000072723			ENSMUSG00000026584
ENSMUSG00000026977		ENSMUSG00000060036	ENSMUSG00000004187		ENSMUSG00000032705		ENSMUSG00000041650		ENSMUSG00000046761			ENSMUSG00000029310
ENSMUSG00000024726		ENSMUSG00000091133	ENSMUSG00000034867		ENSMUSG00000035239		ENSMUSG00000041653		ENSMUSG00000020392			ENSMUSG00000031068
ENSMUSG00000055044		ENSMUSG00000096483	ENSMUSG00000034868		ENSMUSG00000096971		ENSMUSG00000021972		ENSMUSG00000026111			ENSMUSG00000058756
ENSMUSG00000045328		ENSMUSG00000049285	ENSMUSG00000058624		ENSMUSG00000030287		ENSMUSG00000021975		ENSMUSG00000010607			ENSMUSG00000068396
ENSMUSG00000087166		ENSMUSG00000030587	ENSMUSG00000058626		ENSMUSG00000030284		ENSMUSG00000101505		ENSMUSG00000061731			ENSMUSG00000020085
ENSMUSG00000032671		ENSMUSG00000107970	ENSMUSG00000093978		ENSMUSG00000028766		ENSMUSG00000037890		ENSMUSG00000034928			ENSMUSG00000020088
ENSMUSG00000073131		ENSMUSG00000034126	ENSMUSG00000020152		ENSMUSG00000080859		ENSMUSG00000031727		ENSMUSG00000060630			ENSMUSG00000051367
ENSMUSG00000048175		ENSMUSG00000041708	ENSMUSG00000063229		ENSMUSG00000031660		ENSMUSG00000035934		ENSMUSG00000060636			ENSMUSG00000001672
ENSMUSG00000044737		ENSMUSG00000035984	ENSMUSG00000027259		ENSMUSG00000029581		ENSMUSG00000039007		ENSMUSG00000098284			ENSMUSG00000007989
ENSMUSG00000034793		ENSMUSG00000040078	ENSMUSG00000026856		ENSMUSG00000018809		ENSMUSG00000052962		ENSMUSG00000098286			ENSMUSG00000032705
ENSMUSG00000015354		ENSMUSG00000004113	ENSMUSG00000087107		ENSMUSG00000054619		ENSMUSG00000027397		ENSMUSG00000020415			ENSMUSG00000092086
ENSMUSG00000034424		ENSMUSG00000060152	ENSMUSG00000038658		ENSMUSG00000043019		ENSMUSG00000040407		ENSMUSG00000032440			ENSMUSG00000096971
ENSMUSG00000060147		ENSMUSG00000003444	ENSMUSG00000062901		ENSMUSG00000049076		ENSMUSG00000033715		ENSMUSG00000100029			ENSMUSG00000030287
ENSMUSG00000018238		ENSMUSG00000054892	ENSMUSG00000026398		ENSMUSG00000021112		ENSMUSG00000033713		ENSMUSG00000080242			ENSMUSG00000030284
ENSMUSG00000058291		ENSMUSG00000061751	ENSMUSG00000023153		ENSMUSG00000021118		ENSMUSG00000030994		ENSMUSG00000015961			ENSMUSG00000056962
ENSMUSG00000008575		ENSMUSG00000078681	ENSMUSG00000020716		ENSMUSG00000073411		ENSMUSG00000041841		ENSMUSG00000027998			ENSMUSG00000080859
ENSMUSG00000068823		ENSMUSG00000066258	ENSMUSG00000107761		ENSMUSG00000009828		ENSMUSG00000042541		ENSMUSG00000033991			ENSMUSG00000031666
ENSMUSG00000074832		ENSMUSG00000003435	ENSMUSG00000027722		ENSMUSG00000033255		ENSMUSG00000089761		ENSMUSG00000037601			ENSMUSG00000031665
ENSMUSG00000031590		ENSMUSG00000084034	ENSMUSG00000079450		ENSMUSG00000054893		ENSMUSG00000028393		ENSMUSG00000028409			ENSMUSG00000031660
ENSMUSG00000031592		ENSMUSG00000057244	ENSMUSG00000048677		ENSMUSG00000059326		ENSMUSG00000028398		ENSMUSG00000039382			ENSMUSG00000029581
ENSMUSG00000079022		ENSMUSG00000083261	ENSMUSG00000024135		ENSMUSG00000059327		ENSMUSG00000024639		ENSMUSG00000047036			ENSMUSG00000018809
ENSMUSG00000049044		ENSMUSG00000035597	ENSMUSG00000003809		ENSMUSG00000027180		ENSMUSG00000002668		ENSMUSG00000074768			ENSMUSG00000054619
ENSMUSG00000010307		ENSMUSG00000028126	ENSMUSG00000106928		ENSMUSG00000027184		ENSMUSG00000107714		ENSMUSG00000030352			ENSMUSG00000039079
ENSMUSG00000048398		ENSMUSG00000028124	ENSMUSG00000050931		ENSMUSG00000027187		ENSMUSG00000092570		ENSMUSG00000033713			ENSMUSG00000043019
ENSMUSG00000021483		ENSMUSG00000003345	ENSMUSG00000003382		ENSMUSG00000027189		ENSMUSG00000102676		ENSMUSG00000035765			ENSMUSG00000049076
ENSMUSG00000024381		ENSMUSG00000053153	ENSMUSG00000002384		ENSMUSG00000061288		ENSMUSG00000029447		ENSMUSG00000016528			ENSMUSG00000021112
ENSMUSG00000092165		ENSMUSG00000012076	ENSMUSG00000037060		ENSMUSG00000078681		ENSMUSG00000027457		ENSMUSG00000102917			ENSMUSG00000021118
ENSMUSG00000026126		ENSMUSG00000022972	ENSMUSG00000039703		ENSMUSG00000060152		ENSMUSG00000041957		ENSMUSG00000037108			ENSMUSG00000079641
ENSMUSG00000052560		ENSMUSG00000041236	ENSMUSG00000085175		ENSMUSG00000049285		ENSMUSG00000051518		ENSMUSG00000005881			ENSMUSG00000024299
ENSMUSG00000002147		ENSMUSG00000036022	ENSMUSG00000030101		ENSMUSG00000051989		ENSMUSG00000007659		ENSMUSG00000024194			ENSMUSG00000073413
ENSMUSG00000021737		ENSMUSG00000005779	ENSMUSG00000070708		ENSMUSG00000074166		ENSMUSG00000099591		ENSMUSG00000024190			ENSMUSG00000073411
ENSMUSG00000003810		ENSMUSG00000077714	ENSMUSG00000072704		ENSMUSG00000055128		ENSMUSG00000000776		ENSMUSG00000033900			ENSMUSG00000009828
ENSMUSG00000025330		ENSMUSG00000062382	ENSMUSG00000036501		ENSMUSG00000038598		ENSMUSG00000024078		ENSMUSG00000040658			ENSMUSG00000025912
ENSMUSG00000003360		ENSMUSG00000006411	ENSMUSG00000036503		ENSMUSG00000052794		ENSMUSG00000030779		ENSMUSG00000060373			ENSMUSG00000004561
ENSMUSG00000007989		ENSMUSG00000059482	ENSMUSG00000058046		ENSMUSG00000043673		ENSMUSG00000003545		ENSMUSG00000108238			ENSMUSG00000038286
ENSMUSG00000042712		ENSMUSG00000083061	ENSMUSG00000022601		ENSMUSG00000063410		ENSMUSG00000049969		ENSMUSG00000108237			ENSMUSG00000033255
ENSMUSG00000032744		ENSMUSG00000022982	ENSMUSG00000024608		ENSMUSG00000032534		ENSMUSG00000042129		ENSMUSG00000037316			ENSMUSG00000040729
ENSMUSG00000044715		ENSMUSG00000020166	ENSMUSG00000055866		ENSMUSG00000030738		ENSMUSG00000038540		ENSMUSG00000029229			ENSMUSG00000054893
ENSMUSG00000006678		ENSMUSG00000047215	ENSMUSG00000028970		ENSMUSG00000032531		ENSMUSG00000036667		ENSMUSG00000045140			ENSMUSG00000056492
ENSMUSG00000006676		ENSMUSG00000002227	ENSMUSG00000028975		ENSMUSG00000030739		ENSMUSG00000032327		ENSMUSG00000094856			ENSMUSG00000059326
ENSMUSG00000058655		ENSMUSG00000042198	ENSMUSG00000021830		ENSMUSG00000074211		ENSMUSG00000030237		ENSMUSG00000035521			ENSMUSG00000059327
ENSMUSG00000040928		ENSMUSG00000021215	ENSMUSG00000021831		ENSMUSG00000026142		ENSMUSG00000076615		ENSMUSG00000035529			ENSMUSG00000045092
ENSMUSG00000037816		ENSMUSG00000027680	ENSMUSG00000022817		ENSMUSG00000025723		ENSMUSG00000017802		ENSMUSG00000041241			ENSMUSG00000027184
ENSMUSG00000023755		ENSMUSG00000031066	ENSMUSG00000075595		ENSMUSG00000022114		ENSMUSG00000024776		ENSMUSG00000030255			ENSMUSG00000027189
ENSMUSG00000033487		ENSMUSG00000031068	ENSMUSG00000032369		ENSMUSG00000025495		ENSMUSG00000002781		ENSMUSG00000032359			ENSMUSG00000061288
ENSMUSG00000020474		ENSMUSG00000079442	ENSMUSG00000042997		ENSMUSG00000025812		ENSMUSG00000045438		ENSMUSG00000038080			ENSMUSG00000102070
ENSMUSG00000030868		ENSMUSG00000040629	ENSMUSG00000038679		ENSMUSG00000024456		ENSMUSG00000040812		ENSMUSG00000048807			ENSMUSG00000078681
ENSMUSG00000106495		ENSMUSG00000027304	ENSMUSG00000038671		ENSMUSG00000079334		ENSMUSG00000105674		ENSMUSG00000101856			ENSMUSG00000060152
ENSMUSG00000039994		ENSMUSG00000024645	ENSMUSG00000035504		ENSMUSG00000041605		ENSMUSG00000082305		ENSMUSG00000033282			ENSMUSG00000049287
ENSMUSG00000024193		ENSMUSG00000063714	ENSMUSG00000022108		ENSMUSG00000041609		ENSMUSG00000066278		ENSMUSG00000026305			ENSMUSG00000049285
ENSMUSG00000026617		ENSMUSG00000028710	ENSMUSG00000033906		ENSMUSG00000106590		ENSMUSG00000051314		ENSMUSG00000024346			ENSMUSG00000051989
ENSMUSG00000053559		ENSMUSG00000032381	ENSMUSG00000037217		ENSMUSG00000025173		ENSMUSG00000052133		ENSMUSG00000034883			ENSMUSG00000074166
ENSMUSG00000081723		ENSMUSG00000003992	ENSMUSG00000019718		ENSMUSG00000031684		ENSMUSG00000041477		ENSMUSG00000074354			ENSMUSG00000055128
ENSMUSG00000089917		ENSMUSG00000042541	ENSMUSG00000019715		ENSMUSG00000030825		ENSMUSG00000079139		ENSMUSG00000046133			ENSMUSG00000038598
ENSMUSG00000040522		ENSMUSG00000038235	ENSMUSG00000025277		ENSMUSG00000048186		ENSMUSG00000040481		ENSMUSG00000001348			ENSMUSG00000052798
ENSMUSG00000055480		ENSMUSG00000029440	ENSMUSG00000018446		ENSMUSG00000050192		ENSMUSG00000091556		ENSMUSG00000057706			ENSMUSG00000043671
ENSMUSG00000076937		ENSMUSG00000082588	ENSMUSG00000025272		ENSMUSG00000047632		ENSMUSG00000012296		ENSMUSG00000062352			ENSMUSG00000043673
ENSMUSG00000019854		ENSMUSG00000029642	ENSMUSG00000041722		ENSMUSG00000049588		ENSMUSG00000037072		ENSMUSG00000058704			ENSMUSG00000063410
ENSMUSG00000101776		ENSMUSG00000034837	ENSMUSG00000005198		ENSMUSG00000039963		ENSMUSG00000051483		ENSMUSG00000000305			ENSMUSG00000032534
ENSMUSG00000033970		ENSMUSG00000024446	ENSMUSG00000087444		ENSMUSG00000046589		ENSMUSG00000030911		ENSMUSG00000000301			ENSMUSG00000030738
ENSMUSG00000033972		ENSMUSG00000023906	ENSMUSG00000013593		ENSMUSG00000042460		ENSMUSG00000029123		ENSMUSG00000004359			ENSMUSG00000032531
ENSMUSG00000015671		ENSMUSG00000023902	ENSMUSG00000097589		ENSMUSG00000102919		ENSMUSG00000029125		ENSMUSG00000046792			ENSMUSG00000030739
ENSMUSG00000031609		ENSMUSG00000035399	ENSMUSG00000003410		ENSMUSG00000036880		ENSMUSG00000097867		ENSMUSG00000002409			ENSMUSG00000074211
ENSMUSG00000031605		ENSMUSG00000043336	ENSMUSG00000074817		ENSMUSG00000053746		ENSMUSG00000091086		ENSMUSG00000014959			ENSMUSG00000074212
ENSMUSG00000036834		ENSMUSG00000020248	ENSMUSG00000074813		ENSMUSG00000041912		ENSMUSG00000032485		ENSMUSG00000014956			ENSMUSG00000026142
ENSMUSG00000039321		ENSMUSG00000085611	ENSMUSG00000040813		ENSMUSG00000078919		ENSMUSG00000042426		ENSMUSG00000010067			ENSMUSG00000022114
ENSMUSG00000009108		ENSMUSG00000106288	ENSMUSG00000074366		ENSMUSG00000086503		ENSMUSG00000015501		ENSMUSG00000058546			ENSMUSG00000025495
ENSMUSG00000097695		ENSMUSG00000007872	ENSMUSG00000074365		ENSMUSG00000086507		ENSMUSG00000084981		ENSMUSG00000014226			ENSMUSG00000038178
ENSMUSG00000026866		ENSMUSG00000017781	ENSMUSG00000069727		ENSMUSG00000006281		ENSMUSG00000052446		ENSMUSG00000061479			ENSMUSG00000025812
ENSMUSG00000020534		ENSMUSG00000022193	ENSMUSG00000042500		ENSMUSG00000070972		ENSMUSG00000099980		ENSMUSG00000061474			ENSMUSG00000038170
ENSMUSG00000090744		ENSMUSG00000027115	ENSMUSG00000063600		ENSMUSG00000036478		ENSMUSG00000068130		ENSMUSG00000003411			ENSMUSG00000079334
ENSMUSG00000042293		ENSMUSG00000064345	ENSMUSG00000052105		ENSMUSG00000021668		ENSMUSG00000082111		ENSMUSG00000003410			ENSMUSG00000041605
ENSMUSG00000068036		ENSMUSG00000014846	ENSMUSG00000040374		ENSMUSG00000000085		ENSMUSG00000021611		ENSMUSG00000051000			ENSMUSG00000041609
ENSMUSG00000034532		ENSMUSG00000026999	ENSMUSG00000024414		ENSMUSG00000030339		ENSMUSG00000025221		ENSMUSG00000051007			ENSMUSG00000078185
ENSMUSG00000029686		ENSMUSG00000063694	ENSMUSG00000040599		ENSMUSG00000035877		ENSMUSG00000078652		ENSMUSG00000021144			ENSMUSG00000047843
ENSMUSG00000066000		ENSMUSG00000021403	ENSMUSG00000041429		ENSMUSG00000036782		ENSMUSG00000033808		ENSMUSG00000020899			ENSMUSG00000025173
ENSMUSG00000066009		ENSMUSG00000107050	ENSMUSG00000028795		ENSMUSG00000049106		ENSMUSG00000028152		ENSMUSG00000020895			ENSMUSG00000031684
ENSMUSG00000028484		ENSMUSG00000107054	ENSMUSG00000028792		ENSMUSG00000024104		ENSMUSG00000062580		ENSMUSG00000076437			ENSMUSG00000030825
ENSMUSG00000014554		ENSMUSG00000015087	ENSMUSG00000021327		ENSMUSG00000025451		ENSMUSG00000020444		ENSMUSG00000036073			ENSMUSG00000048186
ENSMUSG00000022978		ENSMUSG00000020463	ENSMUSG00000029110		ENSMUSG00000030852		ENSMUSG00000020440		ENSMUSG00000045699			ENSMUSG00000050192
ENSMUSG00000085843		ENSMUSG00000038990	ENSMUSG00000097182		ENSMUSG00000105447		ENSMUSG00000030814		ENSMUSG00000000532			ENSMUSG00000047632
ENSMUSG00000041653		ENSMUSG00000026159	ENSMUSG00000049751		ENSMUSG00000017009		ENSMUSG00000034621		ENSMUSG00000022707			ENSMUSG00000049588
ENSMUSG00000069744		ENSMUSG00000046330	ENSMUSG00000028414		ENSMUSG00000069072		ENSMUSG00000041930		ENSMUSG00000074521			ENSMUSG00000039960
ENSMUSG00000000902		ENSMUSG00000037279	ENSMUSG00000079658		ENSMUSG00000024958		ENSMUSG00000057614		ENSMUSG00000019797			ENSMUSG00000039963
ENSMUSG00000021978		ENSMUSG00000028420	ENSMUSG00000022526		ENSMUSG00000048373		ENSMUSG00000039068		ENSMUSG00000019796			ENSMUSG00000046589
ENSMUSG00000101505		ENSMUSG00000040907	ENSMUSG00000041997		ENSMUSG00000062075		ENSMUSG00000003070		ENSMUSG00000035864			ENSMUSG00000042460
ENSMUSG00000037890		ENSMUSG00000078193	ENSMUSG00000038374		ENSMUSG00000031813		ENSMUSG00000001910		ENSMUSG00000035868			ENSMUSG00000102919
ENSMUSG00000035934		ENSMUSG00000021018	ENSMUSG00000038371		ENSMUSG00000020694		ENSMUSG00000040276		ENSMUSG00000057278			ENSMUSG00000053746
ENSMUSG00000018651		ENSMUSG00000043323	ENSMUSG00000027937		ENSMUSG00000020696		ENSMUSG00000022008		ENSMUSG00000108621			ENSMUSG00000041912
ENSMUSG00000039913		ENSMUSG00000020159	ENSMUSG00000031357		ENSMUSG00000020691		ENSMUSG00000057596		ENSMUSG00000032570			ENSMUSG00000017386
ENSMUSG00000024376		ENSMUSG00000017428	ENSMUSG00000062116		ENSMUSG00000051735		ENSMUSG00000019302		ENSMUSG00000032577			ENSMUSG00000078919
ENSMUSG00000038502		ENSMUSG00000028822	ENSMUSG00000042541		ENSMUSG00000026817		ENSMUSG00000030527		ENSMUSG00000032575			ENSMUSG00000086503
ENSMUSG00000038208		ENSMUSG00000025816	ENSMUSG00000034189		ENSMUSG00000095905		ENSMUSG00000031657		ENSMUSG00000037890			ENSMUSG00000086507
ENSMUSG00000057130		ENSMUSG00000022841	ENSMUSG00000042548		ENSMUSG00000095909		ENSMUSG00000036168		ENSMUSG00000038543			ENSMUSG00000029298
ENSMUSG00000001157		ENSMUSG00000097673	ENSMUSG00000063646		ENSMUSG00000067058		ENSMUSG00000095206		ENSMUSG00000016559			ENSMUSG00000006281
ENSMUSG00000033713		ENSMUSG00000075610	ENSMUSG00000006356		ENSMUSG00000027475		ENSMUSG00000022311		ENSMUSG00000058672			ENSMUSG00000070972
ENSMUSG00000032046		ENSMUSG00000035048	ENSMUSG00000032875		ENSMUSG00000042436		ENSMUSG00000067787		ENSMUSG00000023345			ENSMUSG00000038496
ENSMUSG00000042572		ENSMUSG00000030816	ENSMUSG00000040331		ENSMUSG00000017404		ENSMUSG00000044201		ENSMUSG00000015305			ENSMUSG00000036478
ENSMUSG00000089761		ENSMUSG00000024856	ENSMUSG00000037570		ENSMUSG00000022228		ENSMUSG00000053716		ENSMUSG00000078898			ENSMUSG00000021668
ENSMUSG00000003135		ENSMUSG00000024854	ENSMUSG00000036620		ENSMUSG00000023571		ENSMUSG00000023908		ENSMUSG00000025428			ENSMUSG00000000085
ENSMUSG00000028393		ENSMUSG00000032462	ENSMUSG00000039108		ENSMUSG00000085438		ENSMUSG00000026289		ENSMUSG00000020492			ENSMUSG00000000838
ENSMUSG00000028394		ENSMUSG00000097530	ENSMUSG00000032010		ENSMUSG00000044313		ENSMUSG00000058402		ENSMUSG00000069662			ENSMUSG00000035877
ENSMUSG00000107714		ENSMUSG00000032515	ENSMUSG00000037548		ENSMUSG00000041143		ENSMUSG00000050821		ENSMUSG00000094472			ENSMUSG00000031179
ENSMUSG00000014232		ENSMUSG00000003604	ENSMUSG00000043964		ENSMUSG00000044317		ENSMUSG00000044948		ENSMUSG00000002396			ENSMUSG00000049106
ENSMUSG00000102676		ENSMUSG00000009927	ENSMUSG00000030556		ENSMUSG00000049339		ENSMUSG00000039781		ENSMUSG00000051989			ENSMUSG00000035781
ENSMUSG00000007867		ENSMUSG00000038037	ENSMUSG00000037355		ENSMUSG00000028698		ENSMUSG00000075600		ENSMUSG00000001281			ENSMUSG00000024104
ENSMUSG00000027457		ENSMUSG00000030619	ENSMUSG00000023938		ENSMUSG00000028690		ENSMUSG00000032827		ENSMUSG00000001285			ENSMUSG00000025451
ENSMUSG00000041957		ENSMUSG00000030615	ENSMUSG00000028051		ENSMUSG00000035629		ENSMUSG00000037992		ENSMUSG00000001289			ENSMUSG00000022489
ENSMUSG00000051518		ENSMUSG00000042185	ENSMUSG00000025428		ENSMUSG00000033963		ENSMUSG00000037996		ENSMUSG00000056666			ENSMUSG00000030852
ENSMUSG00000015776		ENSMUSG00000083396	ENSMUSG00000027646		ENSMUSG00000033960		ENSMUSG00000106173		ENSMUSG00000007617			ENSMUSG00000003452
ENSMUSG00000099597		ENSMUSG00000023723	ENSMUSG00000036009		ENSMUSG00000033961		ENSMUSG00000029860		ENSMUSG00000055401			ENSMUSG00000026458
ENSMUSG00000059674		ENSMUSG00000040247	ENSMUSG00000047466		ENSMUSG00000041491		ENSMUSG00000098214		ENSMUSG00000021453			ENSMUSG00000017009
ENSMUSG00000044502		ENSMUSG00000006782	ENSMUSG00000090891		ENSMUSG00000037664		ENSMUSG00000097504		ENSMUSG00000083773			ENSMUSG00000069072
ENSMUSG00000004530		ENSMUSG00000031887	ENSMUSG00000029098		ENSMUSG00000037661		ENSMUSG00000053038		ENSMUSG00000095661			ENSMUSG00000024958
ENSMUSG00000003541		ENSMUSG00000031885	ENSMUSG00000060461		ENSMUSG00000066829		ENSMUSG00000001270		ENSMUSG00000020917			ENSMUSG00000048373
ENSMUSG00000003545		ENSMUSG00000091277	ENSMUSG00000014313		ENSMUSG00000037085		ENSMUSG00000021408		ENSMUSG00000025245			ENSMUSG00000062075
ENSMUSG00000042129		ENSMUSG00000043241	ENSMUSG00000080943		ENSMUSG00000040364		ENSMUSG00000061731		ENSMUSG00000025246			ENSMUSG00000031818
ENSMUSG00000024072		ENSMUSG00000089832	ENSMUSG00000010110		ENSMUSG00000048170		ENSMUSG00000047963		ENSMUSG00000025240			ENSMUSG00000031813
ENSMUSG00000000320		ENSMUSG00000033088	ENSMUSG00000005054		ENSMUSG00000027671		ENSMUSG00000020359		ENSMUSG00000025241			ENSMUSG00000020694
ENSMUSG00000038540		ENSMUSG00000018446	ENSMUSG00000052221		ENSMUSG00000101776		ENSMUSG00000060860		ENSMUSG00000073563			ENSMUSG00000020696
ENSMUSG00000032322		ENSMUSG00000005054	ENSMUSG00000040850		ENSMUSG00000058498		ENSMUSG00000056959		ENSMUSG00000073568			ENSMUSG00000020691
ENSMUSG00000036667		ENSMUSG00000049670	ENSMUSG00000030753		ENSMUSG00000058239				ENSMUSG00000051627			ENSMUSG00000039953
ENSMUSG00000010760		ENSMUSG00000054428	ENSMUSG00000051098		ENSMUSG00000058230				ENSMUSG00000020135			ENSMUSG00000026817
ENSMUSG00000030237		ENSMUSG00000040331	ENSMUSG00000064194		ENSMUSG00000106019				ENSMUSG00000020132			ENSMUSG00000095905
ENSMUSG00000045268		ENSMUSG00000046856	ENSMUSG00000039337		ENSMUSG00000049600				ENSMUSG00000039873			ENSMUSG00000095909
ENSMUSG00000024776		ENSMUSG00000024866	ENSMUSG00000046442		ENSMUSG00000028333				ENSMUSG00000020680			ENSMUSG00000067058
ENSMUSG00000001017		ENSMUSG00000024319	ENSMUSG00000087267		ENSMUSG00000022751				ENSMUSG00000023795			ENSMUSG00000027475
ENSMUSG00000039086		ENSMUSG00000024317	ENSMUSG00000030493		ENSMUSG00000022750				ENSMUSG00000086841			ENSMUSG00000042436
ENSMUSG00000033159		ENSMUSG00000026810	ENSMUSG00000021460		ENSMUSG00000026077				ENSMUSG00000060860			ENSMUSG00000059291
ENSMUSG00000022488		ENSMUSG00000042650	ENSMUSG00000034320		ENSMUSG00000023007				ENSMUSG00000027487			ENSMUSG00000017404
ENSMUSG00000022489		ENSMUSG00000042655	ENSMUSG00000037674		ENSMUSG00000046982				ENSMUSG00000024807			ENSMUSG00000083576
ENSMUSG00000045438		ENSMUSG00000021024	ENSMUSG00000078546		ENSMUSG00000033577				ENSMUSG00000033364			ENSMUSG00000022228
ENSMUSG00000040812		ENSMUSG00000020993	ENSMUSG00000057530		ENSMUSG00000046985				ENSMUSG00000036858			ENSMUSG00000085438
ENSMUSG00000054409		ENSMUSG00000002881	ENSMUSG00000031950		ENSMUSG00000083773				ENSMUSG00000031805			ENSMUSG00000044313
ENSMUSG00000042622		ENSMUSG00000050953	ENSMUSG00000031955		ENSMUSG00000011305				ENSMUSG00000079435			ENSMUSG00000041143
ENSMUSG00000079139		ENSMUSG00000079009	ENSMUSG00000029534		ENSMUSG00000058318				ENSMUSG00000040528			ENSMUSG00000044317
ENSMUSG00000003992		ENSMUSG00000059436	ENSMUSG00000029538		ENSMUSG00000035354				ENSMUSG00000106190			ENSMUSG00000049339
ENSMUSG00000039531		ENSMUSG00000027404	ENSMUSG00000021704		ENSMUSG00000022016				ENSMUSG00000030867			ENSMUSG00000096255
ENSMUSG00000039539		ENSMUSG00000027405	ENSMUSG00000021701		ENSMUSG00000068732				ENSMUSG00000061877			ENSMUSG00000028690
ENSMUSG00000012296		ENSMUSG00000027406	ENSMUSG00000021709		ENSMUSG00000068739				ENSMUSG00000090553			ENSMUSG00000035629
ENSMUSG00000033793		ENSMUSG00000038900	ENSMUSG00000020733		ENSMUSG00000045827				ENSMUSG00000063316			ENSMUSG00000033963
ENSMUSG00000033799		ENSMUSG00000068744	ENSMUSG00000064329		ENSMUSG00000097121				ENSMUSG00000095905			ENSMUSG00000033960
ENSMUSG00000037072		ENSMUSG00000068749	ENSMUSG00000025271		ENSMUSG00000025588				ENSMUSG00000036721			ENSMUSG00000041491
ENSMUSG00000048109		ENSMUSG00000060572	ENSMUSG00000025862		ENSMUSG00000097787				ENSMUSG00000097231			ENSMUSG00000037664
ENSMUSG00000048108		ENSMUSG00000029141	ENSMUSG00000021000		ENSMUSG00000095432				ENSMUSG00000108379			ENSMUSG00000037661
ENSMUSG00000011179		ENSMUSG00000029145	ENSMUSG00000061315		ENSMUSG00000020329				ENSMUSG00000008575			ENSMUSG00000066829
ENSMUSG00000029125		ENSMUSG00000029148	ENSMUSG00000022723		ENSMUSG00000020326				ENSMUSG00000023939			ENSMUSG00000037085
ENSMUSG00000029127		ENSMUSG00000037999	ENSMUSG00000047388		ENSMUSG00000063172				ENSMUSG00000003234			ENSMUSG00000040364
ENSMUSG00000091086		ENSMUSG00000038462	ENSMUSG00000029103		ENSMUSG00000021097				ENSMUSG00000002728			ENSMUSG00000027671
ENSMUSG00000032485		ENSMUSG00000024922	ENSMUSG00000026113		ENSMUSG00000082108				ENSMUSG00000043059			ENSMUSG00000058498
ENSMUSG00000042426		ENSMUSG00000015668	ENSMUSG00000026110		ENSMUSG00000019792				ENSMUSG00000079020			ENSMUSG00000085355
ENSMUSG00000015501		ENSMUSG00000011751	ENSMUSG00000034544		ENSMUSG00000038891				ENSMUSG00000099216			ENSMUSG00000058239
ENSMUSG00000025216		ENSMUSG00000106634	ENSMUSG00000074748		ENSMUSG00000018774				ENSMUSG00000033055			ENSMUSG00000058230
ENSMUSG00000020986		ENSMUSG00000098234	ENSMUSG00000025480		ENSMUSG00000018770				ENSMUSG00000033589			ENSMUSG00000106019
ENSMUSG00000052446		ENSMUSG00000026278	ENSMUSG00000004768		ENSMUSG00000032131				ENSMUSG00000029651			ENSMUSG00000064179
ENSMUSG00000099980		ENSMUSG00000028191	ENSMUSG00000085811		ENSMUSG00000029403				ENSMUSG00000029655			ENSMUSG00000075415
ENSMUSG00000020122		ENSMUSG00000027082	ENSMUSG00000049382		ENSMUSG00000056758				ENSMUSG00000031568			ENSMUSG00000028333
ENSMUSG00000025271		ENSMUSG00000042367	ENSMUSG00000084034		ENSMUSG00000038276				ENSMUSG00000034584			ENSMUSG00000022751
ENSMUSG00000082119		ENSMUSG00000002109	ENSMUSG00000009681		ENSMUSG00000038274				ENSMUSG00000034587			ENSMUSG00000022750
ENSMUSG00000070426		ENSMUSG00000069835	ENSMUSG00000104338		ENSMUSG00000006395				ENSMUSG00000063457			ENSMUSG00000086711
ENSMUSG00000034947		ENSMUSG00000096956	ENSMUSG00000022241		ENSMUSG00000019429				ENSMUSG00000058328			ENSMUSG00000026077
ENSMUSG00000037910		ENSMUSG00000084174	ENSMUSG00000002014		ENSMUSG00000061232				ENSMUSG00000058325			ENSMUSG00000023007
ENSMUSG00000018446		ENSMUSG00000031103	ENSMUSG00000048240		ENSMUSG00000033703				ENSMUSG00000021645			ENSMUSG00000046982
ENSMUSG00000028152		ENSMUSG00000006304	ENSMUSG00000002017		ENSMUSG00000033707				ENSMUSG00000021647			ENSMUSG00000024691
ENSMUSG00000074059		ENSMUSG00000054381	ENSMUSG00000048249		ENSMUSG00000026483				ENSMUSG00000021643			ENSMUSG00000033577
ENSMUSG00000062580		ENSMUSG00000052139	ENSMUSG00000072623		ENSMUSG00000078671				ENSMUSG00000107610			ENSMUSG00000046985
ENSMUSG00000058976		ENSMUSG00000003868	ENSMUSG00000032512		ENSMUSG00000030424				ENSMUSG00000026388			ENSMUSG00000011305
ENSMUSG00000020444		ENSMUSG00000078812	ENSMUSG00000071172		ENSMUSG00000035413				ENSMUSG00000100967			ENSMUSG00000058318
ENSMUSG00000020440		ENSMUSG00000001039	ENSMUSG00000063317		ENSMUSG00000039704				ENSMUSG00000060771			ENSMUSG00000035354
ENSMUSG00000035394		ENSMUSG00000029821	ENSMUSG00000084128		ENSMUSG00000104292				ENSMUSG00000020514			ENSMUSG00000022018
ENSMUSG00000034620		ENSMUSG00000066043	ENSMUSG00000078784		ENSMUSG00000034163				ENSMUSG00000020513			ENSMUSG00000023944
ENSMUSG00000039068		ENSMUSG00000035960	ENSMUSG00000078786		ENSMUSG00000034161				ENSMUSG00000094627			ENSMUSG00000068732
ENSMUSG00000021314		ENSMUSG00000000805	ENSMUSG00000042622		ENSMUSG00000025538				ENSMUSG00000010406			ENSMUSG00000068739
ENSMUSG00000021313		ENSMUSG00000057421	ENSMUSG00000042625		ENSMUSG00000034165				ENSMUSG00000024774			ENSMUSG00000045827
ENSMUSG00000067847		ENSMUSG00000024258	ENSMUSG00000006412		ENSMUSG00000028551				ENSMUSG00000074093			ENSMUSG00000097121
ENSMUSG00000074384		ENSMUSG00000028957	ENSMUSG00000024556		ENSMUSG00000070645				ENSMUSG00000026434			ENSMUSG00000097122
ENSMUSG00000001910		ENSMUSG00000028954	ENSMUSG00000074500		ENSMUSG00000042298				ENSMUSG00000075053			ENSMUSG00000025588
ENSMUSG00000025538		ENSMUSG00000047844	ENSMUSG00000003279		ENSMUSG00000052727				ENSMUSG00000034226			ENSMUSG00000097787
ENSMUSG00000068417		ENSMUSG00000047843	ENSMUSG00000021619		ENSMUSG00000017802				ENSMUSG00000025169			ENSMUSG00000095432
ENSMUSG00000080727		ENSMUSG00000000078	ENSMUSG00000033488		ENSMUSG00000068015				ENSMUSG00000083179			ENSMUSG00000020329
ENSMUSG00000022008		ENSMUSG00000021967	ENSMUSG00000034595		ENSMUSG00000050989				ENSMUSG00000054823			ENSMUSG00000020326
ENSMUSG00000074457		ENSMUSG00000073243	ENSMUSG00000039621		ENSMUSG00000064811				ENSMUSG00000102030			ENSMUSG00000063172
ENSMUSG00000031651		ENSMUSG00000076258	ENSMUSG00000061877		ENSMUSG00000046679				ENSMUSG00000039515			ENSMUSG00000021097
ENSMUSG00000031657		ENSMUSG00000018572	ENSMUSG00000030685		ENSMUSG00000095661				ENSMUSG00000035202			ENSMUSG00000082108
ENSMUSG00000036299		ENSMUSG00000018574	ENSMUSG00000027166		ENSMUSG00000020792				ENSMUSG00000071037			ENSMUSG00000019792
ENSMUSG00000036168		ENSMUSG00000078429	ENSMUSG00000027160		ENSMUSG00000039760				ENSMUSG00000066463			ENSMUSG00000038891
ENSMUSG00000022312		ENSMUSG00000035329	ENSMUSG00000027168		ENSMUSG00000059975				ENSMUSG00000022587			ENSMUSG00000018774
ENSMUSG00000067787		ENSMUSG00000068245	ENSMUSG00000095092		ENSMUSG00000045211				ENSMUSG00000022583			ENSMUSG00000018770
ENSMUSG00000044201		ENSMUSG00000058934	ENSMUSG00000029782		ENSMUSG00000031577				ENSMUSG00000052310			ENSMUSG00000029403
ENSMUSG00000101314		ENSMUSG00000042406	ENSMUSG00000029781		ENSMUSG00000021774				ENSMUSG00000015143			ENSMUSG00000029406
ENSMUSG00000022053		ENSMUSG00000027606	ENSMUSG00000035439		ENSMUSG00000021775				ENSMUSG00000078651			ENSMUSG00000038276
ENSMUSG00000023908		ENSMUSG00000021290	ENSMUSG00000020781		ENSMUSG00000021770				ENSMUSG00000022639			ENSMUSG00000038274
ENSMUSG00000026289		ENSMUSG00000022686	ENSMUSG00000094328		ENSMUSG00000021771				ENSMUSG00000055296			ENSMUSG00000006395
ENSMUSG00000058407		ENSMUSG00000074607	ENSMUSG00000028669		ENSMUSG00000021772				ENSMUSG00000106223			ENSMUSG00000019429
ENSMUSG00000058402		ENSMUSG00000072763	ENSMUSG00000020475		ENSMUSG00000057147				ENSMUSG00000027752			ENSMUSG00000006398
ENSMUSG00000044948		ENSMUSG00000042978	ENSMUSG00000020473		ENSMUSG00000020424				ENSMUSG00000014769			ENSMUSG00000061232
ENSMUSG00000039781		ENSMUSG00000034509	ENSMUSG00000020472		ENSMUSG00000020423				ENSMUSG00000023272			ENSMUSG00000033707
ENSMUSG00000046541		ENSMUSG00000020869	ENSMUSG00000029209		ENSMUSG00000053198				ENSMUSG00000021692			ENSMUSG00000026483
ENSMUSG00000098050		ENSMUSG00000020863	ENSMUSG00000093674		ENSMUSG00000085642				ENSMUSG00000049091			ENSMUSG00000030424
ENSMUSG00000033882		ENSMUSG00000021040	ENSMUSG00000018574		ENSMUSG00000006219				ENSMUSG00000031391			ENSMUSG00000035413
ENSMUSG00000033883		ENSMUSG00000051495	ENSMUSG00000004446		ENSMUSG00000035476				ENSMUSG00000024099			ENSMUSG00000039704
ENSMUSG00000019471		ENSMUSG00000032531	ENSMUSG00000008348		ENSMUSG00000089853				ENSMUSG00000070493			ENSMUSG00000086909
ENSMUSG00000075600		ENSMUSG00000020594	ENSMUSG00000005312		ENSMUSG00000037946				ENSMUSG00000038534			ENSMUSG00000034163
ENSMUSG00000074754		ENSMUSG00000022849	ENSMUSG00000009927		ENSMUSG00000040943				ENSMUSG00000033826			ENSMUSG00000025538
ENSMUSG00000073600		ENSMUSG00000054808	ENSMUSG00000102869		ENSMUSG00000028164				ENSMUSG00000047721			ENSMUSG00000034165
ENSMUSG00000022292		ENSMUSG00000069053	ENSMUSG00000078126		ENSMUSG00000038418				ENSMUSG00000040118			ENSMUSG00000028551
ENSMUSG00000022299		ENSMUSG00000019738	ENSMUSG00000068267		ENSMUSG00000016624				ENSMUSG00000036371			ENSMUSG00000070645
ENSMUSG00000037996		ENSMUSG00000071172	ENSMUSG00000058818		ENSMUSG00000016758				ENSMUSG00000031536			ENSMUSG00000042298
ENSMUSG00000019809		ENSMUSG00000001847	ENSMUSG00000003299		ENSMUSG00000001036				ENSMUSG00000031539			ENSMUSG00000017802
ENSMUSG00000029860		ENSMUSG00000075266	ENSMUSG00000059070		ENSMUSG00000024181				ENSMUSG00000106968			ENSMUSG00000083410
ENSMUSG00000098214		ENSMUSG00000014470	ENSMUSG00000016024		ENSMUSG00000024182				ENSMUSG00000003752			ENSMUSG00000068015
ENSMUSG00000040997		ENSMUSG00000040147	ENSMUSG00000040204		ENSMUSG00000048329				ENSMUSG00000032840			ENSMUSG00000050989
ENSMUSG00000072595		ENSMUSG00000091337	ENSMUSG00000104667		ENSMUSG00000079480				ENSMUSG00000028578			ENSMUSG00000042742
ENSMUSG00000022760		ENSMUSG00000099922	ENSMUSG00000037999		ENSMUSG00000018800				ENSMUSG00000028577			ENSMUSG00000046679
ENSMUSG00000001270		ENSMUSG00000086151	ENSMUSG00000030410		ENSMUSG00000031239				ENSMUSG00000028576			ENSMUSG00000095661
ENSMUSG00000061731		ENSMUSG00000022255	ENSMUSG00000030417		ENSMUSG00000028988				ENSMUSG00000039099			ENSMUSG00000020792
ENSMUSG00000047963		ENSMUSG00000022253	ENSMUSG00000022034		ENSMUSG00000049421				ENSMUSG00000028572			ENSMUSG00000009248
ENSMUSG00000004070		ENSMUSG00000001962	ENSMUSG00000019848		ENSMUSG00000040706				ENSMUSG00000079808			ENSMUSG00000059975
ENSMUSG00000020359		ENSMUSG00000078578	ENSMUSG00000019849		ENSMUSG00000025532				ENSMUSG00000040726			ENSMUSG00000039768
ENSMUSG00000060863		ENSMUSG00000078572	ENSMUSG00000025732		ENSMUSG00000108122				ENSMUSG00000038943			ENSMUSG00000045211
ENSMUSG00000060860		ENSMUSG00000022119	ENSMUSG00000034209		ENSMUSG00000043702				ENSMUSG00000005698			ENSMUSG00000031577
ENSMUSG00000028873		ENSMUSG00000022111	ENSMUSG00000000568		ENSMUSG00000027342				ENSMUSG00000043067			ENSMUSG00000021774
ENSMUSG00000027522		ENSMUSG00000022114	ENSMUSG00000034998		ENSMUSG00000081534				ENSMUSG00000035184			ENSMUSG00000021775
		ENSMUSG00000032437	ENSMUSG00000034993		ENSMUSG00000026767				ENSMUSG00000035183			ENSMUSG00000021770
		ENSMUSG00000032436	ENSMUSG00000063531		ENSMUSG00000033111				ENSMUSG00000084847			ENSMUSG00000021771
		ENSMUSG00000030364	ENSMUSG00000034201		ENSMUSG00000033114				ENSMUSG00000038437			ENSMUSG00000021772
		ENSMUSG00000097195	ENSMUSG00000032599		ENSMUSG00000032285				ENSMUSG00000039529			ENSMUSG00000103015
		ENSMUSG00000097194	ENSMUSG00000001156		ENSMUSG00000061371				ENSMUSG00000028771			ENSMUSG00000057147
		ENSMUSG00000061518	ENSMUSG00000053153		ENSMUSG00000034460				ENSMUSG00000036766			ENSMUSG00000020423
		ENSMUSG00000021731	ENSMUSG00000029472		ENSMUSG00000068566				ENSMUSG00000079222			ENSMUSG00000020420
		ENSMUSG00000021737	ENSMUSG00000021668		ENSMUSG00000038593				ENSMUSG00000079225			ENSMUSG00000053198
		ENSMUSG00000031965	ENSMUSG00000061024		ENSMUSG00000040462				ENSMUSG00000036553			ENSMUSG00000006219
		ENSMUSG00000015002	ENSMUSG00000061028		ENSMUSG00000036534				ENSMUSG00000034345			ENSMUSG00000035476
		ENSMUSG00000097222	ENSMUSG00000005299		ENSMUSG00000035049				ENSMUSG00000023020			ENSMUSG00000040943
		ENSMUSG00000093760	ENSMUSG00000025362		ENSMUSG00000039244				ENSMUSG00000022779			ENSMUSG00000038412
		ENSMUSG00000025495	ENSMUSG00000083179		ENSMUSG00000049625				ENSMUSG00000093674			ENSMUSG00000016758
		ENSMUSG00000025499	ENSMUSG00000008730		ENSMUSG00000018012				ENSMUSG00000104222			ENSMUSG00000001036
		ENSMUSG00000070883	ENSMUSG00000007817		ENSMUSG00000015291				ENSMUSG00000025091			ENSMUSG00000024181
		ENSMUSG00000028648	ENSMUSG00000041453		ENSMUSG00000046822				ENSMUSG00000025090			ENSMUSG00000024182
		ENSMUSG00000096979	ENSMUSG00000049305		ENSMUSG00000047153				ENSMUSG00000025092			ENSMUSG00000079480
		ENSMUSG00000047632	ENSMUSG00000036923		ENSMUSG00000025064				ENSMUSG00000046229			ENSMUSG00000018800
		ENSMUSG00000003500	ENSMUSG00000006920		ENSMUSG00000097416				ENSMUSG00000021240			ENSMUSG00000031239
		ENSMUSG00000100153	ENSMUSG00000042901		ENSMUSG00000089917				ENSMUSG00000002326			ENSMUSG00000028988
		ENSMUSG00000104394	ENSMUSG00000075033		ENSMUSG00000021254				ENSMUSG00000021243			ENSMUSG00000049421
		ENSMUSG00000029516	ENSMUSG00000087412		ENSMUSG00000009030				ENSMUSG00000106926			ENSMUSG00000040706
		ENSMUSG00000026895	ENSMUSG00000022453		ENSMUSG00000009035				ENSMUSG00000005802			ENSMUSG00000025532
		ENSMUSG00000042462	ENSMUSG00000022451		ENSMUSG00000028821				ENSMUSG00000096550			ENSMUSG00000090137
		ENSMUSG00000064208	ENSMUSG00000000282		ENSMUSG00000028826				ENSMUSG00000031153			ENSMUSG00000043702
		ENSMUSG00000047187	ENSMUSG00000082108		ENSMUSG00000024855				ENSMUSG00000037600			ENSMUSG00000081534
		ENSMUSG00000060499	ENSMUSG00000031820		ENSMUSG00000032086				ENSMUSG00000044337			ENSMUSG00000026767
		ENSMUSG00000097229	ENSMUSG00000032411		ENSMUSG00000032085				ENSMUSG00000019726			ENSMUSG00000033114
		ENSMUSG00000068391	ENSMUSG00000014504		ENSMUSG00000032083				ENSMUSG00000054477			ENSMUSG00000032285
		ENSMUSG00000054889	ENSMUSG00000031320		ENSMUSG00000024290				ENSMUSG00000070284			ENSMUSG00000061371
		ENSMUSG00000044976	ENSMUSG00000031327		ENSMUSG00000024293				ENSMUSG00000035370			ENSMUSG00000068566
		ENSMUSG00000001349	ENSMUSG00000019143		ENSMUSG00000032621				ENSMUSG00000035372			ENSMUSG00000036534
		ENSMUSG00000048076	ENSMUSG00000017897		ENSMUSG00000031347				ENSMUSG00000035376			ENSMUSG00000091705
		ENSMUSG00000016554	ENSMUSG00000033216		ENSMUSG00000031349				ENSMUSG00000089726			ENSMUSG00000035049
		ENSMUSG00000023994	ENSMUSG00000022614		ENSMUSG00000025035				ENSMUSG00000034285			ENSMUSG00000039244
		ENSMUSG00000023990	ENSMUSG00000081249		ENSMUSG00000051098				ENSMUSG00000022034			ENSMUSG00000049625
		ENSMUSG00000017774	ENSMUSG00000050556		ENSMUSG00000066357				ENSMUSG00000042607			ENSMUSG00000018012
		ENSMUSG00000017776	ENSMUSG00000050088		ENSMUSG00000017765				ENSMUSG00000042608			ENSMUSG00000015291
		ENSMUSG00000017778	ENSMUSG00000015127		ENSMUSG00000011382				ENSMUSG00000017929			ENSMUSG00000046822
		ENSMUSG00000017831	ENSMUSG00000073609		ENSMUSG00000060216				ENSMUSG00000020305			ENSMUSG00000047153
		ENSMUSG00000097230	ENSMUSG00000005533		ENSMUSG00000025373				ENSMUSG00000025872			ENSMUSG00000025064
		ENSMUSG00000025732	ENSMUSG00000048550		ENSMUSG00000022099				ENSMUSG00000053550			ENSMUSG00000021254
		ENSMUSG00000042734	ENSMUSG00000027597		ENSMUSG00000022096				ENSMUSG00000021552			ENSMUSG00000009030
		ENSMUSG00000020475	ENSMUSG00000020777		ENSMUSG00000022090				ENSMUSG00000078249			ENSMUSG00000009035
		ENSMUSG00000026289	ENSMUSG00000008682		ENSMUSG00000022092				ENSMUSG00000006143			ENSMUSG00000028821
		ENSMUSG00000015013	ENSMUSG00000008683		ENSMUSG00000021012				ENSMUSG00000047648			ENSMUSG00000024855
		ENSMUSG00000047014	ENSMUSG00000001300		ENSMUSG00000090744				ENSMUSG00000041779			ENSMUSG00000086965
		ENSMUSG00000040048	ENSMUSG00000099552		ENSMUSG00000091490				ENSMUSG00000041777			ENSMUSG00000032086
		ENSMUSG00000046942	ENSMUSG00000004565		ENSMUSG00000030956				ENSMUSG00000005610			ENSMUSG00000032083
		ENSMUSG00000036199	ENSMUSG00000085148		ENSMUSG00000031949				ENSMUSG00000035486			ENSMUSG00000024293
		ENSMUSG00000057572	ENSMUSG00000047649		ENSMUSG00000099759				ENSMUSG00000019558			ENSMUSG00000032621
		ENSMUSG00000000915	ENSMUSG00000102070		ENSMUSG00000001467				ENSMUSG00000001056			ENSMUSG00000031347
		ENSMUSG00000026904	ENSMUSG00000032607		ENSMUSG00000033847				ENSMUSG00000046598			ENSMUSG00000031349
		ENSMUSG00000030590	ENSMUSG00000062064		ENSMUSG00000041592				ENSMUSG00000039835			ENSMUSG00000025035
		ENSMUSG00000030591	ENSMUSG00000038764		ENSMUSG00000018199				ENSMUSG00000032776			ENSMUSG00000051098
		ENSMUSG00000037742	ENSMUSG00000106317		ENSMUSG00000042328				ENSMUSG00000028266			ENSMUSG00000017765
		ENSMUSG00000037747	ENSMUSG00000042700		ENSMUSG00000052031				ENSMUSG00000030685			ENSMUSG00000025373
		ENSMUSG00000034135	ENSMUSG00000031987		ENSMUSG00000007379				ENSMUSG00000036459			ENSMUSG00000022099
		ENSMUSG00000020936	ENSMUSG00000033031		ENSMUSG00000048065				ENSMUSG00000031486			ENSMUSG00000022096
		ENSMUSG00000030704	ENSMUSG00000078496		ENSMUSG00000014550				ENSMUSG00000031481			ENSMUSG00000022092
		ENSMUSG00000025264	ENSMUSG00000078498		ENSMUSG00000014551				ENSMUSG00000073609			ENSMUSG00000021013
		ENSMUSG00000031072	ENSMUSG00000040365		ENSMUSG00000020009				ENSMUSG00000031158			ENSMUSG00000021012
		ENSMUSG00000079455	ENSMUSG00000071645		ENSMUSG00000051674				ENSMUSG00000061787			ENSMUSG00000090744
		ENSMUSG00000103234	ENSMUSG00000049521		ENSMUSG00000067150				ENSMUSG00000048978			ENSMUSG00000091490
		ENSMUSG00000064080	ENSMUSG00000020227		ENSMUSG00000050917				ENSMUSG00000019942			ENSMUSG00000030956
		ENSMUSG00000025885	ENSMUSG00000027952		ENSMUSG00000047514				ENSMUSG00000019944			ENSMUSG00000031949
		ENSMUSG00000024132	ENSMUSG00000032826		ENSMUSG00000062929				ENSMUSG00000105374			ENSMUSG00000099759
		ENSMUSG00000069727	ENSMUSG00000024792		ENSMUSG00000021701				ENSMUSG00000022507			ENSMUSG00000001467
		ENSMUSG00000027313	ENSMUSG00000046605		ENSMUSG00000021703				ENSMUSG00000031683			ENSMUSG00000041592
		ENSMUSG00000017707	ENSMUSG00000031503		ENSMUSG00000021704				ENSMUSG00000022200			ENSMUSG00000018199
		ENSMUSG00000074179	ENSMUSG00000022791		ENSMUSG00000021706				ENSMUSG00000022205			ENSMUSG00000042328
		ENSMUSG00000073702	ENSMUSG00000060671		ENSMUSG00000020250				ENSMUSG00000022204			ENSMUSG00000052031
		ENSMUSG00000029632	ENSMUSG00000047554		ENSMUSG00000020251				ENSMUSG00000021953			ENSMUSG00000045589
		ENSMUSG00000038690	ENSMUSG00000053094		ENSMUSG00000053334				ENSMUSG00000021959			ENSMUSG00000007379
		ENSMUSG00000040631	ENSMUSG00000029910		ENSMUSG00000053333				ENSMUSG00000038323			ENSMUSG00000014550
		ENSMUSG00000030889	ENSMUSG00000033933		ENSMUSG00000059654				ENSMUSG00000066030			ENSMUSG00000014551
		ENSMUSG00000030881	ENSMUSG00000026490		ENSMUSG00000023286				ENSMUSG00000026229			ENSMUSG00000020009
		ENSMUSG00000021548	ENSMUSG00000026499		ENSMUSG00000023284				ENSMUSG00000025757			ENSMUSG00000051674
		ENSMUSG00000038717	ENSMUSG00000011960		ENSMUSG00000003555				ENSMUSG00000024206			ENSMUSG00000067150
		ENSMUSG00000105176	ENSMUSG00000057181		ENSMUSG00000027709				ENSMUSG00000041297			ENSMUSG00000062300
		ENSMUSG00000031671	ENSMUSG00000028291		ENSMUSG00000041801				ENSMUSG00000025283			ENSMUSG00000047514
		ENSMUSG00000070871	ENSMUSG00000028745		ENSMUSG00000046329				ENSMUSG00000031765			ENSMUSG00000100199
		ENSMUSG00000070870	ENSMUSG00000020538		ENSMUSG00000046323				ENSMUSG00000036158			ENSMUSG00000074093
		ENSMUSG00000032657	ENSMUSG00000020537		ENSMUSG00000046324				ENSMUSG00000108311			ENSMUSG00000062929
		ENSMUSG00000057722	ENSMUSG00000023495		ENSMUSG00000012296				ENSMUSG00000024975			ENSMUSG00000021701
		ENSMUSG00000050511	ENSMUSG00000034892		ENSMUSG00000054808				ENSMUSG00000024970			ENSMUSG00000021703
		ENSMUSG00000062373	ENSMUSG00000032494		ENSMUSG00000027263				ENSMUSG00000024972			ENSMUSG00000021704
		ENSMUSG00000020153	ENSMUSG00000024912		ENSMUSG00000037933				ENSMUSG00000015659			ENSMUSG00000021706
		ENSMUSG00000020150	ENSMUSG00000010914		ENSMUSG00000045915				ENSMUSG00000015656			ENSMUSG00000020250
		ENSMUSG00000051390	ENSMUSG00000028060		ENSMUSG00000005886				ENSMUSG00000015653			ENSMUSG00000020251
		ENSMUSG00000041515	ENSMUSG00000038611		ENSMUSG00000034321				ENSMUSG00000001419			ENSMUSG00000053333
		ENSMUSG00000036114	ENSMUSG00000060121		ENSMUSG00000063239				ENSMUSG00000001418			ENSMUSG00000053332
		ENSMUSG00000046323	ENSMUSG00000060126		ENSMUSG00000040811				ENSMUSG00000001416			ENSMUSG00000059654
		ENSMUSG00000026986	ENSMUSG00000040451		ENSMUSG00000049233				ENSMUSG00000020386			ENSMUSG00000023286
		ENSMUSG00000034205	ENSMUSG00000040820		ENSMUSG00000025280				ENSMUSG00000020381			ENSMUSG00000023284
		ENSMUSG00000049233	ENSMUSG00000030722		ENSMUSG00000049230				ENSMUSG00000085133			ENSMUSG00000041801
		ENSMUSG00000041028	ENSMUSG00000033964		ENSMUSG00000025287				ENSMUSG00000018415			ENSMUSG00000046329
		ENSMUSG00000086130	ENSMUSG00000020485		ENSMUSG00000070733				ENSMUSG00000036087			ENSMUSG00000012296
		ENSMUSG00000028706	ENSMUSG00000047215		ENSMUSG00000028469				ENSMUSG00000045435			ENSMUSG00000054808
		ENSMUSG00000028707	ENSMUSG00000028773		ENSMUSG00000041020				ENSMUSG00000044715			ENSMUSG00000027263
		ENSMUSG00000007050	ENSMUSG00000004264		ENSMUSG00000030512				ENSMUSG00000040413			ENSMUSG00000050122
		ENSMUSG00000019301	ENSMUSG00000042363		ENSMUSG00000030510				ENSMUSG00000046711			ENSMUSG00000038828
		ENSMUSG00000022346	ENSMUSG00000046861		ENSMUSG00000039637				ENSMUSG00000033128			ENSMUSG00000037933
		ENSMUSG00000074365	ENSMUSG00000043091		ENSMUSG00000040771				ENSMUSG00000033126			ENSMUSG00000045915
		ENSMUSG00000078427	ENSMUSG00000006134		ENSMUSG00000055720				ENSMUSG00000033124			ENSMUSG00000097057
		ENSMUSG00000041801	ENSMUSG00000048578		ENSMUSG00000049491				ENSMUSG00000033697			ENSMUSG00000021948
		ENSMUSG00000017386	ENSMUSG00000059811		ENSMUSG00000055116				ENSMUSG00000030769			ENSMUSG00000054115
		ENSMUSG00000029472	ENSMUSG00000040722		ENSMUSG00000036214				ENSMUSG00000028639			ENSMUSG00000005886
		ENSMUSG00000013584	ENSMUSG00000031292		ENSMUSG00000106968				ENSMUSG00000053877			ENSMUSG00000034321
		ENSMUSG00000022961	ENSMUSG00000025184		ENSMUSG00000108236				ENSMUSG00000069744			ENSMUSG00000063239
		ENSMUSG00000022962	ENSMUSG00000060373		ENSMUSG00000018537				ENSMUSG00000074194			ENSMUSG00000071553
		ENSMUSG00000069919	ENSMUSG00000029205		ENSMUSG00000105260				ENSMUSG00000031311			ENSMUSG00000040818
		ENSMUSG00000024997	ENSMUSG00000025955		ENSMUSG00000021537				ENSMUSG00000031310			ENSMUSG00000049233
		ENSMUSG00000038520	ENSMUSG00000031007		ENSMUSG00000021534				ENSMUSG00000073198			ENSMUSG00000025280
		ENSMUSG00000029684	ENSMUSG00000038510		ENSMUSG00000069910				ENSMUSG00000049760			ENSMUSG00000049230
		ENSMUSG00000036052	ENSMUSG00000081944		ENSMUSG00000032235				ENSMUSG00000015759			ENSMUSG00000025287
		ENSMUSG00000012848	ENSMUSG00000022555		ENSMUSG00000020669				ENSMUSG00000030942			ENSMUSG00000070733
		ENSMUSG00000100592	ENSMUSG00000037649		ENSMUSG00000020668				ENSMUSG00000060126			ENSMUSG00000041020
		ENSMUSG00000045691	ENSMUSG00000025025		ENSMUSG00000029430				ENSMUSG00000020817			ENSMUSG00000030512
		ENSMUSG00000027291	ENSMUSG00000098894		ENSMUSG00000059842				ENSMUSG00000030446			ENSMUSG00000030510
		ENSMUSG00000027293	ENSMUSG00000068617		ENSMUSG00000078706				ENSMUSG00000030443			ENSMUSG00000039637
		ENSMUSG00000026879	ENSMUSG00000029504		ENSMUSG00000033186				ENSMUSG00000025362			ENSMUSG00000039630
		ENSMUSG00000106334	ENSMUSG00000029500		ENSMUSG00000032580				ENSMUSG00000073448			ENSMUSG00000040771
		ENSMUSG00000057113	ENSMUSG00000100553		ENSMUSG00000022180				ENSMUSG00000029388			ENSMUSG00000055720
		ENSMUSG00000038803	ENSMUSG00000024039		ENSMUSG00000022186				ENSMUSG00000029385			ENSMUSG00000049491
		ENSMUSG00000042675	ENSMUSG00000060860		ENSMUSG00000024759				ENSMUSG00000029387			ENSMUSG00000055116
		ENSMUSG00000032494	ENSMUSG00000060863		ENSMUSG00000021981				ENSMUSG00000108774			ENSMUSG00000036214
		ENSMUSG00000001158	ENSMUSG00000011884		ENSMUSG00000060657				ENSMUSG00000030166			ENSMUSG00000106968
		ENSMUSG00000035671	ENSMUSG00000026064		ENSMUSG00000025402				ENSMUSG00000028382			ENSMUSG00000034308
		ENSMUSG00000047281	ENSMUSG00000098112		ENSMUSG00000025401				ENSMUSG00000028381			ENSMUSG00000018537
		ENSMUSG00000024712	ENSMUSG00000054169		ENSMUSG00000038695				ENSMUSG00000029922			ENSMUSG00000105260
		ENSMUSG00000023892	ENSMUSG00000022718		ENSMUSG00000038696				ENSMUSG00000056851			ENSMUSG00000021537
		ENSMUSG00000055945	ENSMUSG00000053453		ENSMUSG00000041308				ENSMUSG00000032526			ENSMUSG00000069910
		ENSMUSG00000027422	ENSMUSG00000025809		ENSMUSG00000041303				ENSMUSG00000033207			ENSMUSG00000032238
		ENSMUSG00000027420	ENSMUSG00000032041		ENSMUSG00000030064				ENSMUSG00000084349			ENSMUSG00000032235
		ENSMUSG00000027395	ENSMUSG00000015202		ENSMUSG00000015597				ENSMUSG00000030911			ENSMUSG00000020669
		ENSMUSG00000044148	ENSMUSG00000054594		ENSMUSG00000023826				ENSMUSG00000092607			ENSMUSG00000020668
		ENSMUSG00000063804	ENSMUSG00000020029		ENSMUSG00000038180				ENSMUSG00000092604			ENSMUSG00000078706
		ENSMUSG00000023286	ENSMUSG00000073723		ENSMUSG00000068299				ENSMUSG00000026339			ENSMUSG00000033186
		ENSMUSG00000069272	ENSMUSG00000036315		ENSMUSG00000042148				ENSMUSG00000024081			ENSMUSG00000032580
		ENSMUSG00000069899	ENSMUSG00000052681		ENSMUSG00000055745				ENSMUSG00000024083			ENSMUSG00000022180
		ENSMUSG00000063334	ENSMUSG00000074735		ENSMUSG00000025885				ENSMUSG00000021116			ENSMUSG00000022186
		ENSMUSG00000020255	ENSMUSG00000041264		ENSMUSG00000074916				ENSMUSG00000010057			ENSMUSG00000024759
		ENSMUSG00000020257	ENSMUSG00000006998		ENSMUSG00000074918				ENSMUSG00000031349			ENSMUSG00000021981
		ENSMUSG00000053332	ENSMUSG00000002289		ENSMUSG00000029094				ENSMUSG00000073411			ENSMUSG00000025403
		ENSMUSG00000001542	ENSMUSG00000054196		ENSMUSG00000029090				ENSMUSG00000089911			ENSMUSG00000038695
		ENSMUSG00000039771	ENSMUSG00000041845		ENSMUSG00000032042				ENSMUSG00000018286			ENSMUSG00000038696
		ENSMUSG00000039770	ENSMUSG00000041841		ENSMUSG00000028057				ENSMUSG00000031661			ENSMUSG00000041308
		ENSMUSG00000032897	ENSMUSG00000041840		ENSMUSG00000036270				ENSMUSG00000081752			ENSMUSG00000041303
		ENSMUSG00000036698	ENSMUSG00000039477		ENSMUSG00000003123				ENSMUSG00000052616			ENSMUSG00000030064
		ENSMUSG00000044221	ENSMUSG00000068798		ENSMUSG00000027011				ENSMUSG00000052613			ENSMUSG00000015597
		ENSMUSG00000044224	ENSMUSG00000034126		ENSMUSG00000027010				ENSMUSG00000104329			ENSMUSG00000023826
		ENSMUSG00000021009	ENSMUSG00000034926		ENSMUSG00000100632				ENSMUSG00000074369			ENSMUSG00000036054
		ENSMUSG00000020530	ENSMUSG00000017670		ENSMUSG00000074179				ENSMUSG00000034709			ENSMUSG00000036052
		ENSMUSG00000020537	ENSMUSG00000020923		ENSMUSG00000022793				ENSMUSG00000032666			ENSMUSG00000038180
		ENSMUSG00000032300	ENSMUSG00000020922		ENSMUSG00000026655				ENSMUSG00000036181			ENSMUSG00000042148
		ENSMUSG00000034792	ENSMUSG00000055102		ENSMUSG00000018398				ENSMUSG00000060036			ENSMUSG00000055745
		ENSMUSG00000071295	ENSMUSG00000033106		ENSMUSG00000022554				ENSMUSG00000040078			ENSMUSG00000025885
		ENSMUSG00000079215	ENSMUSG00000036885		ENSMUSG00000020935				ENSMUSG00000070686			ENSMUSG00000074918
		ENSMUSG00000074519	ENSMUSG00000024505		ENSMUSG00000020937				ENSMUSG00000004113			ENSMUSG00000032038
		ENSMUSG00000078622	ENSMUSG00000025236		ENSMUSG00000020936				ENSMUSG00000000134			ENSMUSG00000029094
		ENSMUSG00000022051	ENSMUSG00000067869		ENSMUSG00000034083				ENSMUSG00000060152			ENSMUSG00000029090
		ENSMUSG00000042622	ENSMUSG00000036529		ENSMUSG00000072188				ENSMUSG00000021809			ENSMUSG00000028057
		ENSMUSG00000040918	ENSMUSG00000034653		ENSMUSG00000042354				ENSMUSG00000099471			ENSMUSG00000036270
		ENSMUSG00000055917	ENSMUSG00000096199		ENSMUSG00000042359				ENSMUSG00000061313			ENSMUSG00000022601
		ENSMUSG00000061613	ENSMUSG00000014668		ENSMUSG00000052609				ENSMUSG00000003444			ENSMUSG00000001418
		ENSMUSG00000048277	ENSMUSG00000029817		ENSMUSG00000047205				ENSMUSG00000009406			ENSMUSG00000001416
		ENSMUSG00000023048	ENSMUSG00000096192		ENSMUSG00000020098				ENSMUSG00000052075			ENSMUSG00000003123
		ENSMUSG00000024896	ENSMUSG00000051592		ENSMUSG00000057729				ENSMUSG00000004936			ENSMUSG00000033020
		ENSMUSG00000016427	ENSMUSG00000026959		ENSMUSG00000066441				ENSMUSG00000078681			ENSMUSG00000027011
		ENSMUSG00000023861	ENSMUSG00000027428		ENSMUSG00000043587				ENSMUSG00000066258			ENSMUSG00000027010
		ENSMUSG00000094942	ENSMUSG00000027423		ENSMUSG00000045519				ENSMUSG00000003435			ENSMUSG00000022793
		ENSMUSG00000020361	ENSMUSG00000027424		ENSMUSG00000030917				ENSMUSG00000028098			ENSMUSG00000022791
		ENSMUSG00000025858	ENSMUSG00000090843		ENSMUSG00000032715				ENSMUSG00000084034			ENSMUSG00000018398
		ENSMUSG00000025856	ENSMUSG00000028392		ENSMUSG00000029111				ENSMUSG00000083261			ENSMUSG00000047692
		ENSMUSG00000022613	ENSMUSG00000068264		ENSMUSG00000056978				ENSMUSG00000035597			ENSMUSG00000020935
		ENSMUSG00000104960	ENSMUSG00000008333		ENSMUSG00000028792				ENSMUSG00000028126			ENSMUSG00000020937
		ENSMUSG00000044147	ENSMUSG00000018379		ENSMUSG00000028795				ENSMUSG00000028124			ENSMUSG00000020936
		ENSMUSG00000079034	ENSMUSG00000097119		ENSMUSG00000028799				ENSMUSG00000028125			ENSMUSG00000034083
		ENSMUSG00000048895	ENSMUSG00000000253		ENSMUSG00000038718				ENSMUSG00000004567			ENSMUSG00000042353
		ENSMUSG00000024515	ENSMUSG00000025925		ENSMUSG00000035399				ENSMUSG00000071856			ENSMUSG00000042354
		ENSMUSG00000033065	ENSMUSG00000048230		ENSMUSG00000020368				ENSMUSG00000031853			ENSMUSG00000042359
		ENSMUSG00000029649	ENSMUSG00000005360		ENSMUSG00000039048				ENSMUSG00000003345			ENSMUSG00000052609
		ENSMUSG00000097423	ENSMUSG00000087547		ENSMUSG00000024563				ENSMUSG00000003346			ENSMUSG00000018167
		ENSMUSG00000063856	ENSMUSG00000050373		ENSMUSG00000079659				ENSMUSG00000022972			ENSMUSG00000047205
		ENSMUSG00000027770	ENSMUSG00000058966		ENSMUSG00000097581				ENSMUSG00000042787			ENSMUSG00000020098
		ENSMUSG00000061983	ENSMUSG00000056260		ENSMUSG00000060149				ENSMUSG00000036022			ENSMUSG00000077385
		ENSMUSG00000015165	ENSMUSG00000062661		ENSMUSG00000024295				ENSMUSG00000036026			ENSMUSG00000057729
		ENSMUSG00000100975	ENSMUSG00000031217		ENSMUSG00000032217				ENSMUSG00000005779			ENSMUSG00000066441
		ENSMUSG00000036977	ENSMUSG00000071723		ENSMUSG00000023092				ENSMUSG00000077714			ENSMUSG00000043587
		ENSMUSG00000031516	ENSMUSG00000059005		ENSMUSG00000041702				ENSMUSG00000062382			ENSMUSG00000045519
		ENSMUSG00000057614	ENSMUSG00000055053		ENSMUSG00000070305				ENSMUSG00000006411			ENSMUSG00000030917
		ENSMUSG00000037580	ENSMUSG00000000339		ENSMUSG00000095041				ENSMUSG00000006418			ENSMUSG00000058761
		ENSMUSG00000009535	ENSMUSG00000046519		ENSMUSG00000057572				ENSMUSG00000000325			ENSMUSG00000032715
		ENSMUSG00000062963	ENSMUSG00000044339		ENSMUSG00000053477				ENSMUSG00000022982			ENSMUSG00000029111
		ENSMUSG00000028945	ENSMUSG00000043872		ENSMUSG00000056486				ENSMUSG00000020167			ENSMUSG00000085006
		ENSMUSG00000099998	ENSMUSG00000024085		ENSMUSG00000062232				ENSMUSG00000069713			ENSMUSG00000002486
		ENSMUSG00000027222	ENSMUSG00000033446		ENSMUSG00000015880				ENSMUSG00000047215			ENSMUSG00000056978
		ENSMUSG00000078584	ENSMUSG00000062931		ENSMUSG00000015882				ENSMUSG00000036398			ENSMUSG00000028792
		ENSMUSG00000025290	ENSMUSG00000037138		ENSMUSG00000042535				ENSMUSG00000042198			ENSMUSG00000028795
		ENSMUSG00000010914	ENSMUSG00000028633		ENSMUSG00000054889				ENSMUSG00000031066			ENSMUSG00000028796
		ENSMUSG00000035161	ENSMUSG00000032849		ENSMUSG00000047832				ENSMUSG00000031068			ENSMUSG00000028799
		ENSMUSG00000015672	ENSMUSG00000033227		ENSMUSG00000027194				ENSMUSG00000079445			ENSMUSG00000034714
		ENSMUSG00000015671	ENSMUSG00000029586		ENSMUSG00000021835				ENSMUSG00000025892			ENSMUSG00000038718
		ENSMUSG00000031918	ENSMUSG00000028189		ENSMUSG00000032381				ENSMUSG00000048458			ENSMUSG00000035397
		ENSMUSG00000040586	ENSMUSG00000046000		ENSMUSG00000068391				ENSMUSG00000040629			ENSMUSG00000035399
		ENSMUSG00000035704	ENSMUSG00000020307		ENSMUSG00000068394				ENSMUSG00000027304			ENSMUSG00000020368
		ENSMUSG00000041453	ENSMUSG00000029428		ENSMUSG00000025134				ENSMUSG00000024645			ENSMUSG00000039048
		ENSMUSG00000024002	ENSMUSG00000065999		ENSMUSG00000025135				ENSMUSG00000063714			ENSMUSG00000024563
		ENSMUSG00000058618	ENSMUSG00000015522		ENSMUSG00000071661				ENSMUSG00000063235			ENSMUSG00000079659
		ENSMUSG00000052144	ENSMUSG00000025223		ENSMUSG00000057948				ENSMUSG00000028718			ENSMUSG00000024268
		ENSMUSG00000052146	ENSMUSG00000053581		ENSMUSG00000040896				ENSMUSG00000028710			ENSMUSG00000097581
		ENSMUSG00000053436	ENSMUSG00000028558		ENSMUSG00000083307				ENSMUSG00000028716			ENSMUSG00000060149
		ENSMUSG00000022175	ENSMUSG00000009741		ENSMUSG00000032997				ENSMUSG00000022353			ENSMUSG00000060147
		ENSMUSG00000086959	ENSMUSG00000032217		ENSMUSG00000036432				ENSMUSG00000032381			ENSMUSG00000085829
		ENSMUSG00000003072	ENSMUSG00000057895		ENSMUSG00000030598				ENSMUSG00000104338			ENSMUSG00000032217
		ENSMUSG00000081249	ENSMUSG00000057894		ENSMUSG00000030595				ENSMUSG00000042541			ENSMUSG00000105561
		ENSMUSG00000046432	ENSMUSG00000098010		ENSMUSG00000042254				ENSMUSG00000082588			ENSMUSG00000041702
		ENSMUSG00000020873	ENSMUSG00000041975		ENSMUSG00000042251				ENSMUSG00000029642			ENSMUSG00000070305
		ENSMUSG00000066979	ENSMUSG00000069020		ENSMUSG00000046947				ENSMUSG00000015787			ENSMUSG00000095041
		ENSMUSG00000030468	ENSMUSG00000043659		ENSMUSG00000046942				ENSMUSG00000027737			ENSMUSG00000057572
		ENSMUSG00000025340	ENSMUSG00000020677		ENSMUSG00000041716				ENSMUSG00000015126			ENSMUSG00000018293
		ENSMUSG00000018547	ENSMUSG00000027132		ENSMUSG00000041712				ENSMUSG00000034837			ENSMUSG00000053477
		ENSMUSG00000093930	ENSMUSG00000035666		ENSMUSG00000001918				ENSMUSG00000035397			ENSMUSG00000056486
		ENSMUSG00000029050	ENSMUSG00000018800		ENSMUSG00000047013				ENSMUSG00000024446			ENSMUSG00000043661
		ENSMUSG00000040998	ENSMUSG00000008763		ENSMUSG00000040044				ENSMUSG00000023902			ENSMUSG00000062232
		ENSMUSG00000090258	ENSMUSG00000028312		ENSMUSG00000040043				ENSMUSG00000035399			ENSMUSG00000015880
		ENSMUSG00000070544	ENSMUSG00000056394		ENSMUSG00000040040				ENSMUSG00000036281			ENSMUSG00000015882
		ENSMUSG00000085307	ENSMUSG00000038975		ENSMUSG00000028096				ENSMUSG00000020248			ENSMUSG00000042535
		ENSMUSG00000058685	ENSMUSG00000048486		ENSMUSG00000025066				ENSMUSG00000072437			ENSMUSG00000054889
		ENSMUSG00000027808	ENSMUSG00000045471		ENSMUSG00000048668				ENSMUSG00000020246			ENSMUSG00000047832
		ENSMUSG00000091614	ENSMUSG00000031723		ENSMUSG00000021973				ENSMUSG00000085611			ENSMUSG00000027194
		ENSMUSG00000026966	ENSMUSG00000049354		ENSMUSG00000005142				ENSMUSG00000106288			ENSMUSG00000032381
		ENSMUSG00000054716	ENSMUSG00000036975		ENSMUSG00000005148				ENSMUSG00000106285			ENSMUSG00000068394
		ENSMUSG00000022568	ENSMUSG00000036977		ENSMUSG00000024991				ENSMUSG00000017781			ENSMUSG00000025134
		ENSMUSG00000069045	ENSMUSG00000020009		ENSMUSG00000024999				ENSMUSG00000058594			ENSMUSG00000025135
		ENSMUSG00000069049	ENSMUSG00000043987		ENSMUSG00000087365				ENSMUSG00000022193			ENSMUSG00000048756
		ENSMUSG00000022698	ENSMUSG00000039530		ENSMUSG00000087361				ENSMUSG00000027115			ENSMUSG00000071661
		ENSMUSG00000024590	ENSMUSG00000032897		ENSMUSG00000026288				ENSMUSG00000064345			ENSMUSG00000029730
		ENSMUSG00000024594	ENSMUSG00000059278		ENSMUSG00000026281				ENSMUSG00000014846			ENSMUSG00000023039
		ENSMUSG00000083621	ENSMUSG00000064145		ENSMUSG00000034903				ENSMUSG00000026999			ENSMUSG00000083307
		ENSMUSG00000068882	ENSMUSG00000020134		ENSMUSG00000034906				ENSMUSG00000063694			ENSMUSG00000032997
		ENSMUSG00000061904	ENSMUSG00000020132		ENSMUSG00000025484				ENSMUSG00000063698			ENSMUSG00000036432
		ENSMUSG00000059518	ENSMUSG00000067848		ENSMUSG00000032501				ENSMUSG00000021403			ENSMUSG00000030598
		ENSMUSG00000020056	ENSMUSG00000025437		ENSMUSG00000026821				ENSMUSG00000107050			ENSMUSG00000030595
		ENSMUSG00000020057	ENSMUSG00000021266		ENSMUSG00000002329				ENSMUSG00000107054			ENSMUSG00000042254
		ENSMUSG00000020059	ENSMUSG00000027855		ENSMUSG00000002320				ENSMUSG00000107582			ENSMUSG00000042251
		ENSMUSG00000042476	ENSMUSG00000066735		ENSMUSG00000002325				ENSMUSG00000097113			ENSMUSG00000046942
		ENSMUSG00000045128	ENSMUSG00000019301		ENSMUSG00000022109				ENSMUSG00000034974			ENSMUSG00000041716
		ENSMUSG00000046573	ENSMUSG00000014554		ENSMUSG00000025731				ENSMUSG00000015085			ENSMUSG00000041712
		ENSMUSG00000055762	ENSMUSG00000054474		ENSMUSG00000022105				ENSMUSG00000020463			ENSMUSG00000056228
		ENSMUSG00000049807	ENSMUSG00000033295		ENSMUSG00000092622				ENSMUSG00000038990			ENSMUSG00000047013
		ENSMUSG00000002992	ENSMUSG00000021375		ENSMUSG00000035504				ENSMUSG00000026159			ENSMUSG00000040043
		ENSMUSG00000002661	ENSMUSG00000052557		ENSMUSG00000035505				ENSMUSG00000046330			ENSMUSG00000040040
		ENSMUSG00000002660	ENSMUSG00000026664		ENSMUSG00000078193				ENSMUSG00000031465			ENSMUSG00000028096
		ENSMUSG00000090631	ENSMUSG00000051510		ENSMUSG00000058586				ENSMUSG00000031461			ENSMUSG00000025066
		ENSMUSG00000051853	ENSMUSG00000023075		ENSMUSG00000024140				ENSMUSG00000037278			ENSMUSG00000048668
		ENSMUSG00000051256	ENSMUSG00000026003		ENSMUSG00000024142				ENSMUSG00000030509			ENSMUSG00000021973
		ENSMUSG00000022265	ENSMUSG00000079435		ENSMUSG00000024143				ENSMUSG00000034219			ENSMUSG00000005142
		ENSMUSG00000032307	ENSMUSG00000094374		ENSMUSG00000051920				ENSMUSG00000032905			ENSMUSG00000005148
		ENSMUSG00000021286	ENSMUSG00000020738		ENSMUSG00000022849				ENSMUSG00000028455			ENSMUSG00000024991
		ENSMUSG00000066568	ENSMUSG00000006705		ENSMUSG00000022843				ENSMUSG00000048550			ENSMUSG00000024999
		ENSMUSG00000002812	ENSMUSG00000050914		ENSMUSG00000022842				ENSMUSG00000028420			ENSMUSG00000087366
		ENSMUSG00000022883	ENSMUSG00000074060		ENSMUSG00000028518				ENSMUSG00000040907			ENSMUSG00000087365
		ENSMUSG00000022889	ENSMUSG00000039985		ENSMUSG00000087166				ENSMUSG00000021018			ENSMUSG00000026288
		ENSMUSG00000042106	ENSMUSG00000042734		ENSMUSG00000048429				ENSMUSG00000043279			ENSMUSG00000034903
		ENSMUSG00000042102	ENSMUSG00000043284		ENSMUSG00000036315				ENSMUSG00000043323			ENSMUSG00000034906
		ENSMUSG00000063273	ENSMUSG00000070002		ENSMUSG00000046573				ENSMUSG00000024145			ENSMUSG00000034908
		ENSMUSG00000028651	ENSMUSG00000067203		ENSMUSG00000037896				ENSMUSG00000024140			ENSMUSG00000025484
		ENSMUSG00000028333	ENSMUSG00000026918		ENSMUSG00000018678				ENSMUSG00000024142			ENSMUSG00000032504
		ENSMUSG00000079173	ENSMUSG00000020818		ENSMUSG00000063889				ENSMUSG00000017428			ENSMUSG00000026821
		ENSMUSG00000033149	ENSMUSG00000035649		ENSMUSG00000041921				ENSMUSG00000028822			ENSMUSG00000026820
		ENSMUSG00000094081	ENSMUSG00000002326		ENSMUSG00000014496				ENSMUSG00000025816			ENSMUSG00000006435
		ENSMUSG00000024382	ENSMUSG00000024668		ENSMUSG00000048307				ENSMUSG00000022843			ENSMUSG00000002329
		ENSMUSG00000082319	ENSMUSG00000024664		ENSMUSG00000027387				ENSMUSG00000099858			ENSMUSG00000002320
		ENSMUSG00000051341	ENSMUSG00000019132		ENSMUSG00000027384				ENSMUSG00000059149			ENSMUSG00000002325
		ENSMUSG00000100205	ENSMUSG00000033039		ENSMUSG00000027433				ENSMUSG00000027380			ENSMUSG00000022109
		ENSMUSG00000027323	ENSMUSG00000019810		ENSMUSG00000071369				ENSMUSG00000066357			ENSMUSG00000025731
		ENSMUSG00000091512	ENSMUSG00000019814		ENSMUSG00000022718				ENSMUSG00000075610			ENSMUSG00000022105
		ENSMUSG00000024664	ENSMUSG00000035521		ENSMUSG00000036073				ENSMUSG00000075611			ENSMUSG00000092622
		ENSMUSG00000024667	ENSMUSG00000027514		ENSMUSG00000104046				ENSMUSG00000105593			ENSMUSG00000035504
		ENSMUSG00000024661	ENSMUSG00000035696		ENSMUSG00000030788				ENSMUSG00000025037			ENSMUSG00000035505
		ENSMUSG00000024663	ENSMUSG00000062232		ENSMUSG00000074461				ENSMUSG00000025036			ENSMUSG00000078193
		ENSMUSG00000067288	ENSMUSG00000062234		ENSMUSG00000079286				ENSMUSG00000025034			ENSMUSG00000073374
		ENSMUSG00000084957	ENSMUSG00000019487		ENSMUSG00000031782				ENSMUSG00000035048			ENSMUSG00000058586
		ENSMUSG00000089696	ENSMUSG00000020388		ENSMUSG00000072109				ENSMUSG00000033671			ENSMUSG00000024140
		ENSMUSG00000026743	ENSMUSG00000097383		ENSMUSG00000101279				ENSMUSG00000030811			ENSMUSG00000024143
		ENSMUSG00000030752	ENSMUSG00000060096		ENSMUSG00000039176				ENSMUSG00000030816			ENSMUSG00000022263
		ENSMUSG00000091803	ENSMUSG00000060090		ENSMUSG00000022237				ENSMUSG00000030814			ENSMUSG00000022849
		ENSMUSG00000031089	ENSMUSG00000058503		ENSMUSG00000079418				ENSMUSG00000024856			ENSMUSG00000022843
		ENSMUSG00000033276	ENSMUSG00000015839		ENSMUSG00000075704				ENSMUSG00000024854			ENSMUSG00000022842
		ENSMUSG00000026353	ENSMUSG00000019731		ENSMUSG00000075701				ENSMUSG00000048230			ENSMUSG00000028518
		ENSMUSG00000036980	ENSMUSG00000092558		ENSMUSG00000094614				ENSMUSG00000032462			ENSMUSG00000087166
		ENSMUSG00000036989	ENSMUSG00000091283		ENSMUSG00000038384				ENSMUSG00000026563			ENSMUSG00000048429
		ENSMUSG00000032607	ENSMUSG00000052825		ENSMUSG00000029209				ENSMUSG00000097536			ENSMUSG00000036315
		ENSMUSG00000024048	ENSMUSG00000001642		ENSMUSG00000030849				ENSMUSG00000097530			ENSMUSG00000046573
		ENSMUSG00000025932	ENSMUSG00000042298		ENSMUSG00000023932				ENSMUSG00000005125			ENSMUSG00000037896
		ENSMUSG00000025931	ENSMUSG00000053414		ENSMUSG00000038388				ENSMUSG00000025386			ENSMUSG00000018678
		ENSMUSG00000017723	ENSMUSG00000001056		ENSMUSG00000062040				ENSMUSG00000003604			ENSMUSG00000063889
		ENSMUSG00000037563	ENSMUSG00000069743		ENSMUSG00000059897				ENSMUSG00000009927			ENSMUSG00000041921
		ENSMUSG00000006191	ENSMUSG00000055660		ENSMUSG00000059895				ENSMUSG00000074500			ENSMUSG00000014496
		ENSMUSG00000012117	ENSMUSG00000006335		ENSMUSG00000002871				ENSMUSG00000030200			ENSMUSG00000048307
		ENSMUSG00000030116	ENSMUSG00000056296		ENSMUSG00000005442				ENSMUSG00000105419			ENSMUSG00000027387
		ENSMUSG00000042812	ENSMUSG00000030868		ENSMUSG00000020114				ENSMUSG00000031556			ENSMUSG00000027384
		ENSMUSG00000029910	ENSMUSG00000030867		ENSMUSG00000066838				ENSMUSG00000029600			ENSMUSG00000027433
		ENSMUSG00000103406	ENSMUSG00000034575		ENSMUSG00000027463				ENSMUSG00000030619			ENSMUSG00000051316
		ENSMUSG00000083902	ENSMUSG00000030291		ENSMUSG00000042444				ENSMUSG00000030615			ENSMUSG00000071369
		ENSMUSG00000081885	ENSMUSG00000021591		ENSMUSG00000006179				ENSMUSG00000024792			ENSMUSG00000022718
		ENSMUSG00000033721	ENSMUSG00000022314		ENSMUSG00000041975				ENSMUSG00000042185			ENSMUSG00000104046
		ENSMUSG00000024436	ENSMUSG00000021594		ENSMUSG00000022113				ENSMUSG00000083396			ENSMUSG00000030788
		ENSMUSG00000087213	ENSMUSG00000061981		ENSMUSG00000010290				ENSMUSG00000061650			ENSMUSG00000034007
		ENSMUSG00000031471	ENSMUSG00000061983		ENSMUSG00000028158				ENSMUSG00000027439			ENSMUSG00000074461
		ENSMUSG00000028435	ENSMUSG00000083307		ENSMUSG00000028152				ENSMUSG00000027438			ENSMUSG00000079286
		ENSMUSG00000062627	ENSMUSG00000024983		ENSMUSG00000054932				ENSMUSG00000023723			ENSMUSG00000031782
		ENSMUSG00000060992	ENSMUSG00000062518		ENSMUSG00000091277				ENSMUSG00000054594			ENSMUSG00000072109
		ENSMUSG00000097177	ENSMUSG00000094649		ENSMUSG00000051184				ENSMUSG00000033847			ENSMUSG00000044703
		ENSMUSG00000025477	ENSMUSG00000029344		ENSMUSG00000051185				ENSMUSG00000040247			ENSMUSG00000101279
		ENSMUSG00000094483	ENSMUSG00000037824		ENSMUSG00000096727				ENSMUSG00000096795			ENSMUSG00000039176
		ENSMUSG00000022174			ENSMUSG00000024370				ENSMUSG00000026492			ENSMUSG00000028651
		ENSMUSG00000098832			ENSMUSG00000029538				ENSMUSG00000026024			ENSMUSG00000022237
		ENSMUSG00000028410			ENSMUSG00000029536				ENSMUSG00000023051			ENSMUSG00000075704
		ENSMUSG00000041837			ENSMUSG00000029534				ENSMUSG00000097093			ENSMUSG00000075705
		ENSMUSG00000020163			ENSMUSG00000081169				ENSMUSG00000034639			ENSMUSG00000075706
		ENSMUSG00000001313			ENSMUSG00000025497				ENSMUSG00000091277			ENSMUSG00000075701
		ENSMUSG00000038213			ENSMUSG00000039128				ENSMUSG00000091273			ENSMUSG00000094614
		ENSMUSG00000008668			ENSMUSG00000054252				ENSMUSG00000043241			ENSMUSG00000024177
		ENSMUSG00000035572			ENSMUSG00000041488				ENSMUSG00000063296			ENSMUSG00000038384
		ENSMUSG00000031879			ENSMUSG00000030361				ENSMUSG00000033088			ENSMUSG00000029209
		ENSMUSG00000104158			ENSMUSG00000003458				ENSMUSG00000018446			ENSMUSG00000030849
		ENSMUSG00000042997			ENSMUSG00000033952				ENSMUSG00000037386			ENSMUSG00000023932
		ENSMUSG00000091537			ENSMUSG00000055612				ENSMUSG00000048108			ENSMUSG00000038388
		ENSMUSG00000021501			ENSMUSG00000021620				ENSMUSG00000040331			ENSMUSG00000062040
		ENSMUSG00000050777			ENSMUSG00000027660				ENSMUSG00000024866			ENSMUSG00000059897
		ENSMUSG00000023333			ENSMUSG00000027663				ENSMUSG00000024317			ENSMUSG00000059895
		ENSMUSG00000021796			ENSMUSG00000027667				ENSMUSG00000026814			ENSMUSG00000002871
		ENSMUSG00000026034			ENSMUSG00000026048				ENSMUSG00000040270			ENSMUSG00000005442
		ENSMUSG00000066551			ENSMUSG00000037852				ENSMUSG00000034867			ENSMUSG00000066838
		ENSMUSG00000066553			ENSMUSG00000033565				ENSMUSG00000020601			ENSMUSG00000027463
		ENSMUSG00000006784			ENSMUSG00000034690				ENSMUSG00000042650			ENSMUSG00000042444
		ENSMUSG00000068039			ENSMUSG00000002524				ENSMUSG00000042655			ENSMUSG00000053769
		ENSMUSG00000085042			ENSMUSG00000022747				ENSMUSG00000103182			ENSMUSG00000006179
		ENSMUSG00000019173			ENSMUSG00000022749				ENSMUSG00000019487			ENSMUSG00000041975
		ENSMUSG00000044279			ENSMUSG00000002393				ENSMUSG00000067928			ENSMUSG00000010290
		ENSMUSG00000040225			ENSMUSG00000002396				ENSMUSG00000020993			ENSMUSG00000039473
		ENSMUSG00000038836			ENSMUSG00000050373				ENSMUSG00000013415			ENSMUSG00000028158
		ENSMUSG00000030268			ENSMUSG00000001569				ENSMUSG00000101249			ENSMUSG00000059518
		ENSMUSG00000024575			ENSMUSG00000069237				ENSMUSG00000079009			ENSMUSG00000091277
		ENSMUSG00000075327			ENSMUSG00000019848				ENSMUSG00000059436			ENSMUSG00000051185
		ENSMUSG00000026482			ENSMUSG00000047412				ENSMUSG00000059439			ENSMUSG00000096727
		ENSMUSG00000027457			ENSMUSG00000017999				ENSMUSG00000027404			ENSMUSG00000024370
		ENSMUSG00000027456			ENSMUSG00000023952				ENSMUSG00000027405			ENSMUSG00000024376
		ENSMUSG00000006169			ENSMUSG00000059713				ENSMUSG00000068744			ENSMUSG00000029538
		ENSMUSG00000009681			ENSMUSG00000014361				ENSMUSG00000068749			ENSMUSG00000029536
		ENSMUSG00000042688			ENSMUSG00000032815				ENSMUSG00000060572			ENSMUSG00000081169
		ENSMUSG00000042682			ENSMUSG00000032816				ENSMUSG00000044167			ENSMUSG00000002297
		ENSMUSG00000042680			ENSMUSG00000018906				ENSMUSG00000029145			ENSMUSG00000039128
		ENSMUSG00000042684			ENSMUSG00000040128				ENSMUSG00000029149			ENSMUSG00000054252
		ENSMUSG00000013663			ENSMUSG00000037280				ENSMUSG00000029148			ENSMUSG00000039126
		ENSMUSG00000020105			ENSMUSG00000037287				ENSMUSG00000035177			ENSMUSG00000003062
		ENSMUSG00000051615			ENSMUSG00000038260				ENSMUSG00000037997			ENSMUSG00000027243
		ENSMUSG00000062328			ENSMUSG00000044934				ENSMUSG00000073197			ENSMUSG00000037674
		ENSMUSG00000025278			ENSMUSG00000031131				ENSMUSG00000037991			ENSMUSG00000041488
		ENSMUSG00000003429			ENSMUSG00000002608				ENSMUSG00000037999			ENSMUSG00000030361
		ENSMUSG00000039168			ENSMUSG00000046404				ENSMUSG00000038462			ENSMUSG00000037098
		ENSMUSG00000023963			ENSMUSG00000105703				ENSMUSG00000030677			ENSMUSG00000003458
		ENSMUSG00000029422			ENSMUSG00000003233				ENSMUSG00000024927			ENSMUSG00000033952
		ENSMUSG00000029426			ENSMUSG00000003234				ENSMUSG00000106634			ENSMUSG00000038175
		ENSMUSG00000029428			ENSMUSG00000029438				ENSMUSG00000059183			ENSMUSG00000027660
		ENSMUSG00000045038			ENSMUSG00000029434				ENSMUSG00000026276			ENSMUSG00000027663
		ENSMUSG00000060461			ENSMUSG00000029432				ENSMUSG00000028465			ENSMUSG00000027667
		ENSMUSG00000044071			ENSMUSG00000056724				ENSMUSG00000108166			ENSMUSG00000026048
		ENSMUSG00000019373			ENSMUSG00000099936				ENSMUSG00000084174			ENSMUSG00000037852
		ENSMUSG00000022378			ENSMUSG00000037060				ENSMUSG00000031103			ENSMUSG00000033565
		ENSMUSG00000022370			ENSMUSG00000058388				ENSMUSG00000042032			ENSMUSG00000034690
		ENSMUSG00000023106			ENSMUSG00000051550				ENSMUSG00000006304			ENSMUSG00000002524
		ENSMUSG00000098112			ENSMUSG00000000253				ENSMUSG00000052139			ENSMUSG00000022747
		ENSMUSG00000032350			ENSMUSG00000022550				ENSMUSG00000078812			ENSMUSG00000022749
		ENSMUSG00000104340			ENSMUSG00000022558				ENSMUSG00000003865			ENSMUSG00000037761
		ENSMUSG00000038412			ENSMUSG00000033732				ENSMUSG00000067719			ENSMUSG00000002396
		ENSMUSG00000020265			ENSMUSG00000026490				ENSMUSG00000001039			ENSMUSG00000050373
		ENSMUSG00000020267			ENSMUSG00000026492				ENSMUSG00000035960			ENSMUSG00000001569
		ENSMUSG00000020262			ENSMUSG00000050822				ENSMUSG00000000805			ENSMUSG00000069237
		ENSMUSG00000053360			ENSMUSG00000024206				ENSMUSG00000057421			ENSMUSG00000019848
		ENSMUSG00000020268			ENSMUSG00000020841				ENSMUSG00000058626			ENSMUSG00000047412
		ENSMUSG00000067338			ENSMUSG00000020840				ENSMUSG00000024253			ENSMUSG00000019845
		ENSMUSG00000061477			ENSMUSG00000020844				ENSMUSG00000028957			ENSMUSG00000023952
		ENSMUSG00000021615			ENSMUSG00000037447				ENSMUSG00000028954			ENSMUSG00000082171
		ENSMUSG00000042275			ENSMUSG00000015305				ENSMUSG00000047844			ENSMUSG00000014361
		ENSMUSG00000032336			ENSMUSG00000055240				ENSMUSG00000047843			ENSMUSG00000032815
		ENSMUSG00000025574			ENSMUSG00000043131				ENSMUSG00000068335			ENSMUSG00000018906
		ENSMUSG00000027947			ENSMUSG00000097639				ENSMUSG00000021967			ENSMUSG00000037280
		ENSMUSG00000027942			ENSMUSG00000097636				ENSMUSG00000021963			ENSMUSG00000037287
		ENSMUSG00000018882			ENSMUSG00000025228				ENSMUSG00000003527			ENSMUSG00000038260
		ENSMUSG00000041431			ENSMUSG00000052738				ENSMUSG00000073243			ENSMUSG00000044934
		ENSMUSG00000002944			ENSMUSG00000056124				ENSMUSG00000076258			ENSMUSG00000031131
		ENSMUSG00000001707			ENSMUSG00000020437				ENSMUSG00000018574			ENSMUSG00000006389
[truncated: 1,369 more rows]
