# Supplementary material for: Transcriptional defects and reprogramming barriers in somatic cell nuclear reprogramming as revealed by single-embryo RNA sequencing
Source: BMC Genomics. 2018 Oct 10;19:734. doi: 10.1186/s12864-018-5091-1 (PMC6180508; doi:10.1186/s12864-018-5091-1)
Supplement: Supplementary file 6 — Ensembl gene IDs of selected cluster genes. Ensembl gene IDs were listed in the four columns. (XLSX 52 kb) [file 12864_2018_5091_MOESM6_ESM.xlsx]

## Sheet: Sheet1
339 oppositely regulated genes during 1-2 cell NT embryos	1300 abnormal transcripted genes in blastula comes from morula in both NT groups	2003 Constant Genes	136 key RBGs
ENSMUSG00000000320	ENSMUSG00000012609	ENSMUSG00000000131	ENSMUSG00000000244
ENSMUSG00000000384	ENSMUSG00000041343	ENSMUSG00000000223	ENSMUSG00000003665
ENSMUSG00000001134	ENSMUSG00000038563	ENSMUSG00000000244	ENSMUSG00000006958
ENSMUSG00000001305	ENSMUSG00000052560	ENSMUSG00000000290	ENSMUSG00000016087
ENSMUSG00000001670	ENSMUSG00000067942	ENSMUSG00000000340	ENSMUSG00000016458
ENSMUSG00000001844	ENSMUSG00000097222	ENSMUSG00000000359	ENSMUSG00000018752
ENSMUSG00000002227	ENSMUSG00000073542	ENSMUSG00000000440	ENSMUSG00000019122
ENSMUSG00000002249	ENSMUSG00000025085	ENSMUSG00000000579	ENSMUSG00000019906
ENSMUSG00000002833	ENSMUSG00000042790	ENSMUSG00000000869	ENSMUSG00000020125
ENSMUSG00000003198	ENSMUSG00000049550	ENSMUSG00000000916	ENSMUSG00000021457
ENSMUSG00000003848	ENSMUSG00000052407	ENSMUSG00000000948	ENSMUSG00000022584
ENSMUSG00000005054	ENSMUSG00000050555	ENSMUSG00000000959	ENSMUSG00000024401
ENSMUSG00000005413	ENSMUSG00000017715	ENSMUSG00000001138	ENSMUSG00000025597
ENSMUSG00000005732	ENSMUSG00000028274	ENSMUSG00000001173	ENSMUSG00000025877
ENSMUSG00000005836	ENSMUSG00000029634	ENSMUSG00000001630	ENSMUSG00000026357
ENSMUSG00000006021	ENSMUSG00000030279	ENSMUSG00000001632	ENSMUSG00000026358
ENSMUSG00000006641	ENSMUSG00000073705	ENSMUSG00000001666	ENSMUSG00000026581
ENSMUSG00000007989	ENSMUSG00000031641	ENSMUSG00000001964	ENSMUSG00000028339
ENSMUSG00000008822	ENSMUSG00000031919	ENSMUSG00000001985	ENSMUSG00000030077
ENSMUSG00000010362	ENSMUSG00000072969	ENSMUSG00000001986	ENSMUSG00000030142
ENSMUSG00000012396	ENSMUSG00000033400	ENSMUSG00000001998	ENSMUSG00000030787
ENSMUSG00000013646	ENSMUSG00000056938	ENSMUSG00000002058	ENSMUSG00000030890
ENSMUSG00000015013	ENSMUSG00000089682	ENSMUSG00000002204	ENSMUSG00000031101
ENSMUSG00000015932	ENSMUSG00000017697	ENSMUSG00000002210	ENSMUSG00000031250
ENSMUSG00000016526	ENSMUSG00000037148	ENSMUSG00000002550	ENSMUSG00000032452
ENSMUSG00000016757	ENSMUSG00000040435	ENSMUSG00000002603	ENSMUSG00000034041
ENSMUSG00000017677	ENSMUSG00000044768	ENSMUSG00000002804	ENSMUSG00000037010
ENSMUSG00000018167	ENSMUSG00000060181	ENSMUSG00000002980	ENSMUSG00000038077
ENSMUSG00000018196	ENSMUSG00000026270	ENSMUSG00000002985	ENSMUSG00000038591
ENSMUSG00000018362	ENSMUSG00000000605	ENSMUSG00000003283	ENSMUSG00000039005
ENSMUSG00000018433	ENSMUSG00000006736	ENSMUSG00000003341	ENSMUSG00000040314
ENSMUSG00000018707	ENSMUSG00000008429	ENSMUSG00000003378	ENSMUSG00000043263
ENSMUSG00000018906	ENSMUSG00000051166	ENSMUSG00000003644	ENSMUSG00000043498
ENSMUSG00000018932	ENSMUSG00000006471	ENSMUSG00000003665	ENSMUSG00000044258
ENSMUSG00000019210	ENSMUSG00000024795	ENSMUSG00000003779	ENSMUSG00000044583
ENSMUSG00000019494	ENSMUSG00000024791	ENSMUSG00000004233	ENSMUSG00000044749
ENSMUSG00000019837	ENSMUSG00000022141	ENSMUSG00000004263	ENSMUSG00000045613
ENSMUSG00000019848	ENSMUSG00000040584	ENSMUSG00000004462	ENSMUSG00000045930
ENSMUSG00000019891	ENSMUSG00000074748	ENSMUSG00000004933	ENSMUSG00000046057
ENSMUSG00000019989	ENSMUSG00000039670	ENSMUSG00000005220	ENSMUSG00000046282
ENSMUSG00000020133	ENSMUSG00000019971	ENSMUSG00000005267	ENSMUSG00000047420
ENSMUSG00000020225	ENSMUSG00000028878	ENSMUSG00000005501	ENSMUSG00000048337
ENSMUSG00000020389	ENSMUSG00000008226	ENSMUSG00000006010	ENSMUSG00000048782
ENSMUSG00000020422	ENSMUSG00000000439	ENSMUSG00000006169	ENSMUSG00000049598
ENSMUSG00000020444	ENSMUSG00000050240	ENSMUSG00000006235	ENSMUSG00000050394
ENSMUSG00000020650	ENSMUSG00000035173	ENSMUSG00000006342	ENSMUSG00000050395
ENSMUSG00000020736	ENSMUSG00000066150	ENSMUSG00000006344	ENSMUSG00000051998
ENSMUSG00000020766	ENSMUSG00000030747	ENSMUSG00000006412	ENSMUSG00000052482
ENSMUSG00000020817	ENSMUSG00000020974	ENSMUSG00000006456	ENSMUSG00000053291
ENSMUSG00000020839	ENSMUSG00000028613	ENSMUSG00000006720	ENSMUSG00000053541
ENSMUSG00000021273	ENSMUSG00000048280	ENSMUSG00000006920	ENSMUSG00000055357
ENSMUSG00000021275	ENSMUSG00000037003	ENSMUSG00000006958	ENSMUSG00000056144
ENSMUSG00000021536	ENSMUSG00000066406	ENSMUSG00000007207	ENSMUSG00000061039
ENSMUSG00000021550	ENSMUSG00000086290	ENSMUSG00000008206	ENSMUSG00000063286
ENSMUSG00000021704	ENSMUSG00000056019	ENSMUSG00000008373	ENSMUSG00000064525
ENSMUSG00000022438	ENSMUSG00000060803	ENSMUSG00000008450	ENSMUSG00000065494
ENSMUSG00000022494	ENSMUSG00000033060	ENSMUSG00000009112	ENSMUSG00000065608
ENSMUSG00000022752	ENSMUSG00000034591	ENSMUSG00000009555	ENSMUSG00000065651
ENSMUSG00000022802	ENSMUSG00000038759	ENSMUSG00000009654	ENSMUSG00000066443
ENSMUSG00000022867	ENSMUSG00000055334	ENSMUSG00000009739	ENSMUSG00000069920
ENSMUSG00000023027	ENSMUSG00000017969	ENSMUSG00000009941	ENSMUSG00000070729
ENSMUSG00000023043	ENSMUSG00000037235	ENSMUSG00000010051	ENSMUSG00000072432
ENSMUSG00000023932	ENSMUSG00000029482	ENSMUSG00000010376	ENSMUSG00000074676
ENSMUSG00000023953	ENSMUSG00000085042	ENSMUSG00000010797	ENSMUSG00000076122
ENSMUSG00000024242	ENSMUSG00000028756	ENSMUSG00000011008	ENSMUSG00000077639
ENSMUSG00000024260	ENSMUSG00000028759	ENSMUSG00000012520	ENSMUSG00000078122
ENSMUSG00000024309	ENSMUSG00000106779	ENSMUSG00000013150	ENSMUSG00000078486
ENSMUSG00000024366	ENSMUSG00000070738	ENSMUSG00000013160	ENSMUSG00000079419
ENSMUSG00000024422	ENSMUSG00000064307	ENSMUSG00000013997	ENSMUSG00000081217
ENSMUSG00000024805	ENSMUSG00000064302	ENSMUSG00000014355	ENSMUSG00000081305
ENSMUSG00000024824	ENSMUSG00000034258	ENSMUSG00000014813	ENSMUSG00000082118
ENSMUSG00000024827	ENSMUSG00000020839	ENSMUSG00000015337	ENSMUSG00000083465
ENSMUSG00000024841	ENSMUSG00000021120	ENSMUSG00000015341	ENSMUSG00000083989
ENSMUSG00000025037	ENSMUSG00000042216	ENSMUSG00000015468	ENSMUSG00000084025
ENSMUSG00000025040	ENSMUSG00000044501	ENSMUSG00000015488	ENSMUSG00000084244
ENSMUSG00000025200	ENSMUSG00000027845	ENSMUSG00000015790	ENSMUSG00000085766
ENSMUSG00000025330	ENSMUSG00000020717	ENSMUSG00000015950	ENSMUSG00000086196
ENSMUSG00000025505	ENSMUSG00000058046	ENSMUSG00000015957	ENSMUSG00000086233
ENSMUSG00000025612	ENSMUSG00000085079	ENSMUSG00000016087	ENSMUSG00000087231
ENSMUSG00000026037	ENSMUSG00000019478	ENSMUSG00000016194	ENSMUSG00000087507
ENSMUSG00000026103	ENSMUSG00000003271	ENSMUSG00000016257	ENSMUSG00000088378
ENSMUSG00000026126	ENSMUSG00000029472	ENSMUSG00000016458	ENSMUSG00000088659
ENSMUSG00000026150	ENSMUSG00000096910	ENSMUSG00000017002	ENSMUSG00000089103
ENSMUSG00000026174	ENSMUSG00000096916	ENSMUSG00000017286	ENSMUSG00000089253
ENSMUSG00000026246	ENSMUSG00000042854	ENSMUSG00000017288	ENSMUSG00000089598
ENSMUSG00000026457	ENSMUSG00000028702	ENSMUSG00000017307	ENSMUSG00000089704
ENSMUSG00000026749	ENSMUSG00000051065	ENSMUSG00000017802	ENSMUSG00000089706
ENSMUSG00000026770	ENSMUSG00000024588	ENSMUSG00000017969	ENSMUSG00000089972
ENSMUSG00000027166	ENSMUSG00000097530	ENSMUSG00000018449	ENSMUSG00000091017
ENSMUSG00000027317	ENSMUSG00000034206	ENSMUSG00000018481	ENSMUSG00000091028
ENSMUSG00000027364	ENSMUSG00000034209	ENSMUSG00000018697	ENSMUSG00000091577
ENSMUSG00000027457	ENSMUSG00000063531	ENSMUSG00000018752	ENSMUSG00000092021
ENSMUSG00000027742	ENSMUSG00000030451	ENSMUSG00000018774	ENSMUSG00000092309
ENSMUSG00000027835	ENSMUSG00000070639	ENSMUSG00000019122	ENSMUSG00000093124
ENSMUSG00000027865	ENSMUSG00000069011	ENSMUSG00000019194	ENSMUSG00000094605
ENSMUSG00000027931	ENSMUSG00000020806	ENSMUSG00000019808	ENSMUSG00000095892
ENSMUSG00000028099	ENSMUSG00000020802	ENSMUSG00000019818	ENSMUSG00000096171
ENSMUSG00000028109	ENSMUSG00000049792	ENSMUSG00000019837	ENSMUSG00000096964
ENSMUSG00000028194	ENSMUSG00000045248	ENSMUSG00000019863	ENSMUSG00000097300
ENSMUSG00000028217	ENSMUSG00000027291	ENSMUSG00000019906	ENSMUSG00000097737
ENSMUSG00000028495	ENSMUSG00000026988	ENSMUSG00000019979	ENSMUSG00000097892
ENSMUSG00000028744	ENSMUSG00000022517	ENSMUSG00000019982	ENSMUSG00000097961
ENSMUSG00000028771	ENSMUSG00000073633	ENSMUSG00000020115	ENSMUSG00000098106
ENSMUSG00000028876	ENSMUSG00000030691	ENSMUSG00000020125	ENSMUSG00000098635
ENSMUSG00000029022	ENSMUSG00000031174	ENSMUSG00000020131	ENSMUSG00000099250
ENSMUSG00000029314	ENSMUSG00000022964	ENSMUSG00000020288	ENSMUSG00000099375
ENSMUSG00000029344	ENSMUSG00000022960	ENSMUSG00000020424	ENSMUSG00000099561
ENSMUSG00000029484	ENSMUSG00000022961	ENSMUSG00000020441	ENSMUSG00000099569
ENSMUSG00000029641	ENSMUSG00000042229	ENSMUSG00000020471	ENSMUSG00000099835
ENSMUSG00000029922	ENSMUSG00000002833	ENSMUSG00000020492	ENSMUSG00000102369
ENSMUSG00000030122	ENSMUSG00000018209	ENSMUSG00000020495	ENSMUSG00000102749
ENSMUSG00000030598	ENSMUSG00000008384	ENSMUSG00000020513	ENSMUSG00000102893
ENSMUSG00000030605	ENSMUSG00000024900	ENSMUSG00000020516	ENSMUSG00000103038
ENSMUSG00000030611	ENSMUSG00000024906	ENSMUSG00000020527	ENSMUSG00000103081
ENSMUSG00000030614	ENSMUSG00000034993	ENSMUSG00000020562	ENSMUSG00000103088
ENSMUSG00000030659	ENSMUSG00000015757	ENSMUSG00000020576	ENSMUSG00000103101
ENSMUSG00000030871	ENSMUSG00000051768	ENSMUSG00000020599	ENSMUSG00000103191
ENSMUSG00000031148	ENSMUSG00000059554	ENSMUSG00000020635	ENSMUSG00000103192
ENSMUSG00000031239	ENSMUSG00000097308	ENSMUSG00000020668	ENSMUSG00000103432
ENSMUSG00000031595	ENSMUSG00000022707	ENSMUSG00000020734	ENSMUSG00000103735
ENSMUSG00000031714	ENSMUSG00000024130	ENSMUSG00000020737	ENSMUSG00000103851
ENSMUSG00000031930	ENSMUSG00000037636	ENSMUSG00000020790	ENSMUSG00000103959
ENSMUSG00000031965	ENSMUSG00000020153	ENSMUSG00000020802	ENSMUSG00000104235
ENSMUSG00000032215	ENSMUSG00000032657	ENSMUSG00000020807	ENSMUSG00000104476
ENSMUSG00000032478	ENSMUSG00000032387	ENSMUSG00000020817	ENSMUSG00000104920
ENSMUSG00000032515	ENSMUSG00000026004	ENSMUSG00000020829	ENSMUSG00000105431
ENSMUSG00000032575	ENSMUSG00000028093	ENSMUSG00000020830	ENSMUSG00000105940
ENSMUSG00000032688	ENSMUSG00000082588	ENSMUSG00000020834	ENSMUSG00000105954
ENSMUSG00000032826	ENSMUSG00000005936	ENSMUSG00000020910	ENSMUSG00000106269
ENSMUSG00000033166	ENSMUSG00000022020	ENSMUSG00000020929	ENSMUSG00000106439
ENSMUSG00000033319	ENSMUSG00000046192	ENSMUSG00000020992	ENSMUSG00000106643
ENSMUSG00000033400	ENSMUSG00000046441	ENSMUSG00000021007	ENSMUSG00000106679
ENSMUSG00000033526	ENSMUSG00000027508	ENSMUSG00000021023	ENSMUSG00000106710
ENSMUSG00000034135	ENSMUSG00000042632	ENSMUSG00000021044	ENSMUSG00000106732
ENSMUSG00000035504	ENSMUSG00000060550	ENSMUSG00000021120	ENSMUSG00000107932
ENSMUSG00000035762	ENSMUSG00000055900	ENSMUSG00000021131	ENSMUSG00000108353
ENSMUSG00000035967	ENSMUSG00000054051	ENSMUSG00000021240
ENSMUSG00000036188	ENSMUSG00000024500	ENSMUSG00000021245
ENSMUSG00000036442	ENSMUSG00000039086	ENSMUSG00000021275
ENSMUSG00000036594	ENSMUSG00000055041	ENSMUSG00000021457
ENSMUSG00000036667	ENSMUSG00000047719	ENSMUSG00000021481
ENSMUSG00000036748	ENSMUSG00000046761	ENSMUSG00000021548
ENSMUSG00000037058	ENSMUSG00000079009	ENSMUSG00000021572
ENSMUSG00000037295	ENSMUSG00000033486	ENSMUSG00000021619
ENSMUSG00000037461	ENSMUSG00000030610	ENSMUSG00000021621
ENSMUSG00000037466	ENSMUSG00000025702	ENSMUSG00000021704
ENSMUSG00000037736	ENSMUSG00000037971	ENSMUSG00000021711
ENSMUSG00000038147	ENSMUSG00000029152	ENSMUSG00000021715
ENSMUSG00000038235	ENSMUSG00000071074	ENSMUSG00000021719
ENSMUSG00000038374	ENSMUSG00000035198	ENSMUSG00000021773
ENSMUSG00000038417	ENSMUSG00000078508	ENSMUSG00000021816
ENSMUSG00000038619	ENSMUSG00000021669	ENSMUSG00000021822
ENSMUSG00000038650	ENSMUSG00000024052	ENSMUSG00000021895
ENSMUSG00000038861	ENSMUSG00000008305	ENSMUSG00000021918
ENSMUSG00000039092	ENSMUSG00000051890	ENSMUSG00000021945
ENSMUSG00000039200	ENSMUSG00000051413	ENSMUSG00000022023
ENSMUSG00000039252	ENSMUSG00000030557	ENSMUSG00000022179
ENSMUSG00000039382	ENSMUSG00000029708	ENSMUSG00000022235
ENSMUSG00000039457	ENSMUSG00000021287	ENSMUSG00000022253
ENSMUSG00000039470	ENSMUSG00000009406	ENSMUSG00000022296
ENSMUSG00000039826	ENSMUSG00000042489	ENSMUSG00000022313
ENSMUSG00000039963	ENSMUSG00000038481	ENSMUSG00000022335
ENSMUSG00000040312	ENSMUSG00000004631	ENSMUSG00000022372
ENSMUSG00000040351	ENSMUSG00000002881	ENSMUSG00000022375
ENSMUSG00000040370	ENSMUSG00000045071	ENSMUSG00000022394
ENSMUSG00000040522	ENSMUSG00000003308	ENSMUSG00000022428
ENSMUSG00000040620	ENSMUSG00000004233	ENSMUSG00000022439
ENSMUSG00000040680	ENSMUSG00000036208	ENSMUSG00000022472
ENSMUSG00000040928	ENSMUSG00000028479	ENSMUSG00000022544
ENSMUSG00000041126	ENSMUSG00000057101	ENSMUSG00000022584
ENSMUSG00000041323	ENSMUSG00000022429	ENSMUSG00000022621
ENSMUSG00000042118	ENSMUSG00000024191	ENSMUSG00000022634
ENSMUSG00000042178	ENSMUSG00000028068	ENSMUSG00000022636
ENSMUSG00000042369	ENSMUSG00000028064	ENSMUSG00000022668
ENSMUSG00000042380	ENSMUSG00000036599	ENSMUSG00000022672
ENSMUSG00000042729	ENSMUSG00000019927	ENSMUSG00000022679
ENSMUSG00000043424	ENSMUSG00000018377	ENSMUSG00000022685
ENSMUSG00000044068	ENSMUSG00000028842	ENSMUSG00000022718
ENSMUSG00000044103	ENSMUSG00000028849	ENSMUSG00000022770
ENSMUSG00000044948	ENSMUSG00000048550	ENSMUSG00000022827
ENSMUSG00000045038	ENSMUSG00000033032	ENSMUSG00000022836
ENSMUSG00000046034	ENSMUSG00000054676	ENSMUSG00000022858
ENSMUSG00000046196	ENSMUSG00000026698	ENSMUSG00000022945
ENSMUSG00000047407	ENSMUSG00000019889	ENSMUSG00000022951
ENSMUSG00000048351	ENSMUSG00000039050	ENSMUSG00000022983
ENSMUSG00000048373	ENSMUSG00000037104	ENSMUSG00000022987
ENSMUSG00000048450	ENSMUSG00000038876	ENSMUSG00000022999
ENSMUSG00000048661	ENSMUSG00000021376	ENSMUSG00000023015
ENSMUSG00000048732	ENSMUSG00000003762	ENSMUSG00000023036
ENSMUSG00000048949	ENSMUSG00000007613	ENSMUSG00000023088
ENSMUSG00000049295	ENSMUSG00000034893	ENSMUSG00000023110
ENSMUSG00000049751	ENSMUSG00000002147	ENSMUSG00000023393
ENSMUSG00000049775	ENSMUSG00000028521	ENSMUSG00000023764
ENSMUSG00000050917	ENSMUSG00000097263	ENSMUSG00000023795
ENSMUSG00000051176	ENSMUSG00000021820	ENSMUSG00000023882
ENSMUSG00000051427	ENSMUSG00000020888	ENSMUSG00000023892
ENSMUSG00000051977	ENSMUSG00000050966	ENSMUSG00000023908
ENSMUSG00000052005	ENSMUSG00000024276	ENSMUSG00000023913
ENSMUSG00000052374	ENSMUSG00000096433	ENSMUSG00000023980
ENSMUSG00000052406	ENSMUSG00000041870	ENSMUSG00000024073
ENSMUSG00000052684	ENSMUSG00000010110	ENSMUSG00000024130
ENSMUSG00000052852	ENSMUSG00000028678	ENSMUSG00000024131
ENSMUSG00000052906	ENSMUSG00000042570	ENSMUSG00000024151
ENSMUSG00000053198	ENSMUSG00000033126	ENSMUSG00000024160
ENSMUSG00000054196	ENSMUSG00000038116	ENSMUSG00000024169
ENSMUSG00000054272	ENSMUSG00000026836	ENSMUSG00000024186
ENSMUSG00000054648	ENSMUSG00000006445	ENSMUSG00000024286
ENSMUSG00000054932	ENSMUSG00000037773	ENSMUSG00000024294
ENSMUSG00000055228	ENSMUSG00000053205	ENSMUSG00000024354
ENSMUSG00000055826	ENSMUSG00000037640	ENSMUSG00000024401
ENSMUSG00000055833	ENSMUSG00000037649	ENSMUSG00000024436
ENSMUSG00000055900	ENSMUSG00000034471	ENSMUSG00000024483
ENSMUSG00000058028	ENSMUSG00000032519	ENSMUSG00000024516
ENSMUSG00000058976	ENSMUSG00000024983	ENSMUSG00000024542
ENSMUSG00000059422	ENSMUSG00000024986	ENSMUSG00000024583
ENSMUSG00000060176	ENSMUSG00000028195	ENSMUSG00000024593
ENSMUSG00000060419	ENSMUSG00000022131	ENSMUSG00000024617
ENSMUSG00000061024	ENSMUSG00000057230	ENSMUSG00000024666
ENSMUSG00000061167	ENSMUSG00000042129	ENSMUSG00000024681
ENSMUSG00000061462	ENSMUSG00000022856	ENSMUSG00000024691
ENSMUSG00000062369	ENSMUSG00000018661	ENSMUSG00000024766
ENSMUSG00000062376	ENSMUSG00000039987	ENSMUSG00000024871
ENSMUSG00000062421	ENSMUSG00000046567	ENSMUSG00000024901
ENSMUSG00000062526	ENSMUSG00000091594	ENSMUSG00000024926
ENSMUSG00000062580	ENSMUSG00000027428	ENSMUSG00000025047
ENSMUSG00000062611	ENSMUSG00000040850	ENSMUSG00000025176
ENSMUSG00000062743	ENSMUSG00000022704	ENSMUSG00000025193
ENSMUSG00000062963	ENSMUSG00000025575	ENSMUSG00000025200
ENSMUSG00000063698	ENSMUSG00000025572	ENSMUSG00000025332
ENSMUSG00000063714	ENSMUSG00000022701	ENSMUSG00000025350
ENSMUSG00000063881	ENSMUSG00000064128	ENSMUSG00000025383
ENSMUSG00000063953	ENSMUSG00000074183	ENSMUSG00000025436
ENSMUSG00000064208	ENSMUSG00000075327	ENSMUSG00000025470
ENSMUSG00000066487	ENSMUSG00000035671	ENSMUSG00000025495
ENSMUSG00000067194	ENSMUSG00000039164	ENSMUSG00000025505
ENSMUSG00000068114	ENSMUSG00000020536	ENSMUSG00000025583
ENSMUSG00000068129	ENSMUSG00000049800	ENSMUSG00000025584
ENSMUSG00000069565	ENSMUSG00000046591	ENSMUSG00000025597
ENSMUSG00000070031	ENSMUSG00000007216	ENSMUSG00000025602
ENSMUSG00000070618	ENSMUSG00000031155	ENSMUSG00000025645
ENSMUSG00000070828	ENSMUSG00000036898	ENSMUSG00000025648
ENSMUSG00000073243	ENSMUSG00000036890	ENSMUSG00000025730
ENSMUSG00000073758	ENSMUSG00000006169	ENSMUSG00000025736
ENSMUSG00000074170	ENSMUSG00000028109	ENSMUSG00000025759
ENSMUSG00000074212	ENSMUSG00000015702	ENSMUSG00000025877
ENSMUSG00000074500	ENSMUSG00000045103	ENSMUSG00000025962
ENSMUSG00000074804	ENSMUSG00000005981	ENSMUSG00000025982
ENSMUSG00000074807	ENSMUSG00000034023	ENSMUSG00000026116
ENSMUSG00000074867	ENSMUSG00000029500	ENSMUSG00000026154
ENSMUSG00000075046	ENSMUSG00000041161	ENSMUSG00000026156
ENSMUSG00000078508	ENSMUSG00000005320	ENSMUSG00000026203
ENSMUSG00000078511	ENSMUSG00000000131	ENSMUSG00000026204
ENSMUSG00000078537	ENSMUSG00000000134	ENSMUSG00000026227
ENSMUSG00000078626	ENSMUSG00000035649	ENSMUSG00000026248
ENSMUSG00000078691	ENSMUSG00000035640	ENSMUSG00000026289
ENSMUSG00000078867	ENSMUSG00000021615	ENSMUSG00000026312
ENSMUSG00000078878	ENSMUSG00000034118	ENSMUSG00000026319
ENSMUSG00000079030	ENSMUSG00000075470	ENSMUSG00000026339
ENSMUSG00000079357	ENSMUSG00000017210	ENSMUSG00000026355
ENSMUSG00000079478	ENSMUSG00000057069	ENSMUSG00000026357
ENSMUSG00000079480	ENSMUSG00000040158	ENSMUSG00000026358
ENSMUSG00000079808	ENSMUSG00000082163	ENSMUSG00000026395
ENSMUSG00000081684	ENSMUSG00000000282	ENSMUSG00000026443
ENSMUSG00000081763	ENSMUSG00000018796	ENSMUSG00000026500
ENSMUSG00000081885	ENSMUSG00000021895	ENSMUSG00000026581
ENSMUSG00000081992	ENSMUSG00000058809	ENSMUSG00000026648
ENSMUSG00000082908	ENSMUSG00000024847	ENSMUSG00000026737
ENSMUSG00000083261	ENSMUSG00000029073	ENSMUSG00000026773
ENSMUSG00000083396	ENSMUSG00000043683	ENSMUSG00000026784
ENSMUSG00000083556	ENSMUSG00000032010	ENSMUSG00000026788
ENSMUSG00000083626	ENSMUSG00000070002	ENSMUSG00000026806
ENSMUSG00000084758	ENSMUSG00000008958	ENSMUSG00000026839
ENSMUSG00000085133	ENSMUSG00000041215	ENSMUSG00000026858
ENSMUSG00000086151	ENSMUSG00000041219	ENSMUSG00000026941
ENSMUSG00000086660	ENSMUSG00000092260	ENSMUSG00000026960
ENSMUSG00000087107	ENSMUSG00000021918	ENSMUSG00000027010
ENSMUSG00000087439	ENSMUSG00000097335	ENSMUSG00000027082
ENSMUSG00000089844	ENSMUSG00000097333	ENSMUSG00000027109
ENSMUSG00000090000	ENSMUSG00000025218	ENSMUSG00000027163
ENSMUSG00000090071	ENSMUSG00000079469	ENSMUSG00000027167
ENSMUSG00000090714	ENSMUSG00000073794	ENSMUSG00000027199
ENSMUSG00000090744	ENSMUSG00000045409	ENSMUSG00000027220
ENSMUSG00000091552	ENSMUSG00000096756	ENSMUSG00000027223
ENSMUSG00000091900	ENSMUSG00000021234	ENSMUSG00000027243
ENSMUSG00000092120	ENSMUSG00000104814	ENSMUSG00000027245
ENSMUSG00000093847	ENSMUSG00000020184	ENSMUSG00000027259
ENSMUSG00000093913	ENSMUSG00000020185	ENSMUSG00000027322
ENSMUSG00000094005	ENSMUSG00000020181	ENSMUSG00000027339
ENSMUSG00000094311	ENSMUSG00000020183	ENSMUSG00000027438
ENSMUSG00000094472	ENSMUSG00000027326	ENSMUSG00000027495
ENSMUSG00000094627	ENSMUSG00000001482	ENSMUSG00000027562
ENSMUSG00000094651	ENSMUSG00000027330	ENSMUSG00000027618
ENSMUSG00000095074	ENSMUSG00000038600	ENSMUSG00000027646
ENSMUSG00000095092	ENSMUSG00000038605	ENSMUSG00000027656
ENSMUSG00000095265	ENSMUSG00000029587	ENSMUSG00000027751
ENSMUSG00000095339	ENSMUSG00000047139	ENSMUSG00000027776
ENSMUSG00000095341	ENSMUSG00000025838	ENSMUSG00000027777
ENSMUSG00000095672	ENSMUSG00000023066	ENSMUSG00000027811
ENSMUSG00000095724	ENSMUSG00000059422	ENSMUSG00000027875
ENSMUSG00000095799	ENSMUSG00000027550	ENSMUSG00000027954
ENSMUSG00000095935	ENSMUSG00000027551	ENSMUSG00000027956
ENSMUSG00000095996	ENSMUSG00000061633	ENSMUSG00000027961
ENSMUSG00000096049	ENSMUSG00000022074	ENSMUSG00000028005
ENSMUSG00000096192	ENSMUSG00000024043	ENSMUSG00000028051
ENSMUSG00000096323	ENSMUSG00000024122	ENSMUSG00000028089
ENSMUSG00000096363	ENSMUSG00000024127	ENSMUSG00000028100
ENSMUSG00000096619	ENSMUSG00000028530	ENSMUSG00000028133
ENSMUSG00000097062	ENSMUSG00000048720	ENSMUSG00000028139
ENSMUSG00000097551	ENSMUSG00000040268	ENSMUSG00000028226
ENSMUSG00000097599	ENSMUSG00000042644	ENSMUSG00000028233
ENSMUSG00000097695	ENSMUSG00000028848	ENSMUSG00000028274
ENSMUSG00000098003	ENSMUSG00000020023	ENSMUSG00000028289
ENSMUSG00000099623	ENSMUSG00000020024	ENSMUSG00000028339
ENSMUSG00000100592	ENSMUSG00000061436	ENSMUSG00000028393
ENSMUSG00000100680	ENSMUSG00000032415	ENSMUSG00000028453
ENSMUSG00000100768	ENSMUSG00000032417	ENSMUSG00000028553
ENSMUSG00000100813	ENSMUSG00000068856	ENSMUSG00000028599
ENSMUSG00000101436	ENSMUSG00000022672	ENSMUSG00000028630
ENSMUSG00000101636	ENSMUSG00000024533	ENSMUSG00000028649
ENSMUSG00000101892	ENSMUSG00000026979	ENSMUSG00000028737
ENSMUSG00000101948	ENSMUSG00000072934	ENSMUSG00000028845
ENSMUSG00000102012	ENSMUSG00000031570	ENSMUSG00000028850
ENSMUSG00000102169	ENSMUSG00000035473	ENSMUSG00000028863
ENSMUSG00000103234	ENSMUSG00000031016	ENSMUSG00000028885
ENSMUSG00000103322	ENSMUSG00000040675	ENSMUSG00000028898
ENSMUSG00000103949	ENSMUSG00000026737	ENSMUSG00000028909
ENSMUSG00000104320	ENSMUSG00000085711	ENSMUSG00000028919
ENSMUSG00000104338	ENSMUSG00000034300	ENSMUSG00000028973
ENSMUSG00000105207	ENSMUSG00000022656	ENSMUSG00000028974
ENSMUSG00000105777	ENSMUSG00000083902	ENSMUSG00000029027
ENSMUSG00000105880	ENSMUSG00000025138	ENSMUSG00000029071
ENSMUSG00000105987	ENSMUSG00000021518	ENSMUSG00000029092
ENSMUSG00000106549	ENSMUSG00000021510	ENSMUSG00000029136
ENSMUSG00000106989	ENSMUSG00000020647	ENSMUSG00000029145
ENSMUSG00000107092	ENSMUSG00000057132	ENSMUSG00000029179
ENSMUSG00000107357	ENSMUSG00000078765	ENSMUSG00000029326
ENSMUSG00000107495	ENSMUSG00000033166	ENSMUSG00000029379
ENSMUSG00000107962	ENSMUSG00000007837	ENSMUSG00000029386
ENSMUSG00000108213	ENSMUSG00000038544	ENSMUSG00000029434
	ENSMUSG00000044456	ENSMUSG00000029436
	ENSMUSG00000020910	ENSMUSG00000029454
	ENSMUSG00000030986	ENSMUSG00000029463
	ENSMUSG00000052395	ENSMUSG00000029500
	ENSMUSG00000034574	ENSMUSG00000029504
	ENSMUSG00000034575	ENSMUSG00000029575
	ENSMUSG00000061118	ENSMUSG00000029600
	ENSMUSG00000026675	ENSMUSG00000029625
	ENSMUSG00000079737	ENSMUSG00000029640
	ENSMUSG00000036721	ENSMUSG00000029649
	ENSMUSG00000044795	ENSMUSG00000029714
	ENSMUSG00000019894	ENSMUSG00000029798
	ENSMUSG00000046791	ENSMUSG00000029919
	ENSMUSG00000028318	ENSMUSG00000029925
	ENSMUSG00000046139	ENSMUSG00000030032
	ENSMUSG00000022772	ENSMUSG00000030035
	ENSMUSG00000003779	ENSMUSG00000030036
	ENSMUSG00000019774	ENSMUSG00000030077
	ENSMUSG00000029173	ENSMUSG00000030142
	ENSMUSG00000056919	ENSMUSG00000030162
	ENSMUSG00000029141	ENSMUSG00000030187
	ENSMUSG00000038085	ENSMUSG00000030257
	ENSMUSG00000000958	ENSMUSG00000030313
	ENSMUSG00000022323	ENSMUSG00000030314
	ENSMUSG00000022325	ENSMUSG00000030431
	ENSMUSG00000021140	ENSMUSG00000030469
	ENSMUSG00000021147	ENSMUSG00000030493
	ENSMUSG00000035007	ENSMUSG00000030515
	ENSMUSG00000020775	ENSMUSG00000030538
	ENSMUSG00000027207	ENSMUSG00000030553
	ENSMUSG00000025959	ENSMUSG00000030600
	ENSMUSG00000026806	ENSMUSG00000030655
	ENSMUSG00000028189	ENSMUSG00000030659
	ENSMUSG00000029752	ENSMUSG00000030685
	ENSMUSG00000085795	ENSMUSG00000030720
	ENSMUSG00000035726	ENSMUSG00000030787
	ENSMUSG00000032290	ENSMUSG00000030890
	ENSMUSG00000034926	ENSMUSG00000031016
	ENSMUSG00000026114	ENSMUSG00000031101
	ENSMUSG00000026117	ENSMUSG00000031166
	ENSMUSG00000026111	ENSMUSG00000031250
	ENSMUSG00000026110	ENSMUSG00000031256
	ENSMUSG00000001473	ENSMUSG00000031304
	ENSMUSG00000001472	ENSMUSG00000031337
	ENSMUSG00000035522	ENSMUSG00000031383
	ENSMUSG00000068580	ENSMUSG00000031488
	ENSMUSG00000069184	ENSMUSG00000031506
	ENSMUSG00000005362	ENSMUSG00000031628
	ENSMUSG00000040389	ENSMUSG00000031634
	ENSMUSG00000020527	ENSMUSG00000031668
	ENSMUSG00000023921	ENSMUSG00000031706
	ENSMUSG00000044715	ENSMUSG00000031711
	ENSMUSG00000068134	ENSMUSG00000031714
	ENSMUSG00000020389	ENSMUSG00000031737
	ENSMUSG00000020380	ENSMUSG00000031748
	ENSMUSG00000029467	ENSMUSG00000031755
	ENSMUSG00000029461	ENSMUSG00000031778
	ENSMUSG00000019487	ENSMUSG00000031803
	ENSMUSG00000033540	ENSMUSG00000031862
	ENSMUSG00000022724	ENSMUSG00000031948
	ENSMUSG00000074796	ENSMUSG00000031962
	ENSMUSG00000000127	ENSMUSG00000031974
	ENSMUSG00000090534	ENSMUSG00000032062
	ENSMUSG00000031458	ENSMUSG00000032064
	ENSMUSG00000040963	ENSMUSG00000032127
	ENSMUSG00000051043	ENSMUSG00000032175
	ENSMUSG00000005893	ENSMUSG00000032298
	ENSMUSG00000019866	ENSMUSG00000032306
	ENSMUSG00000019863	ENSMUSG00000032308
	ENSMUSG00000108173	ENSMUSG00000032373
	ENSMUSG00000072761	ENSMUSG00000032409
	ENSMUSG00000001157	ENSMUSG00000032410
	ENSMUSG00000082154	ENSMUSG00000032452
	ENSMUSG00000002668	ENSMUSG00000032463
	ENSMUSG00000020454	ENSMUSG00000032469
	ENSMUSG00000022685	ENSMUSG00000032583
	ENSMUSG00000022684	ENSMUSG00000032589
	ENSMUSG00000026470	ENSMUSG00000032615
	ENSMUSG00000026479	ENSMUSG00000032688
	ENSMUSG00000037466	ENSMUSG00000032705
	ENSMUSG00000035829	ENSMUSG00000032717
	ENSMUSG00000043110	ENSMUSG00000032827
	ENSMUSG00000022948	ENSMUSG00000032842
	ENSMUSG00000022940	ENSMUSG00000032937
	ENSMUSG00000053390	ENSMUSG00000033009
	ENSMUSG00000064181	ENSMUSG00000033029
	ENSMUSG00000071267	ENSMUSG00000033033
	ENSMUSG00000026274	ENSMUSG00000033055
	ENSMUSG00000024921	ENSMUSG00000033099
	ENSMUSG00000039457	ENSMUSG00000033147
	ENSMUSG00000002043	ENSMUSG00000033220
	ENSMUSG00000037999	ENSMUSG00000033318
	ENSMUSG00000025202	ENSMUSG00000033323
	ENSMUSG00000031266	ENSMUSG00000033434
	ENSMUSG00000055670	ENSMUSG00000033545
	ENSMUSG00000078201	ENSMUSG00000033596
	ENSMUSG00000020171	ENSMUSG00000033628
	ENSMUSG00000011960	ENSMUSG00000033854
	ENSMUSG00000050714	ENSMUSG00000033910
	ENSMUSG00000034639	ENSMUSG00000033960
	ENSMUSG00000036568	ENSMUSG00000034037
	ENSMUSG00000039275	ENSMUSG00000034041
	ENSMUSG00000019992	ENSMUSG00000034071
	ENSMUSG00000013646	ENSMUSG00000034110
	ENSMUSG00000021023	ENSMUSG00000034111
	ENSMUSG00000005580	ENSMUSG00000034164
	ENSMUSG00000024889	ENSMUSG00000034266
	ENSMUSG00000027569	ENSMUSG00000034274
	ENSMUSG00000057788	ENSMUSG00000034543
	ENSMUSG00000055923	ENSMUSG00000034570
	ENSMUSG00000059436	ENSMUSG00000034664
	ENSMUSG00000097172	ENSMUSG00000034685
	ENSMUSG00000067929	ENSMUSG00000034687
	ENSMUSG00000016510	ENSMUSG00000034786
	ENSMUSG00000041638	ENSMUSG00000034848
	ENSMUSG00000042726	ENSMUSG00000034898
	ENSMUSG00000044950	ENSMUSG00000034931
	ENSMUSG00000004798	ENSMUSG00000034947
	ENSMUSG00000026388	ENSMUSG00000035049
	ENSMUSG00000035234	ENSMUSG00000035078
	ENSMUSG00000032405	ENSMUSG00000035181
	ENSMUSG00000032409	ENSMUSG00000035189
	ENSMUSG00000026858	ENSMUSG00000035239
	ENSMUSG00000026856	ENSMUSG00000035284
	ENSMUSG00000038002	ENSMUSG00000035293
	ENSMUSG00000063317	ENSMUSG00000035469
	ENSMUSG00000021728	ENSMUSG00000035530
	ENSMUSG00000021494	ENSMUSG00000035640
	ENSMUSG00000052214	ENSMUSG00000035769
	ENSMUSG00000033788	ENSMUSG00000035790
	ENSMUSG00000044465	ENSMUSG00000035829
	ENSMUSG00000085148	ENSMUSG00000035834
	ENSMUSG00000030203	ENSMUSG00000035873
	ENSMUSG00000024556	ENSMUSG00000035900
	ENSMUSG00000070883	ENSMUSG00000035929
	ENSMUSG00000026955	ENSMUSG00000035948
	ENSMUSG00000002475	ENSMUSG00000036046
	ENSMUSG00000039789	ENSMUSG00000036120
	ENSMUSG00000038225	ENSMUSG00000036188
	ENSMUSG00000038782	ENSMUSG00000036197
	ENSMUSG00000024277	ENSMUSG00000036208
	ENSMUSG00000024218	ENSMUSG00000036281
	ENSMUSG00000020248	ENSMUSG00000036285
	ENSMUSG00000053347	ENSMUSG00000036330
	ENSMUSG00000031924	ENSMUSG00000036391
	ENSMUSG00000027739	ENSMUSG00000036537
	ENSMUSG00000037395	ENSMUSG00000036611
	ENSMUSG00000061411	ENSMUSG00000036676
	ENSMUSG00000061410	ENSMUSG00000036764
	ENSMUSG00000049957	ENSMUSG00000036873
	ENSMUSG00000067889	ENSMUSG00000036916
	ENSMUSG00000000631	ENSMUSG00000036964
	ENSMUSG00000013539	ENSMUSG00000036975
	ENSMUSG00000056413	ENSMUSG00000037010
	ENSMUSG00000054814	ENSMUSG00000037031
	ENSMUSG00000022353	ENSMUSG00000037070
	ENSMUSG00000029033	ENSMUSG00000037072
	ENSMUSG00000097048	ENSMUSG00000037075
	ENSMUSG00000005899	ENSMUSG00000037217
	ENSMUSG00000104394	ENSMUSG00000037243
	ENSMUSG00000023977	ENSMUSG00000037286
	ENSMUSG00000038990	ENSMUSG00000037341
	ENSMUSG00000059839	ENSMUSG00000037353
	ENSMUSG00000004661	ENSMUSG00000037408
	ENSMUSG00000004668	ENSMUSG00000037419
	ENSMUSG00000062646	ENSMUSG00000037503
	ENSMUSG00000034973	ENSMUSG00000037523
	ENSMUSG00000025417	ENSMUSG00000037624
	ENSMUSG00000034354	ENSMUSG00000037703
	ENSMUSG00000074731	ENSMUSG00000037752
	ENSMUSG00000035596	ENSMUSG00000037759
	ENSMUSG00000068284	ENSMUSG00000037773
	ENSMUSG00000074909	ENSMUSG00000037946
	ENSMUSG00000099597	ENSMUSG00000037994
	ENSMUSG00000077450	ENSMUSG00000038013
	ENSMUSG00000025893	ENSMUSG00000038077
	ENSMUSG00000040620	ENSMUSG00000038146
	ENSMUSG00000058756	ENSMUSG00000038168
	ENSMUSG00000007989	ENSMUSG00000038172
	ENSMUSG00000032705	ENSMUSG00000038178
	ENSMUSG00000030287	ENSMUSG00000038215
	ENSMUSG00000031660	ENSMUSG00000038482
	ENSMUSG00000043019	ENSMUSG00000038534
	ENSMUSG00000009828	ENSMUSG00000038543
	ENSMUSG00000033255	ENSMUSG00000038578
	ENSMUSG00000054893	ENSMUSG00000038591
	ENSMUSG00000059327	ENSMUSG00000038685
	ENSMUSG00000061288	ENSMUSG00000038718
	ENSMUSG00000078681	ENSMUSG00000038775
	ENSMUSG00000049285	ENSMUSG00000038777
	ENSMUSG00000055128	ENSMUSG00000038793
	ENSMUSG00000043673	ENSMUSG00000038806
	ENSMUSG00000063410	ENSMUSG00000039005
	ENSMUSG00000032534	ENSMUSG00000039065
	ENSMUSG00000074211	ENSMUSG00000039087
	ENSMUSG00000025495	ENSMUSG00000039089
	ENSMUSG00000025812	ENSMUSG00000039156
	ENSMUSG00000079334	ENSMUSG00000039183
	ENSMUSG00000025173	ENSMUSG00000039217
	ENSMUSG00000031684	ENSMUSG00000039345
	ENSMUSG00000030825	ENSMUSG00000039349
	ENSMUSG00000048186	ENSMUSG00000039356
	ENSMUSG00000049588	ENSMUSG00000039461
	ENSMUSG00000039963	ENSMUSG00000039470
	ENSMUSG00000102919	ENSMUSG00000039509
	ENSMUSG00000053746	ENSMUSG00000039648
	ENSMUSG00000041912	ENSMUSG00000039662
	ENSMUSG00000078919	ENSMUSG00000039713
	ENSMUSG00000006281	ENSMUSG00000039754
	ENSMUSG00000036478	ENSMUSG00000039759
	ENSMUSG00000021668	ENSMUSG00000039763
	ENSMUSG00000000085	ENSMUSG00000039781
	ENSMUSG00000035877	ENSMUSG00000039810
	ENSMUSG00000049106	ENSMUSG00000039840
	ENSMUSG00000024104	ENSMUSG00000039873
	ENSMUSG00000024958	ENSMUSG00000039879
	ENSMUSG00000048373	ENSMUSG00000039914
	ENSMUSG00000062075	ENSMUSG00000039929
	ENSMUSG00000020696	ENSMUSG00000039958
	ENSMUSG00000027475	ENSMUSG00000039976
	ENSMUSG00000042436	ENSMUSG00000040084
	ENSMUSG00000044317	ENSMUSG00000040093
	ENSMUSG00000028690	ENSMUSG00000040102
	ENSMUSG00000035629	ENSMUSG00000040121
	ENSMUSG00000033963	ENSMUSG00000040177
	ENSMUSG00000041491	ENSMUSG00000040242
	ENSMUSG00000037085	ENSMUSG00000040272
	ENSMUSG00000040364	ENSMUSG00000040314
	ENSMUSG00000027671	ENSMUSG00000040472
	ENSMUSG00000058498	ENSMUSG00000040479
	ENSMUSG00000058239	ENSMUSG00000040557
	ENSMUSG00000058230	ENSMUSG00000040627
	ENSMUSG00000022750	ENSMUSG00000040675
	ENSMUSG00000023007	ENSMUSG00000040714
	ENSMUSG00000046985	ENSMUSG00000040747
	ENSMUSG00000035354	ENSMUSG00000040751
	ENSMUSG00000068732	ENSMUSG00000040843
	ENSMUSG00000095432	ENSMUSG00000040904
	ENSMUSG00000020329	ENSMUSG00000040943
	ENSMUSG00000063172	ENSMUSG00000041037
	ENSMUSG00000019792	ENSMUSG00000041264
	ENSMUSG00000029403	ENSMUSG00000041341
	ENSMUSG00000033707	ENSMUSG00000041351
	ENSMUSG00000030424	ENSMUSG00000041375
	ENSMUSG00000039704	ENSMUSG00000041439
	ENSMUSG00000034163	ENSMUSG00000041445
	ENSMUSG00000034165	ENSMUSG00000041629
	ENSMUSG00000017802	ENSMUSG00000041716
	ENSMUSG00000046679	ENSMUSG00000041740
	ENSMUSG00000059975	ENSMUSG00000041747
	ENSMUSG00000021774	ENSMUSG00000041750
	ENSMUSG00000021772	ENSMUSG00000041966
	ENSMUSG00000057147	ENSMUSG00000042115
	ENSMUSG00000001036	ENSMUSG00000042155
	ENSMUSG00000024182	ENSMUSG00000042202
	ENSMUSG00000031239	ENSMUSG00000042293
	ENSMUSG00000049421	ENSMUSG00000042308
	ENSMUSG00000040706	ENSMUSG00000042389
	ENSMUSG00000025532	ENSMUSG00000042404
	ENSMUSG00000043702	ENSMUSG00000042447
	ENSMUSG00000026767	ENSMUSG00000042524
	ENSMUSG00000033114	ENSMUSG00000042558
	ENSMUSG00000061371	ENSMUSG00000042605
	ENSMUSG00000068566	ENSMUSG00000042772
	ENSMUSG00000035049	ENSMUSG00000042787
	ENSMUSG00000039244	ENSMUSG00000042903
	ENSMUSG00000047153	ENSMUSG00000042918
	ENSMUSG00000021254	ENSMUSG00000043126
	ENSMUSG00000032086	ENSMUSG00000043131
	ENSMUSG00000024293	ENSMUSG00000043183
	ENSMUSG00000032621	ENSMUSG00000043257
	ENSMUSG00000025035	ENSMUSG00000043263
	ENSMUSG00000017765	ENSMUSG00000043311
	ENSMUSG00000025373	ENSMUSG00000043483
	ENSMUSG00000022099	ENSMUSG00000043487
	ENSMUSG00000021012	ENSMUSG00000043498
	ENSMUSG00000090744	ENSMUSG00000043631
	ENSMUSG00000091490	ENSMUSG00000043644
	ENSMUSG00000031949	ENSMUSG00000043683
	ENSMUSG00000099759	ENSMUSG00000043801
	ENSMUSG00000041592	ENSMUSG00000043953
	ENSMUSG00000018199	ENSMUSG00000044037
	ENSMUSG00000052031	ENSMUSG00000044201
	ENSMUSG00000014550	ENSMUSG00000044254
	ENSMUSG00000014551	ENSMUSG00000044258
	ENSMUSG00000051674	ENSMUSG00000044330
	ENSMUSG00000067150	ENSMUSG00000044348
	ENSMUSG00000062929	ENSMUSG00000044434
	ENSMUSG00000021701	ENSMUSG00000044452
	ENSMUSG00000021703	ENSMUSG00000044550
	ENSMUSG00000021706	ENSMUSG00000044583
	ENSMUSG00000053333	ENSMUSG00000044595
	ENSMUSG00000059654	ENSMUSG00000044701
	ENSMUSG00000023286	ENSMUSG00000044730
	ENSMUSG00000023284	ENSMUSG00000044749
	ENSMUSG00000041801	ENSMUSG00000044957
	ENSMUSG00000046329	ENSMUSG00000045005
	ENSMUSG00000012296	ENSMUSG00000045257
	ENSMUSG00000005886	ENSMUSG00000045282
	ENSMUSG00000034321	ENSMUSG00000045349
	ENSMUSG00000049233	ENSMUSG00000045441
	ENSMUSG00000025280	ENSMUSG00000045613
	ENSMUSG00000049230	ENSMUSG00000045639
	ENSMUSG00000025287	ENSMUSG00000045667
	ENSMUSG00000070733	ENSMUSG00000045757
	ENSMUSG00000041020	ENSMUSG00000045790
	ENSMUSG00000055720	ENSMUSG00000045886
	ENSMUSG00000055116	ENSMUSG00000045930
	ENSMUSG00000036214	ENSMUSG00000045973
	ENSMUSG00000032235	ENSMUSG00000046057
	ENSMUSG00000020669	ENSMUSG00000046101
	ENSMUSG00000020668	ENSMUSG00000046182
	ENSMUSG00000033186	ENSMUSG00000046282
	ENSMUSG00000032580	ENSMUSG00000046636
	ENSMUSG00000021981	ENSMUSG00000046909
	ENSMUSG00000038695	ENSMUSG00000047067
	ENSMUSG00000038696	ENSMUSG00000047180
	ENSMUSG00000015597	ENSMUSG00000047187
	ENSMUSG00000036270	ENSMUSG00000047193
	ENSMUSG00000003123	ENSMUSG00000047342
	ENSMUSG00000027011	ENSMUSG00000047414
	ENSMUSG00000027010	ENSMUSG00000047420
	ENSMUSG00000020935	ENSMUSG00000047867
	ENSMUSG00000020937	ENSMUSG00000047875
	ENSMUSG00000034083	ENSMUSG00000047989
	ENSMUSG00000042359	ENSMUSG00000048087
	ENSMUSG00000052609	ENSMUSG00000048163
	ENSMUSG00000047205	ENSMUSG00000048218
	ENSMUSG00000057729	ENSMUSG00000048337
	ENSMUSG00000045519	ENSMUSG00000048388
	ENSMUSG00000030917	ENSMUSG00000048478
	ENSMUSG00000032715	ENSMUSG00000048503
	ENSMUSG00000029111	ENSMUSG00000048572
	ENSMUSG00000038718	ENSMUSG00000048677
	ENSMUSG00000039048	ENSMUSG00000048696
	ENSMUSG00000024563	ENSMUSG00000048728
	ENSMUSG00000060149	ENSMUSG00000048732
	ENSMUSG00000041702	ENSMUSG00000048782
	ENSMUSG00000095041	ENSMUSG00000048807
	ENSMUSG00000057572	ENSMUSG00000048856
	ENSMUSG00000056486	ENSMUSG00000048921
	ENSMUSG00000062232	ENSMUSG00000048924
	ENSMUSG00000015880	ENSMUSG00000048967
	ENSMUSG00000015882	ENSMUSG00000048997
	ENSMUSG00000042535	ENSMUSG00000049124
	ENSMUSG00000047832	ENSMUSG00000049281
	ENSMUSG00000027194	ENSMUSG00000049300
	ENSMUSG00000025135	ENSMUSG00000049323
	ENSMUSG00000071661	ENSMUSG00000049488
	ENSMUSG00000083307	ENSMUSG00000049489
	ENSMUSG00000032997	ENSMUSG00000049562
	ENSMUSG00000030598	ENSMUSG00000049598
	ENSMUSG00000042254	ENSMUSG00000049600
	ENSMUSG00000041716	ENSMUSG00000049643
	ENSMUSG00000041712	ENSMUSG00000049657
	ENSMUSG00000040043	ENSMUSG00000049719
	ENSMUSG00000028096	ENSMUSG00000049739
	ENSMUSG00000048668	ENSMUSG00000049799
	ENSMUSG00000005142	ENSMUSG00000049823
	ENSMUSG00000024999	ENSMUSG00000049858
	ENSMUSG00000026288	ENSMUSG00000050394
	ENSMUSG00000034903	ENSMUSG00000050395
	ENSMUSG00000034906	ENSMUSG00000050530
	ENSMUSG00000025484	ENSMUSG00000050533
	ENSMUSG00000026821	ENSMUSG00000050567
	ENSMUSG00000002320	ENSMUSG00000050908
	ENSMUSG00000002325	ENSMUSG00000051074
	ENSMUSG00000022109	ENSMUSG00000051184
	ENSMUSG00000022843	ENSMUSG00000051238
	ENSMUSG00000022842	ENSMUSG00000051343
	ENSMUSG00000028518	ENSMUSG00000051344
	ENSMUSG00000048429	ENSMUSG00000051390
	ENSMUSG00000018678	ENSMUSG00000051403
	ENSMUSG00000041921	ENSMUSG00000051412
	ENSMUSG00000014496	ENSMUSG00000051457
	ENSMUSG00000048307	ENSMUSG00000051498
	ENSMUSG00000027387	ENSMUSG00000051586
	ENSMUSG00000027384	ENSMUSG00000051627
	ENSMUSG00000027433	ENSMUSG00000051675
	ENSMUSG00000071369	ENSMUSG00000051786
	ENSMUSG00000104046	ENSMUSG00000051950
	ENSMUSG00000030788	ENSMUSG00000051998
	ENSMUSG00000101279	ENSMUSG00000052105
	ENSMUSG00000075704	ENSMUSG00000052142
	ENSMUSG00000094614	ENSMUSG00000052143
	ENSMUSG00000029209	ENSMUSG00000052392
	ENSMUSG00000038388	ENSMUSG00000052482
	ENSMUSG00000059897	ENSMUSG00000052566
	ENSMUSG00000066838	ENSMUSG00000052656
	ENSMUSG00000027463	ENSMUSG00000052676
	ENSMUSG00000041975	ENSMUSG00000052794
	ENSMUSG00000010290	ENSMUSG00000053119
	ENSMUSG00000091277	ENSMUSG00000053134
	ENSMUSG00000051185	ENSMUSG00000053286
	ENSMUSG00000096727	ENSMUSG00000053291
	ENSMUSG00000024370	ENSMUSG00000053334
	ENSMUSG00000029536	ENSMUSG00000053436
	ENSMUSG00000054252	ENSMUSG00000053469
	ENSMUSG00000027663	ENSMUSG00000053470
	ENSMUSG00000027667	ENSMUSG00000053536
	ENSMUSG00000026048	ENSMUSG00000053541
	ENSMUSG00000022747	ENSMUSG00000053714
	ENSMUSG00000022749	ENSMUSG00000053769
	ENSMUSG00000050373	ENSMUSG00000053835
	ENSMUSG00000001569	ENSMUSG00000053929
	ENSMUSG00000069237	ENSMUSG00000053964
	ENSMUSG00000014361	ENSMUSG00000054034
	ENSMUSG00000032815	ENSMUSG00000054196
	ENSMUSG00000018906	ENSMUSG00000054304
	ENSMUSG00000037280	ENSMUSG00000054381
	ENSMUSG00000002608	ENSMUSG00000054648
	ENSMUSG00000105703	ENSMUSG00000054874
	ENSMUSG00000029438	ENSMUSG00000054894
	ENSMUSG00000099936	ENSMUSG00000055296
	ENSMUSG00000058388	ENSMUSG00000055305
	ENSMUSG00000000253	ENSMUSG00000055357
	ENSMUSG00000022558	ENSMUSG00000055485
	ENSMUSG00000033732	ENSMUSG00000055491
	ENSMUSG00000026490	ENSMUSG00000055639
	ENSMUSG00000024206	ENSMUSG00000055782
	ENSMUSG00000020841	ENSMUSG00000055805
	ENSMUSG00000020840	ENSMUSG00000055900
	ENSMUSG00000020844	ENSMUSG00000056144
	ENSMUSG00000015305	ENSMUSG00000056260
	ENSMUSG00000055240	ENSMUSG00000056394
	ENSMUSG00000043131	ENSMUSG00000056508
	ENSMUSG00000097639	ENSMUSG00000056763
	ENSMUSG00000025228	ENSMUSG00000056770
	ENSMUSG00000027784	ENSMUSG00000056832
	ENSMUSG00000089844	ENSMUSG00000057101
	ENSMUSG00000039474	ENSMUSG00000057103
	ENSMUSG00000072501	ENSMUSG00000057130
	ENSMUSG00000096696	ENSMUSG00000057230
	ENSMUSG00000001288	ENSMUSG00000057367
	ENSMUSG00000054199	ENSMUSG00000057469
	ENSMUSG00000030172	ENSMUSG00000057531
	ENSMUSG00000029787	ENSMUSG00000057691
	ENSMUSG00000014075	ENSMUSG00000057762
	ENSMUSG00000025226	ENSMUSG00000057895
	ENSMUSG00000028970	ENSMUSG00000057982
	ENSMUSG00000020196	ENSMUSG00000058050
	ENSMUSG00000057193	ENSMUSG00000058064
	ENSMUSG00000033105	ENSMUSG00000058230
	ENSMUSG00000078789	ENSMUSG00000058252
	ENSMUSG00000062526	ENSMUSG00000058254
	ENSMUSG00000034457	ENSMUSG00000058258
	ENSMUSG00000034453	ENSMUSG00000058267
	ENSMUSG00000022456	ENSMUSG00000058297
	ENSMUSG00000026754	ENSMUSG00000058396
	ENSMUSG00000038619	ENSMUSG00000058492
	ENSMUSG00000035051	ENSMUSG00000058586
	ENSMUSG00000040472	ENSMUSG00000058729
	ENSMUSG00000040471	ENSMUSG00000058873
	ENSMUSG00000049657	ENSMUSG00000059277
	ENSMUSG00000047123	ENSMUSG00000059305
	ENSMUSG00000009681	ENSMUSG00000059336
	ENSMUSG00000020359	ENSMUSG00000059406
	ENSMUSG00000030359	ENSMUSG00000059565
	ENSMUSG00000026594	ENSMUSG00000059842
	ENSMUSG00000026596	ENSMUSG00000060012
	ENSMUSG00000023070	ENSMUSG00000060063
	ENSMUSG00000023074	ENSMUSG00000060143
	ENSMUSG00000025025	ENSMUSG00000060380
	ENSMUSG00000050890	ENSMUSG00000060427
	ENSMUSG00000072723	ENSMUSG00000060438
	ENSMUSG00000021007	ENSMUSG00000060470
	ENSMUSG00000048732	ENSMUSG00000060708
	ENSMUSG00000047284	ENSMUSG00000060950
	ENSMUSG00000019256	ENSMUSG00000061482
	ENSMUSG00000045664	ENSMUSG00000061979
	ENSMUSG00000026035	ENSMUSG00000062480
	ENSMUSG00000034792	ENSMUSG00000062691
	ENSMUSG00000006575	ENSMUSG00000062743
	ENSMUSG00000029676	ENSMUSG00000062761
	ENSMUSG00000004945	ENSMUSG00000062794
	ENSMUSG00000032890	ENSMUSG00000062906
	ENSMUSG00000031540	ENSMUSG00000062963
	ENSMUSG00000030493	ENSMUSG00000063047
	ENSMUSG00000025357	ENSMUSG00000063108
	ENSMUSG00000025354	ENSMUSG00000063236
	ENSMUSG00000025352	ENSMUSG00000063286
	ENSMUSG00000025353	ENSMUSG00000063412
	ENSMUSG00000097180	ENSMUSG00000063558
	ENSMUSG00000021072	ENSMUSG00000063694
	ENSMUSG00000021339	ENSMUSG00000063704
	ENSMUSG00000042686	ENSMUSG00000063730
	ENSMUSG00000022160	ENSMUSG00000063739
	ENSMUSG00000043881	ENSMUSG00000063754
	ENSMUSG00000051615	ENSMUSG00000063884
	ENSMUSG00000025178	ENSMUSG00000064137
	ENSMUSG00000033416	ENSMUSG00000064272
	ENSMUSG00000006527	ENSMUSG00000064514
	ENSMUSG00000036693	ENSMUSG00000064525
	ENSMUSG00000038831	ENSMUSG00000064634
	ENSMUSG00000040506	ENSMUSG00000064984
	ENSMUSG00000020260	ENSMUSG00000065126
	ENSMUSG00000021678	ENSMUSG00000065176
	ENSMUSG00000007659	ENSMUSG00000065255
	ENSMUSG00000045039	ENSMUSG00000065265
	ENSMUSG00000045038	ENSMUSG00000065282
	ENSMUSG00000097062	ENSMUSG00000065494
	ENSMUSG00000028439	ENSMUSG00000065608
	ENSMUSG00000005251	ENSMUSG00000065651
	ENSMUSG00000040018	ENSMUSG00000065663
	ENSMUSG00000018548	ENSMUSG00000065715
	ENSMUSG00000006720	ENSMUSG00000065738
	ENSMUSG00000042569	ENSMUSG00000065767
	ENSMUSG00000028133	ENSMUSG00000066258
	ENSMUSG00000026785	ENSMUSG00000066315
	ENSMUSG00000049658	ENSMUSG00000066443
	ENSMUSG00000032489	ENSMUSG00000066735
	ENSMUSG00000060992	ENSMUSG00000066798
	ENSMUSG00000025477	ENSMUSG00000066829
	ENSMUSG00000025470	ENSMUSG00000066838
	ENSMUSG00000022178	ENSMUSG00000066952
	ENSMUSG00000024789	ENSMUSG00000067081
	ENSMUSG00000031478	ENSMUSG00000067121
	ENSMUSG00000022621	ENSMUSG00000067189
	ENSMUSG00000022814	ENSMUSG00000067224
	ENSMUSG00000050777	ENSMUSG00000067370
	ENSMUSG00000093908	ENSMUSG00000067424
	ENSMUSG00000037845	ENSMUSG00000067698
	ENSMUSG00000037979	ENSMUSG00000067786
	ENSMUSG00000042831	ENSMUSG00000067889
	ENSMUSG00000063430	ENSMUSG00000068114
	ENSMUSG00000024085	ENSMUSG00000068264
	ENSMUSG00000030753	ENSMUSG00000068397
	ENSMUSG00000028889	ENSMUSG00000068457
	ENSMUSG00000053070	ENSMUSG00000068604
	ENSMUSG00000020572	ENSMUSG00000068877
	ENSMUSG00000026620	ENSMUSG00000069072
	ENSMUSG00000033075	ENSMUSG00000069184
	ENSMUSG00000031644	ENSMUSG00000069208
	ENSMUSG00000032018	ENSMUSG00000069270
	ENSMUSG00000031367	ENSMUSG00000069273
	ENSMUSG00000024241	ENSMUSG00000069305
	ENSMUSG00000029120	ENSMUSG00000069421
	ENSMUSG00000029125	ENSMUSG00000069727
	ENSMUSG00000029128	ENSMUSG00000069755
	ENSMUSG00000090268	ENSMUSG00000069792
	ENSMUSG00000039530	ENSMUSG00000069835
	ENSMUSG00000006307	ENSMUSG00000069920
	ENSMUSG00000036980	ENSMUSG00000070287
	ENSMUSG00000027167	ENSMUSG00000070369
	ENSMUSG00000027164	ENSMUSG00000070443
	ENSMUSG00000062202	ENSMUSG00000070526
	ENSMUSG00000021133	ENSMUSG00000070644
	ENSMUSG00000041720	ENSMUSG00000070729
	ENSMUSG00000031166	ENSMUSG00000070730
	ENSMUSG00000003865	ENSMUSG00000070802
	ENSMUSG00000003863	ENSMUSG00000071036
	ENSMUSG00000035840	ENSMUSG00000071073
	ENSMUSG00000035845	ENSMUSG00000071112
	ENSMUSG00000038970	ENSMUSG00000071180
	ENSMUSG00000048647	ENSMUSG00000071252
	ENSMUSG00000030469	ENSMUSG00000071343
	ENSMUSG00000056216	ENSMUSG00000071454
	ENSMUSG00000053483	ENSMUSG00000071456
	ENSMUSG00000061536	ENSMUSG00000071648
	ENSMUSG00000024941	ENSMUSG00000071652
	ENSMUSG00000038152	ENSMUSG00000071679
	ENSMUSG00000030301	ENSMUSG00000072432
	ENSMUSG00000057236	ENSMUSG00000072476
	ENSMUSG00000031311	ENSMUSG00000072621
	ENSMUSG00000009741	ENSMUSG00000072653
	ENSMUSG00000047030	ENSMUSG00000072674
	ENSMUSG00000069844	ENSMUSG00000072772
	ENSMUSG00000038949	ENSMUSG00000072809
	ENSMUSG00000057594	ENSMUSG00000072966
	ENSMUSG00000027281	ENSMUSG00000072980
	ENSMUSG00000042595	ENSMUSG00000073000
	ENSMUSG00000033767	ENSMUSG00000073096
	ENSMUSG00000040560	ENSMUSG00000073184
	ENSMUSG00000030685	ENSMUSG00000073236
	ENSMUSG00000030689	ENSMUSG00000073388
	ENSMUSG00000015377	ENSMUSG00000073394
	ENSMUSG00000041775	ENSMUSG00000073542
	ENSMUSG00000019143	ENSMUSG00000073607
	ENSMUSG00000031834	ENSMUSG00000073650
	ENSMUSG00000032561	ENSMUSG00000073664
	ENSMUSG00000026223	ENSMUSG00000073700
	ENSMUSG00000027498	ENSMUSG00000073775
	ENSMUSG00000027495	ENSMUSG00000073888
	ENSMUSG00000061028	ENSMUSG00000074034
	ENSMUSG00000078866	ENSMUSG00000074466
	ENSMUSG00000062822	ENSMUSG00000074476
	ENSMUSG00000022562	ENSMUSG00000074516
	ENSMUSG00000052934	ENSMUSG00000074570
	ENSMUSG00000019302	ENSMUSG00000074576
	ENSMUSG00000019301	ENSMUSG00000074671
	ENSMUSG00000048486	ENSMUSG00000074676
	ENSMUSG00000040302	ENSMUSG00000074733
	ENSMUSG00000049878	ENSMUSG00000074749
	ENSMUSG00000010453	ENSMUSG00000074800
	ENSMUSG00000006456	ENSMUSG00000074829
	ENSMUSG00000030095	ENSMUSG00000074867
	ENSMUSG00000030094	ENSMUSG00000075273
	ENSMUSG00000060548	ENSMUSG00000075604
	ENSMUSG00000034218	ENSMUSG00000075609
	ENSMUSG00000027652	ENSMUSG00000076122
	ENSMUSG00000036959	ENSMUSG00000077167
	ENSMUSG00000038252	ENSMUSG00000077457
	ENSMUSG00000046185	ENSMUSG00000077614
	ENSMUSG00000027519	ENSMUSG00000077639
	ENSMUSG00000070777	ENSMUSG00000078122
	ENSMUSG00000022634	ENSMUSG00000078185
	ENSMUSG00000031538	ENSMUSG00000078201
	ENSMUSG00000039725	ENSMUSG00000078234
	ENSMUSG00000039720	ENSMUSG00000078444
	ENSMUSG00000032846	ENSMUSG00000078486
	ENSMUSG00000036160	ENSMUSG00000078570
	ENSMUSG00000040111	ENSMUSG00000078636
	ENSMUSG00000004768	ENSMUSG00000078640
	ENSMUSG00000021759	ENSMUSG00000078651
	ENSMUSG00000023272	ENSMUSG00000078656
	ENSMUSG00000034850	ENSMUSG00000078768
	ENSMUSG00000038437	ENSMUSG00000078771
	ENSMUSG00000028331	ENSMUSG00000078772
	ENSMUSG00000022757	ENSMUSG00000078779
	ENSMUSG00000036764	ENSMUSG00000078886
	ENSMUSG00000022911	ENSMUSG00000078903
	ENSMUSG00000015087	ENSMUSG00000078908
	ENSMUSG00000044617	ENSMUSG00000078958
	ENSMUSG00000004565	ENSMUSG00000078974
	ENSMUSG00000040722	ENSMUSG00000079036
	ENSMUSG00000022664	ENSMUSG00000079055
	ENSMUSG00000042496	ENSMUSG00000079144
	ENSMUSG00000026708	ENSMUSG00000079263
	ENSMUSG00000033688	ENSMUSG00000079311
	ENSMUSG00000069631	ENSMUSG00000079343
	ENSMUSG00000037685	ENSMUSG00000079419
	ENSMUSG00000037355	ENSMUSG00000079884
	ENSMUSG00000037353	ENSMUSG00000080021
	ENSMUSG00000021273	ENSMUSG00000080994
	ENSMUSG00000021275	ENSMUSG00000081058
	ENSMUSG00000021277	ENSMUSG00000081094
	ENSMUSG00000021279	ENSMUSG00000081128
	ENSMUSG00000020635	ENSMUSG00000081170
	ENSMUSG00000028397	ENSMUSG00000081217
	ENSMUSG00000034647	ENSMUSG00000081272
	ENSMUSG00000043068	ENSMUSG00000081305
	ENSMUSG00000035356	ENSMUSG00000081309
	ENSMUSG00000043065	ENSMUSG00000081485
	ENSMUSG00000030019	ENSMUSG00000081551
	ENSMUSG00000010048	ENSMUSG00000081559
	ENSMUSG00000061666	ENSMUSG00000081590
	ENSMUSG00000059475	ENSMUSG00000081604
	ENSMUSG00000006517	ENSMUSG00000081824
	ENSMUSG00000033792	ENSMUSG00000081953
	ENSMUSG00000000915	ENSMUSG00000081974
	ENSMUSG00000035486	ENSMUSG00000081996
	ENSMUSG00000022983	ENSMUSG00000082062
	ENSMUSG00000024008	ENSMUSG00000082118
	ENSMUSG00000021180	ENSMUSG00000082192
	ENSMUSG00000029279	ENSMUSG00000082284
	ENSMUSG00000025983	ENSMUSG00000082286
	ENSMUSG00000026209	ENSMUSG00000082361
	ENSMUSG00000031934	ENSMUSG00000082588
	ENSMUSG00000031930	ENSMUSG00000082809
	ENSMUSG00000039831	ENSMUSG00000082988
	ENSMUSG00000032777	ENSMUSG00000083019
	ENSMUSG00000050144	ENSMUSG00000083044
	ENSMUSG00000044042	ENSMUSG00000083311
	ENSMUSG00000060477	ENSMUSG00000083465
	ENSMUSG00000041040	ENSMUSG00000083557
	ENSMUSG00000039617	ENSMUSG00000083594
	ENSMUSG00000032932	ENSMUSG00000083596
	ENSMUSG00000059820	ENSMUSG00000083754
	ENSMUSG00000060985	ENSMUSG00000083844
	ENSMUSG00000019731	ENSMUSG00000083902
	ENSMUSG00000026240	ENSMUSG00000083989
	ENSMUSG00000025795	ENSMUSG00000084025
	ENSMUSG00000038506	ENSMUSG00000084106
	ENSMUSG00000046897	ENSMUSG00000084166
	ENSMUSG00000021555	ENSMUSG00000084244
	ENSMUSG00000021557	ENSMUSG00000084304
	ENSMUSG00000018395	ENSMUSG00000084592
	ENSMUSG00000037020	ENSMUSG00000084772
	ENSMUSG00000015787	ENSMUSG00000084786
	ENSMUSG00000026632	ENSMUSG00000084799
	ENSMUSG00000030727	ENSMUSG00000084817
	ENSMUSG00000004415	ENSMUSG00000084834
	ENSMUSG00000026246	ENSMUSG00000084978
	ENSMUSG00000045576	ENSMUSG00000084984
	ENSMUSG00000021694	ENSMUSG00000085028
	ENSMUSG00000040658	ENSMUSG00000085049
	ENSMUSG00000027698	ENSMUSG00000085172
	ENSMUSG00000017631	ENSMUSG00000085236
	ENSMUSG00000033009	ENSMUSG00000085255
	ENSMUSG00000039523	ENSMUSG00000085331
	ENSMUSG00000038732	ENSMUSG00000085342
	ENSMUSG00000070705	ENSMUSG00000085347
	ENSMUSG00000035953	ENSMUSG00000085391
	ENSMUSG00000039068	ENSMUSG00000085396
	ENSMUSG00000039063	ENSMUSG00000085433
	ENSMUSG00000015478	ENSMUSG00000085517
	ENSMUSG00000037553	ENSMUSG00000085521
	ENSMUSG00000083879	ENSMUSG00000085541
	ENSMUSG00000036990	ENSMUSG00000085636
	ENSMUSG00000030269	ENSMUSG00000085704
	ENSMUSG00000069539	ENSMUSG00000085766
	ENSMUSG00000025155	ENSMUSG00000085767
	ENSMUSG00000029346	ENSMUSG00000085802
	ENSMUSG00000073647	ENSMUSG00000085829
	ENSMUSG00000063684	ENSMUSG00000085842
	ENSMUSG00000046380	ENSMUSG00000085875
	ENSMUSG00000021468	ENSMUSG00000085893
	ENSMUSG00000032525	ENSMUSG00000085939
	ENSMUSG00000032316	ENSMUSG00000085945
	ENSMUSG00000057924	ENSMUSG00000086016
	ENSMUSG00000039697	ENSMUSG00000086196
	ENSMUSG00000089774	ENSMUSG00000086233
	ENSMUSG00000074886	ENSMUSG00000086401
	ENSMUSG00000039328	ENSMUSG00000086446
	ENSMUSG00000058056	ENSMUSG00000086522
	ENSMUSG00000020493	ENSMUSG00000086644
	ENSMUSG00000020491	ENSMUSG00000086648
	ENSMUSG00000027855	ENSMUSG00000086665
	ENSMUSG00000108621	ENSMUSG00000086740
	ENSMUSG00000002083	ENSMUSG00000086782
	ENSMUSG00000030322	ENSMUSG00000086826
	ENSMUSG00000031148	ENSMUSG00000086845
	ENSMUSG00000040511	ENSMUSG00000087150
	ENSMUSG00000037885	ENSMUSG00000087165
	ENSMUSG00000028917	ENSMUSG00000087231
	ENSMUSG00000033596	ENSMUSG00000087263
	ENSMUSG00000030868	ENSMUSG00000087380
	ENSMUSG00000032578	ENSMUSG00000087396
	ENSMUSG00000025077	ENSMUSG00000087439
	ENSMUSG00000032577	ENSMUSG00000087445
	ENSMUSG00000028082	ENSMUSG00000087466
	ENSMUSG00000026181	ENSMUSG00000087497
	ENSMUSG00000057469	ENSMUSG00000087507
	ENSMUSG00000014426	ENSMUSG00000087574
	ENSMUSG00000059288	ENSMUSG00000087684
	ENSMUSG00000057649	ENSMUSG00000088378
	ENSMUSG00000051705	ENSMUSG00000088659
	ENSMUSG00000062127	ENSMUSG00000088695
	ENSMUSG00000025245	ENSMUSG00000088929
	ENSMUSG00000025241	ENSMUSG00000089103
	ENSMUSG00000028687	ENSMUSG00000089253
	ENSMUSG00000057895	ENSMUSG00000089286
	ENSMUSG00000037617	ENSMUSG00000089598
	ENSMUSG00000048497	ENSMUSG00000089640
	ENSMUSG00000020133	ENSMUSG00000089704
	ENSMUSG00000062762	ENSMUSG00000089706
	ENSMUSG00000046230	ENSMUSG00000089726
	ENSMUSG00000019984	ENSMUSG00000089782
	ENSMUSG00000048807	ENSMUSG00000089827
	ENSMUSG00000030084	ENSMUSG00000089870
	ENSMUSG00000030086	ENSMUSG00000089972
	ENSMUSG00000038671	ENSMUSG00000089999
	ENSMUSG00000044122	ENSMUSG00000090031
	ENSMUSG00000051000	ENSMUSG00000090272
	ENSMUSG00000078480	ENSMUSG00000090284
	ENSMUSG00000022009	ENSMUSG00000090291
	ENSMUSG00000063160	ENSMUSG00000090353
	ENSMUSG00000028211	ENSMUSG00000090397
	ENSMUSG00000079470	ENSMUSG00000090399
	ENSMUSG00000000708	ENSMUSG00000090544
	ENSMUSG00000056749	ENSMUSG00000090610
	ENSMUSG00000029413	ENSMUSG00000090622
	ENSMUSG00000034842	ENSMUSG00000090946
	ENSMUSG00000074576	ENSMUSG00000090952
	ENSMUSG00000079065	ENSMUSG00000091017
	ENSMUSG00000022544	ENSMUSG00000091028
	ENSMUSG00000031529	ENSMUSG00000091269
	ENSMUSG00000073102	ENSMUSG00000091285
	ENSMUSG00000042284	ENSMUSG00000091421
	ENSMUSG00000046994	ENSMUSG00000091478
	ENSMUSG00000020413	ENSMUSG00000091530
	ENSMUSG00000039414	ENSMUSG00000091577
	ENSMUSG00000028175	ENSMUSG00000091604
	ENSMUSG00000061731	ENSMUSG00000092021
	ENSMUSG00000028845	ENSMUSG00000092035
	ENSMUSG00000024891	ENSMUSG00000092074
	ENSMUSG00000044628	ENSMUSG00000092086
	ENSMUSG00000029029	ENSMUSG00000092116
	ENSMUSG00000024194	ENSMUSG00000092134
	ENSMUSG00000029089	ENSMUSG00000092171
	ENSMUSG00000028991	ENSMUSG00000092309
	ENSMUSG00000029227	ENSMUSG00000092416
	ENSMUSG00000070031	ENSMUSG00000092454
	ENSMUSG00000053870	ENSMUSG00000092625
	ENSMUSG00000034473	ENSMUSG00000092680
	ENSMUSG00000022476	ENSMUSG00000092805
	ENSMUSG00000042622	ENSMUSG00000092841
	ENSMUSG00000060012	ENSMUSG00000093124
	ENSMUSG00000022292	ENSMUSG00000093178
	ENSMUSG00000015536	ENSMUSG00000093289
	ENSMUSG00000038582	ENSMUSG00000093404
	ENSMUSG00000036529	ENSMUSG00000093483
	ENSMUSG00000031753	ENSMUSG00000093599
	ENSMUSG00000039233	ENSMUSG00000093803
	ENSMUSG00000018068	ENSMUSG00000094030
	ENSMUSG00000046818	ENSMUSG00000094122
	ENSMUSG00000033323	ENSMUSG00000094257
	ENSMUSG00000029074	ENSMUSG00000094320
	ENSMUSG00000028383	ENSMUSG00000094377
	ENSMUSG00000035078	ENSMUSG00000094411
	ENSMUSG00000030774	ENSMUSG00000094605
	ENSMUSG00000037190	ENSMUSG00000094664
	ENSMUSG00000024012	ENSMUSG00000095253
	ENSMUSG00000030166	ENSMUSG00000095530
	ENSMUSG00000073295	ENSMUSG00000095562
	ENSMUSG00000042118	ENSMUSG00000095677
	ENSMUSG00000053110	ENSMUSG00000095865
	ENSMUSG00000020657	ENSMUSG00000095892
	ENSMUSG00000009418	ENSMUSG00000096156
	ENSMUSG00000033543	ENSMUSG00000096171
	ENSMUSG00000064140	ENSMUSG00000096401
	ENSMUSG00000039801	ENSMUSG00000096617
	ENSMUSG00000023353	ENSMUSG00000096740
	ENSMUSG00000053801	ENSMUSG00000096808
	ENSMUSG00000007827	ENSMUSG00000096926
	ENSMUSG00000039201	ENSMUSG00000096958
	ENSMUSG00000039200	ENSMUSG00000096964
	ENSMUSG00000068245	ENSMUSG00000096974
	ENSMUSG00000073557	ENSMUSG00000096981
	ENSMUSG00000039740	ENSMUSG00000097000
	ENSMUSG00000030614	ENSMUSG00000097028
	ENSMUSG00000017721	ENSMUSG00000097057
	ENSMUSG00000034501	ENSMUSG00000097080
	ENSMUSG00000039033	ENSMUSG00000097101
	ENSMUSG00000042363	ENSMUSG00000097148
	ENSMUSG00000043572	ENSMUSG00000097154
	ENSMUSG00000055184	ENSMUSG00000097216
	ENSMUSG00000004071	ENSMUSG00000097261
	ENSMUSG00000048027	ENSMUSG00000097267
	ENSMUSG00000028232	ENSMUSG00000097300
	ENSMUSG00000025648	ENSMUSG00000097340
	ENSMUSG00000033294	ENSMUSG00000097375
	ENSMUSG00000039844	ENSMUSG00000097388
	ENSMUSG00000039840	ENSMUSG00000097428
	ENSMUSG00000106457	ENSMUSG00000097431
	ENSMUSG00000107495	ENSMUSG00000097443
	ENSMUSG00000024251	ENSMUSG00000097474
	ENSMUSG00000021939	ENSMUSG00000097479
	ENSMUSG00000063362	ENSMUSG00000097497
	ENSMUSG00000048626	ENSMUSG00000097571
	ENSMUSG00000052533	ENSMUSG00000097583
	ENSMUSG00000001942	ENSMUSG00000097589
	ENSMUSG00000042500	ENSMUSG00000097621
	ENSMUSG00000042502	ENSMUSG00000097722
	ENSMUSG00000018733	ENSMUSG00000097737
	ENSMUSG00000026814	ENSMUSG00000097781
	ENSMUSG00000026819	ENSMUSG00000097793
	ENSMUSG00000006463	ENSMUSG00000097892
	ENSMUSG00000029763	ENSMUSG00000097954
	ENSMUSG00000022833	ENSMUSG00000097961
	ENSMUSG00000035770	ENSMUSG00000097989
	ENSMUSG00000063047	ENSMUSG00000098106
	ENSMUSG00000019082	ENSMUSG00000098111
	ENSMUSG00000037824	ENSMUSG00000098113
	ENSMUSG00000095996	ENSMUSG00000098123
	ENSMUSG00000095990	ENSMUSG00000098192
	ENSMUSG00000026317	ENSMUSG00000098274
	ENSMUSG00000096403	ENSMUSG00000098318
	ENSMUSG00000057778	ENSMUSG00000098374
	ENSMUSG00000058240	ENSMUSG00000098404
	ENSMUSG00000032329	ENSMUSG00000098635
	ENSMUSG00000025558	ENSMUSG00000098912
	ENSMUSG00000064105	ENSMUSG00000098915
	ENSMUSG00000034587	ENSMUSG00000099021
	ENSMUSG00000028597	ENSMUSG00000099094
	ENSMUSG00000019826	ENSMUSG00000099250
	ENSMUSG00000079508	ENSMUSG00000099375
	ENSMUSG00000035325	ENSMUSG00000099561
	ENSMUSG00000037221	ENSMUSG00000099569
	ENSMUSG00000000782	ENSMUSG00000099662
	ENSMUSG00000006362	ENSMUSG00000099703
	ENSMUSG00000029499	ENSMUSG00000099835
	ENSMUSG00000026436	ENSMUSG00000099966
	ENSMUSG00000015149	ENSMUSG00000100078
	ENSMUSG00000042063	ENSMUSG00000100394
	ENSMUSG00000027635	ENSMUSG00000100455
	ENSMUSG00000005667	ENSMUSG00000100922
	ENSMUSG00000009569	ENSMUSG00000101225
	ENSMUSG00000000318	ENSMUSG00000101320
	ENSMUSG00000029440	ENSMUSG00000101496
	ENSMUSG00000029190	ENSMUSG00000101599
	ENSMUSG00000028718	ENSMUSG00000101906
	ENSMUSG00000045316	ENSMUSG00000101972
	ENSMUSG00000003208	ENSMUSG00000102151
	ENSMUSG00000015971	ENSMUSG00000102202
	ENSMUSG00000014767	ENSMUSG00000102243
	ENSMUSG00000078435	ENSMUSG00000102259
	ENSMUSG00000024968	ENSMUSG00000102319
	ENSMUSG00000069208	ENSMUSG00000102369
	ENSMUSG00000045867	ENSMUSG00000102496
	ENSMUSG00000020878	ENSMUSG00000102543
	ENSMUSG00000024592	ENSMUSG00000102556
	ENSMUSG00000032826	ENSMUSG00000102719
	ENSMUSG00000094595	ENSMUSG00000102749
	ENSMUSG00000048787	ENSMUSG00000102780
	ENSMUSG00000040177	ENSMUSG00000102782
	ENSMUSG00000027487	ENSMUSG00000102784
	ENSMUSG00000032175	ENSMUSG00000102827
	ENSMUSG00000020463	ENSMUSG00000102893
	ENSMUSG00000020462	ENSMUSG00000102970
	ENSMUSG00000027115	ENSMUSG00000103038
	ENSMUSG00000026994	ENSMUSG00000103081
	ENSMUSG00000030660	ENSMUSG00000103088
	ENSMUSG00000018974	ENSMUSG00000103094
	ENSMUSG00000035834	ENSMUSG00000103101
	ENSMUSG00000052763	ENSMUSG00000103122
	ENSMUSG00000021400	ENSMUSG00000103139
	ENSMUSG00000042787	ENSMUSG00000103186
	ENSMUSG00000002996	ENSMUSG00000103191
	ENSMUSG00000071855	ENSMUSG00000103192
	ENSMUSG00000087679	ENSMUSG00000103194
	ENSMUSG00000051483	ENSMUSG00000103303
	ENSMUSG00000090673	ENSMUSG00000103332
	ENSMUSG00000042197	ENSMUSG00000103380
	ENSMUSG00000052915	ENSMUSG00000103432
	ENSMUSG00000042523	ENSMUSG00000103569
	ENSMUSG00000042520	ENSMUSG00000103585
	ENSMUSG00000039910	ENSMUSG00000103593
	ENSMUSG00000027305	ENSMUSG00000103614
	ENSMUSG00000003198	ENSMUSG00000103624
	ENSMUSG00000075611	ENSMUSG00000103657
	ENSMUSG00000029561	ENSMUSG00000103672
	ENSMUSG00000035615	ENSMUSG00000103735
	ENSMUSG00000096210	ENSMUSG00000103851
	ENSMUSG00000024069	ENSMUSG00000103901
	ENSMUSG00000042625	ENSMUSG00000103959
	ENSMUSG00000040918	ENSMUSG00000103976
	ENSMUSG00000015647	ENSMUSG00000103996
	ENSMUSG00000016526	ENSMUSG00000104030
	ENSMUSG00000097290	ENSMUSG00000104118
	ENSMUSG00000001014	ENSMUSG00000104235
	ENSMUSG00000085531	ENSMUSG00000104347
	ENSMUSG00000004994	ENSMUSG00000104358
	ENSMUSG00000003500	ENSMUSG00000104418
	ENSMUSG00000007338	ENSMUSG00000104432
	ENSMUSG00000040282	ENSMUSG00000104524
	ENSMUSG00000087213	ENSMUSG00000104548
	ENSMUSG00000027778	ENSMUSG00000104585
	ENSMUSG00000021738	ENSMUSG00000104639
	ENSMUSG00000027882	ENSMUSG00000104671
	ENSMUSG00000027884	ENSMUSG00000104682
	ENSMUSG00000027889	ENSMUSG00000104802
	ENSMUSG00000003721	ENSMUSG00000104814
	ENSMUSG00000022614	ENSMUSG00000104852
	ENSMUSG00000102307	ENSMUSG00000104874
	ENSMUSG00000034297	ENSMUSG00000104920
	ENSMUSG00000079038	ENSMUSG00000104925
	ENSMUSG00000093661	ENSMUSG00000104940
	ENSMUSG00000039648	ENSMUSG00000104960
	ENSMUSG00000021481	ENSMUSG00000105019
	ENSMUSG00000024477	ENSMUSG00000105189
	ENSMUSG00000005034	ENSMUSG00000105272
	ENSMUSG00000040749	ENSMUSG00000105378
	ENSMUSG00000074867	ENSMUSG00000105395
	ENSMUSG00000046372	ENSMUSG00000105402
	ENSMUSG00000031107	ENSMUSG00000105431
	ENSMUSG00000039427	ENSMUSG00000105454
	ENSMUSG00000060681	ENSMUSG00000105471
	ENSMUSG00000049232	ENSMUSG00000105503
	ENSMUSG00000051341	ENSMUSG00000105528
	ENSMUSG00000005233	ENSMUSG00000105578
		ENSMUSG00000105613
		ENSMUSG00000105636
		ENSMUSG00000105643
		ENSMUSG00000105659
		ENSMUSG00000105677
		ENSMUSG00000105775
		ENSMUSG00000105939
		ENSMUSG00000105940
		ENSMUSG00000105954
		ENSMUSG00000105985
		ENSMUSG00000106022
		ENSMUSG00000106107
		ENSMUSG00000106269
		ENSMUSG00000106288
		ENSMUSG00000106384
		ENSMUSG00000106439
		ENSMUSG00000106458
		ENSMUSG00000106475
		ENSMUSG00000106643
		ENSMUSG00000106679
		ENSMUSG00000106710
		ENSMUSG00000106732
		ENSMUSG00000106734
		ENSMUSG00000106819
		ENSMUSG00000106831
		ENSMUSG00000106874
		ENSMUSG00000106959
		ENSMUSG00000106990
		ENSMUSG00000107000
		ENSMUSG00000107048
		ENSMUSG00000107200
		ENSMUSG00000107227
		ENSMUSG00000107257
		ENSMUSG00000107283
		ENSMUSG00000107286
		ENSMUSG00000107331
		ENSMUSG00000107461
		ENSMUSG00000107468
		ENSMUSG00000107610
		ENSMUSG00000107658
		ENSMUSG00000107690
		ENSMUSG00000107742
		ENSMUSG00000107749
		ENSMUSG00000107932
		ENSMUSG00000107951
		ENSMUSG00000107962
		ENSMUSG00000108026
		ENSMUSG00000108034
		ENSMUSG00000108314
		ENSMUSG00000108353
		ENSMUSG00000108368
		ENSMUSG00000108521
		ENSMUSG00000108621
		ENSMUSG00000108624
		ENSMUSG00000108753
		ENSMUSG00000108779
		ENSMUSG00000000253
		ENSMUSG00000000439
		ENSMUSG00000000982
		ENSMUSG00000001228
		ENSMUSG00000001280
		ENSMUSG00000001300
		ENSMUSG00000001786
		ENSMUSG00000001948
		ENSMUSG00000002017
		ENSMUSG00000002109
		ENSMUSG00000002257
		ENSMUSG00000002372
		ENSMUSG00000002413
		ENSMUSG00000002416
		ENSMUSG00000002428
		ENSMUSG00000002661
		ENSMUSG00000002835
		ENSMUSG00000003208
		ENSMUSG00000003360
		ENSMUSG00000003731
		ENSMUSG00000003809
		ENSMUSG00000004018
		ENSMUSG00000004071
		ENSMUSG00000004099
		ENSMUSG00000004535
		ENSMUSG00000004677
		ENSMUSG00000004994
		ENSMUSG00000005410
		ENSMUSG00000005897
		ENSMUSG00000006134
		ENSMUSG00000006191
		ENSMUSG00000006378
		ENSMUSG00000007617
		ENSMUSG00000009575
		ENSMUSG00000011254
		ENSMUSG00000011877
		ENSMUSG00000014349
		ENSMUSG00000014859
		ENSMUSG00000015083
		ENSMUSG00000015605
		ENSMUSG00000015711
		ENSMUSG00000016253
		ENSMUSG00000016510
		ENSMUSG00000016619
		ENSMUSG00000016946
		ENSMUSG00000017478
		ENSMUSG00000017615
		ENSMUSG00000017679
		ENSMUSG00000017715
		ENSMUSG00000017764
		ENSMUSG00000018372
		ENSMUSG00000018412
		ENSMUSG00000018547
		ENSMUSG00000018548
		ENSMUSG00000018733
		ENSMUSG00000018809
		ENSMUSG00000018882
		ENSMUSG00000018921
		ENSMUSG00000018974
		ENSMUSG00000019173
		ENSMUSG00000019796
		ENSMUSG00000019802
		ENSMUSG00000019826
		ENSMUSG00000019831
		ENSMUSG00000019864
		ENSMUSG00000019897
		ENSMUSG00000020100
		ENSMUSG00000020108
		ENSMUSG00000020156
		ENSMUSG00000020166
		ENSMUSG00000020220
		ENSMUSG00000020300
		ENSMUSG00000020329
		ENSMUSG00000020462
		ENSMUSG00000020472
		ENSMUSG00000020593
		ENSMUSG00000020650
		ENSMUSG00000020659
		ENSMUSG00000020696
		ENSMUSG00000020707
		ENSMUSG00000020755
		ENSMUSG00000020783
		ENSMUSG00000020864
		ENSMUSG00000020876
		ENSMUSG00000020914
		ENSMUSG00000020948
		ENSMUSG00000020974
		ENSMUSG00000021022
		ENSMUSG00000021028
		ENSMUSG00000021051
		ENSMUSG00000021108
		ENSMUSG00000021114
		ENSMUSG00000021140
		ENSMUSG00000021143
		ENSMUSG00000021171
		ENSMUSG00000021180
		ENSMUSG00000021203
		ENSMUSG00000021254
		ENSMUSG00000021311
		ENSMUSG00000021360
		ENSMUSG00000021368
		ENSMUSG00000021385
		ENSMUSG00000021431
		ENSMUSG00000021461
		ENSMUSG00000021519
		ENSMUSG00000021650
		ENSMUSG00000021666
		ENSMUSG00000021668
		ENSMUSG00000021694
		ENSMUSG00000021700
		ENSMUSG00000021714
		ENSMUSG00000021774
		ENSMUSG00000021811
		ENSMUSG00000021958
		ENSMUSG00000022000
		ENSMUSG00000022031
		ENSMUSG00000022095
		ENSMUSG00000022120
		ENSMUSG00000022197
		ENSMUSG00000022369
		ENSMUSG00000022390
		ENSMUSG00000022602
		ENSMUSG00000022623
		ENSMUSG00000022673
		ENSMUSG00000022704
		ENSMUSG00000022707
		ENSMUSG00000022742
		ENSMUSG00000022772
		ENSMUSG00000022773
		ENSMUSG00000022787
		ENSMUSG00000022828
		ENSMUSG00000022831
		ENSMUSG00000022876
		ENSMUSG00000022911
		ENSMUSG00000022957
		ENSMUSG00000022960
		ENSMUSG00000023030
		ENSMUSG00000023216
		ENSMUSG00000023330
		ENSMUSG00000023909
		ENSMUSG00000024118
		ENSMUSG00000024120
		ENSMUSG00000024142
		ENSMUSG00000024182
		ENSMUSG00000024382
		ENSMUSG00000024413
		ENSMUSG00000024456
		ENSMUSG00000024498
		ENSMUSG00000024566
		ENSMUSG00000024576
		ENSMUSG00000024668
		ENSMUSG00000024742
		ENSMUSG00000025010
		ENSMUSG00000025014
		ENSMUSG00000025198
		ENSMUSG00000025209
		ENSMUSG00000025271
		ENSMUSG00000025280
		ENSMUSG00000025409
		ENSMUSG00000025473
		ENSMUSG00000025733
		ENSMUSG00000025766
		ENSMUSG00000025779
		ENSMUSG00000025893
		ENSMUSG00000025949
		ENSMUSG00000026005
		ENSMUSG00000026018
		ENSMUSG00000026028
		ENSMUSG00000026096
		ENSMUSG00000026127
		ENSMUSG00000026155
		ENSMUSG00000026179
		ENSMUSG00000026187
		ENSMUSG00000026198
		ENSMUSG00000026240
		ENSMUSG00000026260
		ENSMUSG00000026273
		ENSMUSG00000026283
		ENSMUSG00000026307
		ENSMUSG00000026426
		ENSMUSG00000026439
		ENSMUSG00000026565
		ENSMUSG00000026575
		ENSMUSG00000026577
		ENSMUSG00000026578
		ENSMUSG00000026640
		ENSMUSG00000026705
		ENSMUSG00000026723
		ENSMUSG00000026820
		ENSMUSG00000026854
		ENSMUSG00000026932
		ENSMUSG00000027014
		ENSMUSG00000027067
		ENSMUSG00000027086
		ENSMUSG00000027357
		ENSMUSG00000027387
		ENSMUSG00000027427
		ENSMUSG00000027469
		ENSMUSG00000027475
		ENSMUSG00000027522
		ENSMUSG00000027569
		ENSMUSG00000027613
		ENSMUSG00000027641
		ENSMUSG00000027649
		ENSMUSG00000027671
		ENSMUSG00000027746
		ENSMUSG00000027852
		ENSMUSG00000027893
		ENSMUSG00000027951
		ENSMUSG00000028018
		ENSMUSG00000028085
		ENSMUSG00000028140
		ENSMUSG00000028165
		ENSMUSG00000028224
		ENSMUSG00000028318
		ENSMUSG00000028345
		ENSMUSG00000028414
		ENSMUSG00000028444
		ENSMUSG00000028549
		ENSMUSG00000028555
		ENSMUSG00000028573
		ENSMUSG00000028614
		ENSMUSG00000028696
		ENSMUSG00000028772
		ENSMUSG00000028884
		ENSMUSG00000028977
		ENSMUSG00000029127
		ENSMUSG00000029173
		ENSMUSG00000029208
		ENSMUSG00000029254
		ENSMUSG00000029276
		ENSMUSG00000029461
		ENSMUSG00000029475
		ENSMUSG00000029501
		ENSMUSG00000029513
		ENSMUSG00000029516
		ENSMUSG00000029594
		ENSMUSG00000029681
		ENSMUSG00000029701
		ENSMUSG00000029772
		ENSMUSG00000029775
		ENSMUSG00000029787
		ENSMUSG00000029863
		ENSMUSG00000030008
		ENSMUSG00000030051
		ENSMUSG00000030188
		ENSMUSG00000030336
		ENSMUSG00000030347
		ENSMUSG00000030406
		ENSMUSG00000030421
		ENSMUSG00000030435
		ENSMUSG00000030505
		ENSMUSG00000030522
		ENSMUSG00000030534
		ENSMUSG00000030545
		ENSMUSG00000030583
		ENSMUSG00000030649
		ENSMUSG00000030660
		ENSMUSG00000030677
		ENSMUSG00000030766
		ENSMUSG00000030867
		ENSMUSG00000030882
		ENSMUSG00000030922
		ENSMUSG00000030929
		ENSMUSG00000030982
		ENSMUSG00000031066
		ENSMUSG00000031090
		ENSMUSG00000031154
		ENSMUSG00000031327
		ENSMUSG00000031516
		ENSMUSG00000031534
		ENSMUSG00000031590
		ENSMUSG00000031644
		ENSMUSG00000031667
		ENSMUSG00000031723
		ENSMUSG00000031730
		ENSMUSG00000031791
		ENSMUSG00000031901
		ENSMUSG00000031903
		ENSMUSG00000031907
		ENSMUSG00000031921
		ENSMUSG00000031922
		ENSMUSG00000031928
		ENSMUSG00000031934
		ENSMUSG00000032002
		ENSMUSG00000032077
		ENSMUSG00000032119
		ENSMUSG00000032218
		ENSMUSG00000032312
		ENSMUSG00000032407
		ENSMUSG00000032417
		ENSMUSG00000032459
		ENSMUSG00000032475
		ENSMUSG00000032606
		ENSMUSG00000032641
		ENSMUSG00000032666
		ENSMUSG00000032757
		ENSMUSG00000032849
		ENSMUSG00000032902
		ENSMUSG00000032913
		ENSMUSG00000033004
		ENSMUSG00000033068
		ENSMUSG00000033222
		ENSMUSG00000033313
		ENSMUSG00000033316
		ENSMUSG00000033623
		ENSMUSG00000033653
		ENSMUSG00000033676
		ENSMUSG00000033720
		ENSMUSG00000033732
		ENSMUSG00000033739
		ENSMUSG00000033752
		ENSMUSG00000033790
		ENSMUSG00000033808
		ENSMUSG00000033970
		ENSMUSG00000033985
		ENSMUSG00000034042
		ENSMUSG00000034278
		ENSMUSG00000034285
		ENSMUSG00000034312
		ENSMUSG00000034320
		ENSMUSG00000034430
		ENSMUSG00000034557
		ENSMUSG00000034587
		ENSMUSG00000034621
		ENSMUSG00000034709
		ENSMUSG00000034826
		ENSMUSG00000034973
		ENSMUSG00000035024
		ENSMUSG00000035139
		ENSMUSG00000035203
		ENSMUSG00000035236
		ENSMUSG00000035311
		ENSMUSG00000035354
		ENSMUSG00000035476
		ENSMUSG00000035601
		ENSMUSG00000035683
		ENSMUSG00000035696
		ENSMUSG00000035762
		ENSMUSG00000036009
		ENSMUSG00000036246
		ENSMUSG00000036291
		ENSMUSG00000036352
		ENSMUSG00000036550
		ENSMUSG00000036617
		ENSMUSG00000036693
		ENSMUSG00000036822
		ENSMUSG00000036864
		ENSMUSG00000036898
		ENSMUSG00000036959
		ENSMUSG00000036983
		ENSMUSG00000037103
		ENSMUSG00000037316
		ENSMUSG00000037363
		ENSMUSG00000037426
		ENSMUSG00000037455
		ENSMUSG00000037526
		ENSMUSG00000037533
		ENSMUSG00000037572
		ENSMUSG00000037725
		ENSMUSG00000037791
		ENSMUSG00000037851
		ENSMUSG00000037890
		ENSMUSG00000038024
		ENSMUSG00000038102
		ENSMUSG00000038121
		ENSMUSG00000038227
		ENSMUSG00000038240
		ENSMUSG00000038299
		ENSMUSG00000038425
		ENSMUSG00000038563
		ENSMUSG00000038594
		ENSMUSG00000038766
		ENSMUSG00000038780
		ENSMUSG00000038822
		ENSMUSG00000038844
		ENSMUSG00000038866
		ENSMUSG00000038914
		ENSMUSG00000038954
		ENSMUSG00000039018
		ENSMUSG00000039068
		ENSMUSG00000039117
		ENSMUSG00000039201
		ENSMUSG00000039410
		ENSMUSG00000039474
		ENSMUSG00000039523
		ENSMUSG00000039633
		ENSMUSG00000039671
		ENSMUSG00000039704
		ENSMUSG00000039738
		ENSMUSG00000039741
		ENSMUSG00000039828
		ENSMUSG00000039934
		ENSMUSG00000039985
		ENSMUSG00000039990
		ENSMUSG00000039994
		ENSMUSG00000040021
		ENSMUSG00000040105
		ENSMUSG00000040112
		ENSMUSG00000040151
		ENSMUSG00000040167
		ENSMUSG00000040219
		ENSMUSG00000040268
		ENSMUSG00000040297
		ENSMUSG00000040365
		ENSMUSG00000040455
		ENSMUSG00000040464
		ENSMUSG00000040524
		ENSMUSG00000040594
		ENSMUSG00000040621
		ENSMUSG00000040687
		ENSMUSG00000040877
		ENSMUSG00000041025
		ENSMUSG00000041058
		ENSMUSG00000041079
		ENSMUSG00000041143
		ENSMUSG00000041231
		ENSMUSG00000041258
		ENSMUSG00000041303
		ENSMUSG00000041343
		ENSMUSG00000041718
		ENSMUSG00000041765
		ENSMUSG00000041775
		ENSMUSG00000041859
		ENSMUSG00000041890
		ENSMUSG00000041997
		ENSMUSG00000042055
		ENSMUSG00000042111
		ENSMUSG00000042156
		ENSMUSG00000042228
		ENSMUSG00000042229
		ENSMUSG00000042446
		ENSMUSG00000042492
		ENSMUSG00000042523
		ENSMUSG00000042572
		ENSMUSG00000042594
		ENSMUSG00000042744
		ENSMUSG00000042992
		ENSMUSG00000043090
		ENSMUSG00000043140
		ENSMUSG00000043251
		ENSMUSG00000043419
		ENSMUSG00000043872
		ENSMUSG00000044145
		ENSMUSG00000044477
		ENSMUSG00000044676
		ENSMUSG00000044847
		ENSMUSG00000044881
		ENSMUSG00000045078
		ENSMUSG00000045103
		ENSMUSG00000045140
		ENSMUSG00000045205
		ENSMUSG00000045216
		ENSMUSG00000045248
		ENSMUSG00000045294
		ENSMUSG00000045409
		ENSMUSG00000045466
		ENSMUSG00000045598
		ENSMUSG00000046167
		ENSMUSG00000046185
		ENSMUSG00000046201
		ENSMUSG00000046351
		ENSMUSG00000046442
		ENSMUSG00000046897
		ENSMUSG00000047205
		ENSMUSG00000047446
		ENSMUSG00000048271
		ENSMUSG00000048327
		ENSMUSG00000048410
		ENSMUSG00000048486
		ENSMUSG00000048668
		ENSMUSG00000048755
		ENSMUSG00000049686
		ENSMUSG00000049717
		ENSMUSG00000049950
		ENSMUSG00000050075
		ENSMUSG00000050668
		ENSMUSG00000050821
		ENSMUSG00000051098
		ENSMUSG00000051235
		ENSMUSG00000051256
		ENSMUSG00000051373
		ENSMUSG00000051486
		ENSMUSG00000051615
		ENSMUSG00000051674
		ENSMUSG00000051682
		ENSMUSG00000051984
		ENSMUSG00000052056
		ENSMUSG00000052403
		ENSMUSG00000052446
		ENSMUSG00000052533
		ENSMUSG00000052707
		ENSMUSG00000053390
		ENSMUSG00000053754
		ENSMUSG00000053830
		ENSMUSG00000054051
		ENSMUSG00000054237
		ENSMUSG00000055013
		ENSMUSG00000055319
		ENSMUSG00000055612
		ENSMUSG00000056305
		ENSMUSG00000056310
		ENSMUSG00000056383
		ENSMUSG00000056536
		ENSMUSG00000056820
		ENSMUSG00000057234
		ENSMUSG00000057541
		ENSMUSG00000057637
		ENSMUSG00000057858
		ENSMUSG00000058093
		ENSMUSG00000058239
		ENSMUSG00000058402
		ENSMUSG00000058486
		ENSMUSG00000058638
		ENSMUSG00000058761
		ENSMUSG00000058914
		ENSMUSG00000059475
		ENSMUSG00000059775
		ENSMUSG00000059897
		ENSMUSG00000060029
		ENSMUSG00000060961
		ENSMUSG00000061755
		ENSMUSG00000061838
		ENSMUSG00000063049
		ENSMUSG00000063334
		ENSMUSG00000063358
		ENSMUSG00000063902
		ENSMUSG00000064030
		ENSMUSG00000064037
		ENSMUSG00000064147
		ENSMUSG00000066057
		ENSMUSG00000066233
		ENSMUSG00000066440
		ENSMUSG00000066553
		ENSMUSG00000066637
		ENSMUSG00000066878
		ENSMUSG00000066892
		ENSMUSG00000067736
		ENSMUSG00000068015
		ENSMUSG00000068134
		ENSMUSG00000068284
		ENSMUSG00000069135
		ENSMUSG00000069539
		ENSMUSG00000069631
		ENSMUSG00000070298
		ENSMUSG00000070738
		ENSMUSG00000071350
		ENSMUSG00000071477
		ENSMUSG00000072662
		ENSMUSG00000072915
		ENSMUSG00000073423
		ENSMUSG00000073678
		ENSMUSG00000073791
		ENSMUSG00000074088
		ENSMUSG00000074165
		ENSMUSG00000074406
		ENSMUSG00000074735
		ENSMUSG00000074781
		ENSMUSG00000074922
		ENSMUSG00000075000
		ENSMUSG00000075514
		ENSMUSG00000078349
		ENSMUSG00000078584
		ENSMUSG00000078619
		ENSMUSG00000078700
		ENSMUSG00000078773
		ENSMUSG00000079003
		ENSMUSG00000079065
		ENSMUSG00000079109
		ENSMUSG00000079429
		ENSMUSG00000079470
		ENSMUSG00000081205
		ENSMUSG00000082029
		ENSMUSG00000082399
		ENSMUSG00000082491
		ENSMUSG00000083364
		ENSMUSG00000083623
		ENSMUSG00000083708
		ENSMUSG00000084159
		ENSMUSG00000084230
		ENSMUSG00000084333
		ENSMUSG00000084378
		ENSMUSG00000084790
		ENSMUSG00000084866
		ENSMUSG00000084957
		ENSMUSG00000084968
		ENSMUSG00000085088
		ENSMUSG00000085246
		ENSMUSG00000085436
		ENSMUSG00000085568
		ENSMUSG00000086247
		ENSMUSG00000086468
		ENSMUSG00000086580
		ENSMUSG00000087120
		ENSMUSG00000087377
		ENSMUSG00000087594
		ENSMUSG00000089719
		ENSMUSG00000089791
		ENSMUSG00000089824
		ENSMUSG00000089847
		ENSMUSG00000090100
		ENSMUSG00000090150
		ENSMUSG00000090673
		ENSMUSG00000091803
		ENSMUSG00000092029
		ENSMUSG00000092486
		ENSMUSG00000093695
		ENSMUSG00000093760
		ENSMUSG00000094388
		ENSMUSG00000094683
		ENSMUSG00000095315
		ENSMUSG00000095325
		ENSMUSG00000095406
		ENSMUSG00000096780
		ENSMUSG00000096975
		ENSMUSG00000097039
		ENSMUSG00000097077
		ENSMUSG00000097410
		ENSMUSG00000097503
		ENSMUSG00000097789
		ENSMUSG00000098702
		ENSMUSG00000099051
		ENSMUSG00000099481
		ENSMUSG00000099843
		ENSMUSG00000100164
		ENSMUSG00000100707
		ENSMUSG00000101316
		ENSMUSG00000101365
		ENSMUSG00000102143
		ENSMUSG00000102824
		ENSMUSG00000103260
		ENSMUSG00000103367
		ENSMUSG00000104344
		ENSMUSG00000104913
		ENSMUSG00000104917
		ENSMUSG00000105031
		ENSMUSG00000105270
		ENSMUSG00000106395
		ENSMUSG00000106671
		ENSMUSG00000106714
		ENSMUSG00000106826
		ENSMUSG00000107050
		ENSMUSG00000107306
[truncated: 4 more rows]
