# Supplementary material for: Transcriptional defects and reprogramming barriers in somatic cell nuclear reprogramming as revealed by single-embryo RNA sequencing
Source: BMC Genomics. 2018 Oct 10;19:734. doi: 10.1186/s12864-018-5091-1 (PMC6180508; doi:10.1186/s12864-018-5091-1)
Supplement: Supplementary file 7 — Volcano plots in Fig 3-6. Ensembl gene IDs of each volcano plots in Fig 3-6 were listed. (XLSX 133 kb) [file 12864_2018_5091_MOESM7_ESM.xlsx]

## Sheet: Sheet1
Volcano plots in Fig 3				Volcano plots in Fig 4				Volcano plots in Fig 6
Invivo_2 VS. Invivo_1	NTC_2 VS. NTC_1	NTM_2 VS. NTM_1		Invivo_4 VS. Invivo_2	NTC_4 VS. NTC_2	NTM_4 VS. NTM_2		NTC_1 VS. CC	NTC_2 VS. CC	NTC_4 VS. CC	NTC_8 VS. CC	NTC_M VS. CC	NTC_B VS. CC	NTM_1 VS. MEF	NTM_2 VS. MEF	NTM_4 VS. MEF	NTM_8 VS. MEF	NTM_M VS. MEF	NTM_B VS. MEF
ENSMUSG00000093847	ENSMUSG00000047139	ENSMUSG00000021477		ENSMUSG00000074768	ENSMUSG00000034292	ENSMUSG00000051341		ENSMUSG00000028591	ENSMUSG00000102917	ENSMUSG00000041583	ENSMUSG00000079162	ENSMUSG00000006056	ENSMUSG00000006056	ENSMUSG00000041722	ENSMUSG00000102917	ENSMUSG00000079162	ENSMUSG00000006056	ENSMUSG00000006056	ENSMUSG00000006056
ENSMUSG00000079034	ENSMUSG00000081586	ENSMUSG00000005125		ENSMUSG00000031765	ENSMUSG00000032118	ENSMUSG00000041801		ENSMUSG00000051065	ENSMUSG00000108533	ENSMUSG00000079162	ENSMUSG00000006056	ENSMUSG00000090693	ENSMUSG00000040413	ENSMUSG00000081044	ENSMUSG00000104303	ENSMUSG00000006056	ENSMUSG00000107633	ENSMUSG00000107633	ENSMUSG00000107633
ENSMUSG00000031432	ENSMUSG00000106632	ENSMUSG00000047139		ENSMUSG00000027404	ENSMUSG00000039106	ENSMUSG00000025534		ENSMUSG00000021125	ENSMUSG00000070902	ENSMUSG00000025839	ENSMUSG00000041583	ENSMUSG00000079162	ENSMUSG00000046133	ENSMUSG00000067750	ENSMUSG00000081044	ENSMUSG00000041583	ENSMUSG00000079162	ENSMUSG00000090693	ENSMUSG00000045394
ENSMUSG00000079029	ENSMUSG00000057561	ENSMUSG00000070902		ENSMUSG00000094777	ENSMUSG00000036815	ENSMUSG00000063802		ENSMUSG00000041722	ENSMUSG00000104303	ENSMUSG00000006056	ENSMUSG00000090693	ENSMUSG00000040413	ENSMUSG00000025838	ENSMUSG00000032899	ENSMUSG00000091358	ENSMUSG00000025839	ENSMUSG00000090693	ENSMUSG00000025839	ENSMUSG00000025838
ENSMUSG00000074424	ENSMUSG00000074502	ENSMUSG00000000594		ENSMUSG00000025264	ENSMUSG00000044378	ENSMUSG00000032531		ENSMUSG00000102917	ENSMUSG00000081044	ENSMUSG00000107633	ENSMUSG00000025839	ENSMUSG00000107633	ENSMUSG00000090693	ENSMUSG00000091358	ENSMUSG00000018554	ENSMUSG00000034391	ENSMUSG00000040413	ENSMUSG00000096528	ENSMUSG00000040413
ENSMUSG00000097581	ENSMUSG00000098010	ENSMUSG00000001518		ENSMUSG00000021665	ENSMUSG00000026271	ENSMUSG00000026374		ENSMUSG00000081044	ENSMUSG00000091358	ENSMUSG00000079808	ENSMUSG00000040413	ENSMUSG00000025839	ENSMUSG00000045394	ENSMUSG00000025081	ENSMUSG00000067750	ENSMUSG00000025838	ENSMUSG00000041583	ENSMUSG00000040413	ENSMUSG00000090693
ENSMUSG00000084824	ENSMUSG00000080857	ENSMUSG00000074502		ENSMUSG00000031504	ENSMUSG00000060630	ENSMUSG00000026754		ENSMUSG00000091358	ENSMUSG00000027420	ENSMUSG00000090693	ENSMUSG00000079808	ENSMUSG00000025838	ENSMUSG00000025839	ENSMUSG00000028591	ENSMUSG00000041722	ENSMUSG00000090693	ENSMUSG00000034391	ENSMUSG00000079162	ENSMUSG00000019851
ENSMUSG00000070902	ENSMUSG00000081434	ENSMUSG00000020185		ENSMUSG00000050953	ENSMUSG00000048398	ENSMUSG00000083068		ENSMUSG00000028825	ENSMUSG00000041722	ENSMUSG00000040413	ENSMUSG00000037335	ENSMUSG00000041583	ENSMUSG00000003153	ENSMUSG00000073721	ENSMUSG00000108533	ENSMUSG00000107633	ENSMUSG00000096528	ENSMUSG00000034391	ENSMUSG00000025839
ENSMUSG00000095799	ENSMUSG00000020633	ENSMUSG00000017400		ENSMUSG00000034892	ENSMUSG00000098065	ENSMUSG00000019143		ENSMUSG00000029592	ENSMUSG00000103998	ENSMUSG00000096528	ENSMUSG00000024827	ENSMUSG00000047281	ENSMUSG00000107633	ENSMUSG00000054134	ENSMUSG00000022441	ENSMUSG00000017400	ENSMUSG00000025839	ENSMUSG00000083068	ENSMUSG00000040405
ENSMUSG00000072905	ENSMUSG00000006056	ENSMUSG00000081586		ENSMUSG00000024132	ENSMUSG00000089815	ENSMUSG00000025838		ENSMUSG00000028655	ENSMUSG00000043453	ENSMUSG00000074502	ENSMUSG00000041020	ENSMUSG00000096259	ENSMUSG00000040405	ENSMUSG00000071658	ENSMUSG00000071658	ENSMUSG00000040413	ENSMUSG00000026893	ENSMUSG00000025838	ENSMUSG00000096528
ENSMUSG00000020633	ENSMUSG00000062309	ENSMUSG00000053390		ENSMUSG00000001558	ENSMUSG00000022900	ENSMUSG00000020846		ENSMUSG00000029151	ENSMUSG00000106632	ENSMUSG00000041020	ENSMUSG00000034450	ENSMUSG00000037440	ENSMUSG00000012396	ENSMUSG00000102629	ENSMUSG00000001103	ENSMUSG00000097581	ENSMUSG00000095074	ENSMUSG00000026893	ENSMUSG00000047501
ENSMUSG00000058976	ENSMUSG00000022905	ENSMUSG00000050954		ENSMUSG00000022415	ENSMUSG00000031970	ENSMUSG00000020839		ENSMUSG00000103998	ENSMUSG00000051065	ENSMUSG00000106632	ENSMUSG00000067399	ENSMUSG00000034450	ENSMUSG00000054753	ENSMUSG00000046856	ENSMUSG00000027420	ENSMUSG00000058550	ENSMUSG00000067399	ENSMUSG00000036749	ENSMUSG00000034127
ENSMUSG00000096619				ENSMUSG00000042106	ENSMUSG00000098137	ENSMUSG00000022378		ENSMUSG00000056586	ENSMUSG00000028591	ENSMUSG00000096259	ENSMUSG00000079222	ENSMUSG00000074768	ENSMUSG00000036749	ENSMUSG00000059108	ENSMUSG00000028558	ENSMUSG00000074502	ENSMUSG00000047281	ENSMUSG00000074768	ENSMUSG00000064010
ENSMUSG00000090854				ENSMUSG00000071041	ENSMUSG00000101693	ENSMUSG00000074577		ENSMUSG00000043453	ENSMUSG00000097581	ENSMUSG00000058550	ENSMUSG00000026246	ENSMUSG00000026246	ENSMUSG00000028024	ENSMUSG00000019866	ENSMUSG00000021414	ENSMUSG00000020839	ENSMUSG00000037440	ENSMUSG00000095074	ENSMUSG00000032092
ENSMUSG00000021477				ENSMUSG00000031387	ENSMUSG00000096742	ENSMUSG00000038072		ENSMUSG00000108533	ENSMUSG00000057719	ENSMUSG00000025838	ENSMUSG00000107633	ENSMUSG00000095074	ENSMUSG00000037440	ENSMUSG00000026692	ENSMUSG00000055546	ENSMUSG00000028109	ENSMUSG00000025838	ENSMUSG00000047281	ENSMUSG00000005836
ENSMUSG00000046957				ENSMUSG00000030825	ENSMUSG00000013523	ENSMUSG00000028578		ENSMUSG00000054134	ENSMUSG00000081586	ENSMUSG00000023982	ENSMUSG00000058550	ENSMUSG00000096528	ENSMUSG00000019851	ENSMUSG00000040728	ENSMUSG00000073119	ENSMUSG00000106632	ENSMUSG00000047501	ENSMUSG00000005836	ENSMUSG00000012396
ENSMUSG00000093862				ENSMUSG00000059534	ENSMUSG00000022311	ENSMUSG00000074797		ENSMUSG00000067942	ENSMUSG00000028558	ENSMUSG00000027581	ENSMUSG00000096259	ENSMUSG00000036749	ENSMUSG00000034127	ENSMUSG00000051965	ENSMUSG00000019803	ENSMUSG00000037335	ENSMUSG00000036749	ENSMUSG00000032092	ENSMUSG00000074365
ENSMUSG00000075046				ENSMUSG00000017778	ENSMUSG00000004105	ENSMUSG00000032577		ENSMUSG00000074997	ENSMUSG00000096144	ENSMUSG00000097581	ENSMUSG00000023982	ENSMUSG00000054753	ENSMUSG00000021403	ENSMUSG00000038379	ENSMUSG00000020083	ENSMUSG00000006641	ENSMUSG00000005836	ENSMUSG00000087207	ENSMUSG00000027070
ENSMUSG00000071217				ENSMUSG00000016256	ENSMUSG00000053153	ENSMUSG00000029618		ENSMUSG00000032181	ENSMUSG00000029188	ENSMUSG00000017400	ENSMUSG00000040836	ENSMUSG00000046133	ENSMUSG00000027070	ENSMUSG00000097103	ENSMUSG00000106634	ENSMUSG00000067399	ENSMUSG00000067219	ENSMUSG00000041583	ENSMUSG00000029646
ENSMUSG00000084335				ENSMUSG00000037335	ENSMUSG00000040387	ENSMUSG00000015092		ENSMUSG00000033634	ENSMUSG00000018554	ENSMUSG00000040836	ENSMUSG00000096528	ENSMUSG00000058550	ENSMUSG00000047281	ENSMUSG00000046262	ENSMUSG00000022489	ENSMUSG00000058028	ENSMUSG00000032092	ENSMUSG00000037440	ENSMUSG00000087207
ENSMUSG00000095717				ENSMUSG00000061482	ENSMUSG00000056293	ENSMUSG00000031816		ENSMUSG00000035842	ENSMUSG00000054134	ENSMUSG00000086598	ENSMUSG00000079034	ENSMUSG00000034391	ENSMUSG00000046974	ENSMUSG00000048899	ENSMUSG00000061576	ENSMUSG00000096528	ENSMUSG00000074768	ENSMUSG00000067219	ENSMUSG00000028536
ENSMUSG00000078511				ENSMUSG00000001418	ENSMUSG00000053161	ENSMUSG00000020328		ENSMUSG00000104303	ENSMUSG00000031343	ENSMUSG00000089844	ENSMUSG00000034391	ENSMUSG00000084034	ENSMUSG00000047501	ENSMUSG00000033634	ENSMUSG00000028758	ENSMUSG00000045394	ENSMUSG00000034450	ENSMUSG00000079029	ENSMUSG00000036749
ENSMUSG00000062369				ENSMUSG00000040794	ENSMUSG00000020674	ENSMUSG00000000605		ENSMUSG00000050966	ENSMUSG00000067768	ENSMUSG00000079034	ENSMUSG00000017400	ENSMUSG00000081249	ENSMUSG00000018166	ENSMUSG00000024059	ENSMUSG00000040629	ENSMUSG00000079808	ENSMUSG00000058550	ENSMUSG00000051176	ENSMUSG00000046133
ENSMUSG00000029188				ENSMUSG00000027406	ENSMUSG00000020354	ENSMUSG00000106223		ENSMUSG00000067750	ENSMUSG00000079845	ENSMUSG00000029188	ENSMUSG00000020839	ENSMUSG00000079029	ENSMUSG00000095180	ENSMUSG00000058147	ENSMUSG00000071235	ENSMUSG00000041020	ENSMUSG00000026246	ENSMUSG00000067399	ENSMUSG00000047281
ENSMUSG00000096612				ENSMUSG00000022216	ENSMUSG00000024697	ENSMUSG00000024477		ENSMUSG00000068154	ENSMUSG00000067750	ENSMUSG00000034457	ENSMUSG00000040693	ENSMUSG00000067399	ENSMUSG00000032092	ENSMUSG00000102917	ENSMUSG00000070902	ENSMUSG00000026893	ENSMUSG00000028132	ENSMUSG00000046192	ENSMUSG00000054753
ENSMUSG00000046372				ENSMUSG00000031762	ENSMUSG00000066510	ENSMUSG00000021692		ENSMUSG00000050520	ENSMUSG00000074424	ENSMUSG00000067399	ENSMUSG00000086598	ENSMUSG00000003153	ENSMUSG00000096528	ENSMUSG00000066030	ENSMUSG00000073721	ENSMUSG00000099708	ENSMUSG00000006641	ENSMUSG00000028132	ENSMUSG00000030792
ENSMUSG00000081586				ENSMUSG00000022890	ENSMUSG00000010505	ENSMUSG00000029482		ENSMUSG00000028758	ENSMUSG00000049093	ENSMUSG00000038496	ENSMUSG00000011263	ENSMUSG00000079808	ENSMUSG00000074365	ENSMUSG00000074062	ENSMUSG00000022055	ENSMUSG00000067750	ENSMUSG00000019851	ENSMUSG00000083410	ENSMUSG00000026893
ENSMUSG00000106632				ENSMUSG00000050017	ENSMUSG00000108811	ENSMUSG00000024875		ENSMUSG00000072813	ENSMUSG00000101693	ENSMUSG00000032788	ENSMUSG00000047281	ENSMUSG00000023982	ENSMUSG00000060461	ENSMUSG00000055403	ENSMUSG00000018727	ENSMUSG00000047281	ENSMUSG00000029314	ENSMUSG00000034450	ENSMUSG00000030064
ENSMUSG00000092019				ENSMUSG00000038046	ENSMUSG00000107616	ENSMUSG00000035596		ENSMUSG00000043541	ENSMUSG00000098010	ENSMUSG00000099708	ENSMUSG00000025838	ENSMUSG00000079222	ENSMUSG00000058550	ENSMUSG00000034224	ENSMUSG00000042477	ENSMUSG00000046372	ENSMUSG00000090744	ENSMUSG00000047501	ENSMUSG00000058550
ENSMUSG00000046818				ENSMUSG00000030116	ENSMUSG00000001168	ENSMUSG00000049957		ENSMUSG00000092260	ENSMUSG00000079029	ENSMUSG00000054753	ENSMUSG00000054753	ENSMUSG00000101436	ENSMUSG00000028536	ENSMUSG00000021125	ENSMUSG00000089815	ENSMUSG00000024827	ENSMUSG00000054753	ENSMUSG00000031965	ENSMUSG00000046974
ENSMUSG00000089696				ENSMUSG00000099216	ENSMUSG00000061969	ENSMUSG00000037086		ENSMUSG00000020690	ENSMUSG00000033255	ENSMUSG00000026246	ENSMUSG00000005899	ENSMUSG00000012396	ENSMUSG00000041722	ENSMUSG00000105153	ENSMUSG00000107740	ENSMUSG00000028392	ENSMUSG00000079808	ENSMUSG00000107392	ENSMUSG00000051176
ENSMUSG00000102169				ENSMUSG00000030541	ENSMUSG00000105857	ENSMUSG00000064036		ENSMUSG00000067297	ENSMUSG00000040629	ENSMUSG00000079222	ENSMUSG00000074424	ENSMUSG00000094682	ENSMUSG00000051176	ENSMUSG00000055546	ENSMUSG00000009108	ENSMUSG00000067219	ENSMUSG00000084034	ENSMUSG00000058550	ENSMUSG00000034391
ENSMUSG00000094649				ENSMUSG00000034667	ENSMUSG00000087591	ENSMUSG00000073077		ENSMUSG00000049539	ENSMUSG00000022123	ENSMUSG00000095074	ENSMUSG00000046133	ENSMUSG00000034457	ENSMUSG00000064010	ENSMUSG00000067764	ENSMUSG00000107018	ENSMUSG00000071470	ENSMUSG00000096259	ENSMUSG00000030672	ENSMUSG00000018166
ENSMUSG00000008976				ENSMUSG00000018569	ENSMUSG00000061809	ENSMUSG00000029765		ENSMUSG00000067768	ENSMUSG00000029151	ENSMUSG00000011263	ENSMUSG00000038496	ENSMUSG00000040693	ENSMUSG00000087166	ENSMUSG00000028655	ENSMUSG00000102591	ENSMUSG00000044005	ENSMUSG00000067750	ENSMUSG00000029314	ENSMUSG00000045589
ENSMUSG00000096144				ENSMUSG00000024537	ENSMUSG00000021216	ENSMUSG00000040387		ENSMUSG00000033255	ENSMUSG00000028758	ENSMUSG00000079029	ENSMUSG00000095074	ENSMUSG00000019851	ENSMUSG00000078952	ENSMUSG00000048647	ENSMUSG00000040289	ENSMUSG00000038496	ENSMUSG00000024827	ENSMUSG00000096259	ENSMUSG00000021403
ENSMUSG00000026778				ENSMUSG00000032513	ENSMUSG00000058685	ENSMUSG00000105153		ENSMUSG00000028558	ENSMUSG00000086649	ENSMUSG00000096144	ENSMUSG00000074502	ENSMUSG00000035104	ENSMUSG00000095074	ENSMUSG00000036825	ENSMUSG00000056487	ENSMUSG00000027424	ENSMUSG00000083410	ENSMUSG00000019851	ENSMUSG00000081766
ENSMUSG00000046312				ENSMUSG00000040688	ENSMUSG00000057402	ENSMUSG00000082365		ENSMUSG00000029130	ENSMUSG00000028434	ENSMUSG00000074424	ENSMUSG00000045394	ENSMUSG00000021403	ENSMUSG00000079162	ENSMUSG00000044071	ENSMUSG00000057455	ENSMUSG00000027581	ENSMUSG00000019996	ENSMUSG00000084034	ENSMUSG00000026380
ENSMUSG00000079022				ENSMUSG00000040658	ENSMUSG00000106230	ENSMUSG00000050377		ENSMUSG00000034224	ENSMUSG00000017697	ENSMUSG00000005899	ENSMUSG00000081586	ENSMUSG00000038007	ENSMUSG00000081766	ENSMUSG00000042477	ENSMUSG00000086649	ENSMUSG00000054753	ENSMUSG00000035451	ENSMUSG00000029019	ENSMUSG00000037440
				ENSMUSG00000073700	ENSMUSG00000032718	ENSMUSG00000026768		ENSMUSG00000070617	ENSMUSG00000106634	ENSMUSG00000034391	ENSMUSG00000032788	ENSMUSG00000047501	ENSMUSG00000038331	ENSMUSG00000087193	ENSMUSG00000003411	ENSMUSG00000051159	ENSMUSG00000041020	ENSMUSG00000026380	ENSMUSG00000028024
				ENSMUSG00000055401	ENSMUSG00000024066	ENSMUSG00000054457		ENSMUSG00000030491	ENSMUSG00000074502	ENSMUSG00000045394	ENSMUSG00000106632	ENSMUSG00000024827	ENSMUSG00000026304	ENSMUSG00000019785	ENSMUSG00000058147	ENSMUSG00000084034	ENSMUSG00000107392	ENSMUSG00000101436	ENSMUSG00000074768
				ENSMUSG00000085307	ENSMUSG00000103510	ENSMUSG00000021696		ENSMUSG00000087434	ENSMUSG00000053604	ENSMUSG00000047281	ENSMUSG00000094237	ENSMUSG00000107392	ENSMUSG00000027315	ENSMUSG00000085427	ENSMUSG00000050966	ENSMUSG00000022456	ENSMUSG00000083068	ENSMUSG00000046133	ENSMUSG00000028773
				ENSMUSG00000028397	ENSMUSG00000030092	ENSMUSG00000020173		ENSMUSG00000017697	ENSMUSG00000102204	ENSMUSG00000071470	ENSMUSG00000027581	ENSMUSG00000096612	ENSMUSG00000034457	ENSMUSG00000092570	ENSMUSG00000107616	ENSMUSG00000090744	ENSMUSG00000030672	ENSMUSG00000094682	ENSMUSG00000041722
				ENSMUSG00000028601	ENSMUSG00000107898	ENSMUSG00000027457		ENSMUSG00000064194	ENSMUSG00000024500	ENSMUSG00000094114	ENSMUSG00000074183	ENSMUSG00000035451	ENSMUSG00000084034	ENSMUSG00000067297	ENSMUSG00000105153	ENSMUSG00000034450	ENSMUSG00000038732	ENSMUSG00000020839	ENSMUSG00000078952
				ENSMUSG00000025511	ENSMUSG00000021974	ENSMUSG00000107488		ENSMUSG00000027420	ENSMUSG00000047139	ENSMUSG00000024891	ENSMUSG00000034457	ENSMUSG00000095180	ENSMUSG00000034450	ENSMUSG00000041377	ENSMUSG00000041794	ENSMUSG00000094237	ENSMUSG00000017400	ENSMUSG00000035451	ENSMUSG00000095180
				ENSMUSG00000030353	ENSMUSG00000030616	ENSMUSG00000056487		ENSMUSG00000020656	ENSMUSG00000079034	ENSMUSG00000080857	ENSMUSG00000095996	ENSMUSG00000041287	ENSMUSG00000031965	ENSMUSG00000058934	ENSMUSG00000040640	ENSMUSG00000030346	ENSMUSG00000020839	ENSMUSG00000054753	ENSMUSG00000026304
				ENSMUSG00000039715	ENSMUSG00000027994	ENSMUSG00000030223		ENSMUSG00000015222	ENSMUSG00000034224	ENSMUSG00000081402	ENSMUSG00000073794	ENSMUSG00000046192	ENSMUSG00000030064	ENSMUSG00000040629	ENSMUSG00000016758	ENSMUSG00000046192	ENSMUSG00000074365	ENSMUSG00000090744	ENSMUSG00000087166
				ENSMUSG00000042569	ENSMUSG00000019952	ENSMUSG00000092284		ENSMUSG00000107112	ENSMUSG00000081402	ENSMUSG00000037335	ENSMUSG00000029188	ENSMUSG00000040836	ENSMUSG00000029188	ENSMUSG00000055415	ENSMUSG00000106743	ENSMUSG00000074424	ENSMUSG00000040693	ENSMUSG00000095180	ENSMUSG00000031965
				ENSMUSG00000020514	ENSMUSG00000069476	ENSMUSG00000050840		ENSMUSG00000031837	ENSMUSG00000029130	ENSMUSG00000046957	ENSMUSG00000099708	ENSMUSG00000095996	ENSMUSG00000029646	ENSMUSG00000059434	ENSMUSG00000020782	ENSMUSG00000072791	ENSMUSG00000027581	ENSMUSG00000045589	ENSMUSG00000060461
				ENSMUSG00000037279	ENSMUSG00000031933	ENSMUSG00000083407		ENSMUSG00000079845	ENSMUSG00000019803	ENSMUSG00000095996	ENSMUSG00000090744	ENSMUSG00000004359	ENSMUSG00000026246	ENSMUSG00000022441	ENSMUSG00000106300	ENSMUSG00000026955	ENSMUSG00000046192	ENSMUSG00000071470	ENSMUSG00000092622
				ENSMUSG00000027305	ENSMUSG00000063681	ENSMUSG00000108811		ENSMUSG00000018554	ENSMUSG00000028825	ENSMUSG00000044005	ENSMUSG00000037440	ENSMUSG00000073794	ENSMUSG00000074768	ENSMUSG00000023033	ENSMUSG00000031837	ENSMUSG00000106223	ENSMUSG00000051176	ENSMUSG00000079808	ENSMUSG00000022206
				ENSMUSG00000020846	ENSMUSG00000071434	ENSMUSG00000102669		ENSMUSG00000021974	ENSMUSG00000015222	ENSMUSG00000034206	ENSMUSG00000033174	ENSMUSG00000032788	ENSMUSG00000038007	ENSMUSG00000037406	ENSMUSG00000015316	ENSMUSG00000026246	ENSMUSG00000074502	ENSMUSG00000012396	ENSMUSG00000095074
				ENSMUSG00000014856	ENSMUSG00000085060	ENSMUSG00000107582		ENSMUSG00000105857	ENSMUSG00000080857	ENSMUSG00000081249	ENSMUSG00000041722	ENSMUSG00000029188	ENSMUSG00000003051	ENSMUSG00000105298	ENSMUSG00000034224	ENSMUSG00000075269	ENSMUSG00000072419	ENSMUSG00000045394	ENSMUSG00000030672
				ENSMUSG00000011486	ENSMUSG00000098070	ENSMUSG00000026609		ENSMUSG00000093658	ENSMUSG00000022456	ENSMUSG00000046372	ENSMUSG00000051159	ENSMUSG00000074365	ENSMUSG00000024331	ENSMUSG00000056586	ENSMUSG00000026301	ENSMUSG00000036923	ENSMUSG00000023243	ENSMUSG00000038732	ENSMUSG00000029188
				ENSMUSG00000021040	ENSMUSG00000046782	ENSMUSG00000064065		ENSMUSG00000081137	ENSMUSG00000050966	ENSMUSG00000046192	ENSMUSG00000041287	ENSMUSG00000106632	ENSMUSG00000000308	ENSMUSG00000074060	ENSMUSG00000027457	ENSMUSG00000083068	ENSMUSG00000072244	ENSMUSG00000072419	ENSMUSG00000029314
				ENSMUSG00000097796	ENSMUSG00000026609	ENSMUSG00000096742		ENSMUSG00000044636	ENSMUSG00000064194	ENSMUSG00000083410	ENSMUSG00000084034	ENSMUSG00000041020	ENSMUSG00000021638	ENSMUSG00000033952	ENSMUSG00000051965	ENSMUSG00000074365	ENSMUSG00000029188	ENSMUSG00000006641	ENSMUSG00000083068
				ENSMUSG00000046410	ENSMUSG00000074311	ENSMUSG00000044594		ENSMUSG00000053490	ENSMUSG00000029592	ENSMUSG00000090744	ENSMUSG00000026955	ENSMUSG00000079034	ENSMUSG00000074923	ENSMUSG00000069805	ENSMUSG00000029656	ENSMUSG00000095074	ENSMUSG00000043943	ENSMUSG00000074365	ENSMUSG00000003051
				ENSMUSG00000020829	ENSMUSG00000033763	ENSMUSG00000098071		ENSMUSG00000037798	ENSMUSG00000016984	ENSMUSG00000081586	ENSMUSG00000046192	ENSMUSG00000031089	ENSMUSG00000092622	ENSMUSG00000021414	ENSMUSG00000032387	ENSMUSG00000108213	ENSMUSG00000041287	ENSMUSG00000027070	ENSMUSG00000079162
				ENSMUSG00000017404	ENSMUSG00000022793	ENSMUSG00000050447		ENSMUSG00000038298	ENSMUSG00000068154	ENSMUSG00000046133	ENSMUSG00000003153	ENSMUSG00000090744	ENSMUSG00000051257	ENSMUSG00000094887	ENSMUSG00000032322	ENSMUSG00000072244	ENSMUSG00000095996	ENSMUSG00000070677	ENSMUSG00000051257
				ENSMUSG00000096528	ENSMUSG00000064293	ENSMUSG00000053161		ENSMUSG00000059956	ENSMUSG00000027457	ENSMUSG00000034450	ENSMUSG00000089844	ENSMUSG00000027070	ENSMUSG00000017400	ENSMUSG00000071235	ENSMUSG00000028655	ENSMUSG00000104158	ENSMUSG00000071470	ENSMUSG00000095996	ENSMUSG00000038843
				ENSMUSG00000038543	ENSMUSG00000073721	ENSMUSG00000075512		ENSMUSG00000034738	ENSMUSG00000074997	ENSMUSG00000028109	ENSMUSG00000019851	ENSMUSG00000029019	ENSMUSG00000096259	ENSMUSG00000022900	ENSMUSG00000030994	ENSMUSG00000029188	ENSMUSG00000053600	ENSMUSG00000035486	ENSMUSG00000024331
				ENSMUSG00000022193	ENSMUSG00000032915	ENSMUSG00000032915		ENSMUSG00000032899	ENSMUSG00000081007	ENSMUSG00000005202	ENSMUSG00000074768	ENSMUSG00000005899	ENSMUSG00000043439	ENSMUSG00000063681	ENSMUSG00000030486	ENSMUSG00000030672	ENSMUSG00000035486	ENSMUSG00000096044	ENSMUSG00000001827
				ENSMUSG00000029199	ENSMUSG00000057280	ENSMUSG00000021301		ENSMUSG00000028488	ENSMUSG00000024180	ENSMUSG00000094237	ENSMUSG00000051257	ENSMUSG00000060461	ENSMUSG00000087107	ENSMUSG00000100969	ENSMUSG00000031971	ENSMUSG00000041287	ENSMUSG00000026380	ENSMUSG00000104158	ENSMUSG00000022899
				ENSMUSG00000024644	ENSMUSG00000070777	ENSMUSG00000021483		ENSMUSG00000099689	ENSMUSG00000075610	ENSMUSG00000081137	ENSMUSG00000041245	ENSMUSG00000020839	ENSMUSG00000033213	ENSMUSG00000040640	ENSMUSG00000093507	ENSMUSG00000036749	ENSMUSG00000026955	ENSMUSG00000030064	ENSMUSG00000026246
				ENSMUSG00000107690	ENSMUSG00000033192	ENSMUSG00000042066		ENSMUSG00000001120	ENSMUSG00000029636	ENSMUSG00000084034	ENSMUSG00000035104	ENSMUSG00000027581	ENSMUSG00000026638	ENSMUSG00000044468	ENSMUSG00000050447	ENSMUSG00000005836	ENSMUSG00000046133	ENSMUSG00000031872	ENSMUSG00000034450
				ENSMUSG00000083068	ENSMUSG00000087516	ENSMUSG00000022790		ENSMUSG00000073103	ENSMUSG00000028354	ENSMUSG00000040693	ENSMUSG00000036749	ENSMUSG00000017400	ENSMUSG00000024827	ENSMUSG00000028392	ENSMUSG00000057836	ENSMUSG00000019987	ENSMUSG00000106632	ENSMUSG00000071229	ENSMUSG00000000308
				ENSMUSG00000026956	ENSMUSG00000047242	ENSMUSG00000037798		ENSMUSG00000046856	ENSMUSG00000004961	ENSMUSG00000026955	ENSMUSG00000040405	ENSMUSG00000071470	ENSMUSG00000035104	ENSMUSG00000104614	ENSMUSG00000053111	ENSMUSG00000031669	ENSMUSG00000037335	ENSMUSG00000019996	ENSMUSG00000067750
				ENSMUSG00000103672	ENSMUSG00000084787	ENSMUSG00000067702		ENSMUSG00000075002	ENSMUSG00000072905	ENSMUSG00000026694	ENSMUSG00000096144	ENSMUSG00000092622	ENSMUSG00000086454	ENSMUSG00000106015	ENSMUSG00000108379	ENSMUSG00000005947	ENSMUSG00000004359	ENSMUSG00000067750	ENSMUSG00000017723
				ENSMUSG00000043716	ENSMUSG00000047415	ENSMUSG00000021362		ENSMUSG00000009108	ENSMUSG00000040289	ENSMUSG00000024827	ENSMUSG00000028172	ENSMUSG00000051176	ENSMUSG00000021359	ENSMUSG00000030486	ENSMUSG00000040728	ENSMUSG00000059498	ENSMUSG00000087207	ENSMUSG00000053600	ENSMUSG00000044393
				ENSMUSG00000040562	ENSMUSG00000041261	ENSMUSG00000087516		ENSMUSG00000036036	ENSMUSG00000107018	ENSMUSG00000035104	ENSMUSG00000004359	ENSMUSG00000096044	ENSMUSG00000090744	ENSMUSG00000057836	ENSMUSG00000022900	ENSMUSG00000020067	ENSMUSG00000079423	ENSMUSG00000074502	ENSMUSG00000042357
				ENSMUSG00000057322	ENSMUSG00000107880	ENSMUSG00000098070		ENSMUSG00000047415	ENSMUSG00000105857	ENSMUSG00000067942	ENSMUSG00000022456	ENSMUSG00000035486	ENSMUSG00000032446	ENSMUSG00000031471	ENSMUSG00000044468	ENSMUSG00000079190	ENSMUSG00000040703	ENSMUSG00000017400	ENSMUSG00000072419
				ENSMUSG00000036749	ENSMUSG00000022488	ENSMUSG00000013584		ENSMUSG00000038331	ENSMUSG00000107616	ENSMUSG00000026974	ENSMUSG00000047014	ENSMUSG00000101948	ENSMUSG00000037434	ENSMUSG00000104572	ENSMUSG00000105857	ENSMUSG00000096259	ENSMUSG00000030353	ENSMUSG00000092622	ENSMUSG00000083410
				ENSMUSG00000003271	ENSMUSG00000098071	ENSMUSG00000072845		ENSMUSG00000029656	ENSMUSG00000028392	ENSMUSG00000107392	ENSMUSG00000046372	ENSMUSG00000083410	ENSMUSG00000087207	ENSMUSG00000047415	ENSMUSG00000053490	ENSMUSG00000029314	ENSMUSG00000032494	ENSMUSG00000026246	ENSMUSG00000052180
				ENSMUSG00000026278	ENSMUSG00000032841	ENSMUSG00000039913		ENSMUSG00000032750	ENSMUSG00000006056	ENSMUSG00000027315	ENSMUSG00000107392	ENSMUSG00000066009	ENSMUSG00000042367	ENSMUSG00000020690	ENSMUSG00000028591	ENSMUSG00000095996	ENSMUSG00000070677	ENSMUSG00000043943	ENSMUSG00000023990
				ENSMUSG00000059486	ENSMUSG00000026188	ENSMUSG00000045031		ENSMUSG00000036155	ENSMUSG00000087230	ENSMUSG00000033644	ENSMUSG00000030353	ENSMUSG00000026955	ENSMUSG00000024039	ENSMUSG00000074731	ENSMUSG00000087434	ENSMUSG00000020493	ENSMUSG00000028766	ENSMUSG00000029646	ENSMUSG00000021456
				ENSMUSG00000090258	ENSMUSG00000022803	ENSMUSG00000100618		ENSMUSG00000037085	ENSMUSG00000062518	ENSMUSG00000031709	ENSMUSG00000081249	ENSMUSG00000041722	ENSMUSG00000028434	ENSMUSG00000093507	ENSMUSG00000066382	ENSMUSG00000001827	ENSMUSG00000046372	ENSMUSG00000096612	ENSMUSG00000060962
				ENSMUSG00000097163	ENSMUSG00000035062	ENSMUSG00000103510		ENSMUSG00000040629	ENSMUSG00000094084	ENSMUSG00000020839	ENSMUSG00000052477	ENSMUSG00000006575	ENSMUSG00000024421	ENSMUSG00000068302	ENSMUSG00000083407	ENSMUSG00000072419	ENSMUSG00000092622	ENSMUSG00000065999	ENSMUSG00000033213
				ENSMUSG00000031709	ENSMUSG00000098212	ENSMUSG00000029334		ENSMUSG00000028434	ENSMUSG00000024227	ENSMUSG00000079423	ENSMUSG00000103362	ENSMUSG00000094114	ENSMUSG00000050854	ENSMUSG00000073119	ENSMUSG00000048703	ENSMUSG00000037681	ENSMUSG00000096044	ENSMUSG00000021403	ENSMUSG00000090744
				ENSMUSG00000001288	ENSMUSG00000036168	ENSMUSG00000015222		ENSMUSG00000106015	ENSMUSG00000031837	ENSMUSG00000074817	ENSMUSG00000031709	ENSMUSG00000040405	ENSMUSG00000045589	ENSMUSG00000028558	ENSMUSG00000041377	ENSMUSG00000090534	ENSMUSG00000087383	ENSMUSG00000040405	ENSMUSG00000024827
				ENSMUSG00000032754	ENSMUSG00000057454	ENSMUSG00000020847		ENSMUSG00000108361	ENSMUSG00000021974	ENSMUSG00000074365	ENSMUSG00000042118	ENSMUSG00000019996	ENSMUSG00000028528	ENSMUSG00000025519	ENSMUSG00000036825	ENSMUSG00000092349	ENSMUSG00000094237	ENSMUSG00000082082	ENSMUSG00000026638
				ENSMUSG00000019143	ENSMUSG00000060204	ENSMUSG00000027606		ENSMUSG00000046262	ENSMUSG00000066510	ENSMUSG00000041287	ENSMUSG00000044005	ENSMUSG00000037335	ENSMUSG00000034391	ENSMUSG00000049044	ENSMUSG00000054457	ENSMUSG00000079455	ENSMUSG00000094682	ENSMUSG00000051257	ENSMUSG00000027315
				ENSMUSG00000032180	ENSMUSG00000076615	ENSMUSG00000022696		ENSMUSG00000039108	ENSMUSG00000093862	ENSMUSG00000074768	ENSMUSG00000006642	ENSMUSG00000028766	ENSMUSG00000027454	ENSMUSG00000073103	ENSMUSG00000059434	ENSMUSG00000033788	ENSMUSG00000086598	ENSMUSG00000060461	ENSMUSG00000030800
				ENSMUSG00000032557	ENSMUSG00000069378	ENSMUSG00000039485		ENSMUSG00000031951	ENSMUSG00000032181	ENSMUSG00000037440	ENSMUSG00000079455	ENSMUSG00000079423	ENSMUSG00000086909	ENSMUSG00000050954	ENSMUSG00000029248	ENSMUSG00000074768	ENSMUSG00000045589	ENSMUSG00000041722	ENSMUSG00000028766
				ENSMUSG00000017760	ENSMUSG00000000440	ENSMUSG00000059974		ENSMUSG00000031933	ENSMUSG00000084787	ENSMUSG00000027947	ENSMUSG00000097581	ENSMUSG00000071229	ENSMUSG00000052180	ENSMUSG00000057719	ENSMUSG00000028392	ENSMUSG00000005202	ENSMUSG00000041722	ENSMUSG00000072905	ENSMUSG00000015647
				ENSMUSG00000003072	ENSMUSG00000097727	ENSMUSG00000040498		ENSMUSG00000024227	ENSMUSG00000041583	ENSMUSG00000030641	ENSMUSG00000029618	ENSMUSG00000030353	ENSMUSG00000005899	ENSMUSG00000047799	ENSMUSG00000068180	ENSMUSG00000068129	ENSMUSG00000104158	ENSMUSG00000038843	ENSMUSG00000043333
				ENSMUSG00000073723	ENSMUSG00000023078	ENSMUSG00000004668		ENSMUSG00000049093	ENSMUSG00000108811	ENSMUSG00000067813	ENSMUSG00000062369	ENSMUSG00000083068	ENSMUSG00000048373	ENSMUSG00000028698	ENSMUSG00000048120	ENSMUSG00000030353	ENSMUSG00000045394	ENSMUSG00000027581	ENSMUSG00000084034
				ENSMUSG00000034258	ENSMUSG00000022056	ENSMUSG00000047352		ENSMUSG00000000305	ENSMUSG00000001103	ENSMUSG00000055069	ENSMUSG00000024313	ENSMUSG00000000308	ENSMUSG00000102644	ENSMUSG00000020083	ENSMUSG00000066030	ENSMUSG00000047501	ENSMUSG00000060461	ENSMUSG00000030346	ENSMUSG00000066800
				ENSMUSG00000003500	ENSMUSG00000022518	ENSMUSG00000100553		ENSMUSG00000024500	ENSMUSG00000087516	ENSMUSG00000031162	ENSMUSG00000079190	ENSMUSG00000032092	ENSMUSG00000028766	ENSMUSG00000039578	ENSMUSG00000024471	ENSMUSG00000086598	ENSMUSG00000040405	ENSMUSG00000003051	ENSMUSG00000071470
				ENSMUSG00000034203	ENSMUSG00000026253	ENSMUSG00000024302		ENSMUSG00000050511	ENSMUSG00000039106	ENSMUSG00000033597	ENSMUSG00000038007	ENSMUSG00000074183	ENSMUSG00000030259	ENSMUSG00000070677	ENSMUSG00000106986	ENSMUSG00000096745	ENSMUSG00000024935	ENSMUSG00000026601	ENSMUSG00000104158
				ENSMUSG00000005779	ENSMUSG00000032625	ENSMUSG00000063296		ENSMUSG00000089728	ENSMUSG00000074863	ENSMUSG00000108461	ENSMUSG00000096044	ENSMUSG00000024935	ENSMUSG00000031951	ENSMUSG00000044912	ENSMUSG00000019785	ENSMUSG00000023243	ENSMUSG00000030200	ENSMUSG00000106632	ENSMUSG00000024039
				ENSMUSG00000019139	ENSMUSG00000108569	ENSMUSG00000101636		ENSMUSG00000039652	ENSMUSG00000000305	ENSMUSG00000081445	ENSMUSG00000029586	ENSMUSG00000050435	ENSMUSG00000066009	ENSMUSG00000048120	ENSMUSG00000024206	ENSMUSG00000081586	ENSMUSG00000079222	ENSMUSG00000030353	ENSMUSG00000043088
				ENSMUSG00000083410	ENSMUSG00000037541	ENSMUSG00000059547		ENSMUSG00000039106	ENSMUSG00000072774	ENSMUSG00000038007	ENSMUSG00000055069	ENSMUSG00000074502	ENSMUSG00000026893	ENSMUSG00000032854	ENSMUSG00000059301	ENSMUSG00000087383	ENSMUSG00000027070	ENSMUSG00000024935	ENSMUSG00000028859
				ENSMUSG00000093760	ENSMUSG00000021338	ENSMUSG00000101693		ENSMUSG00000033871	ENSMUSG00000092260	ENSMUSG00000037085	ENSMUSG00000081402	ENSMUSG00000026893	ENSMUSG00000022206	ENSMUSG00000027281	ENSMUSG00000012350	ENSMUSG00000053600	ENSMUSG00000001827	ENSMUSG00000026398	ENSMUSG00000065999
				ENSMUSG00000024959	ENSMUSG00000108066	ENSMUSG00000024887		ENSMUSG00000026610	ENSMUSG00000001120	ENSMUSG00000096044	ENSMUSG00000018166	ENSMUSG00000087207	ENSMUSG00000032105	ENSMUSG00000087512	ENSMUSG00000045662	ENSMUSG00000022286	ENSMUSG00000067813	ENSMUSG00000041020	ENSMUSG00000031953
				ENSMUSG00000066553	ENSMUSG00000049176	ENSMUSG00000025216		ENSMUSG00000060512	ENSMUSG00000106300	ENSMUSG00000029618	ENSMUSG00000072791	ENSMUSG00000031965	ENSMUSG00000036885	ENSMUSG00000001168	ENSMUSG00000047986	ENSMUSG00000028132	ENSMUSG00000071229	ENSMUSG00000081766	ENSMUSG00000096259
				ENSMUSG00000061517	ENSMUSG00000050520	ENSMUSG00000026253		ENSMUSG00000027457	ENSMUSG00000103477	ENSMUSG00000072791	ENSMUSG00000063354	ENSMUSG00000051159	ENSMUSG00000023982	ENSMUSG00000043541	ENSMUSG00000019866	ENSMUSG00000071636	ENSMUSG00000027424	ENSMUSG00000066009	ENSMUSG00000048439
				ENSMUSG00000097055	ENSMUSG00000105298	ENSMUSG00000033579		ENSMUSG00000052921	ENSMUSG00000090268	ENSMUSG00000108199	ENSMUSG00000086649	ENSMUSG00000027454	ENSMUSG00000051669	ENSMUSG00000057223	ENSMUSG00000087230	ENSMUSG00000083410	ENSMUSG00000042118	ENSMUSG00000005947	ENSMUSG00000032105
				ENSMUSG00000030432	ENSMUSG00000049044	ENSMUSG00000019726		ENSMUSG00000042066	ENSMUSG00000028655	ENSMUSG00000051159	ENSMUSG00000083410	ENSMUSG00000094237	ENSMUSG00000042808	ENSMUSG00000050830	ENSMUSG00000058934	ENSMUSG00000031709	ENSMUSG00000068129	ENSMUSG00000018166	ENSMUSG00000039813
				ENSMUSG00000015247	ENSMUSG00000034219	ENSMUSG00000064293		ENSMUSG00000005899	ENSMUSG00000041046	ENSMUSG00000079190	ENSMUSG00000025277	ENSMUSG00000104158	ENSMUSG00000081249	ENSMUSG00000056602	ENSMUSG00000026712	ENSMUSG00000028080	ENSMUSG00000030346	ENSMUSG00000029188	ENSMUSG00000047751
				ENSMUSG00000028048	ENSMUSG00000033276	ENSMUSG00000079007		ENSMUSG00000030701	ENSMUSG00000028182	ENSMUSG00000025277	ENSMUSG00000027070	ENSMUSG00000081766	ENSMUSG00000029053	ENSMUSG00000060843	ENSMUSG00000103998	ENSMUSG00000024891	ENSMUSG00000050966	ENSMUSG00000091594	ENSMUSG00000028518
				ENSMUSG00000017400	ENSMUSG00000101373	ENSMUSG00000031461		ENSMUSG00000037490	ENSMUSG00000093658	ENSMUSG00000028766	ENSMUSG00000020493	ENSMUSG00000028109	ENSMUSG00000071470	ENSMUSG00000028572	ENSMUSG00000029151	ENSMUSG00000096612	ENSMUSG00000033963	ENSMUSG00000004359	ENSMUSG00000028527
				ENSMUSG00000043155	ENSMUSG00000027695	ENSMUSG00000047746		ENSMUSG00000057719	ENSMUSG00000087434	ENSMUSG00000073794	ENSMUSG00000020953	ENSMUSG00000072419	ENSMUSG00000038932	ENSMUSG00000038298	ENSMUSG00000096742	ENSMUSG00000069206	ENSMUSG00000026398	ENSMUSG00000078952	ENSMUSG00000053600
				ENSMUSG00000085492	ENSMUSG00000015222	ENSMUSG00000038156		ENSMUSG00000059301	ENSMUSG00000020021	ENSMUSG00000041722	ENSMUSG00000081766	ENSMUSG00000038732	ENSMUSG00000031898	ENSMUSG00000035394	ENSMUSG00000054134	ENSMUSG00000086649	ENSMUSG00000078952	ENSMUSG00000022206	ENSMUSG00000091594
				ENSMUSG00000066279	ENSMUSG00000070000	ENSMUSG00000043453		ENSMUSG00000047799	ENSMUSG00000045031	ENSMUSG00000020493	ENSMUSG00000021125	ENSMUSG00000046372	ENSMUSG00000040836	ENSMUSG00000031910	ENSMUSG00000096997	ENSMUSG00000042118	ENSMUSG00000017499	ENSMUSG00000101948	ENSMUSG00000037434
				ENSMUSG00000002660	ENSMUSG00000042581	ENSMUSG00000050520		ENSMUSG00000022123	ENSMUSG00000021125	ENSMUSG00000041801	ENSMUSG00000021403	ENSMUSG00000086598	ENSMUSG00000046192	ENSMUSG00000026764	ENSMUSG00000069805	ENSMUSG00000108199	ENSMUSG00000038843	ENSMUSG00000079423	ENSMUSG00000032446
				ENSMUSG00000055692	ENSMUSG00000035357	ENSMUSG00000078496		ENSMUSG00000052920	ENSMUSG00000049100	ENSMUSG00000053604	ENSMUSG00000057933	ENSMUSG00000024036	ENSMUSG00000039813	ENSMUSG00000045967	ENSMUSG00000009092	ENSMUSG00000026601	ENSMUSG00000092212	ENSMUSG00000098894	ENSMUSG00000022286
				ENSMUSG00000094103	ENSMUSG00000093847	ENSMUSG00000024112		ENSMUSG00000087246	ENSMUSG00000071229	ENSMUSG00000042138	ENSMUSG00000033634	ENSMUSG00000026694	ENSMUSG00000031089	ENSMUSG00000059547	ENSMUSG00000108811	ENSMUSG00000078952	ENSMUSG00000029019	ENSMUSG00000041287	ENSMUSG00000029120
				ENSMUSG00000060019	ENSMUSG00000050447	ENSMUSG00000078796		ENSMUSG00000032854	ENSMUSG00000106743	ENSMUSG00000005947	ENSMUSG00000106223	ENSMUSG00000045394	ENSMUSG00000019996	ENSMUSG00000105857	ENSMUSG00000084221	ENSMUSG00000078537	ENSMUSG00000034785	ENSMUSG00000026638	ENSMUSG00000050854
				ENSMUSG00000060036	ENSMUSG00000059974	ENSMUSG00000028784		ENSMUSG00000097915	ENSMUSG00000108379	ENSMUSG00000102917	ENSMUSG00000021950	ENSMUSG00000067813	ENSMUSG00000098037	ENSMUSG00000068323	ENSMUSG00000022518	ENSMUSG00000074179	ENSMUSG00000087166	ENSMUSG00000073794	ENSMUSG00000078924
				ENSMUSG00000075602	ENSMUSG00000061576	ENSMUSG00000029451		ENSMUSG00000044912	ENSMUSG00000020083	ENSMUSG00000029438	ENSMUSG00000094328	ENSMUSG00000072905	ENSMUSG00000046794	ENSMUSG00000019996	ENSMUSG00000039106	ENSMUSG00000029054	ENSMUSG00000033644	ENSMUSG00000072791	ENSMUSG00000027424
				ENSMUSG00000020899	ENSMUSG00000026645	ENSMUSG00000045658		ENSMUSG00000021414	ENSMUSG00000066009	ENSMUSG00000075269	ENSMUSG00000027454	ENSMUSG00000072813	ENSMUSG00000091594	ENSMUSG00000072437	ENSMUSG00000073103	ENSMUSG00000079222	ENSMUSG00000055069	ENSMUSG00000046372	ENSMUSG00000022229
				ENSMUSG00000014294	ENSMUSG00000052613	ENSMUSG00000059956		ENSMUSG00000085426	ENSMUSG00000101636	ENSMUSG00000066415	ENSMUSG00000099216	ENSMUSG00000092212	ENSMUSG00000078503	ENSMUSG00000108811	ENSMUSG00000049100	ENSMUSG00000042102	ENSMUSG00000038496	ENSMUSG00000087166	ENSMUSG00000017639
				ENSMUSG00000035049	ENSMUSG00000019888	ENSMUSG00000103158		ENSMUSG00000028354	ENSMUSG00000045083	ENSMUSG00000046994	ENSMUSG00000031179	ENSMUSG00000003051	ENSMUSG00000038776	ENSMUSG00000070732	ENSMUSG00000040009	ENSMUSG00000094374	ENSMUSG00000030064	ENSMUSG00000058028	ENSMUSG00000024228
				ENSMUSG00000042684	ENSMUSG00000055942	ENSMUSG00000045662		ENSMUSG00000032561	ENSMUSG00000008496	ENSMUSG00000016984	ENSMUSG00000036885	ENSMUSG00000028435	ENSMUSG00000040693	ENSMUSG00000029656	ENSMUSG00000047415	ENSMUSG00000034768	ENSMUSG00000032105	ENSMUSG00000042118	ENSMUSG00000024935
				ENSMUSG00000017307	ENSMUSG00000021640	ENSMUSG00000091002		ENSMUSG00000029608	ENSMUSG00000098070	ENSMUSG00000066640	ENSMUSG00000024036	ENSMUSG00000048373	ENSMUSG00000083068	ENSMUSG00000036432	ENSMUSG00000103510	ENSMUSG00000037440	ENSMUSG00000024036	ENSMUSG00000029120	ENSMUSG00000040703
				ENSMUSG00000095136	ENSMUSG00000075166	ENSMUSG00000010505		ENSMUSG00000044468	ENSMUSG00000043541	ENSMUSG00000067430	ENSMUSG00000020698	ENSMUSG00000087166	ENSMUSG00000079029	ENSMUSG00000050612	ENSMUSG00000038379	ENSMUSG00000041608	ENSMUSG00000005947	ENSMUSG00000028766	ENSMUSG00000070780
				ENSMUSG00000042102	ENSMUSG00000108237	ENSMUSG00000025938		ENSMUSG00000057223	ENSMUSG00000071434	ENSMUSG00000050917	ENSMUSG00000047139	ENSMUSG00000067942	ENSMUSG00000022686	ENSMUSG00000052212	ENSMUSG00000029359	ENSMUSG00000033597	ENSMUSG00000018166	ENSMUSG00000040693	ENSMUSG00000028080
				ENSMUSG00000046791	ENSMUSG00000034795	ENSMUSG00000024154		ENSMUSG00000048978	ENSMUSG00000039678	ENSMUSG00000094682	ENSMUSG00000026974	ENSMUSG00000079455	ENSMUSG00000078626	ENSMUSG00000064010	ENSMUSG00000074311	ENSMUSG00000026117	ENSMUSG00000047751	ENSMUSG00000072244	ENSMUSG00000021950
				ENSMUSG00000061559	ENSMUSG00000040522	ENSMUSG00000061809		ENSMUSG00000042477	ENSMUSG00000090693	ENSMUSG00000030353	ENSMUSG00000079423	ENSMUSG00000046794	ENSMUSG00000067942	ENSMUSG00000045036	ENSMUSG00000028766	ENSMUSG00000106056	ENSMUSG00000101436	ENSMUSG00000107970	ENSMUSG00000030353
				ENSMUSG00000027076	ENSMUSG00000106718	ENSMUSG00000106230		ENSMUSG00000096225	ENSMUSG00000005947	ENSMUSG00000082082	ENSMUSG00000006575	ENSMUSG00000024421	ENSMUSG00000023990	ENSMUSG00000071229	ENSMUSG00000050747	ENSMUSG00000052477	ENSMUSG00000099708	ENSMUSG00000028536	ENSMUSG00000052724
				ENSMUSG00000025651	ENSMUSG00000054409	ENSMUSG00000035473		ENSMUSG00000101693	ENSMUSG00000028518	ENSMUSG00000044279	ENSMUSG00000031089	ENSMUSG00000096756	ENSMUSG00000043333	ENSMUSG00000044636	ENSMUSG00000032065	ENSMUSG00000030200	ENSMUSG00000016756	ENSMUSG00000040703	ENSMUSG00000035615
				ENSMUSG00000022313	ENSMUSG00000099922	ENSMUSG00000099639		ENSMUSG00000001166	ENSMUSG00000067942	ENSMUSG00000079455	ENSMUSG00000094114	ENSMUSG00000031162	ENSMUSG00000083410	ENSMUSG00000096917	ENSMUSG00000016239	ENSMUSG00000063354	ENSMUSG00000079455	ENSMUSG00000087383	ENSMUSG00000086909
				ENSMUSG00000074501	ENSMUSG00000057914	ENSMUSG00000049565		ENSMUSG00000022456	ENSMUSG00000029656	ENSMUSG00000024036	ENSMUSG00000047501	ENSMUSG00000091594	ENSMUSG00000017639	ENSMUSG00000012350	ENSMUSG00000028463	ENSMUSG00000026398	ENSMUSG00000036825	ENSMUSG00000039760	ENSMUSG00000051669
				ENSMUSG00000020636	ENSMUSG00000068680	ENSMUSG00000013523		ENSMUSG00000050954	ENSMUSG00000107394	ENSMUSG00000074863	ENSMUSG00000023990	ENSMUSG00000096745	ENSMUSG00000030353	ENSMUSG00000032065	ENSMUSG00000057719	ENSMUSG00000070677	ENSMUSG00000041920	ENSMUSG00000033963	ENSMUSG00000024206
				ENSMUSG00000037470	ENSMUSG00000054005	ENSMUSG00000041872		ENSMUSG00000006587	ENSMUSG00000039239	ENSMUSG00000052477	ENSMUSG00000038331	ENSMUSG00000091490	ENSMUSG00000029378	ENSMUSG00000058589	ENSMUSG00000071229	ENSMUSG00000011263	ENSMUSG00000073794	ENSMUSG00000073724	ENSMUSG00000005705
				ENSMUSG00000001095	ENSMUSG00000045031	ENSMUSG00000059301		ENSMUSG00000018581	ENSMUSG00000066415	ENSMUSG00000036749	ENSMUSG00000012396	ENSMUSG00000038891	ENSMUSG00000042357	ENSMUSG00000025257	ENSMUSG00000095821	ENSMUSG00000046006	ENSMUSG00000086649	ENSMUSG00000044279	ENSMUSG00000006641
				ENSMUSG00000037440	ENSMUSG00000100617	ENSMUSG00000032718		ENSMUSG00000055541	ENSMUSG00000061601	ENSMUSG00000041949	ENSMUSG00000038732	ENSMUSG00000018166	ENSMUSG00000021194	ENSMUSG00000104015	ENSMUSG00000076615	ENSMUSG00000060461	ENSMUSG00000042195	ENSMUSG00000031089	ENSMUSG00000020782
				ENSMUSG00000038671	ENSMUSG00000030222	ENSMUSG00000029408		ENSMUSG00000073497	ENSMUSG00000073551	ENSMUSG00000094374	ENSMUSG00000035486	ENSMUSG00000062526	ENSMUSG00000051076	ENSMUSG00000058728	ENSMUSG00000046408	ENSMUSG00000073794	ENSMUSG00000021950	ENSMUSG00000030359	ENSMUSG00000044005
				ENSMUSG00000022223	ENSMUSG00000040640	ENSMUSG00000026175		ENSMUSG00000021194	ENSMUSG00000094237	ENSMUSG00000029586	ENSMUSG00000030641	ENSMUSG00000021950	ENSMUSG00000022229	ENSMUSG00000022123	ENSMUSG00000025892	ENSMUSG00000020892	ENSMUSG00000021403	ENSMUSG00000001827	ENSMUSG00000107392
				ENSMUSG00000034194	ENSMUSG00000041644	ENSMUSG00000022487		ENSMUSG00000024180	ENSMUSG00000015316	ENSMUSG00000086390	ENSMUSG00000024935	ENSMUSG00000078952	ENSMUSG00000107392	ENSMUSG00000096997	ENSMUSG00000025081	ENSMUSG00000052221	ENSMUSG00000028536	ENSMUSG00000094084	ENSMUSG00000092060
				ENSMUSG00000042747	ENSMUSG00000006457	ENSMUSG00000025959		ENSMUSG00000084938	ENSMUSG00000058550	ENSMUSG00000034645	ENSMUSG00000025507	ENSMUSG00000038496	ENSMUSG00000035486	ENSMUSG00000031626	ENSMUSG00000048899	ENSMUSG00000021950	ENSMUSG00000044279	ENSMUSG00000068129	ENSMUSG00000087547
				ENSMUSG00000028689	ENSMUSG00000036136	ENSMUSG00000033063		ENSMUSG00000025105	ENSMUSG00000027765	ENSMUSG00000016239	ENSMUSG00000092212	ENSMUSG00000078546	ENSMUSG00000096745	ENSMUSG00000074997	ENSMUSG00000059108	ENSMUSG00000055069	ENSMUSG00000052477	ENSMUSG00000030109	ENSMUSG00000041020
				ENSMUSG00000019738	ENSMUSG00000003411	ENSMUSG00000100617		ENSMUSG00000034450	ENSMUSG00000071470	ENSMUSG00000051735	ENSMUSG00000029438	ENSMUSG00000038331	ENSMUSG00000061633	ENSMUSG00000055895	ENSMUSG00000032311	ENSMUSG00000079034	ENSMUSG00000028080	ENSMUSG00000024827	ENSMUSG00000072244
				ENSMUSG00000039106	ENSMUSG00000093658	ENSMUSG00000042846		ENSMUSG00000042268	ENSMUSG00000071235	ENSMUSG00000021097	ENSMUSG00000021569	ENSMUSG00000027315	ENSMUSG00000041020	ENSMUSG00000028519	ENSMUSG00000089716	ENSMUSG00000042724	ENSMUSG00000106223	ENSMUSG00000108481	ENSMUSG00000051397
				ENSMUSG00000108072	ENSMUSG00000030223	ENSMUSG00000052212		ENSMUSG00000042846	ENSMUSG00000047730	ENSMUSG00000099216	ENSMUSG00000037016	ENSMUSG00000021456	ENSMUSG00000094114	ENSMUSG00000045662	ENSMUSG00000107743	ENSMUSG00000008129	ENSMUSG00000021456	ENSMUSG00000042812	ENSMUSG00000044349
				ENSMUSG00000048398	ENSMUSG00000044071	ENSMUSG00000086399		ENSMUSG00000021880	ENSMUSG00000031951	ENSMUSG00000024970	ENSMUSG00000019996	ENSMUSG00000097581	ENSMUSG00000028518	ENSMUSG00000055789	ENSMUSG00000028518	ENSMUSG00000042097	ENSMUSG00000091490	ENSMUSG00000022456	ENSMUSG00000024036
				ENSMUSG00000069476	ENSMUSG00000039913	ENSMUSG00000066026		ENSMUSG00000025090	ENSMUSG00000107740	ENSMUSG00000097062	ENSMUSG00000021638	ENSMUSG00000029378	ENSMUSG00000067750	ENSMUSG00000062151	ENSMUSG00000026253	ENSMUSG00000096316	ENSMUSG00000096756	ENSMUSG00000026955	ENSMUSG00000026601
				ENSMUSG00000016128	ENSMUSG00000042638	ENSMUSG00000026360		ENSMUSG00000054753	ENSMUSG00000097755	ENSMUSG00000031919	ENSMUSG00000078537	ENSMUSG00000029618	ENSMUSG00000074183	ENSMUSG00000018727	ENSMUSG00000067764	ENSMUSG00000025257	ENSMUSG00000051159	ENSMUSG00000097581	ENSMUSG00000070708
				ENSMUSG00000050612	ENSMUSG00000076613	ENSMUSG00000060204		ENSMUSG00000036718	ENSMUSG00000106986	ENSMUSG00000020657	ENSMUSG00000042138	ENSMUSG00000047751	ENSMUSG00000082082	ENSMUSG00000070617	ENSMUSG00000101693	ENSMUSG00000023047	ENSMUSG00000097229	ENSMUSG00000022286	ENSMUSG00000022265
				ENSMUSG00000019803	ENSMUSG00000063661	ENSMUSG00000104826		ENSMUSG00000028518	ENSMUSG00000039108	ENSMUSG00000070336	ENSMUSG00000026694	ENSMUSG00000031872	ENSMUSG00000072419	ENSMUSG00000025370	ENSMUSG00000108072	ENSMUSG00000044279	ENSMUSG00000042097	ENSMUSG00000072813	ENSMUSG00000067219
				ENSMUSG00000022014	ENSMUSG00000049565	ENSMUSG00000035095		ENSMUSG00000008496	ENSMUSG00000046408	ENSMUSG00000070902	ENSMUSG00000024970	ENSMUSG00000067750	ENSMUSG00000047986	ENSMUSG00000023070	ENSMUSG00000020847	ENSMUSG00000046133	ENSMUSG00000031965	ENSMUSG00000094237	ENSMUSG00000073433
				ENSMUSG00000079112	ENSMUSG00000044456	ENSMUSG00000106718		ENSMUSG00000022652	ENSMUSG00000025912	ENSMUSG00000084335	ENSMUSG00000051176	ENSMUSG00000099623	ENSMUSG00000033644	ENSMUSG00000027583	ENSMUSG00000032181	ENSMUSG00000041722	ENSMUSG00000090534	ENSMUSG00000062510	ENSMUSG00000026114
				ENSMUSG00000058173	ENSMUSG00000002565	ENSMUSG00000026271		ENSMUSG00000085454	ENSMUSG00000029086	ENSMUSG00000073633	ENSMUSG00000075269	ENSMUSG00000028024	ENSMUSG00000035142	ENSMUSG00000026610	ENSMUSG00000025330	ENSMUSG00000031953	ENSMUSG00000000308	ENSMUSG00000048439	ENSMUSG00000078626
				ENSMUSG00000022311	ENSMUSG00000070617	ENSMUSG00000040270		ENSMUSG00000001604	ENSMUSG00000107880	ENSMUSG00000022456	ENSMUSG00000097229	ENSMUSG00000099708	ENSMUSG00000043088	ENSMUSG00000031377	ENSMUSG00000062151	ENSMUSG00000097050	ENSMUSG00000103362	ENSMUSG00000067813	ENSMUSG00000031995
				ENSMUSG00000026029	ENSMUSG00000039115	ENSMUSG00000079588		ENSMUSG00000019996	ENSMUSG00000022056	ENSMUSG00000025716	ENSMUSG00000037466	ENSMUSG00000033644	ENSMUSG00000050345	ENSMUSG00000047227	ENSMUSG00000075569	ENSMUSG00000070780	ENSMUSG00000058028	ENSMUSG00000030200	ENSMUSG00000000544
				ENSMUSG00000022123	ENSMUSG00000027799	ENSMUSG00000046318		ENSMUSG00000083649	ENSMUSG00000099689	ENSMUSG00000027229	ENSMUSG00000033788	ENSMUSG00000066478	ENSMUSG00000046180	ENSMUSG00000008489	ENSMUSG00000034913	ENSMUSG00000046157	ENSMUSG00000043110	ENSMUSG00000033644	ENSMUSG00000030346
				ENSMUSG00000049252	ENSMUSG00000015970	ENSMUSG00000022155		ENSMUSG00000045215	ENSMUSG00000023078	ENSMUSG00000096745	ENSMUSG00000078546	ENSMUSG00000021569	ENSMUSG00000020698	ENSMUSG00000026301	ENSMUSG00000051832	ENSMUSG00000007216	ENSMUSG00000021638	ENSMUSG00000032105	ENSMUSG00000050052
				ENSMUSG00000044594	ENSMUSG00000048706	ENSMUSG00000006764		ENSMUSG00000059547	ENSMUSG00000099708	ENSMUSG00000084758	ENSMUSG00000060548	ENSMUSG00000051257	ENSMUSG00000050435	ENSMUSG00000026712	ENSMUSG00000026764	ENSMUSG00000030359	ENSMUSG00000079029	ENSMUSG00000050435	ENSMUSG00000038732
				ENSMUSG00000101636	ENSMUSG00000034690	ENSMUSG00000019803		ENSMUSG00000043110	ENSMUSG00000097915	ENSMUSG00000090268	ENSMUSG00000072419	ENSMUSG00000037337	ENSMUSG00000026380	ENSMUSG00000028080	ENSMUSG00000103451	ENSMUSG00000026090	ENSMUSG00000074731	ENSMUSG00000097229	ENSMUSG00000061633
				ENSMUSG00000073721	ENSMUSG00000022123	ENSMUSG00000041577		ENSMUSG00000058147	ENSMUSG00000081137	ENSMUSG00000021965	ENSMUSG00000074365	ENSMUSG00000024039	ENSMUSG00000060962	ENSMUSG00000020782	ENSMUSG00000103877	ENSMUSG00000034785	ENSMUSG00000074501	ENSMUSG00000028435	ENSMUSG00000057396
				ENSMUSG00000076614	ENSMUSG00000106555	ENSMUSG00000097622		ENSMUSG00000045031	ENSMUSG00000050295	ENSMUSG00000095653	ENSMUSG00000081137	ENSMUSG00000073724	ENSMUSG00000063354	ENSMUSG00000047352	ENSMUSG00000026110	ENSMUSG00000050240	ENSMUSG00000074997	ENSMUSG00000027424	ENSMUSG00000031665
				ENSMUSG00000034219	ENSMUSG00000040270	ENSMUSG00000086710		ENSMUSG00000027380	ENSMUSG00000079330	ENSMUSG00000086649	ENSMUSG00000094682	ENSMUSG00000103362	ENSMUSG00000021569	ENSMUSG00000081523	ENSMUSG00000055789	ENSMUSG00000096044	ENSMUSG00000081766	ENSMUSG00000036825	ENSMUSG00000004359
				ENSMUSG00000037086	ENSMUSG00000009108	ENSMUSG00000039716		ENSMUSG00000087516	ENSMUSG00000097494	ENSMUSG00000021569	ENSMUSG00000042797	ENSMUSG00000005947	ENSMUSG00000063383	ENSMUSG00000098065	ENSMUSG00000043913	ENSMUSG00000038732	ENSMUSG00000036721	ENSMUSG00000074731	ENSMUSG00000047040
				ENSMUSG00000040498	ENSMUSG00000029123	ENSMUSG00000092515		ENSMUSG00000080756	ENSMUSG00000045394	ENSMUSG00000037661	ENSMUSG00000095123	ENSMUSG00000094084	ENSMUSG00000071506	ENSMUSG00000031344	ENSMUSG00000059974	ENSMUSG00000062510	ENSMUSG00000059498	ENSMUSG00000041920	ENSMUSG00000040345
				ENSMUSG00000047415	ENSMUSG00000049093	ENSMUSG00000073856		ENSMUSG00000025892	ENSMUSG00000011263	ENSMUSG00000032221	ENSMUSG00000071229	ENSMUSG00000064194	ENSMUSG00000026090	ENSMUSG00000050447	ENSMUSG00000062939	ENSMUSG00000096879	ENSMUSG00000091594	ENSMUSG00000087547	ENSMUSG00000097929
				ENSMUSG00000046856	ENSMUSG00000050232	ENSMUSG00000107112		ENSMUSG00000022900	ENSMUSG00000053490	ENSMUSG00000021347	ENSMUSG00000096612	ENSMUSG00000046323	ENSMUSG00000006575	ENSMUSG00000021194	ENSMUSG00000087512	ENSMUSG00000072109	ENSMUSG00000046323	ENSMUSG00000050966	ENSMUSG00000048373
				ENSMUSG00000102669	ENSMUSG00000030909	ENSMUSG00000074123		ENSMUSG00000020021	ENSMUSG00000022900	ENSMUSG00000043439	ENSMUSG00000018411	ENSMUSG00000062369	ENSMUSG00000037337	ENSMUSG00000046000	ENSMUSG00000098065	ENSMUSG00000050917	ENSMUSG00000070780	ENSMUSG00000096745	ENSMUSG00000050240
				ENSMUSG00000036136	ENSMUSG00000032776	ENSMUSG00000051860		ENSMUSG00000031343	ENSMUSG00000027692	ENSMUSG00000031669	ENSMUSG00000048373	ENSMUSG00000021255	ENSMUSG00000028859	ENSMUSG00000028354	ENSMUSG00000101848	ENSMUSG00000024206	ENSMUSG00000046006	ENSMUSG00000033966	ENSMUSG00000019590
				ENSMUSG00000021216	ENSMUSG00000031538	ENSMUSG00000039106		ENSMUSG00000099413	ENSMUSG00000006764	ENSMUSG00000020892	ENSMUSG00000040998	ENSMUSG00000082082	ENSMUSG00000052374	ENSMUSG00000106555	ENSMUSG00000050612	ENSMUSG00000097177	ENSMUSG00000073724	ENSMUSG00000021136	ENSMUSG00000019996
				ENSMUSG00000108379	ENSMUSG00000050747	ENSMUSG00000028957		ENSMUSG00000101636	ENSMUSG00000033634	ENSMUSG00000071636	ENSMUSG00000039457	ENSMUSG00000037434	ENSMUSG00000024935	ENSMUSG00000083407	ENSMUSG00000094237	ENSMUSG00000033770	ENSMUSG00000097581	ENSMUSG00000028527	ENSMUSG00000033644
				ENSMUSG00000107464	ENSMUSG00000047730	ENSMUSG00000021596		ENSMUSG00000027692	ENSMUSG00000097673	ENSMUSG00000025396	ENSMUSG00000031162	ENSMUSG00000041245	ENSMUSG00000096044	ENSMUSG00000030701	ENSMUSG00000027583	ENSMUSG00000045532	ENSMUSG00000072109	ENSMUSG00000087044	ENSMUSG00000098037
				ENSMUSG00000043441	ENSMUSG00000059434	ENSMUSG00000023960		ENSMUSG00000003604	ENSMUSG00000018581	ENSMUSG00000033174	ENSMUSG00000041801	ENSMUSG00000033963	ENSMUSG00000097639	ENSMUSG00000086649	ENSMUSG00000008999	ENSMUSG00000101436	ENSMUSG00000035000	ENSMUSG00000070780	ENSMUSG00000026333
				ENSMUSG00000106230	ENSMUSG00000076614	ENSMUSG00000074913		ENSMUSG00000066415	ENSMUSG00000030878	ENSMUSG00000094635	ENSMUSG00000034785	ENSMUSG00000081586	ENSMUSG00000071229	ENSMUSG00000075002	ENSMUSG00000038963	ENSMUSG00000048647	ENSMUSG00000095193	ENSMUSG00000031665	ENSMUSG00000070677
				ENSMUSG00000103477	ENSMUSG00000105034	ENSMUSG00000087434		ENSMUSG00000069796	ENSMUSG00000048349	ENSMUSG00000103362	ENSMUSG00000000318	ENSMUSG00000034825	ENSMUSG00000044026	ENSMUSG00000068180	ENSMUSG00000097494	ENSMUSG00000107392	ENSMUSG00000048439	ENSMUSG00000037434	ENSMUSG00000029381
				ENSMUSG00000057402	ENSMUSG00000041272	ENSMUSG00000029093		ENSMUSG00000035394	ENSMUSG00000074804	ENSMUSG00000062526	ENSMUSG00000039678	ENSMUSG00000044703	ENSMUSG00000004127	ENSMUSG00000091144	ENSMUSG00000073856	ENSMUSG00000034842	ENSMUSG00000052374	ENSMUSG00000096756	ENSMUSG00000030117
				ENSMUSG00000050840	ENSMUSG00000051860	ENSMUSG00000009670		ENSMUSG00000081523	ENSMUSG00000068680	ENSMUSG00000078537	ENSMUSG00000074923	ENSMUSG00000021234	ENSMUSG00000097172	ENSMUSG00000074194	ENSMUSG00000070777	ENSMUSG00000050714	ENSMUSG00000012396	ENSMUSG00000024406	ENSMUSG00000028730
				ENSMUSG00000079424	ENSMUSG00000021228	ENSMUSG00000039145		ENSMUSG00000039239	ENSMUSG00000021414	ENSMUSG00000025359	ENSMUSG00000031378	ENSMUSG00000086147	ENSMUSG00000029618	ENSMUSG00000094992	ENSMUSG00000102629	ENSMUSG00000019996	ENSMUSG00000040584	ENSMUSG00000073433	ENSMUSG00000096044
				ENSMUSG00000108811	ENSMUSG00000021983	ENSMUSG00000098284		ENSMUSG00000045095	ENSMUSG00000052920	ENSMUSG00000023826	ENSMUSG00000005202	ENSMUSG00000031831	ENSMUSG00000078924	ENSMUSG00000056487	ENSMUSG00000004668	ENSMUSG00000040693	ENSMUSG00000026333	ENSMUSG00000033770	ENSMUSG00000042808
				ENSMUSG00000026271	ENSMUSG00000037196	ENSMUSG00000097727		ENSMUSG00000048899	ENSMUSG00000024970	ENSMUSG00000072905	ENSMUSG00000027273	ENSMUSG00000062518	ENSMUSG00000026694	ENSMUSG00000027306	ENSMUSG00000104839	ENSMUSG00000085214	ENSMUSG00000034768	ENSMUSG00000024206	ENSMUSG00000044991
				ENSMUSG00000103079	ENSMUSG00000041872	ENSMUSG00000062210		ENSMUSG00000027315	ENSMUSG00000056952	ENSMUSG00000025008	ENSMUSG00000028518	ENSMUSG00000035522	ENSMUSG00000042097	ENSMUSG00000009670	ENSMUSG00000009670	ENSMUSG00000017499	ENSMUSG00000042102	ENSMUSG00000102919	ENSMUSG00000089804
				ENSMUSG00000081035	ENSMUSG00000103143	ENSMUSG00000098065		ENSMUSG00000016984	ENSMUSG00000026712	ENSMUSG00000085403	ENSMUSG00000042498	ENSMUSG00000037466	ENSMUSG00000022540	ENSMUSG00000018830	ENSMUSG00000028080	ENSMUSG00000037279	ENSMUSG00000022286	ENSMUSG00000106223	ENSMUSG00000034917
				ENSMUSG00000050520	ENSMUSG00000047352	ENSMUSG00000023078		ENSMUSG00000056158	ENSMUSG00000038496	ENSMUSG00000106223	ENSMUSG00000035407	ENSMUSG00000028518	ENSMUSG00000021678	ENSMUSG00000050240	ENSMUSG00000035934	ENSMUSG00000103362	ENSMUSG00000072813	ENSMUSG00000027229	ENSMUSG00000018569
				ENSMUSG00000021414	ENSMUSG00000082365	ENSMUSG00000048398		ENSMUSG00000030559	ENSMUSG00000051910	ENSMUSG00000072419	ENSMUSG00000016984	ENSMUSG00000063354	ENSMUSG00000095996	ENSMUSG00000034533	ENSMUSG00000024406	ENSMUSG00000034336	ENSMUSG00000028392	ENSMUSG00000090534	ENSMUSG00000091490
				ENSMUSG00000098070	ENSMUSG00000002020	ENSMUSG00000098137		ENSMUSG00000055827	ENSMUSG00000029586	ENSMUSG00000031951	ENSMUSG00000067750	ENSMUSG00000089844	ENSMUSG00000048216	ENSMUSG00000056158	ENSMUSG00000050108	ENSMUSG00000048439	ENSMUSG00000096745	ENSMUSG00000029378	ENSMUSG00000087107
				ENSMUSG00000086399	ENSMUSG00000053617	ENSMUSG00000104839		ENSMUSG00000017639	ENSMUSG00000030641	ENSMUSG00000022286	ENSMUSG00000039337	ENSMUSG00000025150	ENSMUSG00000046312	ENSMUSG00000061601	ENSMUSG00000052212	ENSMUSG00000037016	ENSMUSG00000023990	ENSMUSG00000034127	ENSMUSG00000021638
				ENSMUSG00000087512	ENSMUSG00000097393	ENSMUSG00000025892		ENSMUSG00000071229	ENSMUSG00000085921	ENSMUSG00000085755	ENSMUSG00000033597	ENSMUSG00000028536	ENSMUSG00000030589	ENSMUSG00000039748	ENSMUSG00000027281	ENSMUSG00000024774	ENSMUSG00000027315	ENSMUSG00000092349	ENSMUSG00000097172
				ENSMUSG00000054582	ENSMUSG00000050272	ENSMUSG00000070632		ENSMUSG00000019803	ENSMUSG00000102591	ENSMUSG00000026173	ENSMUSG00000074179	ENSMUSG00000030064	ENSMUSG00000021792	ENSMUSG00000074354	ENSMUSG00000045083	ENSMUSG00000023953	ENSMUSG00000024056	ENSMUSG00000026304	ENSMUSG00000007034
				ENSMUSG00000013584	ENSMUSG00000097622	ENSMUSG00000071856		ENSMUSG00000087093	ENSMUSG00000089844	ENSMUSG00000042118	ENSMUSG00000042500	ENSMUSG00000086649	ENSMUSG00000016984	ENSMUSG00000059301	ENSMUSG00000079007	ENSMUSG00000030064	ENSMUSG00000031089	ENSMUSG00000029403	ENSMUSG00000017400
				ENSMUSG00000074913	ENSMUSG00000068245	ENSMUSG00000022793		ENSMUSG00000068302	ENSMUSG00000044912	ENSMUSG00000027905	ENSMUSG00000032131	ENSMUSG00000024500	ENSMUSG00000084350	ENSMUSG00000030905	ENSMUSG00000048349	ENSMUSG00000020447	ENSMUSG00000028435	ENSMUSG00000042195	ENSMUSG00000037110
				ENSMUSG00000026770	ENSMUSG00000041112	ENSMUSG00000085426		ENSMUSG00000047986	ENSMUSG00000074817	ENSMUSG00000037466	ENSMUSG00000081445	ENSMUSG00000058966	ENSMUSG00000033227	ENSMUSG00000037347	ENSMUSG00000053765	ENSMUSG00000027229	ENSMUSG00000070643	ENSMUSG00000072109	ENSMUSG00000039720
				ENSMUSG00000057223	ENSMUSG00000100855	ENSMUSG00000051359		ENSMUSG00000029086	ENSMUSG00000032854	ENSMUSG00000037337	ENSMUSG00000101436	ENSMUSG00000098894	ENSMUSG00000034538	ENSMUSG00000039563	ENSMUSG00000085427	ENSMUSG00000040706	ENSMUSG00000031669	ENSMUSG00000024512	ENSMUSG00000079423
				ENSMUSG00000043289	ENSMUSG00000031740	ENSMUSG00000090102		ENSMUSG00000105034	ENSMUSG00000060204	ENSMUSG00000030346	ENSMUSG00000025323	ENSMUSG00000021553	ENSMUSG00000030359	ENSMUSG00000074785	ENSMUSG00000076613	ENSMUSG00000025359	ENSMUSG00000026601	ENSMUSG00000031669	ENSMUSG00000106968
				ENSMUSG00000089815	ENSMUSG00000039706	ENSMUSG00000101581		ENSMUSG00000038143	ENSMUSG00000055827	ENSMUSG00000028172	ENSMUSG00000078952	ENSMUSG00000026304	ENSMUSG00000085803	ENSMUSG00000024331	ENSMUSG00000055102	ENSMUSG00000029586	ENSMUSG00000030359	ENSMUSG00000086598	ENSMUSG00000097222
				ENSMUSG00000068173	ENSMUSG00000069805	ENSMUSG00000055116		ENSMUSG00000021965	ENSMUSG00000098212	ENSMUSG00000033634	ENSMUSG00000029211	ENSMUSG00000033966	ENSMUSG00000042686	ENSMUSG00000050751	ENSMUSG00000060843	ENSMUSG00000040364	ENSMUSG00000058755	ENSMUSG00000023990	ENSMUSG00000028109
				ENSMUSG00000087246	ENSMUSG00000071658	ENSMUSG00000094992		ENSMUSG00000008489	ENSMUSG00000037016	ENSMUSG00000020067	ENSMUSG00000096745	ENSMUSG00000042367	ENSMUSG00000026158	ENSMUSG00000020607	ENSMUSG00000021509	ENSMUSG00000027168	ENSMUSG00000031872	ENSMUSG00000022429	ENSMUSG00000022322
				ENSMUSG00000059956	ENSMUSG00000101415	ENSMUSG00000039835		ENSMUSG00000084787	ENSMUSG00000095057	ENSMUSG00000026893	ENSMUSG00000030064	ENSMUSG00000067916	ENSMUSG00000032400	ENSMUSG00000072109	ENSMUSG00000028354	ENSMUSG00000094682	ENSMUSG00000006642	ENSMUSG00000091490	ENSMUSG00000047986
				ENSMUSG00000000440	ENSMUSG00000028957	ENSMUSG00000043441		ENSMUSG00000104839	ENSMUSG00000056158	ENSMUSG00000047014	ENSMUSG00000021347	ENSMUSG00000031951	ENSMUSG00000028392	ENSMUSG00000055942	ENSMUSG00000104788	ENSMUSG00000098894	ENSMUSG00000074183	ENSMUSG00000051747	ENSMUSG00000106223
				ENSMUSG00000084847	ENSMUSG00000048703	ENSMUSG00000029656		ENSMUSG00000103877	ENSMUSG00000035842	ENSMUSG00000063354	ENSMUSG00000005251	ENSMUSG00000094566	ENSMUSG00000029120	ENSMUSG00000072813	ENSMUSG00000090069	ENSMUSG00000051043	ENSMUSG00000075269	ENSMUSG00000038496	ENSMUSG00000074865
				ENSMUSG00000029656	ENSMUSG00000040147	ENSMUSG00000049493		ENSMUSG00000047352	ENSMUSG00000033207	ENSMUSG00000055833	ENSMUSG00000071470	ENSMUSG00000074997	ENSMUSG00000050132	ENSMUSG00000008129	ENSMUSG00000102204	ENSMUSG00000024935	ENSMUSG00000028527	ENSMUSG00000005148	ENSMUSG00000074502
				ENSMUSG00000104015	ENSMUSG00000043800	ENSMUSG00000071658		ENSMUSG00000087230	ENSMUSG00000102311	ENSMUSG00000026196	ENSMUSG00000095180	ENSMUSG00000063383	ENSMUSG00000020657	ENSMUSG00000093658	ENSMUSG00000032899	ENSMUSG00000022504	ENSMUSG00000081586	ENSMUSG00000050240	ENSMUSG00000028435
				ENSMUSG00000047746	ENSMUSG00000049744	ENSMUSG00000039354		ENSMUSG00000054582	ENSMUSG00000103071	ENSMUSG00000060862	ENSMUSG00000062783	ENSMUSG00000042097	ENSMUSG00000044005	ENSMUSG00000055748	ENSMUSG00000050751	ENSMUSG00000073433	ENSMUSG00000028699	ENSMUSG00000040364	ENSMUSG00000015619
				ENSMUSG00000060204	ENSMUSG00000032735	ENSMUSG00000040147		ENSMUSG00000068680	ENSMUSG00000047415	ENSMUSG00000074501	ENSMUSG00000002771	ENSMUSG00000078511	ENSMUSG00000022286	ENSMUSG00000074093	ENSMUSG00000032854	ENSMUSG00000074501	ENSMUSG00000024406	ENSMUSG00000021456	ENSMUSG00000020839
				ENSMUSG00000079084	ENSMUSG00000052572	ENSMUSG00000083916		ENSMUSG00000045083	ENSMUSG00000020690	ENSMUSG00000094084	ENSMUSG00000035451	ENSMUSG00000078498	ENSMUSG00000097581	ENSMUSG00000053600	ENSMUSG00000028698	ENSMUSG00000027420	ENSMUSG00000078963	ENSMUSG00000026994	ENSMUSG00000044968
				ENSMUSG00000036782	ENSMUSG00000028715	ENSMUSG00000032776		ENSMUSG00000051606	ENSMUSG00000003604	ENSMUSG00000074259	ENSMUSG00000027824	ENSMUSG00000043673	ENSMUSG00000048186	ENSMUSG00000050966	ENSMUSG00000085953	ENSMUSG00000089844	ENSMUSG00000085214	ENSMUSG00000028518	ENSMUSG00000026090
				ENSMUSG00000057455	ENSMUSG00000029204	ENSMUSG00000053528		ENSMUSG00000025081	ENSMUSG00000108569	ENSMUSG00000003228	ENSMUSG00000087107	ENSMUSG00000020067	ENSMUSG00000078508	ENSMUSG00000067768	ENSMUSG00000057223	ENSMUSG00000084848	ENSMUSG00000079034	ENSMUSG00000066478	ENSMUSG00000021553
				ENSMUSG00000058976	ENSMUSG00000029660	ENSMUSG00000076614		ENSMUSG00000092073	ENSMUSG00000057223	ENSMUSG00000058966	ENSMUSG00000094219	ENSMUSG00000086454	ENSMUSG00000044349	ENSMUSG00000052302	ENSMUSG00000047040	ENSMUSG00000020897	ENSMUSG00000072791	ENSMUSG00000063297	ENSMUSG00000066009
				ENSMUSG00000049176	ENSMUSG00000020676	ENSMUSG00000042121		ENSMUSG00000048349	ENSMUSG00000085060	ENSMUSG00000083736	ENSMUSG00000055493	ENSMUSG00000083227	ENSMUSG00000025983	ENSMUSG00000053141	ENSMUSG00000050830	ENSMUSG00000056155	ENSMUSG00000029646	ENSMUSG00000057132	ENSMUSG00000062170
				ENSMUSG00000107887	ENSMUSG00000073007	ENSMUSG00000073119		ENSMUSG00000086649	ENSMUSG00000042066	ENSMUSG00000033963	ENSMUSG00000011267	ENSMUSG00000074501	ENSMUSG00000070643	ENSMUSG00000047040	ENSMUSG00000037406	ENSMUSG00000025912	ENSMUSG00000037434	ENSMUSG00000106115	ENSMUSG00000033597
				ENSMUSG00000093658		ENSMUSG00000056214		ENSMUSG00000055403	ENSMUSG00000054753	ENSMUSG00000027454	ENSMUSG00000070336	ENSMUSG00000039337	ENSMUSG00000098905	ENSMUSG00000079679	ENSMUSG00000096284	ENSMUSG00000045087	ENSMUSG00000098894	ENSMUSG00000028109	ENSMUSG00000000385
				ENSMUSG00000032915		ENSMUSG00000040570		ENSMUSG00000107616	ENSMUSG00000059974	ENSMUSG00000046312	ENSMUSG00000046312	ENSMUSG00000028528	ENSMUSG00000054619	ENSMUSG00000051606	ENSMUSG00000083763	ENSMUSG00000096192	ENSMUSG00000058966	ENSMUSG00000027281	ENSMUSG00000044279
				ENSMUSG00000093610		ENSMUSG00000105857		ENSMUSG00000062783	ENSMUSG00000070777	ENSMUSG00000039678	ENSMUSG00000022947	ENSMUSG00000030359	ENSMUSG00000079423	ENSMUSG00000006587	ENSMUSG00000068323	ENSMUSG00000046840	ENSMUSG00000091144	ENSMUSG00000047986	ENSMUSG00000034690
				ENSMUSG00000021301		ENSMUSG00000060843		ENSMUSG00000036885	ENSMUSG00000052921	ENSMUSG00000067750	ENSMUSG00000102169	ENSMUSG00000029438	ENSMUSG00000025930	ENSMUSG00000059218	ENSMUSG00000096917	ENSMUSG00000072437	ENSMUSG00000044005	ENSMUSG00000051159	ENSMUSG00000028841
				ENSMUSG00000023960		ENSMUSG00000015316		ENSMUSG00000041377	ENSMUSG00000042638	ENSMUSG00000034768	ENSMUSG00000027947	ENSMUSG00000042118	ENSMUSG00000087547	ENSMUSG00000107667	ENSMUSG00000103158	ENSMUSG00000027959	ENSMUSG00000017491	ENSMUSG00000036721	ENSMUSG00000027317
				ENSMUSG00000039109		ENSMUSG00000032625		ENSMUSG00000021234	ENSMUSG00000026253	ENSMUSG00000086454	ENSMUSG00000032125	ENSMUSG00000020892	ENSMUSG00000010080	ENSMUSG00000032181	ENSMUSG00000090102	ENSMUSG00000039661	ENSMUSG00000103350	ENSMUSG00000070708	ENSMUSG00000032068
				ENSMUSG00000095341		ENSMUSG00000097194		ENSMUSG00000066382	ENSMUSG00000046957	ENSMUSG00000042500	ENSMUSG00000021234	ENSMUSG00000036885	ENSMUSG00000034362	ENSMUSG00000031374	ENSMUSG00000030346	ENSMUSG00000020332	ENSMUSG00000102919	ENSMUSG00000097172	ENSMUSG00000045319
				ENSMUSG00000086765		ENSMUSG00000060630		ENSMUSG00000031910	ENSMUSG00000030911	ENSMUSG00000034639	ENSMUSG00000108199	ENSMUSG00000035407	ENSMUSG00000030109	ENSMUSG00000060204	ENSMUSG00000033826	ENSMUSG00000024056	ENSMUSG00000028109	ENSMUSG00000079455	ENSMUSG00000027581
				ENSMUSG00000045404		ENSMUSG00000006205		ENSMUSG00000031489	ENSMUSG00000005611	ENSMUSG00000094278	ENSMUSG00000032105	ENSMUSG00000094374	ENSMUSG00000070407	ENSMUSG00000086765	ENSMUSG00000004328	ENSMUSG00000047986	ENSMUSG00000092349	ENSMUSG00000017491	ENSMUSG00000037466
				ENSMUSG00000021362		ENSMUSG00000030092		ENSMUSG00000004961	ENSMUSG00000053897	ENSMUSG00000074997	ENSMUSG00000060461	ENSMUSG00000092335	ENSMUSG00000038990	ENSMUSG00000028017	ENSMUSG00000040276	ENSMUSG00000035578	ENSMUSG00000028640	ENSMUSG00000046180	ENSMUSG00000028716
				ENSMUSG00000037406		ENSMUSG00000026691		ENSMUSG00000027454	ENSMUSG00000048899	ENSMUSG00000019996	ENSMUSG00000024891	ENSMUSG00000000301	ENSMUSG00000079808	ENSMUSG00000037492	ENSMUSG00000037798	ENSMUSG00000078626	ENSMUSG00000003051	ENSMUSG00000074865	ENSMUSG00000017499
				ENSMUSG00000064293		ENSMUSG00000073027		ENSMUSG00000056487	ENSMUSG00000057914	ENSMUSG00000072813	ENSMUSG00000083068	ENSMUSG00000052477	ENSMUSG00000034792	ENSMUSG00000076613	ENSMUSG00000020154	ENSMUSG00000028540	ENSMUSG00000082082	ENSMUSG00000079222	ENSMUSG00000031669
				ENSMUSG00000099803		ENSMUSG00000044378		ENSMUSG00000001103	ENSMUSG00000025716	ENSMUSG00000094566	ENSMUSG00000003228	ENSMUSG00000089832	ENSMUSG00000040013	ENSMUSG00000054102	ENSMUSG00000085060	ENSMUSG00000026622	ENSMUSG00000101948	ENSMUSG00000028080	ENSMUSG00000034362
				ENSMUSG00000038605		ENSMUSG00000081859		ENSMUSG00000029636	ENSMUSG00000047986	ENSMUSG00000025257	ENSMUSG00000026893	ENSMUSG00000106223	ENSMUSG00000023938	ENSMUSG00000028488	ENSMUSG00000024972	ENSMUSG00000053411	ENSMUSG00000022206	ENSMUSG00000094374	ENSMUSG00000092225
				ENSMUSG00000038768		ENSMUSG00000074369		ENSMUSG00000006764	ENSMUSG00000026974	ENSMUSG00000018166	ENSMUSG00000034206	ENSMUSG00000034768	ENSMUSG00000015619	ENSMUSG00000069796	ENSMUSG00000002799	ENSMUSG00000031919	ENSMUSG00000054252	ENSMUSG00000020892	ENSMUSG00000026831
				ENSMUSG00000108361		ENSMUSG00000022510		ENSMUSG00000029736	ENSMUSG00000086847	ENSMUSG00000093862	ENSMUSG00000074627	ENSMUSG00000030769	ENSMUSG00000024036	ENSMUSG00000034486	ENSMUSG00000055403	ENSMUSG00000069814	ENSMUSG00000020493	ENSMUSG00000001670	ENSMUSG00000050345
				ENSMUSG00000039706		ENSMUSG00000041708		ENSMUSG00000036825	ENSMUSG00000044641	ENSMUSG00000024935	ENSMUSG00000038891	ENSMUSG00000035365	ENSMUSG00000033174	ENSMUSG00000057534	ENSMUSG00000034336	ENSMUSG00000082454	ENSMUSG00000065999	ENSMUSG00000022322	ENSMUSG00000055373
				ENSMUSG00000035864		ENSMUSG00000048703		ENSMUSG00000015316	ENSMUSG00000032311	ENSMUSG00000039661	ENSMUSG00000051735	ENSMUSG00000043789	ENSMUSG00000021062	ENSMUSG00000040289	ENSMUSG00000072437	ENSMUSG00000039269	ENSMUSG00000094374	ENSMUSG00000079009	ENSMUSG00000096745
				ENSMUSG00000021880		ENSMUSG00000049093		ENSMUSG00000097289	ENSMUSG00000079222	ENSMUSG00000108533	ENSMUSG00000074817	ENSMUSG00000078626	ENSMUSG00000023906	ENSMUSG00000098214	ENSMUSG00000085333	ENSMUSG00000043943	ENSMUSG00000031162	ENSMUSG00000050854	ENSMUSG00000024406
				ENSMUSG00000059547		ENSMUSG00000000440		ENSMUSG00000038022	ENSMUSG00000089815	ENSMUSG00000055313	ENSMUSG00000054252	ENSMUSG00000003228	ENSMUSG00000087044	ENSMUSG00000038963	ENSMUSG00000031374	ENSMUSG00000066383	ENSMUSG00000037466	ENSMUSG00000041309	ENSMUSG00000039126
				ENSMUSG00000028645		ENSMUSG00000029165		ENSMUSG00000035934	ENSMUSG00000044703	ENSMUSG00000060548	ENSMUSG00000025150	ENSMUSG00000033770	ENSMUSG00000031378	ENSMUSG00000086462	ENSMUSG00000066477	ENSMUSG00000029403	ENSMUSG00000038600	ENSMUSG00000000318	ENSMUSG00000022456
				ENSMUSG00000030226		ENSMUSG00000031109		ENSMUSG00000085596	ENSMUSG00000076615	ENSMUSG00000094219	ENSMUSG00000030359	ENSMUSG00000026024	ENSMUSG00000064194	ENSMUSG00000024056	ENSMUSG00000104826	ENSMUSG00000040289	ENSMUSG00000025359	ENSMUSG00000023243	ENSMUSG00000070643
				ENSMUSG00000034795		ENSMUSG00000053852		ENSMUSG00000108811	ENSMUSG00000038020	ENSMUSG00000038891	ENSMUSG00000054932	ENSMUSG00000026090	ENSMUSG00000024922	ENSMUSG00000054477	ENSMUSG00000104572	ENSMUSG00000083227	ENSMUSG00000072905	ENSMUSG00000095193	ENSMUSG00000030109
				ENSMUSG00000085426		ENSMUSG00000038976		ENSMUSG00000108379	ENSMUSG00000050520	ENSMUSG00000095105	ENSMUSG00000036459	ENSMUSG00000042500	ENSMUSG00000073758	ENSMUSG00000047746	ENSMUSG00000034533	ENSMUSG00000046957	ENSMUSG00000066800	ENSMUSG00000047751	ENSMUSG00000049382
				ENSMUSG00000006764		ENSMUSG00000041794		ENSMUSG00000071658	ENSMUSG00000032221	ENSMUSG00000019987	ENSMUSG00000031951	ENSMUSG00000036528	ENSMUSG00000031995	ENSMUSG00000028327	ENSMUSG00000025912	ENSMUSG00000035451	ENSMUSG00000050854	ENSMUSG00000022438	ENSMUSG00000024867
				ENSMUSG00000045662		ENSMUSG00000051177		ENSMUSG00000030486	ENSMUSG00000036718	ENSMUSG00000096612	ENSMUSG00000085403	ENSMUSG00000018604	ENSMUSG00000030577	ENSMUSG00000107464	ENSMUSG00000034303	ENSMUSG00000018569	ENSMUSG00000074832	ENSMUSG00000034785	ENSMUSG00000024421
				ENSMUSG00000096742		ENSMUSG00000024913		ENSMUSG00000054737	ENSMUSG00000102121	ENSMUSG00000029641	ENSMUSG00000021965	ENSMUSG00000029120	ENSMUSG00000041801	ENSMUSG00000108072	ENSMUSG00000050295	ENSMUSG00000079029	ENSMUSG00000026090	ENSMUSG00000024056	ENSMUSG00000026955
				ENSMUSG00000004105		ENSMUSG00000027525		ENSMUSG00000090115	ENSMUSG00000036825	ENSMUSG00000046006	ENSMUSG00000070883	ENSMUSG00000042138	ENSMUSG00000041583	ENSMUSG00000021313	ENSMUSG00000049649	ENSMUSG00000042797	ENSMUSG00000022496	ENSMUSG00000026333	ENSMUSG00000097639
				ENSMUSG00000043668		ENSMUSG00000097290		ENSMUSG00000079049	ENSMUSG00000083649	ENSMUSG00000021638	ENSMUSG00000103350	ENSMUSG00000022206	ENSMUSG00000018411	ENSMUSG00000024206	ENSMUSG00000020159	ENSMUSG00000070708	ENSMUSG00000020892	ENSMUSG00000078626	ENSMUSG00000055313
				ENSMUSG00000049565		ENSMUSG00000023032		ENSMUSG00000023078	ENSMUSG00000028715	ENSMUSG00000039908	ENSMUSG00000094084	ENSMUSG00000032105	ENSMUSG00000030641	ENSMUSG00000030226	ENSMUSG00000021194	ENSMUSG00000035486	ENSMUSG00000078626	ENSMUSG00000026622	ENSMUSG00000042724
				ENSMUSG00000035062		ENSMUSG00000014599		ENSMUSG00000031824	ENSMUSG00000070617	ENSMUSG00000094204	ENSMUSG00000071550	ENSMUSG00000030641	ENSMUSG00000027581	ENSMUSG00000021216	ENSMUSG00000039748	ENSMUSG00000023990	ENSMUSG00000073433	ENSMUSG00000085531	ENSMUSG00000071552
				ENSMUSG00000069601		ENSMUSG00000079317		ENSMUSG00000106555	ENSMUSG00000003410	ENSMUSG00000060176	ENSMUSG00000036109	ENSMUSG00000023990	ENSMUSG00000028435	ENSMUSG00000030911	ENSMUSG00000084847	ENSMUSG00000048458	ENSMUSG00000057396	ENSMUSG00000046323	ENSMUSG00000034792
				ENSMUSG00000061809		ENSMUSG00000078612		ENSMUSG00000033624	ENSMUSG00000089761	ENSMUSG00000011267	ENSMUSG00000033837	ENSMUSG00000029054	ENSMUSG00000018841	ENSMUSG00000048012	ENSMUSG00000083911	ENSMUSG00000026110	ENSMUSG00000033770	ENSMUSG00000030792	ENSMUSG00000038600
				ENSMUSG00000041644		ENSMUSG00000038651		ENSMUSG00000024331	ENSMUSG00000060176	ENSMUSG00000074221	ENSMUSG00000035773	ENSMUSG00000096192	ENSMUSG00000028730	ENSMUSG00000031837	ENSMUSG00000029830	ENSMUSG00000108127	ENSMUSG00000066478	ENSMUSG00000040584	ENSMUSG00000037169
				ENSMUSG00000015653		ENSMUSG00000049100		ENSMUSG00000051910	ENSMUSG00000039375	ENSMUSG00000028392	ENSMUSG00000035435	ENSMUSG00000016984	ENSMUSG00000022899	ENSMUSG00000029830	ENSMUSG00000024059	ENSMUSG00000094566	ENSMUSG00000056296	ENSMUSG00000034768	ENSMUSG00000022900
				ENSMUSG00000050295		ENSMUSG00000021228		ENSMUSG00000026974	ENSMUSG00000050272	ENSMUSG00000073535	ENSMUSG00000086390	ENSMUSG00000050917	ENSMUSG00000004359	ENSMUSG00000108237	ENSMUSG00000029188	ENSMUSG00000074804	ENSMUSG00000000320	ENSMUSG00000086649	ENSMUSG00000029403
				ENSMUSG00000039092		ENSMUSG00000039318		ENSMUSG00000015968	ENSMUSG00000071658	ENSMUSG00000054978	ENSMUSG00000034258	ENSMUSG00000020493	ENSMUSG00000028591	ENSMUSG00000060771	ENSMUSG00000099639	ENSMUSG00000020782	ENSMUSG00000020067	ENSMUSG00000026090	ENSMUSG00000063354
				ENSMUSG00000104826		ENSMUSG00000085600		ENSMUSG00000041471	ENSMUSG00000026301	ENSMUSG00000038732	ENSMUSG00000058028	ENSMUSG00000061633	ENSMUSG00000020623	ENSMUSG00000066031	ENSMUSG00000020838	ENSMUSG00000041193	ENSMUSG00000108481	ENSMUSG00000028640	ENSMUSG00000017491
				ENSMUSG00000056158		ENSMUSG00000039086		ENSMUSG00000003410	ENSMUSG00000031647	ENSMUSG00000079259	ENSMUSG00000027315	ENSMUSG00000098905	ENSMUSG00000098894	ENSMUSG00000036292	ENSMUSG00000046585	ENSMUSG00000003436	ENSMUSG00000097172	ENSMUSG00000058966	ENSMUSG00000048186
				ENSMUSG00000107112		ENSMUSG00000039804		ENSMUSG00000035125	ENSMUSG00000056487	ENSMUSG00000025323	ENSMUSG00000005947	ENSMUSG00000030109	ENSMUSG00000052724	ENSMUSG00000085600	ENSMUSG00000087193	ENSMUSG00000073627	ENSMUSG00000095092	ENSMUSG00000007594	ENSMUSG00000001670
				ENSMUSG00000048703		ENSMUSG00000063142		ENSMUSG00000028392	ENSMUSG00000095653	ENSMUSG00000040658	ENSMUSG00000031669	ENSMUSG00000037016	ENSMUSG00000021950	ENSMUSG00000029151	ENSMUSG00000026692	ENSMUSG00000021456	ENSMUSG00000074424	ENSMUSG00000021638	ENSMUSG00000010080
				ENSMUSG00000031958		ENSMUSG00000092570		ENSMUSG00000086847	ENSMUSG00000024697	ENSMUSG00000070883	ENSMUSG00000104158	ENSMUSG00000025277	ENSMUSG00000015053	ENSMUSG00000055933	ENSMUSG00000021448	ENSMUSG00000039813	ENSMUSG00000051043	ENSMUSG00000038600	ENSMUSG00000026398
				ENSMUSG00000039485		ENSMUSG00000103477		ENSMUSG00000101342	ENSMUSG00000094887	ENSMUSG00000028807	ENSMUSG00000090268	ENSMUSG00000045010	ENSMUSG00000029438	ENSMUSG00000049314	ENSMUSG00000053528	ENSMUSG00000009075	ENSMUSG00000046207	ENSMUSG00000028392	ENSMUSG00000036721
				ENSMUSG00000024154		ENSMUSG00000107948		ENSMUSG00000102204	ENSMUSG00000067399	ENSMUSG00000106457	ENSMUSG00000026024	ENSMUSG00000026974	ENSMUSG00000003228	ENSMUSG00000095909	ENSMUSG00000020185	ENSMUSG00000074731	ENSMUSG00000050240	ENSMUSG00000038903	ENSMUSG00000018865
				ENSMUSG00000081523		ENSMUSG00000049252		ENSMUSG00000047911	ENSMUSG00000036885	ENSMUSG00000102644	ENSMUSG00000099364	ENSMUSG00000079009	ENSMUSG00000106223	ENSMUSG00000024998	ENSMUSG00000037747	ENSMUSG00000028640	ENSMUSG00000063354	ENSMUSG00000084848	ENSMUSG00000041287
				ENSMUSG00000035528		ENSMUSG00000035191		ENSMUSG00000069805	ENSMUSG00000054074	ENSMUSG00000031378	ENSMUSG00000074501	ENSMUSG00000021347	ENSMUSG00000041949	ENSMUSG00000029678	ENSMUSG00000068154	ENSMUSG00000048707	ENSMUSG00000026959	ENSMUSG00000079034	ENSMUSG00000031971
				ENSMUSG00000047799		ENSMUSG00000087591		ENSMUSG00000085921	ENSMUSG00000009248	ENSMUSG00000095514	ENSMUSG00000106457	ENSMUSG00000052374	ENSMUSG00000021553	ENSMUSG00000046408	ENSMUSG00000000320	ENSMUSG00000025494	ENSMUSG00000020897	ENSMUSG00000062369	ENSMUSG00000031089
				ENSMUSG00000097622		ENSMUSG00000022056		ENSMUSG00000022613	ENSMUSG00000029608	ENSMUSG00000019303	ENSMUSG00000064194	ENSMUSG00000055069	ENSMUSG00000074207	ENSMUSG00000090098	ENSMUSG00000105298	ENSMUSG00000037315	ENSMUSG00000083227	ENSMUSG00000040680	ENSMUSG00000025930
				ENSMUSG00000079583		ENSMUSG00000039563		ENSMUSG00000025257	ENSMUSG00000037196	ENSMUSG00000037016	ENSMUSG00000037259	ENSMUSG00000021638	ENSMUSG00000042118	ENSMUSG00000035910	ENSMUSG00000092515	ENSMUSG00000102917	ENSMUSG00000024206	ENSMUSG00000097532	ENSMUSG00000039963
				ENSMUSG00000101693		ENSMUSG00000057455		ENSMUSG00000032400	ENSMUSG00000009108	ENSMUSG00000098176	ENSMUSG00000017639	ENSMUSG00000054252	ENSMUSG00000027171	ENSMUSG00000089728	ENSMUSG00000086757	ENSMUSG00000016756	ENSMUSG00000037681	ENSMUSG00000025912	ENSMUSG00000085531
				ENSMUSG00000041046		ENSMUSG00000068680		ENSMUSG00000030878	ENSMUSG00000030994	ENSMUSG00000074807	ENSMUSG00000046994	ENSMUSG00000044647	ENSMUSG00000089728	ENSMUSG00000032311	ENSMUSG00000060491	ENSMUSG00000036585	ENSMUSG00000062170	ENSMUSG00000051043	ENSMUSG00000045659
				ENSMUSG00000004698		ENSMUSG00000026578		ENSMUSG00000022489	ENSMUSG00000056821	ENSMUSG00000073094	ENSMUSG00000095092	ENSMUSG00000034258	ENSMUSG00000046207	ENSMUSG00000025912	ENSMUSG00000092570	ENSMUSG00000071537	ENSMUSG00000043088	ENSMUSG00000084911	ENSMUSG00000030200
				ENSMUSG00000040387		ENSMUSG00000070568		ENSMUSG00000026301	ENSMUSG00000053046	ENSMUSG00000041245	ENSMUSG00000026173	ENSMUSG00000033255	ENSMUSG00000027820	ENSMUSG00000023873	ENSMUSG00000091144	ENSMUSG00000079550	ENSMUSG00000033032	ENSMUSG00000042724	ENSMUSG00000036825
				ENSMUSG00000098071		ENSMUSG00000057886		ENSMUSG00000060204	ENSMUSG00000098092	ENSMUSG00000087383	ENSMUSG00000095822	ENSMUSG00000028591	ENSMUSG00000057286	ENSMUSG00000023279	ENSMUSG00000086765	ENSMUSG00000028773	ENSMUSG00000040680	ENSMUSG00000017639	ENSMUSG00000075033
				ENSMUSG00000028541		ENSMUSG00000035824		ENSMUSG00000020332	ENSMUSG00000021318	ENSMUSG00000066478	ENSMUSG00000043439	ENSMUSG00000046207	ENSMUSG00000037022	ENSMUSG00000029204	ENSMUSG00000058589	ENSMUSG00000025150	ENSMUSG00000042010	ENSMUSG00000092390	ENSMUSG00000009900
				ENSMUSG00000032899		ENSMUSG00000017167		ENSMUSG00000091144	ENSMUSG00000073497	ENSMUSG00000036459	ENSMUSG00000038188	ENSMUSG00000075269	ENSMUSG00000086649	ENSMUSG00000026065	ENSMUSG00000056602	ENSMUSG00000022385	ENSMUSG00000050435	ENSMUSG00000020493	ENSMUSG00000041737
				ENSMUSG00000024887		ENSMUSG00000026770		ENSMUSG00000044641	ENSMUSG00000039652	ENSMUSG00000037451	ENSMUSG00000060176	ENSMUSG00000031709	ENSMUSG00000078954	ENSMUSG00000022376	ENSMUSG00000032493	ENSMUSG00000033963	ENSMUSG00000023826	ENSMUSG00000026114	ENSMUSG00000035486
				ENSMUSG00000021696		ENSMUSG00000016128		ENSMUSG00000026196	ENSMUSG00000054385	ENSMUSG00000042097	ENSMUSG00000019303	ENSMUSG00000039760	ENSMUSG00000021187	ENSMUSG00000034639	ENSMUSG00000075512	ENSMUSG00000081297	ENSMUSG00000037995	ENSMUSG00000103373	ENSMUSG00000042097
				ENSMUSG00000043671		ENSMUSG00000009092		ENSMUSG00000094887	ENSMUSG00000039748	ENSMUSG00000035666	ENSMUSG00000107970	ENSMUSG00000070643	ENSMUSG00000073724	ENSMUSG00000050747	ENSMUSG00000046000	ENSMUSG00000095092	ENSMUSG00000066009	ENSMUSG00000016756	ENSMUSG00000030108
				ENSMUSG00000078511		ENSMUSG00000060491		ENSMUSG00000026546	ENSMUSG00000049791	ENSMUSG00000108481	ENSMUSG00000046006	ENSMUSG00000028699	ENSMUSG00000067430	ENSMUSG00000043453	ENSMUSG00000081007	ENSMUSG00000020061	ENSMUSG00000028518	ENSMUSG00000070643	ENSMUSG00000052374
				ENSMUSG00000020098		ENSMUSG00000032899		ENSMUSG00000108569	ENSMUSG00000073103	ENSMUSG00000038188	ENSMUSG00000078508	ENSMUSG00000034057	ENSMUSG00000029019	ENSMUSG00000060630	ENSMUSG00000094887	ENSMUSG00000040471	ENSMUSG00000069206	ENSMUSG00000092212	ENSMUSG00000066129
				ENSMUSG00000056487		ENSMUSG00000002266		ENSMUSG00000078452	ENSMUSG00000023982	ENSMUSG00000002771	ENSMUSG00000033966	ENSMUSG00000094036	ENSMUSG00000051910	ENSMUSG00000064293	ENSMUSG00000107948	ENSMUSG00000041920	ENSMUSG00000033597	ENSMUSG00000074179	ENSMUSG00000028392
				ENSMUSG00000107880		ENSMUSG00000094887		ENSMUSG00000098070	ENSMUSG00000058624	ENSMUSG00000035142	ENSMUSG00000058966	ENSMUSG00000044279	ENSMUSG00000051735	ENSMUSG00000054310	ENSMUSG00000004952	ENSMUSG00000086877	ENSMUSG00000031831	ENSMUSG00000020067	ENSMUSG00000000318
				ENSMUSG00000051606		ENSMUSG00000070686		ENSMUSG00000059974	ENSMUSG00000093847	ENSMUSG00000108213	ENSMUSG00000028766	ENSMUSG00000022286	ENSMUSG00000046323	ENSMUSG00000031255	ENSMUSG00000054931	ENSMUSG00000055833	ENSMUSG00000026622	ENSMUSG00000031953	ENSMUSG00000043110
				ENSMUSG00000097673		ENSMUSG00000085953		ENSMUSG00000021763	ENSMUSG00000042477	ENSMUSG00000074804	ENSMUSG00000036923	ENSMUSG00000033174	ENSMUSG00000023353	ENSMUSG00000106116	ENSMUSG00000055717	ENSMUSG00000028435	ENSMUSG00000029120	ENSMUSG00000034607	ENSMUSG00000045087
				ENSMUSG00000079049		ENSMUSG00000049176		ENSMUSG00000052302	ENSMUSG00000108199	ENSMUSG00000034336	ENSMUSG00000080857	ENSMUSG00000038776	ENSMUSG00000033597	ENSMUSG00000107948	ENSMUSG00000024697	ENSMUSG00000000489	ENSMUSG00000030825	ENSMUSG00000021950	ENSMUSG00000005148
				ENSMUSG00000058934		ENSMUSG00000051000		ENSMUSG00000003051	ENSMUSG00000057265	ENSMUSG00000028591	ENSMUSG00000027229	ENSMUSG00000102700	ENSMUSG00000020839	ENSMUSG00000073856	ENSMUSG00000101581	ENSMUSG00000046058	ENSMUSG00000027296	ENSMUSG00000024228	ENSMUSG00000031530
				ENSMUSG00000027606		ENSMUSG00000071340		ENSMUSG00000074731	ENSMUSG00000084910	ENSMUSG00000032092	ENSMUSG00000053604	ENSMUSG00000052180	ENSMUSG00000073794	ENSMUSG00000074832	ENSMUSG00000023032	ENSMUSG00000066478	ENSMUSG00000020159	ENSMUSG00000017499	ENSMUSG00000041309
				ENSMUSG00000088476		ENSMUSG00000089318		ENSMUSG00000039375	ENSMUSG00000044594	ENSMUSG00000063846	ENSMUSG00000023938	ENSMUSG00000039963	ENSMUSG00000050323	ENSMUSG00000028518	ENSMUSG00000034295	ENSMUSG00000040405	ENSMUSG00000079009	ENSMUSG00000092225	ENSMUSG00000040680
				ENSMUSG00000067586		ENSMUSG00000052504		ENSMUSG00000052212	ENSMUSG00000105482	ENSMUSG00000083068	ENSMUSG00000056598	ENSMUSG00000037085	ENSMUSG00000039908	ENSMUSG00000096140	ENSMUSG00000019996	ENSMUSG00000084335	ENSMUSG00000084848	ENSMUSG00000040013	ENSMUSG00000046323
				ENSMUSG00000064010		ENSMUSG00000034528		ENSMUSG00000006310	ENSMUSG00000024679	ENSMUSG00000071229	ENSMUSG00000040855	ENSMUSG00000034206	ENSMUSG00000021456	ENSMUSG00000096742	ENSMUSG00000034219	ENSMUSG00000054978	ENSMUSG00000040247	ENSMUSG00000029381	ENSMUSG00000073724
				ENSMUSG00000107667		ENSMUSG00000085472		ENSMUSG00000017978	ENSMUSG00000025839	ENSMUSG00000033788	ENSMUSG00000030589	ENSMUSG00000027229	ENSMUSG00000070708	ENSMUSG00000033255	ENSMUSG00000070568	ENSMUSG00000074272	ENSMUSG00000022033	ENSMUSG00000024039	ENSMUSG00000082082
				ENSMUSG00000029093		ENSMUSG00000022885		ENSMUSG00000057265	ENSMUSG00000107743	ENSMUSG00000007279	ENSMUSG00000022652	ENSMUSG00000041801	ENSMUSG00000097222	ENSMUSG00000086727	ENSMUSG00000028182	ENSMUSG00000019851	ENSMUSG00000015787	ENSMUSG00000059498	ENSMUSG00000097532
				ENSMUSG00000038151		ENSMUSG00000031971		ENSMUSG00000106743	ENSMUSG00000103877	ENSMUSG00000058748	ENSMUSG00000050966	ENSMUSG00000025197	ENSMUSG00000055373	ENSMUSG00000033826	ENSMUSG00000025219	ENSMUSG00000094005	ENSMUSG00000034382	ENSMUSG00000052477	ENSMUSG00000038903
				ENSMUSG00000086021		ENSMUSG00000057280		ENSMUSG00000097393	ENSMUSG00000107614	ENSMUSG00000027424	ENSMUSG00000044816	ENSMUSG00000059854	ENSMUSG00000066640	ENSMUSG00000066027	ENSMUSG00000038807	ENSMUSG00000071229	ENSMUSG00000021553	ENSMUSG00000083227	ENSMUSG00000015093
				ENSMUSG00000103158		ENSMUSG00000094791		ENSMUSG00000037979	ENSMUSG00000005899	ENSMUSG00000099950	ENSMUSG00000033170	ENSMUSG00000044816	ENSMUSG00000037525	ENSMUSG00000085770	ENSMUSG00000060204	ENSMUSG00000018554	ENSMUSG00000005148	ENSMUSG00000028699	ENSMUSG00000037681
				ENSMUSG00000002699		ENSMUSG00000029090		ENSMUSG00000021175	ENSMUSG00000047281	ENSMUSG00000047139	ENSMUSG00000005360	ENSMUSG00000038782	ENSMUSG00000034258	ENSMUSG00000085953	ENSMUSG00000000701	ENSMUSG00000042195	ENSMUSG00000095905	ENSMUSG00000015619	ENSMUSG00000031651
				ENSMUSG00000056214		ENSMUSG00000038679		ENSMUSG00000058624	ENSMUSG00000022613	ENSMUSG00000040321	ENSMUSG00000078626	ENSMUSG00000043439	ENSMUSG00000015093	ENSMUSG00000107488	ENSMUSG00000001819	ENSMUSG00000031860	ENSMUSG00000063846	ENSMUSG00000035000	ENSMUSG00000091144
				ENSMUSG00000048058		ENSMUSG00000101848		ENSMUSG00000038457	ENSMUSG00000030851	ENSMUSG00000027420	ENSMUSG00000096756	ENSMUSG00000051669	ENSMUSG00000025196	ENSMUSG00000031174	ENSMUSG00000031471	ENSMUSG00000096756	ENSMUSG00000067919	ENSMUSG00000074501	ENSMUSG00000039337
				ENSMUSG00000032500		ENSMUSG00000040732		ENSMUSG00000037996	ENSMUSG00000108337	ENSMUSG00000035407	ENSMUSG00000043110	ENSMUSG00000001348	ENSMUSG00000000318	ENSMUSG00000096284	ENSMUSG00000079330	ENSMUSG00000054702	ENSMUSG00000031497	ENSMUSG00000024867	ENSMUSG00000042195
				ENSMUSG00000032292		ENSMUSG00000108072		ENSMUSG00000024998	ENSMUSG00000045246	ENSMUSG00000096756	ENSMUSG00000054266	ENSMUSG00000069743	ENSMUSG00000071952	ENSMUSG00000003411	ENSMUSG00000053399	ENSMUSG00000022033	ENSMUSG00000005705	ENSMUSG00000048647	ENSMUSG00000056413
				ENSMUSG00000032238		ENSMUSG00000052613		ENSMUSG00000042473	ENSMUSG00000087385	ENSMUSG00000102311	ENSMUSG00000079029	ENSMUSG00000000318	ENSMUSG00000035522	ENSMUSG00000029314	ENSMUSG00000033255	ENSMUSG00000095136	ENSMUSG00000081044	ENSMUSG00000021553	ENSMUSG00000040364
				ENSMUSG00000076615		ENSMUSG00000052616		ENSMUSG00000102591	ENSMUSG00000041423	ENSMUSG00000081766	ENSMUSG00000044279	ENSMUSG00000060548	ENSMUSG00000096756	ENSMUSG00000048485	ENSMUSG00000026770	ENSMUSG00000037661	ENSMUSG00000027229	ENSMUSG00000074183	ENSMUSG00000095996
				ENSMUSG00000050830		ENSMUSG00000066477		ENSMUSG00000089815	ENSMUSG00000086321	ENSMUSG00000050966	ENSMUSG00000038776	ENSMUSG00000083576	ENSMUSG00000047751	ENSMUSG00000030491	ENSMUSG00000042976	ENSMUSG00000027281	ENSMUSG00000030792	ENSMUSG00000094566	ENSMUSG00000074832
				ENSMUSG00000029204		ENSMUSG00000024673		ENSMUSG00000037990	ENSMUSG00000108361	ENSMUSG00000106056	ENSMUSG00000052336	ENSMUSG00000072791	ENSMUSG00000084128	ENSMUSG00000053040	ENSMUSG00000096144	ENSMUSG00000036825	ENSMUSG00000026638	ENSMUSG00000025150	ENSMUSG00000040693
				ENSMUSG00000037196		ENSMUSG00000107714		ENSMUSG00000021509	ENSMUSG00000058147	ENSMUSG00000003271	ENSMUSG00000046794	ENSMUSG00000051735	ENSMUSG00000028020	ENSMUSG00000040405	ENSMUSG00000002668	ENSMUSG00000041309	ENSMUSG00000041608	ENSMUSG00000074830	ENSMUSG00000022438
				ENSMUSG00000099899		ENSMUSG00000055963		ENSMUSG00000001763	ENSMUSG00000059956	ENSMUSG00000026024	ENSMUSG00000104338	ENSMUSG00000011267	ENSMUSG00000001348	ENSMUSG00000075045	ENSMUSG00000025927	ENSMUSG00000067795	ENSMUSG00000073723	ENSMUSG00000081402	ENSMUSG00000054978
				ENSMUSG00000058728		ENSMUSG00000069796		ENSMUSG00000020083	ENSMUSG00000047911	ENSMUSG00000024366	ENSMUSG00000043003	ENSMUSG00000025359	ENSMUSG00000092225	ENSMUSG00000107084	ENSMUSG00000073102	ENSMUSG00000036223	ENSMUSG00000098286	ENSMUSG00000075269	ENSMUSG00000050966
				ENSMUSG00000038074		ENSMUSG00000068173		ENSMUSG00000073721	ENSMUSG00000046694	ENSMUSG00000059327	ENSMUSG00000002384	ENSMUSG00000034785	ENSMUSG00000060548	ENSMUSG00000044681	ENSMUSG00000029204	ENSMUSG00000049916	ENSMUSG00000051747	ENSMUSG00000096283	ENSMUSG00000071506
				ENSMUSG00000083916		ENSMUSG00000031374		ENSMUSG00000052026	ENSMUSG00000030701	ENSMUSG00000087166	ENSMUSG00000029499	ENSMUSG00000004127	ENSMUSG00000091490	ENSMUSG00000057396	ENSMUSG00000022829	ENSMUSG00000021125	ENSMUSG00000028540	ENSMUSG00000027315	ENSMUSG00000019866
				ENSMUSG00000021991		ENSMUSG00000000247		ENSMUSG00000105298	ENSMUSG00000090509	ENSMUSG00000047751	ENSMUSG00000070643	ENSMUSG00000075390	ENSMUSG00000030117	ENSMUSG00000084787	ENSMUSG00000054102	ENSMUSG00000022429	ENSMUSG00000020782	ENSMUSG00000074832	ENSMUSG00000095193
				ENSMUSG00000033063		ENSMUSG00000020169		ENSMUSG00000045246	ENSMUSG00000084758	ENSMUSG00000108127	ENSMUSG00000035666	ENSMUSG00000072249	ENSMUSG00000037085	ENSMUSG00000070345	ENSMUSG00000052026	ENSMUSG00000108094	ENSMUSG00000022322	ENSMUSG00000023153	ENSMUSG00000026994
				ENSMUSG00000087434		ENSMUSG00000057454		ENSMUSG00000055895	ENSMUSG00000035504	ENSMUSG00000041911	ENSMUSG00000029641	ENSMUSG00000032400	ENSMUSG00000025936	ENSMUSG00000061576	ENSMUSG00000024227	ENSMUSG00000028654	ENSMUSG00000018554	ENSMUSG00000028540	ENSMUSG00000089876
				ENSMUSG00000035638		ENSMUSG00000028078		ENSMUSG00000063661	ENSMUSG00000073119	ENSMUSG00000045087	ENSMUSG00000037681	ENSMUSG00000078508	ENSMUSG00000092212	ENSMUSG00000038910	ENSMUSG00000022510	ENSMUSG00000070034	ENSMUSG00000097532	ENSMUSG00000052180	ENSMUSG00000027959
				ENSMUSG00000050232		ENSMUSG00000061969		ENSMUSG00000039678	ENSMUSG00000008489	ENSMUSG00000068252	ENSMUSG00000032446	ENSMUSG00000011263	ENSMUSG00000000325	ENSMUSG00000025991	ENSMUSG00000026609	ENSMUSG00000094328	ENSMUSG00000057132	ENSMUSG00000039748	ENSMUSG00000030769
				ENSMUSG00000036905		ENSMUSG00000069476		ENSMUSG00000098212	ENSMUSG00000048978	ENSMUSG00000074026	ENSMUSG00000028654	ENSMUSG00000031898	ENSMUSG00000048992	ENSMUSG00000018865	ENSMUSG00000053411	ENSMUSG00000040836	ENSMUSG00000022456	ENSMUSG00000042010	ENSMUSG00000103039
				ENSMUSG00000020676		ENSMUSG00000045036		ENSMUSG00000038020	ENSMUSG00000001819	ENSMUSG00000037921	ENSMUSG00000072813	ENSMUSG00000026380	ENSMUSG00000040680	ENSMUSG00000047237	ENSMUSG00000053338	ENSMUSG00000072761	ENSMUSG00000039748	ENSMUSG00000069733	ENSMUSG00000024056
				ENSMUSG00000043496		ENSMUSG00000045404		ENSMUSG00000055945	ENSMUSG00000090115	ENSMUSG00000033191	ENSMUSG00000087207	ENSMUSG00000038932	ENSMUSG00000032394	ENSMUSG00000020652	ENSMUSG00000102669	ENSMUSG00000024366	ENSMUSG00000024228	ENSMUSG00000024036	ENSMUSG00000001348
				ENSMUSG00000073027		ENSMUSG00000060371		ENSMUSG00000103477	ENSMUSG00000042846	ENSMUSG00000048106	ENSMUSG00000020892	ENSMUSG00000081137	ENSMUSG00000034825	ENSMUSG00000031155	ENSMUSG00000020169	ENSMUSG00000030337	ENSMUSG00000001095	ENSMUSG00000067848	ENSMUSG00000030359
				ENSMUSG00000107616		ENSMUSG00000022900		ENSMUSG00000029699	ENSMUSG00000021983	ENSMUSG00000035201	ENSMUSG00000106056	ENSMUSG00000068129	ENSMUSG00000089876	ENSMUSG00000079583	ENSMUSG00000044636	ENSMUSG00000025507	ENSMUSG00000040364	ENSMUSG00000085549	ENSMUSG00000054484
				ENSMUSG00000050121		ENSMUSG00000106555		ENSMUSG00000035910	ENSMUSG00000059301	ENSMUSG00000021125	ENSMUSG00000047749	ENSMUSG00000050966	ENSMUSG00000062526	ENSMUSG00000004952	ENSMUSG00000061578	ENSMUSG00000045659	ENSMUSG00000073779	ENSMUSG00000058046	ENSMUSG00000026288
				ENSMUSG00000035057		ENSMUSG00000026430		ENSMUSG00000074832	ENSMUSG00000001604	ENSMUSG00000033658	ENSMUSG00000036528	ENSMUSG00000006642	ENSMUSG00000029130	ENSMUSG00000039106	ENSMUSG00000056162	ENSMUSG00000105843	ENSMUSG00000050545	ENSMUSG00000095092	ENSMUSG00000043943
				ENSMUSG00000083407		ENSMUSG00000079465		ENSMUSG00000059218	ENSMUSG00000021638	ENSMUSG00000071537	ENSMUSG00000037451	ENSMUSG00000059327	ENSMUSG00000107970	ENSMUSG00000098212	ENSMUSG00000036432	ENSMUSG00000038569	ENSMUSG00000092390	ENSMUSG00000040706	ENSMUSG00000094595
				ENSMUSG00000029917		ENSMUSG00000101303		ENSMUSG00000031376	ENSMUSG00000076613	ENSMUSG00000056952	ENSMUSG00000033255	ENSMUSG00000102644	ENSMUSG00000026114	ENSMUSG00000103158	ENSMUSG00000047508	ENSMUSG00000079536	ENSMUSG00000053550	ENSMUSG00000055069	ENSMUSG00000071229
				ENSMUSG00000031661		ENSMUSG00000024227		ENSMUSG00000040875	ENSMUSG00000107714	ENSMUSG00000060461	ENSMUSG00000096192	ENSMUSG00000039908	ENSMUSG00000072813	ENSMUSG00000028182	ENSMUSG00000085600	ENSMUSG00000046323	ENSMUSG00000022438	ENSMUSG00000108213	ENSMUSG00000020182
				ENSMUSG00000017485		ENSMUSG00000033826		ENSMUSG00000010175	ENSMUSG00000037999	ENSMUSG00000055228	ENSMUSG00000067813	ENSMUSG00000024970	ENSMUSG00000028558	ENSMUSG00000027457	ENSMUSG00000051910	ENSMUSG00000081402	ENSMUSG00000048707	ENSMUSG00000055373	ENSMUSG00000079808
				ENSMUSG00000085019		ENSMUSG00000055546		ENSMUSG00000050295	ENSMUSG00000006586	ENSMUSG00000036615	ENSMUSG00000032400	ENSMUSG00000079190	ENSMUSG00000032348	ENSMUSG00000089815	ENSMUSG00000031958	ENSMUSG00000095653	ENSMUSG00000043924	ENSMUSG00000053194	ENSMUSG00000022747
				ENSMUSG00000054005		ENSMUSG00000066392		ENSMUSG00000032841	ENSMUSG00000105034	ENSMUSG00000084938	ENSMUSG00000054115	ENSMUSG00000040658	ENSMUSG00000018569	ENSMUSG00000049902	ENSMUSG00000069796	ENSMUSG00000006389	ENSMUSG00000039963	ENSMUSG00000046207	ENSMUSG00000019312
				ENSMUSG00000029287		ENSMUSG00000029338		ENSMUSG00000091060	ENSMUSG00000025892	ENSMUSG00000029054	ENSMUSG00000074221	ENSMUSG00000026196	ENSMUSG00000026974	ENSMUSG00000006310	ENSMUSG00000063971	ENSMUSG00000095672	ENSMUSG00000045087	ENSMUSG00000073723	ENSMUSG00000087044
				ENSMUSG00000029130		ENSMUSG00000035177		ENSMUSG00000041794	ENSMUSG00000030559	ENSMUSG00000097098	ENSMUSG00000078963	ENSMUSG00000062783	ENSMUSG00000027317	ENSMUSG00000023403	ENSMUSG00000037159	ENSMUSG00000101210	ENSMUSG00000048373	ENSMUSG00000044349	ENSMUSG00000022686
				ENSMUSG00000097915		ENSMUSG00000024240		ENSMUSG00000053219	ENSMUSG00000022489	ENSMUSG00000025815	ENSMUSG00000037736	ENSMUSG00000043088	ENSMUSG00000085531	ENSMUSG00000057455	ENSMUSG00000094374	ENSMUSG00000090033	ENSMUSG00000063297	ENSMUSG00000000308	ENSMUSG00000029658
				ENSMUSG00000020169		ENSMUSG00000047454		ENSMUSG00000046408	ENSMUSG00000022518	ENSMUSG00000074136	ENSMUSG00000100313	ENSMUSG00000073758	ENSMUSG00000038522	ENSMUSG00000031824	ENSMUSG00000046856	ENSMUSG00000031162	ENSMUSG00000056155	ENSMUSG00000062170	ENSMUSG00000041986
				ENSMUSG00000100340		ENSMUSG00000040372		ENSMUSG00000070777	ENSMUSG00000070336	ENSMUSG00000020491	ENSMUSG00000046323	ENSMUSG00000084128	ENSMUSG00000053522	ENSMUSG00000102959	ENSMUSG00000050240	ENSMUSG00000096363	ENSMUSG00000044626	ENSMUSG00000039337	ENSMUSG00000046844
				ENSMUSG00000053508		ENSMUSG00000066441		ENSMUSG00000021792	ENSMUSG00000031750	ENSMUSG00000054763	ENSMUSG00000066478	ENSMUSG00000021965	ENSMUSG00000074807	ENSMUSG00000053765	ENSMUSG00000086631	ENSMUSG00000030825	ENSMUSG00000074830	ENSMUSG00000000320	ENSMUSG00000028640
				ENSMUSG00000041923		ENSMUSG00000046637		ENSMUSG00000041372	ENSMUSG00000063646	ENSMUSG00000032177	ENSMUSG00000033770	ENSMUSG00000070677	ENSMUSG00000027463	ENSMUSG00000017639	ENSMUSG00000058328	ENSMUSG00000095680	ENSMUSG00000070034	ENSMUSG00000026694	ENSMUSG00000023906
				ENSMUSG00000074063		ENSMUSG00000032999		ENSMUSG00000047361	ENSMUSG00000085403	ENSMUSG00000020712	ENSMUSG00000024366	ENSMUSG00000022652	ENSMUSG00000064140	ENSMUSG00000029403	ENSMUSG00000055078	ENSMUSG00000062170	ENSMUSG00000091618	ENSMUSG00000108127	ENSMUSG00000036223
				ENSMUSG00000096365		ENSMUSG00000058624		ENSMUSG00000071235	ENSMUSG00000019785	ENSMUSG00000036109	ENSMUSG00000035201	ENSMUSG00000056296	ENSMUSG00000035365	ENSMUSG00000037747	ENSMUSG00000025370	ENSMUSG00000096483	ENSMUSG00000024891	ENSMUSG00000005705	ENSMUSG00000027306
				ENSMUSG00000093675		ENSMUSG00000047996		ENSMUSG00000030994	ENSMUSG00000090102	ENSMUSG00000019851	ENSMUSG00000040706	ENSMUSG00000028148	ENSMUSG00000037169	ENSMUSG00000048703	ENSMUSG00000097194	ENSMUSG00000055373	ENSMUSG00000094566	ENSMUSG00000032068	ENSMUSG00000021136
				ENSMUSG00000085580		ENSMUSG00000032735		ENSMUSG00000054385	ENSMUSG00000047751	ENSMUSG00000022504	ENSMUSG00000097062	ENSMUSG00000000325	ENSMUSG00000091698	ENSMUSG00000046323	ENSMUSG00000074461	ENSMUSG00000033966	ENSMUSG00000097177	ENSMUSG00000067919	ENSMUSG00000106457
				ENSMUSG00000097434		ENSMUSG00000021203		ENSMUSG00000026315	ENSMUSG00000083246	ENSMUSG00000105843	ENSMUSG00000037337	ENSMUSG00000028434	ENSMUSG00000034639	ENSMUSG00000078796	ENSMUSG00000095909	ENSMUSG00000050071	ENSMUSG00000039813	ENSMUSG00000002771	ENSMUSG00000035365
				ENSMUSG00000044499		ENSMUSG00000085596		ENSMUSG00000022237	ENSMUSG00000043923	ENSMUSG00000078626	ENSMUSG00000024597	ENSMUSG00000028640	ENSMUSG00000039337	ENSMUSG00000061701	ENSMUSG00000086932	ENSMUSG00000023906	ENSMUSG00000026694	ENSMUSG00000052374	ENSMUSG00000076430
				ENSMUSG00000078796		ENSMUSG00000063065		ENSMUSG00000025092	ENSMUSG00000039200	ENSMUSG00000062369	ENSMUSG00000032401	ENSMUSG00000078537	ENSMUSG00000034645	ENSMUSG00000048349	ENSMUSG00000097243	ENSMUSG00000046008	ENSMUSG00000082079	ENSMUSG00000055170	ENSMUSG00000069206
				ENSMUSG00000026416		ENSMUSG00000040329		ENSMUSG00000085982	ENSMUSG00000107948	ENSMUSG00000097042	ENSMUSG00000108481	ENSMUSG00000034792	ENSMUSG00000013415	ENSMUSG00000091618	ENSMUSG00000100618	ENSMUSG00000039670	ENSMUSG00000050052	ENSMUSG00000045795	ENSMUSG00000007594
				ENSMUSG00000085596		ENSMUSG00000066027		ENSMUSG00000034913	ENSMUSG00000043800	ENSMUSG00000094649	ENSMUSG00000029679	ENSMUSG00000097172	ENSMUSG00000028109	ENSMUSG00000026110	ENSMUSG00000047746	ENSMUSG00000031489	ENSMUSG00000094462	ENSMUSG00000086837	ENSMUSG00000098630
				ENSMUSG00000048978		ENSMUSG00000030519		ENSMUSG00000087597	ENSMUSG00000025257	ENSMUSG00000050640	ENSMUSG00000034382	ENSMUSG00000053604	ENSMUSG00000041287	ENSMUSG00000055717	ENSMUSG00000030559	ENSMUSG00000095514	ENSMUSG00000007594	ENSMUSG00000099813	ENSMUSG00000027281
				ENSMUSG00000054385		ENSMUSG00000022518		ENSMUSG00000026253	ENSMUSG00000097393	ENSMUSG00000097333	ENSMUSG00000079259	ENSMUSG00000019303	ENSMUSG00000021097	ENSMUSG00000107070	ENSMUSG00000074026	ENSMUSG00000074997	ENSMUSG00000086147	ENSMUSG00000028859	ENSMUSG00000078508
				ENSMUSG00000022304		ENSMUSG00000095909		ENSMUSG00000029651	ENSMUSG00000043760	ENSMUSG00000034382	ENSMUSG00000029019	ENSMUSG00000026638	ENSMUSG00000106334	ENSMUSG00000084847	ENSMUSG00000097068	ENSMUSG00000052374	ENSMUSG00000029054	ENSMUSG00000003929	ENSMUSG00000035498
				ENSMUSG00000039519		ENSMUSG00000086213		ENSMUSG00000006586	ENSMUSG00000035686	ENSMUSG00000035435	ENSMUSG00000004127	ENSMUSG00000092174	ENSMUSG00000040855	ENSMUSG00000048960	ENSMUSG00000102887	ENSMUSG00000024406	ENSMUSG00000039720	ENSMUSG00000056436	ENSMUSG00000027931
				ENSMUSG00000046387		ENSMUSG00000069601		ENSMUSG00000053765	ENSMUSG00000053153	ENSMUSG00000047986	ENSMUSG00000018569	ENSMUSG00000013415	ENSMUSG00000036615	ENSMUSG00000064065	ENSMUSG00000030226	ENSMUSG00000058669	ENSMUSG00000050714	ENSMUSG00000025396	ENSMUSG00000098894
				ENSMUSG00000105857		ENSMUSG00000049092		ENSMUSG00000020623	ENSMUSG00000020407	ENSMUSG00000037681	ENSMUSG00000028807	ENSMUSG00000020623	ENSMUSG00000050966	ENSMUSG00000039913	ENSMUSG00000039307	ENSMUSG00000041161	ENSMUSG00000062510	ENSMUSG00000032033	ENSMUSG00000096917
				ENSMUSG00000074607		ENSMUSG00000106015		ENSMUSG00000034486	ENSMUSG00000044636	ENSMUSG00000026778	ENSMUSG00000102311	ENSMUSG00000037451	ENSMUSG00000017491	ENSMUSG00000037910	ENSMUSG00000023033	ENSMUSG00000095821	ENSMUSG00000070709	ENSMUSG00000075390	ENSMUSG00000033669
				ENSMUSG00000034105		ENSMUSG00000025219		ENSMUSG00000074354	ENSMUSG00000085454	ENSMUSG00000046572	ENSMUSG00000034825	ENSMUSG00000052396	ENSMUSG00000023064	ENSMUSG00000015316	ENSMUSG00000026271	ENSMUSG00000028766	ENSMUSG00000079190	ENSMUSG00000051910	ENSMUSG00000037525
				ENSMUSG00000021640		ENSMUSG00000107887		ENSMUSG00000041992	ENSMUSG00000068113	ENSMUSG00000033624	ENSMUSG00000086454	ENSMUSG00000021125	ENSMUSG00000049577	ENSMUSG00000086204	ENSMUSG00000006587	ENSMUSG00000103983	ENSMUSG00000022429	ENSMUSG00000027379	ENSMUSG00000039194
				ENSMUSG00000006310		ENSMUSG00000057777		ENSMUSG00000035473	ENSMUSG00000051455	ENSMUSG00000041608	ENSMUSG00000000301	ENSMUSG00000107906	ENSMUSG00000031391	ENSMUSG00000024176	ENSMUSG00000074997	ENSMUSG00000021194	ENSMUSG00000105044	ENSMUSG00000023940	ENSMUSG00000102644
				ENSMUSG00000093436		ENSMUSG00000021253		ENSMUSG00000050855	ENSMUSG00000064202	ENSMUSG00000101436	ENSMUSG00000034645	ENSMUSG00000030346	ENSMUSG00000033688	ENSMUSG00000027761	ENSMUSG00000033634	ENSMUSG00000067813	ENSMUSG00000002771	ENSMUSG00000025359	ENSMUSG00000078963
				ENSMUSG00000030877		ENSMUSG00000028182		ENSMUSG00000071470	ENSMUSG00000035910	ENSMUSG00000008318	ENSMUSG00000029130	ENSMUSG00000017697	ENSMUSG00000078498	ENSMUSG00000015970	ENSMUSG00000074062	ENSMUSG00000017550	ENSMUSG00000042686	ENSMUSG00000048373	ENSMUSG00000046192
				ENSMUSG00000027794		ENSMUSG00000094672		ENSMUSG00000090268	ENSMUSG00000079162	ENSMUSG00000000884	ENSMUSG00000063846	ENSMUSG00000033597	ENSMUSG00000041737	ENSMUSG00000021509	ENSMUSG00000043541	ENSMUSG00000042010	ENSMUSG00000049916	ENSMUSG00000030722	ENSMUSG00000033688
				ENSMUSG00000030156		ENSMUSG00000057914		ENSMUSG00000058589	ENSMUSG00000071636	ENSMUSG00000000325	ENSMUSG00000082079	ENSMUSG00000084848	ENSMUSG00000104158	ENSMUSG00000037922	ENSMUSG00000066510	ENSMUSG00000085035	ENSMUSG00000035365	ENSMUSG00000035365	ENSMUSG00000090534
				ENSMUSG00000022489		ENSMUSG00000032500		ENSMUSG00000053046	ENSMUSG00000074026	ENSMUSG00000078794	ENSMUSG00000040658	ENSMUSG00000056598	ENSMUSG00000078546	ENSMUSG00000024972	ENSMUSG00000021055	ENSMUSG00000032204	ENSMUSG00000048647	ENSMUSG00000089647	ENSMUSG00000058966
				ENSMUSG00000020723		ENSMUSG00000100627		ENSMUSG00000101848	ENSMUSG00000019996	ENSMUSG00000034785	ENSMUSG00000093862	ENSMUSG00000055228	ENSMUSG00000044816	ENSMUSG00000023259	ENSMUSG00000021991	ENSMUSG00000075271	ENSMUSG00000019312	ENSMUSG00000022033	ENSMUSG00000037259
				ENSMUSG00000106555		ENSMUSG00000085770		ENSMUSG00000031637	ENSMUSG00000042473	ENSMUSG00000042262	ENSMUSG00000003051	ENSMUSG00000021953	ENSMUSG00000039963	ENSMUSG00000066477	ENSMUSG00000100627	ENSMUSG00000039963	ENSMUSG00000029586	ENSMUSG00000059854	ENSMUSG00000096756
				ENSMUSG00000067297		ENSMUSG00000087601		ENSMUSG00000068270	ENSMUSG00000068180	ENSMUSG00000030402	ENSMUSG00000073535	ENSMUSG00000042102	ENSMUSG00000030769	ENSMUSG00000073125	ENSMUSG00000000318	ENSMUSG00000055030	ENSMUSG00000040836	ENSMUSG00000019773	ENSMUSG00000056458
				ENSMUSG00000046982		ENSMUSG00000025314		ENSMUSG00000079808	ENSMUSG00000083736	ENSMUSG00000046323	ENSMUSG00000025257	ENSMUSG00000040855	ENSMUSG00000006345	ENSMUSG00000106378	ENSMUSG00000066392	ENSMUSG00000030722	ENSMUSG00000038085	ENSMUSG00000046000	ENSMUSG00000035435
				ENSMUSG00000069796		ENSMUSG00000026721		ENSMUSG00000092390	ENSMUSG00000004952	ENSMUSG00000075390	ENSMUSG00000108127	ENSMUSG00000078503	ENSMUSG00000106632	ENSMUSG00000074283	ENSMUSG00000107887	ENSMUSG00000099216	ENSMUSG00000087044	ENSMUSG00000020185	ENSMUSG00000025227
				ENSMUSG00000052572		ENSMUSG00000058934		ENSMUSG00000103940	ENSMUSG00000031933	ENSMUSG00000022652	ENSMUSG00000044317	ENSMUSG00000022429	ENSMUSG00000032068	ENSMUSG00000059956	ENSMUSG00000072791	ENSMUSG00000075390	ENSMUSG00000035615	ENSMUSG00000097222	ENSMUSG00000020897
				ENSMUSG00000071434		ENSMUSG00000086631		ENSMUSG00000028182	ENSMUSG00000036615	ENSMUSG00000020332	ENSMUSG00000061633	ENSMUSG00000030259	ENSMUSG00000059742	ENSMUSG00000031647	ENSMUSG00000108237	ENSMUSG00000079423	ENSMUSG00000056413	ENSMUSG00000027296	ENSMUSG00000031489
				ENSMUSG00000036602		ENSMUSG00000027200		ENSMUSG00000079222	ENSMUSG00000037990	ENSMUSG00000032401	ENSMUSG00000037921	ENSMUSG00000090534	ENSMUSG00000037661	ENSMUSG00000030237	ENSMUSG00000027861	ENSMUSG00000102311	ENSMUSG00000027959	ENSMUSG00000048707	ENSMUSG00000056436
				ENSMUSG00000075046		ENSMUSG00000003411		ENSMUSG00000071723	ENSMUSG00000037085	ENSMUSG00000045053	ENSMUSG00000073633	ENSMUSG00000024180	ENSMUSG00000051455	ENSMUSG00000084938	ENSMUSG00000060416	ENSMUSG00000051747	ENSMUSG00000064194	ENSMUSG00000034842	ENSMUSG00000021194
				ENSMUSG00000091457		ENSMUSG00000059921		ENSMUSG00000087193	ENSMUSG00000084335	ENSMUSG00000104303	ENSMUSG00000063434	ENSMUSG00000025196	ENSMUSG00000024970	ENSMUSG00000035615	ENSMUSG00000079455	ENSMUSG00000095193	ENSMUSG00000030722	ENSMUSG00000029658	ENSMUSG00000037509
				ENSMUSG00000030222		ENSMUSG00000066030		ENSMUSG00000086462	ENSMUSG00000086710	ENSMUSG00000030359	ENSMUSG00000050917	ENSMUSG00000040680	ENSMUSG00000021965	ENSMUSG00000048439	ENSMUSG00000066359	ENSMUSG00000026708	ENSMUSG00000095180	ENSMUSG00000105176	ENSMUSG00000031898
				ENSMUSG00000033740		ENSMUSG00000027861		ENSMUSG00000053897	ENSMUSG00000039913	ENSMUSG00000023984	ENSMUSG00000070902	ENSMUSG00000035773	ENSMUSG00000039529	ENSMUSG00000041817	ENSMUSG00000045246	ENSMUSG00000053687	ENSMUSG00000092174	ENSMUSG00000034792	ENSMUSG00000061877
				ENSMUSG00000021699		ENSMUSG00000022871		ENSMUSG00000089844	ENSMUSG00000096742	ENSMUSG00000040706	ENSMUSG00000024774	ENSMUSG00000039678	ENSMUSG00000029403	ENSMUSG00000031362	ENSMUSG00000053852	ENSMUSG00000030592	ENSMUSG00000094084	ENSMUSG00000027959	ENSMUSG00000035773
				ENSMUSG00000079741		ENSMUSG00000055200		ENSMUSG00000019775	ENSMUSG00000020493	ENSMUSG00000046058	ENSMUSG00000008318	ENSMUSG00000087383	ENSMUSG00000005251	ENSMUSG00000105593	ENSMUSG00000034528	ENSMUSG00000003271	ENSMUSG00000094595	ENSMUSG00000069206	ENSMUSG00000025934
				ENSMUSG00000042976		ENSMUSG00000050272		ENSMUSG00000021483	ENSMUSG00000091698	ENSMUSG00000050435	ENSMUSG00000047751	ENSMUSG00000097229	ENSMUSG00000068245	ENSMUSG00000037685	ENSMUSG00000044378	ENSMUSG00000075571	ENSMUSG00000099936	ENSMUSG00000034382	ENSMUSG00000105176
				ENSMUSG00000094887		ENSMUSG00000021991		ENSMUSG00000055567	ENSMUSG00000020673	ENSMUSG00000044026	ENSMUSG00000097172	ENSMUSG00000067430	ENSMUSG00000041605	ENSMUSG00000055567	ENSMUSG00000055567	ENSMUSG00000085175	ENSMUSG00000038891	ENSMUSG00000015787	ENSMUSG00000043572
				ENSMUSG00000036502		ENSMUSG00000055403		ENSMUSG00000094114	ENSMUSG00000103143	ENSMUSG00000030825	ENSMUSG00000103210	ENSMUSG00000043110	ENSMUSG00000079038	ENSMUSG00000055022	ENSMUSG00000086321	ENSMUSG00000031995	ENSMUSG00000003411	ENSMUSG00000037466	ENSMUSG00000032009
				ENSMUSG00000073856		ENSMUSG00000029830		ENSMUSG00000047730	ENSMUSG00000005251	ENSMUSG00000097814	ENSMUSG00000056296	ENSMUSG00000044026	ENSMUSG00000083120	ENSMUSG00000038903	ENSMUSG00000041992	ENSMUSG00000039187	ENSMUSG00000064622	ENSMUSG00000040855	ENSMUSG00000037600
				ENSMUSG00000059974		ENSMUSG00000028497		ENSMUSG00000045648	ENSMUSG00000054582	ENSMUSG00000073102	ENSMUSG00000004446	ENSMUSG00000040471	ENSMUSG00000107761	ENSMUSG00000041261	ENSMUSG00000039004	ENSMUSG00000107970	ENSMUSG00000025396	ENSMUSG00000056952	ENSMUSG00000042763
				ENSMUSG00000060572		ENSMUSG00000020674		ENSMUSG00000025219	ENSMUSG00000070568	ENSMUSG00000085843	ENSMUSG00000052374	ENSMUSG00000022540	ENSMUSG00000048439	ENSMUSG00000031376	ENSMUSG00000086204	ENSMUSG00000026333	ENSMUSG00000097994	ENSMUSG00000074997	ENSMUSG00000005320
				ENSMUSG00000098137		ENSMUSG00000004347		ENSMUSG00000041046	ENSMUSG00000044707	ENSMUSG00000051176	ENSMUSG00000045746	ENSMUSG00000003271	ENSMUSG00000020953	ENSMUSG00000020847	ENSMUSG00000023873	ENSMUSG00000074183	ENSMUSG00000078508	ENSMUSG00000031497	ENSMUSG00000082108
				ENSMUSG00000022969		ENSMUSG00000062960		ENSMUSG00000036292	ENSMUSG00000087246	ENSMUSG00000070643	ENSMUSG00000030701	ENSMUSG00000044005	ENSMUSG00000092335	ENSMUSG00000098137	ENSMUSG00000046262	ENSMUSG00000092622	ENSMUSG00000024867	ENSMUSG00000054169	ENSMUSG00000023043
				ENSMUSG00000026580		ENSMUSG00000076490		ENSMUSG00000051920	ENSMUSG00000022206	ENSMUSG00000037434	ENSMUSG00000039789	ENSMUSG00000084350	ENSMUSG00000040345	ENSMUSG00000087230	ENSMUSG00000079299	ENSMUSG00000082079	ENSMUSG00000032068	ENSMUSG00000024986	ENSMUSG00000020493
				ENSMUSG00000066510		ENSMUSG00000026393		ENSMUSG00000097164	ENSMUSG00000037798	ENSMUSG00000028434	ENSMUSG00000084758	ENSMUSG00000030604	ENSMUSG00000037466	ENSMUSG00000051910	ENSMUSG00000060863	ENSMUSG00000096144	ENSMUSG00000097222	ENSMUSG00000036223	ENSMUSG00000054889
				ENSMUSG00000072595		ENSMUSG00000036231		ENSMUSG00000106300	ENSMUSG00000045095	ENSMUSG00000006389	ENSMUSG00000045053	ENSMUSG00000035000	ENSMUSG00000037995	ENSMUSG00000010342	ENSMUSG00000104529	ENSMUSG00000024313	ENSMUSG00000095136	ENSMUSG00000050052	ENSMUSG00000051159
				ENSMUSG00000101288		ENSMUSG00000104614		ENSMUSG00000030428	ENSMUSG00000034336	ENSMUSG00000085549	ENSMUSG00000028753	ENSMUSG00000020698	ENSMUSG00000044279	ENSMUSG00000096576	ENSMUSG00000022123	ENSMUSG00000073724	ENSMUSG00000000318	ENSMUSG00000037188	ENSMUSG00000032122
				ENSMUSG00000097194		ENSMUSG00000041670		ENSMUSG00000090801	ENSMUSG00000042268	ENSMUSG00000095672	ENSMUSG00000035491	ENSMUSG00000094278	ENSMUSG00000035504	ENSMUSG00000056014	ENSMUSG00000072109	ENSMUSG00000033669	ENSMUSG00000036466	ENSMUSG00000037335	ENSMUSG00000005947
				ENSMUSG00000078691		ENSMUSG00000034087		ENSMUSG00000062518	ENSMUSG00000086757	ENSMUSG00000024597	ENSMUSG00000051669	ENSMUSG00000031669	ENSMUSG00000020067	ENSMUSG00000079845	ENSMUSG00000024112	ENSMUSG00000059991	ENSMUSG00000052221	ENSMUSG00000034336	ENSMUSG00000064140
				ENSMUSG00000095935		ENSMUSG00000029428		ENSMUSG00000055994	ENSMUSG00000084938	ENSMUSG00000029499	ENSMUSG00000097050	ENSMUSG00000003555	ENSMUSG00000033871	ENSMUSG00000067919	ENSMUSG00000067702	ENSMUSG00000072082	ENSMUSG00000057722	ENSMUSG00000095672	ENSMUSG00000025150
				ENSMUSG00000090102		ENSMUSG00000070324		ENSMUSG00000073705	ENSMUSG00000099413	ENSMUSG00000062783	ENSMUSG00000047220	ENSMUSG00000039137	ENSMUSG00000054074	ENSMUSG00000079584	ENSMUSG00000026175	ENSMUSG00000020317	ENSMUSG00000036223	ENSMUSG00000026117	ENSMUSG00000044966
				ENSMUSG00000029408		ENSMUSG00000028354		ENSMUSG00000052616	ENSMUSG00000026546	ENSMUSG00000091490	ENSMUSG00000027317	ENSMUSG00000087107	ENSMUSG00000033837	ENSMUSG00000100886	ENSMUSG00000103346	ENSMUSG00000104303	ENSMUSG00000051257	ENSMUSG00000044317	ENSMUSG00000020709
				ENSMUSG00000029410		ENSMUSG00000062518		ENSMUSG00000068180	ENSMUSG00000101308	ENSMUSG00000053411	ENSMUSG00000025396	ENSMUSG00000002384	ENSMUSG00000018604	ENSMUSG00000039145	ENSMUSG00000025216	ENSMUSG00000002771	ENSMUSG00000071537	ENSMUSG00000015647	ENSMUSG00000039110
				ENSMUSG00000039115		ENSMUSG00000045083		ENSMUSG00000097622	ENSMUSG00000051606	ENSMUSG00000060534	ENSMUSG00000043659	ENSMUSG00000045087	ENSMUSG00000043673	ENSMUSG00000039004	ENSMUSG00000020120	ENSMUSG00000087166	ENSMUSG00000020185	ENSMUSG00000057924	ENSMUSG00000026208
				ENSMUSG00000064036		ENSMUSG00000054005		ENSMUSG00000086959	ENSMUSG00000034639	ENSMUSG00000000301	ENSMUSG00000102462	ENSMUSG00000039813	ENSMUSG00000057933	ENSMUSG00000035934	ENSMUSG00000061126	ENSMUSG00000024399	ENSMUSG00000005320	ENSMUSG00000050545	ENSMUSG00000074183
				ENSMUSG00000024176		ENSMUSG00000062646		ENSMUSG00000024059	ENSMUSG00000003279	ENSMUSG00000058028	ENSMUSG00000053897	ENSMUSG00000028172	ENSMUSG00000094942	ENSMUSG00000028715	ENSMUSG00000045693	ENSMUSG00000058290	ENSMUSG00000029403	ENSMUSG00000017723	ENSMUSG00000042010
				ENSMUSG00000033576		ENSMUSG00000031837		ENSMUSG00000031750	ENSMUSG00000029248	ENSMUSG00000029320	ENSMUSG00000015647	ENSMUSG00000030825	ENSMUSG00000036553	ENSMUSG00000021991	ENSMUSG00000043760	ENSMUSG00000028331	ENSMUSG00000072761	ENSMUSG00000041161	ENSMUSG00000054169
				ENSMUSG00000032191		ENSMUSG00000086204		ENSMUSG00000020434	ENSMUSG00000034295	ENSMUSG00000037736	ENSMUSG00000078954	ENSMUSG00000095661	ENSMUSG00000047040	ENSMUSG00000061578	ENSMUSG00000057777	ENSMUSG00000002384	ENSMUSG00000062252	ENSMUSG00000040345	ENSMUSG00000034842
				ENSMUSG00000021596		ENSMUSG00000033763		ENSMUSG00000024970	ENSMUSG00000020181	ENSMUSG00000091133	ENSMUSG00000094278	ENSMUSG00000029499	ENSMUSG00000041556	ENSMUSG00000026691	ENSMUSG00000046323	ENSMUSG00000047139	ENSMUSG00000047986	ENSMUSG00000034645	ENSMUSG00000006345
				ENSMUSG00000044033		ENSMUSG00000056752		ENSMUSG00000086321	ENSMUSG00000100786	ENSMUSG00000040405	ENSMUSG00000095514	ENSMUSG00000092349	ENSMUSG00000029499	ENSMUSG00000035448	ENSMUSG00000053856	ENSMUSG00000028527	ENSMUSG00000073535	ENSMUSG00000044005	ENSMUSG00000036553
				ENSMUSG00000038457		ENSMUSG00000027583		ENSMUSG00000028715	ENSMUSG00000061878	ENSMUSG00000055493	ENSMUSG00000051455	ENSMUSG00000047986	ENSMUSG00000028699	ENSMUSG00000063434	ENSMUSG00000051113	ENSMUSG00000056598	ENSMUSG00000085042	ENSMUSG00000021953	ENSMUSG00000040998
				ENSMUSG00000081865		ENSMUSG00000050108		ENSMUSG00000038151	ENSMUSG00000094114	ENSMUSG00000059772	ENSMUSG00000039224	ENSMUSG00000031995	ENSMUSG00000024180	ENSMUSG00000078612	ENSMUSG00000071711	ENSMUSG00000005718	ENSMUSG00000024313	ENSMUSG00000056296	ENSMUSG00000031872
				ENSMUSG00000034913		ENSMUSG00000042228		ENSMUSG00000106634	ENSMUSG00000025519	ENSMUSG00000038569	ENSMUSG00000033658	ENSMUSG00000020491	ENSMUSG00000000303	ENSMUSG00000072568	ENSMUSG00000055415	ENSMUSG00000023940	ENSMUSG00000034645	ENSMUSG00000063846	ENSMUSG00000089728
				ENSMUSG00000021983		ENSMUSG00000053617		ENSMUSG00000052889	ENSMUSG00000086959	ENSMUSG00000054252	ENSMUSG00000106904	ENSMUSG00000068879	ENSMUSG00000020419	ENSMUSG00000015647	ENSMUSG00000081523	ENSMUSG00000047014	ENSMUSG00000031709	ENSMUSG00000030108	ENSMUSG00000004748
				ENSMUSG00000084949		ENSMUSG00000096641		ENSMUSG00000107740	ENSMUSG00000031732	ENSMUSG00000024180	ENSMUSG00000020911	ENSMUSG00000035142	ENSMUSG00000040564	ENSMUSG00000025216	ENSMUSG00000067297	ENSMUSG00000027306	ENSMUSG00000038199	ENSMUSG00000047534	ENSMUSG00000030589
				ENSMUSG00000086757		ENSMUSG00000041144		ENSMUSG00000003279	ENSMUSG00000034324	ENSMUSG00000050323	ENSMUSG00000031163	ENSMUSG00000074221	ENSMUSG00000069188	ENSMUSG00000026271	ENSMUSG00000107714	ENSMUSG00000074817	ENSMUSG00000024986	ENSMUSG00000031995	ENSMUSG00000062510
				ENSMUSG00000091827		ENSMUSG00000106378		ENSMUSG00000030911	ENSMUSG00000020061	ENSMUSG00000067795	ENSMUSG00000042010	ENSMUSG00000103350	ENSMUSG00000000544	ENSMUSG00000067578	ENSMUSG00000067577	ENSMUSG00000037686	ENSMUSG00000011267	ENSMUSG00000092174	ENSMUSG00000103350
				ENSMUSG00000062393		ENSMUSG00000047415		ENSMUSG00000085956	ENSMUSG00000053765	ENSMUSG00000025150	ENSMUSG00000098894	ENSMUSG00000084758	ENSMUSG00000040592	ENSMUSG00000041992	ENSMUSG00000083649	ENSMUSG00000032494	ENSMUSG00000104528	ENSMUSG00000040471	ENSMUSG00000020067
				ENSMUSG00000000094		ENSMUSG00000052026		ENSMUSG00000027761	ENSMUSG00000089716	ENSMUSG00000057933	ENSMUSG00000072109	ENSMUSG00000091618	ENSMUSG00000072905	ENSMUSG00000102591	ENSMUSG00000021228	ENSMUSG00000070619	ENSMUSG00000031155	ENSMUSG00000028024	ENSMUSG00000085389
				ENSMUSG00000085427		ENSMUSG00000000416		ENSMUSG00000034336	ENSMUSG00000060512	ENSMUSG00000001281	ENSMUSG00000055480	ENSMUSG00000094973	ENSMUSG00000075033	ENSMUSG00000054976	ENSMUSG00000039913	ENSMUSG00000093978	ENSMUSG00000044628	ENSMUSG00000085042	ENSMUSG00000018554
				ENSMUSG00000081225		ENSMUSG00000030209		ENSMUSG00000057606	ENSMUSG00000025008	ENSMUSG00000025170	ENSMUSG00000069743	ENSMUSG00000089893	ENSMUSG00000029452	ENSMUSG00000034959	ENSMUSG00000008129	ENSMUSG00000031965	ENSMUSG00000026304	ENSMUSG00000035615	ENSMUSG00000045019
						ENSMUSG00000097494		ENSMUSG00000105674	ENSMUSG00000024774	ENSMUSG00000098506	ENSMUSG00000006389	ENSMUSG00000020937	ENSMUSG00000040998	ENSMUSG00000029423	ENSMUSG00000036231	ENSMUSG00000061517	ENSMUSG00000022034	ENSMUSG00000033669	ENSMUSG00000042102
						ENSMUSG00000086007		ENSMUSG00000070034	ENSMUSG00000021596	ENSMUSG00000029196	ENSMUSG00000030346	ENSMUSG00000015787	ENSMUSG00000036825	ENSMUSG00000032274	ENSMUSG00000006386	ENSMUSG00000095105	ENSMUSG00000091347	ENSMUSG00000028716	ENSMUSG00000005251
						ENSMUSG00000030894		ENSMUSG00000107018	ENSMUSG00000021792	ENSMUSG00000089716	ENSMUSG00000087141	ENSMUSG00000063297	ENSMUSG00000040658	ENSMUSG00000016128	ENSMUSG00000017400	ENSMUSG00000097890	ENSMUSG00000097661	ENSMUSG00000035472	ENSMUSG00000046000
						ENSMUSG00000022935		ENSMUSG00000032311	ENSMUSG00000096997	ENSMUSG00000074179	ENSMUSG00000098035	ENSMUSG00000069188	ENSMUSG00000067916	ENSMUSG00000029359	ENSMUSG00000062624	ENSMUSG00000032092	ENSMUSG00000029381	ENSMUSG00000085214	ENSMUSG00000033032
						ENSMUSG00000018983		ENSMUSG00000062991	ENSMUSG00000040372	ENSMUSG00000074282	ENSMUSG00000097145	ENSMUSG00000023938	ENSMUSG00000054978	ENSMUSG00000049176	ENSMUSG00000091091	ENSMUSG00000053030	ENSMUSG00000025150	ENSMUSG00000049916	ENSMUSG00000105734
						ENSMUSG00000053897		ENSMUSG00000001819	ENSMUSG00000016758	ENSMUSG00000037999	ENSMUSG00000041828	ENSMUSG00000074424	ENSMUSG00000034171	ENSMUSG00000107616	ENSMUSG00000080857	ENSMUSG00000061802	ENSMUSG00000096550	ENSMUSG00000018411	ENSMUSG00000074093
						ENSMUSG00000020435		ENSMUSG00000032346	ENSMUSG00000026162	ENSMUSG00000082002	ENSMUSG00000073102	ENSMUSG00000024406	ENSMUSG00000073094	ENSMUSG00000000320	ENSMUSG00000074785	ENSMUSG00000011267	ENSMUSG00000019866	ENSMUSG00000032358	ENSMUSG00000097310
						ENSMUSG00000097103		ENSMUSG00000050377	ENSMUSG00000079049	ENSMUSG00000038990	ENSMUSG00000087383	ENSMUSG00000086909	ENSMUSG00000059900	ENSMUSG00000017861	ENSMUSG00000045394	ENSMUSG00000053550	ENSMUSG00000037110	ENSMUSG00000031162	ENSMUSG00000085030
						ENSMUSG00000032191		ENSMUSG00000097207	ENSMUSG00000031824	ENSMUSG00000070677	ENSMUSG00000050240	ENSMUSG00000024366	ENSMUSG00000094595	ENSMUSG00000085454	ENSMUSG00000032735	ENSMUSG00000087547	ENSMUSG00000037649	ENSMUSG00000020182	ENSMUSG00000038623
						ENSMUSG00000019894		ENSMUSG00000031344	ENSMUSG00000021448	ENSMUSG00000103998	ENSMUSG00000031919	ENSMUSG00000034842	ENSMUSG00000035773	ENSMUSG00000025932	ENSMUSG00000079845	ENSMUSG00000043924	ENSMUSG00000003271	ENSMUSG00000096916	ENSMUSG00000015787
						ENSMUSG00000028567		ENSMUSG00000074311	ENSMUSG00000104826	ENSMUSG00000051043	ENSMUSG00000019987	ENSMUSG00000046572	ENSMUSG00000034206	ENSMUSG00000079588	ENSMUSG00000086194	ENSMUSG00000027379	ENSMUSG00000033191	ENSMUSG00000044065	ENSMUSG00000033963
						ENSMUSG00000026525		ENSMUSG00000048626	ENSMUSG00000020658	ENSMUSG00000036885	ENSMUSG00000092622	ENSMUSG00000050323	ENSMUSG00000029658	ENSMUSG00000072419	ENSMUSG00000078439	ENSMUSG00000074026	ENSMUSG00000026831	ENSMUSG00000037661	ENSMUSG00000027379
						ENSMUSG00000064302		ENSMUSG00000097093	ENSMUSG00000035473	ENSMUSG00000039963	ENSMUSG00000020061	ENSMUSG00000022456	ENSMUSG00000034690	ENSMUSG00000034528	ENSMUSG00000051860	ENSMUSG00000021097	ENSMUSG00000040195	ENSMUSG00000092060	ENSMUSG00000030722
						ENSMUSG00000045103		ENSMUSG00000061894	ENSMUSG00000021234	ENSMUSG00000024774	ENSMUSG00000102700	ENSMUSG00000031378	ENSMUSG00000055228	ENSMUSG00000044378	ENSMUSG00000074354	ENSMUSG00000026255	ENSMUSG00000039760	ENSMUSG00000021097	ENSMUSG00000086454
						ENSMUSG00000081007		ENSMUSG00000015981	ENSMUSG00000038331	ENSMUSG00000092349	ENSMUSG00000029283	ENSMUSG00000026959	ENSMUSG00000038569	ENSMUSG00000108533	ENSMUSG00000049939	ENSMUSG00000072813	ENSMUSG00000096612	ENSMUSG00000032549	ENSMUSG00000051910
						ENSMUSG00000033569		ENSMUSG00000041141	ENSMUSG00000006457	ENSMUSG00000031163	ENSMUSG00000042102	ENSMUSG00000043410	ENSMUSG00000025934	ENSMUSG00000104303	ENSMUSG00000033579	ENSMUSG00000047220	ENSMUSG00000027379	ENSMUSG00000045087	ENSMUSG00000057286
						ENSMUSG00000041261		ENSMUSG00000082365	ENSMUSG00000034913	ENSMUSG00000075511	ENSMUSG00000007594	ENSMUSG00000073723	ENSMUSG00000026024	ENSMUSG00000103477	ENSMUSG00000068940	ENSMUSG00000034127	ENSMUSG00000043333	ENSMUSG00000021255	ENSMUSG00000000320
						ENSMUSG00000056158		ENSMUSG00000072774	ENSMUSG00000055403	ENSMUSG00000039200	ENSMUSG00000026630	ENSMUSG00000097483	ENSMUSG00000056367	ENSMUSG00000104717	ENSMUSG00000050840	ENSMUSG00000027315	ENSMUSG00000019773	ENSMUSG00000095661	ENSMUSG00000022382
						ENSMUSG00000030222		ENSMUSG00000067215	ENSMUSG00000052212	ENSMUSG00000020758	ENSMUSG00000032204	ENSMUSG00000072109	ENSMUSG00000015342	ENSMUSG00000106779	ENSMUSG00000040372	ENSMUSG00000028587	ENSMUSG00000056458	ENSMUSG00000021194	ENSMUSG00000052133
						ENSMUSG00000079450		ENSMUSG00000101308	ENSMUSG00000073633	ENSMUSG00000003279	ENSMUSG00000033644	ENSMUSG00000017499	ENSMUSG00000022456	ENSMUSG00000034690	ENSMUSG00000019888	ENSMUSG00000037754	ENSMUSG00000024421	ENSMUSG00000038756	ENSMUSG00000074179
						ENSMUSG00000085248		ENSMUSG00000026188	ENSMUSG00000055102	ENSMUSG00000081593	ENSMUSG00000022099	ENSMUSG00000066640	ENSMUSG00000050240	ENSMUSG00000104096	ENSMUSG00000107411	ENSMUSG00000027967	ENSMUSG00000055373	ENSMUSG00000023826	ENSMUSG00000097042
						ENSMUSG00000081523		ENSMUSG00000097673	ENSMUSG00000096225	ENSMUSG00000097145	ENSMUSG00000095672	ENSMUSG00000058748	ENSMUSG00000071855	ENSMUSG00000025219	ENSMUSG00000032009	ENSMUSG00000070643	ENSMUSG00000071552	ENSMUSG00000046761	ENSMUSG00000045795
						ENSMUSG00000088879		ENSMUSG00000050534	ENSMUSG00000029452	ENSMUSG00000000318	ENSMUSG00000050435	ENSMUSG00000046994	ENSMUSG00000034224	ENSMUSG00000028337	ENSMUSG00000056158	ENSMUSG00000068252	ENSMUSG00000037188	ENSMUSG00000030769	ENSMUSG00000041920
						ENSMUSG00000089761		ENSMUSG00000057842	ENSMUSG00000074354	ENSMUSG00000025912	ENSMUSG00000097814	ENSMUSG00000098010	ENSMUSG00000085860	ENSMUSG00000021055	ENSMUSG00000059547	ENSMUSG00000095541	ENSMUSG00000051910	ENSMUSG00000020782	ENSMUSG00000023284
						ENSMUSG00000030877		ENSMUSG00000041245	ENSMUSG00000049539	ENSMUSG00000092019	ENSMUSG00000084335	ENSMUSG00000078954	ENSMUSG00000103362	ENSMUSG00000037437	ENSMUSG00000075427	ENSMUSG00000046991	ENSMUSG00000034209	ENSMUSG00000062252	ENSMUSG00000032358
						ENSMUSG00000026029		ENSMUSG00000094992	ENSMUSG00000078503	ENSMUSG00000085035	ENSMUSG00000067942	ENSMUSG00000020182	ENSMUSG00000039720	ENSMUSG00000106743	ENSMUSG00000036585	ENSMUSG00000025396	ENSMUSG00000020061	ENSMUSG00000037681	ENSMUSG00000055069
						ENSMUSG00000022488		ENSMUSG00000004328	ENSMUSG00000086454	ENSMUSG00000070282	ENSMUSG00000024039	ENSMUSG00000029053	ENSMUSG00000079009	ENSMUSG00000001517	ENSMUSG00000049314	ENSMUSG00000092564	ENSMUSG00000095672	ENSMUSG00000056598	ENSMUSG00000074489
						ENSMUSG00000025370		ENSMUSG00000043230	ENSMUSG00000037979	ENSMUSG00000087547	ENSMUSG00000096316	ENSMUSG00000095092	ENSMUSG00000000881	ENSMUSG00000103510	ENSMUSG00000085596	ENSMUSG00000038843	ENSMUSG00000042812	ENSMUSG00000040195	ENSMUSG00000033770
						ENSMUSG00000074093		ENSMUSG00000070828	ENSMUSG00000107879	ENSMUSG00000030382	ENSMUSG00000007379	ENSMUSG00000025008	ENSMUSG00000009900	ENSMUSG00000040387	ENSMUSG00000082365	ENSMUSG00000018166	ENSMUSG00000043155	ENSMUSG00000078500	ENSMUSG00000107761
						ENSMUSG00000086643		ENSMUSG00000090714	ENSMUSG00000024922	ENSMUSG00000032649	ENSMUSG00000095653	ENSMUSG00000027296	ENSMUSG00000036528	ENSMUSG00000043461	ENSMUSG00000031629	ENSMUSG00000038891	ENSMUSG00000045471	ENSMUSG00000092019	ENSMUSG00000036899
						ENSMUSG00000035621		ENSMUSG00000061762	ENSMUSG00000061576	ENSMUSG00000066009	ENSMUSG00000055170	ENSMUSG00000067795	ENSMUSG00000058498	ENSMUSG00000071340	ENSMUSG00000097103	ENSMUSG00000030428	ENSMUSG00000075033	ENSMUSG00000044224	ENSMUSG00000073794
						ENSMUSG00000087598		ENSMUSG00000091562	ENSMUSG00000062939	ENSMUSG00000053600	ENSMUSG00000001014	ENSMUSG00000074179	ENSMUSG00000030513	ENSMUSG00000093436	ENSMUSG00000040907	ENSMUSG00000039578	ENSMUSG00000026110	ENSMUSG00000020709	ENSMUSG00000026622
						ENSMUSG00000035062		ENSMUSG00000029248	ENSMUSG00000097890	ENSMUSG00000045589	ENSMUSG00000029442	ENSMUSG00000026452	ENSMUSG00000048440	ENSMUSG00000028463	ENSMUSG00000023279	ENSMUSG00000033213	ENSMUSG00000097814	ENSMUSG00000095136	ENSMUSG00000000303
						ENSMUSG00000019852		ENSMUSG00000039092	ENSMUSG00000097622	ENSMUSG00000050240	ENSMUSG00000021278	ENSMUSG00000051043	ENSMUSG00000051159	ENSMUSG00000039013	ENSMUSG00000047911	ENSMUSG00000054763	ENSMUSG00000043789	ENSMUSG00000022496	ENSMUSG00000066478
						ENSMUSG00000026188		ENSMUSG00000097755	ENSMUSG00000104788	ENSMUSG00000072109	ENSMUSG00000000792	ENSMUSG00000053600	ENSMUSG00000053553	ENSMUSG00000072845	ENSMUSG00000064036	ENSMUSG00000057933	ENSMUSG00000034792	ENSMUSG00000031155	ENSMUSG00000074731
						ENSMUSG00000023873		ENSMUSG00000087050	ENSMUSG00000093976	ENSMUSG00000033405	ENSMUSG00000094462	ENSMUSG00000033634	ENSMUSG00000028640	ENSMUSG00000029248	ENSMUSG00000100129	ENSMUSG00000029120	ENSMUSG00000022422	ENSMUSG00000097661	ENSMUSG00000096916
						ENSMUSG00000053399		ENSMUSG00000050272	ENSMUSG00000027985	ENSMUSG00000092178	ENSMUSG00000022686	ENSMUSG00000069814	ENSMUSG00000079536	ENSMUSG00000098015	ENSMUSG00000054385	ENSMUSG00000088410	ENSMUSG00000033669	ENSMUSG00000060962	ENSMUSG00000028786
								ENSMUSG00000027168	ENSMUSG00000061809	ENSMUSG00000036661	ENSMUSG00000031789	ENSMUSG00000051367	ENSMUSG00000091243	ENSMUSG00000108379	ENSMUSG00000072845	ENSMUSG00000106590	ENSMUSG00000003929	ENSMUSG00000057396	ENSMUSG00000024334
								ENSMUSG00000037999	ENSMUSG00000108072	ENSMUSG00000004446	ENSMUSG00000000544	ENSMUSG00000002771	ENSMUSG00000089832	ENSMUSG00000087056	ENSMUSG00000044162	ENSMUSG00000015647	ENSMUSG00000031953	ENSMUSG00000029416	ENSMUSG00000028132
								ENSMUSG00000032033	ENSMUSG00000029134	ENSMUSG00000053550	ENSMUSG00000021097	ENSMUSG00000087044	ENSMUSG00000028786	ENSMUSG00000026622	ENSMUSG00000049176	ENSMUSG00000036466	ENSMUSG00000083161	ENSMUSG00000039329	ENSMUSG00000056602
								ENSMUSG00000086213	ENSMUSG00000029828	ENSMUSG00000049791	ENSMUSG00000020722	ENSMUSG00000027905	ENSMUSG00000009621	ENSMUSG00000090714	ENSMUSG00000031461	ENSMUSG00000058966	ENSMUSG00000028859	ENSMUSG00000073779	ENSMUSG00000031831
								ENSMUSG00000020658	ENSMUSG00000029408	ENSMUSG00000031860	ENSMUSG00000050323	ENSMUSG00000028392	ENSMUSG00000000805	ENSMUSG00000087434	ENSMUSG00000036815	ENSMUSG00000062309	ENSMUSG00000106056	ENSMUSG00000064622	ENSMUSG00000105374
								ENSMUSG00000043639	ENSMUSG00000085596	ENSMUSG00000031391	ENSMUSG00000063297	ENSMUSG00000024597	ENSMUSG00000024500	ENSMUSG00000037846	ENSMUSG00000107528	ENSMUSG00000022496	ENSMUSG00000060256	ENSMUSG00000081586	ENSMUSG00000034645
								ENSMUSG00000034639	ENSMUSG00000075574	ENSMUSG00000018841	ENSMUSG00000020182	ENSMUSG00000025983	ENSMUSG00000097310	ENSMUSG00000052616	ENSMUSG00000044594	ENSMUSG00000026043	ENSMUSG00000039533	ENSMUSG00000041193	ENSMUSG00000106820
								ENSMUSG00000061601	ENSMUSG00000032493	ENSMUSG00000022422	ENSMUSG00000040138	ENSMUSG00000058028	ENSMUSG00000015647	ENSMUSG00000001166	ENSMUSG00000085982	ENSMUSG00000026837	ENSMUSG00000031995	ENSMUSG00000070034	ENSMUSG00000083120
								ENSMUSG00000059991	ENSMUSG00000079588	ENSMUSG00000004359	ENSMUSG00000029592	ENSMUSG00000029646	ENSMUSG00000030108	ENSMUSG00000037490	ENSMUSG00000066027	ENSMUSG00000029380	ENSMUSG00000081402	ENSMUSG00000022422	ENSMUSG00000046774
								ENSMUSG00000107887	ENSMUSG00000107244	ENSMUSG00000020937	ENSMUSG00000020332	ENSMUSG00000094635	ENSMUSG00000041782	ENSMUSG00000050295	ENSMUSG00000053957	ENSMUSG00000032332	ENSMUSG00000074179	ENSMUSG00000044393	ENSMUSG00000074121
								ENSMUSG00000019852	ENSMUSG00000069805	ENSMUSG00000071671	ENSMUSG00000033488	ENSMUSG00000087547	ENSMUSG00000039457	ENSMUSG00000102887	ENSMUSG00000106555	ENSMUSG00000021250	ENSMUSG00000070708	ENSMUSG00000031831	ENSMUSG00000102919
								ENSMUSG00000074412	ENSMUSG00000094278	ENSMUSG00000085085	ENSMUSG00000003279	ENSMUSG00000042254	ENSMUSG00000026955	ENSMUSG00000036223	ENSMUSG00000051747	ENSMUSG00000000753	ENSMUSG00000037451	ENSMUSG00000083576	ENSMUSG00000051043
								ENSMUSG00000023070	ENSMUSG00000094682	ENSMUSG00000092564	ENSMUSG00000068129	ENSMUSG00000046312	ENSMUSG00000091144	ENSMUSG00000001763	ENSMUSG00000024331	ENSMUSG00000035385	ENSMUSG00000021194	ENSMUSG00000028773	ENSMUSG00000034438
								ENSMUSG00000024679	ENSMUSG00000074715	ENSMUSG00000029053	ENSMUSG00000032177	ENSMUSG00000050132	ENSMUSG00000021255	ENSMUSG00000025892	ENSMUSG00000043029	ENSMUSG00000026042	ENSMUSG00000003436	ENSMUSG00000063354	ENSMUSG00000037661
								ENSMUSG00000041912	ENSMUSG00000081219	ENSMUSG00000070708	ENSMUSG00000059327	ENSMUSG00000039533	ENSMUSG00000020892	ENSMUSG00000039375	ENSMUSG00000037979	ENSMUSG00000061353	ENSMUSG00000089893	ENSMUSG00000003271	ENSMUSG00000022385
								ENSMUSG00000063681	ENSMUSG00000037434	ENSMUSG00000000903	ENSMUSG00000092349	ENSMUSG00000060862	ENSMUSG00000043068	ENSMUSG00000031131	ENSMUSG00000031255	ENSMUSG00000029371	ENSMUSG00000033788	ENSMUSG00000052912	ENSMUSG00000033227
								ENSMUSG00000050830	ENSMUSG00000081523	ENSMUSG00000060256	ENSMUSG00000051207	ENSMUSG00000070527	ENSMUSG00000026981	ENSMUSG00000021624	ENSMUSG00000042306	ENSMUSG00000035783	ENSMUSG00000075390	ENSMUSG00000033597	ENSMUSG00000089647
								ENSMUSG00000036123	ENSMUSG00000048621	ENSMUSG00000068129	ENSMUSG00000085214	ENSMUSG00000041309	ENSMUSG00000041309	ENSMUSG00000035095	ENSMUSG00000107488	ENSMUSG00000027832	ENSMUSG00000018569	ENSMUSG00000096550	ENSMUSG00000053411
								ENSMUSG00000058685	ENSMUSG00000078452	ENSMUSG00000096316	ENSMUSG00000035000	ENSMUSG00000037661	ENSMUSG00000042138	ENSMUSG00000023940	ENSMUSG00000001166	ENSMUSG00000026728	ENSMUSG00000089876	ENSMUSG00000043789	ENSMUSG00000024727
								ENSMUSG00000029644	ENSMUSG00000106015	ENSMUSG00000073705	ENSMUSG00000054763	ENSMUSG00000037736	ENSMUSG00000037600	ENSMUSG00000050108	ENSMUSG00000034391	ENSMUSG00000020241	ENSMUSG00000040855	ENSMUSG00000039720	ENSMUSG00000015053
								ENSMUSG00000071104	ENSMUSG00000064036	ENSMUSG00000028177	ENSMUSG00000070034	ENSMUSG00000005251	ENSMUSG00000058748	ENSMUSG00000045693	ENSMUSG00000085472	ENSMUSG00000035373	ENSMUSG00000086660	ENSMUSG00000028064	ENSMUSG00000065952
								ENSMUSG00000031131	ENSMUSG00000105005	ENSMUSG00000034154	ENSMUSG00000030345	ENSMUSG00000102919	ENSMUSG00000031651	ENSMUSG00000063804	ENSMUSG00000050272	ENSMUSG00000000031	ENSMUSG00000056602	ENSMUSG00000072761	ENSMUSG00000071661
								ENSMUSG00000107879	ENSMUSG00000040875	ENSMUSG00000032204	ENSMUSG00000107394	ENSMUSG00000095432	ENSMUSG00000078963	ENSMUSG00000038768	ENSMUSG00000041119	ENSMUSG00000024598	ENSMUSG00000020709	ENSMUSG00000040729	ENSMUSG00000038522
								ENSMUSG00000036528	ENSMUSG00000098065	ENSMUSG00000087207	ENSMUSG00000083246	ENSMUSG00000033213	ENSMUSG00000066415	ENSMUSG00000024697	ENSMUSG00000085770	ENSMUSG00000038418	ENSMUSG00000024039	ENSMUSG00000078963	ENSMUSG00000042118
								ENSMUSG00000059108	ENSMUSG00000057836	ENSMUSG00000078963	ENSMUSG00000025197	ENSMUSG00000015981	ENSMUSG00000106820	ENSMUSG00000046782	ENSMUSG00000030877	ENSMUSG00000020140	ENSMUSG00000082593	ENSMUSG00000054978	ENSMUSG00000005237
								ENSMUSG00000089716	ENSMUSG00000025838	ENSMUSG00000041774	ENSMUSG00000017499	ENSMUSG00000015093	ENSMUSG00000029414	ENSMUSG00000030851	ENSMUSG00000044279	ENSMUSG00000026628	ENSMUSG00000044026	ENSMUSG00000006445	ENSMUSG00000085628
								ENSMUSG00000041423	ENSMUSG00000000884	ENSMUSG00000078546	ENSMUSG00000034330	ENSMUSG00000037022	ENSMUSG00000031872	ENSMUSG00000031028	ENSMUSG00000103799	ENSMUSG00000024529	ENSMUSG00000054662	ENSMUSG00000006784	ENSMUSG00000045625
								ENSMUSG00000017491	ENSMUSG00000041377	ENSMUSG00000033255	ENSMUSG00000036030	ENSMUSG00000038569	ENSMUSG00000036899	ENSMUSG00000102030	ENSMUSG00000001517	ENSMUSG00000029838	ENSMUSG00000055102	ENSMUSG00000030402	ENSMUSG00000039748
								ENSMUSG00000047495	ENSMUSG00000020961	ENSMUSG00000029283	ENSMUSG00000043068	ENSMUSG00000041608	ENSMUSG00000045019	ENSMUSG00000101848	ENSMUSG00000074366	ENSMUSG00000054675	ENSMUSG00000087547	ENSMUSG00000004661	ENSMUSG00000004661
								ENSMUSG00000024697	ENSMUSG00000032065	ENSMUSG00000029205	ENSMUSG00000035805	ENSMUSG00000026114	ENSMUSG00000033770	ENSMUSG00000069476	ENSMUSG00000022696	ENSMUSG00000028364	ENSMUSG00000026708	ENSMUSG00000008999	ENSMUSG00000027298
								ENSMUSG00000079339	ENSMUSG00000079808	ENSMUSG00000039748	ENSMUSG00000081669	ENSMUSG00000097333	ENSMUSG00000033255	ENSMUSG00000035177	ENSMUSG00000034427	ENSMUSG00000001119	ENSMUSG00000034773	ENSMUSG00000071604	ENSMUSG00000043629
								ENSMUSG00000054477	ENSMUSG00000095909	ENSMUSG00000026458	ENSMUSG00000053856	ENSMUSG00000083714	ENSMUSG00000105260	ENSMUSG00000041014	ENSMUSG00000021125	ENSMUSG00000036181	ENSMUSG00000069814	ENSMUSG00000079536	ENSMUSG00000028699
								ENSMUSG00000040372	ENSMUSG00000041992	ENSMUSG00000096363	ENSMUSG00000092174	ENSMUSG00000106968	ENSMUSG00000106968	ENSMUSG00000053111	ENSMUSG00000040855	ENSMUSG00000027712	ENSMUSG00000062783	ENSMUSG00000031530	ENSMUSG00000026981
								ENSMUSG00000039748	ENSMUSG00000021965	ENSMUSG00000038147	ENSMUSG00000024747	ENSMUSG00000032561	ENSMUSG00000020493	ENSMUSG00000031971	ENSMUSG00000006056	ENSMUSG00000028173	ENSMUSG00000036585	ENSMUSG00000091358	ENSMUSG00000057551
								ENSMUSG00000018849	ENSMUSG00000055567	ENSMUSG00000050714	ENSMUSG00000092335	ENSMUSG00000018411	ENSMUSG00000072774	ENSMUSG00000049493	ENSMUSG00000036905	ENSMUSG00000030824	ENSMUSG00000030769	ENSMUSG00000003436	ENSMUSG00000023153
								ENSMUSG00000074282	ENSMUSG00000053199	ENSMUSG00000095092	ENSMUSG00000091490	ENSMUSG00000022422	ENSMUSG00000047013	ENSMUSG00000050520	ENSMUSG00000078796	ENSMUSG00000035356	ENSMUSG00000020182	ENSMUSG00000034532	ENSMUSG00000024524
								ENSMUSG00000035365	ENSMUSG00000026610	ENSMUSG00000034258	ENSMUSG00000094649	ENSMUSG00000042514	ENSMUSG00000032246	ENSMUSG00000056436	ENSMUSG00000060371	ENSMUSG00000021453	ENSMUSG00000023153	ENSMUSG00000039126	ENSMUSG00000047013
								ENSMUSG00000000318	ENSMUSG00000056586	ENSMUSG00000024955	ENSMUSG00000036615	ENSMUSG00000042589	ENSMUSG00000022464	ENSMUSG00000024863	ENSMUSG00000058550	ENSMUSG00000021614	ENSMUSG00000044224	ENSMUSG00000104795	ENSMUSG00000041161
								ENSMUSG00000049314	ENSMUSG00000059013	ENSMUSG00000078952	ENSMUSG00000072572	ENSMUSG00000046957	ENSMUSG00000022900	ENSMUSG00000086932	ENSMUSG00000098070	ENSMUSG00000026535	ENSMUSG00000107970	ENSMUSG00000091618	ENSMUSG00000085860
								ENSMUSG00000102121	ENSMUSG00000061969	ENSMUSG00000024276	ENSMUSG00000028109	ENSMUSG00000094462	ENSMUSG00000007379	ENSMUSG00000094791	ENSMUSG00000043668	ENSMUSG00000028059	ENSMUSG00000078872	ENSMUSG00000086147	ENSMUSG00000039670
								ENSMUSG00000068323	ENSMUSG00000021509	ENSMUSG00000024313	ENSMUSG00000039982	ENSMUSG00000027424	ENSMUSG00000101436	ENSMUSG00000047508	ENSMUSG00000048439	ENSMUSG00000026574	ENSMUSG00000032204	ENSMUSG00000034883	ENSMUSG00000058669
								ENSMUSG00000054939	ENSMUSG00000081478	ENSMUSG00000039062	ENSMUSG00000047443	ENSMUSG00000018841	ENSMUSG00000039209	ENSMUSG00000039616	ENSMUSG00000079357	ENSMUSG00000036446	ENSMUSG00000035472	ENSMUSG00000056300	ENSMUSG00000027456
								ENSMUSG00000045180	ENSMUSG00000011267	ENSMUSG00000043036	ENSMUSG00000022429	ENSMUSG00000070708	ENSMUSG00000039683	ENSMUSG00000009092	ENSMUSG00000026715	ENSMUSG00000036356	ENSMUSG00000022415	ENSMUSG00000025257	ENSMUSG00000046180
								ENSMUSG00000104286	ENSMUSG00000100265	ENSMUSG00000032489	ENSMUSG00000050211	ENSMUSG00000037259	ENSMUSG00000027478	ENSMUSG00000036585	ENSMUSG00000044164	ENSMUSG00000024659	ENSMUSG00000037279	ENSMUSG00000037259	ENSMUSG00000023826
								ENSMUSG00000041020	ENSMUSG00000107667	ENSMUSG00000086877	ENSMUSG00000021187	ENSMUSG00000058755	ENSMUSG00000007034	ENSMUSG00000097194	ENSMUSG00000018983	ENSMUSG00000023034	ENSMUSG00000095909	ENSMUSG00000007216	ENSMUSG00000026950
								ENSMUSG00000063305	ENSMUSG00000085973	ENSMUSG00000096192	ENSMUSG00000074026	ENSMUSG00000032068	ENSMUSG00000032788	ENSMUSG00000032387	ENSMUSG00000045036	ENSMUSG00000068122	ENSMUSG00000048827	ENSMUSG00000086909	ENSMUSG00000102101
								ENSMUSG00000049100	ENSMUSG00000027168	ENSMUSG00000094328	ENSMUSG00000001095	ENSMUSG00000001014	ENSMUSG00000062518	ENSMUSG00000020912	ENSMUSG00000030270	ENSMUSG00000000957	ENSMUSG00000085403	ENSMUSG00000066800	ENSMUSG00000028558
								ENSMUSG00000054003	ENSMUSG00000087093	ENSMUSG00000093978	ENSMUSG00000039652	ENSMUSG00000021187	ENSMUSG00000034917	ENSMUSG00000061969	ENSMUSG00000037492	ENSMUSG00000052957	ENSMUSG00000056436	ENSMUSG00000047443	ENSMUSG00000023243
								ENSMUSG00000035032	ENSMUSG00000104646	ENSMUSG00000059991	ENSMUSG00000046974	ENSMUSG00000027380	ENSMUSG00000060260	ENSMUSG00000027420	ENSMUSG00000067768	ENSMUSG00000005973	ENSMUSG00000023047	ENSMUSG00000025930	ENSMUSG00000027186
								ENSMUSG00000066009	ENSMUSG00000038347	ENSMUSG00000074783	ENSMUSG00000045775	ENSMUSG00000029658	ENSMUSG00000074502	ENSMUSG00000021640	ENSMUSG00000049044	ENSMUSG00000070436	ENSMUSG00000031489	ENSMUSG00000034764	ENSMUSG00000030577
								ENSMUSG00000044071	ENSMUSG00000108461	ENSMUSG00000054003	ENSMUSG00000052821	ENSMUSG00000033658	ENSMUSG00000001670	ENSMUSG00000020120	ENSMUSG00000006764	ENSMUSG00000029096	ENSMUSG00000033213	ENSMUSG00000057286	ENSMUSG00000059854
								ENSMUSG00000020354	ENSMUSG00000060863	ENSMUSG00000039789	ENSMUSG00000025359	ENSMUSG00000001225	ENSMUSG00000058966	ENSMUSG00000033847	ENSMUSG00000046957	ENSMUSG00000036533	ENSMUSG00000046008	ENSMUSG00000045659	ENSMUSG00000051502
								ENSMUSG00000030641	ENSMUSG00000045180	ENSMUSG00000069814	ENSMUSG00000030577	ENSMUSG00000048439	ENSMUSG00000059854	ENSMUSG00000087050	ENSMUSG00000097128	ENSMUSG00000039607	ENSMUSG00000024512	ENSMUSG00000045019	ENSMUSG00000093507
								ENSMUSG00000085600	ENSMUSG00000015980	ENSMUSG00000070034	ENSMUSG00000033227	ENSMUSG00000094595	ENSMUSG00000008226	ENSMUSG00000105034	ENSMUSG00000044912	ENSMUSG00000056481	ENSMUSG00000085035	ENSMUSG00000064194	ENSMUSG00000018411
								ENSMUSG00000064065	ENSMUSG00000024406	ENSMUSG00000027380	ENSMUSG00000043153	ENSMUSG00000073779	ENSMUSG00000097519	ENSMUSG00000022510	ENSMUSG00000046314	ENSMUSG00000021876	ENSMUSG00000062369	ENSMUSG00000097275	ENSMUSG00000072082
								ENSMUSG00000021255	ENSMUSG00000097958	ENSMUSG00000009614	ENSMUSG00000008226	ENSMUSG00000043333	ENSMUSG00000102700	ENSMUSG00000025665	ENSMUSG00000063239	ENSMUSG00000022894	ENSMUSG00000067795	ENSMUSG00000032204	ENSMUSG00000073723
								ENSMUSG00000028865	ENSMUSG00000030474	ENSMUSG00000000881	ENSMUSG00000066141	ENSMUSG00000015127	ENSMUSG00000019312	ENSMUSG00000025038	ENSMUSG00000074342	ENSMUSG00000037060	ENSMUSG00000032387	ENSMUSG00000032387	ENSMUSG00000063506
								ENSMUSG00000076490	ENSMUSG00000038143	ENSMUSG00000054659	ENSMUSG00000044026	ENSMUSG00000049904	ENSMUSG00000025076	ENSMUSG00000075166	ENSMUSG00000068062	ENSMUSG00000030208	ENSMUSG00000034336	ENSMUSG00000033213	ENSMUSG00000032548
								ENSMUSG00000068062	ENSMUSG00000029699	ENSMUSG00000056296	ENSMUSG00000033590	ENSMUSG00000038990	ENSMUSG00000020491	ENSMUSG00000031461	ENSMUSG00000070000	ENSMUSG00000074971	ENSMUSG00000001507	ENSMUSG00000018427	ENSMUSG00000023940
								ENSMUSG00000055421	ENSMUSG00000025105	ENSMUSG00000025001	ENSMUSG00000052273	ENSMUSG00000045589	ENSMUSG00000035891	ENSMUSG00000098506	ENSMUSG00000020021	ENSMUSG00000033149	ENSMUSG00000041245	ENSMUSG00000038754	ENSMUSG00000057132
								ENSMUSG00000038156	ENSMUSG00000104572	ENSMUSG00000095680	ENSMUSG00000036718	ENSMUSG00000074832	ENSMUSG00000074863	ENSMUSG00000059854	ENSMUSG00000039145	ENSMUSG00000067586	ENSMUSG00000071506	ENSMUSG00000062017	ENSMUSG00000101009
								ENSMUSG00000020639	ENSMUSG00000074365	ENSMUSG00000099881	ENSMUSG00000043410	ENSMUSG00000059772	ENSMUSG00000022652	ENSMUSG00000036815	ENSMUSG00000034450	ENSMUSG00000057751	ENSMUSG00000028337	ENSMUSG00000005237	ENSMUSG00000045010
								ENSMUSG00000046585	ENSMUSG00000036905	ENSMUSG00000020623	ENSMUSG00000041608	ENSMUSG00000054594	ENSMUSG00000034842	ENSMUSG00000034295	ENSMUSG00000063661	ENSMUSG00000020044	ENSMUSG00000021255	ENSMUSG00000046058	ENSMUSG00000079244
								ENSMUSG00000030465	ENSMUSG00000104898	ENSMUSG00000006705	ENSMUSG00000108461	ENSMUSG00000097222	ENSMUSG00000104616	ENSMUSG00000006764	ENSMUSG00000042010	ENSMUSG00000026185	ENSMUSG00000101279	ENSMUSG00000042655	ENSMUSG00000079009
								ENSMUSG00000020169	ENSMUSG00000003051	ENSMUSG00000030589	ENSMUSG00000037525	ENSMUSG00000030589	ENSMUSG00000022554	ENSMUSG00000107112	ENSMUSG00000034773	ENSMUSG00000026509	ENSMUSG00000028873	ENSMUSG00000101279	ENSMUSG00000047534
								ENSMUSG00000029790	ENSMUSG00000021573	ENSMUSG00000042743	ENSMUSG00000029603	ENSMUSG00000098176	ENSMUSG00000057614	ENSMUSG00000108441	ENSMUSG00000104614	ENSMUSG00000002233	ENSMUSG00000015647	ENSMUSG00000028175	ENSMUSG00000003309
								ENSMUSG00000026065	ENSMUSG00000037697	ENSMUSG00000048439	ENSMUSG00000066415	ENSMUSG00000015619	ENSMUSG00000001604	ENSMUSG00000042708	ENSMUSG00000100596	ENSMUSG00000036256	ENSMUSG00000037661	ENSMUSG00000052724	ENSMUSG00000097403
								ENSMUSG00000031220	ENSMUSG00000024366	ENSMUSG00000097639	ENSMUSG00000035498	ENSMUSG00000022099	ENSMUSG00000049285	ENSMUSG00000008999	ENSMUSG00000044681	ENSMUSG00000042834	ENSMUSG00000026452	ENSMUSG00000044468	ENSMUSG00000027233
								ENSMUSG00000098092	ENSMUSG00000051832	ENSMUSG00000035365	ENSMUSG00000028435	ENSMUSG00000108481	ENSMUSG00000045092	ENSMUSG00000053559	ENSMUSG00000022053	ENSMUSG00000018672	ENSMUSG00000100029	ENSMUSG00000035686	ENSMUSG00000040525
								ENSMUSG00000037196	ENSMUSG00000025049	ENSMUSG00000037279	ENSMUSG00000075390	ENSMUSG00000034645	ENSMUSG00000092260	ENSMUSG00000043629	ENSMUSG00000086909	ENSMUSG00000021268	ENSMUSG00000017861	ENSMUSG00000024500	ENSMUSG00000059939
								ENSMUSG00000027233	ENSMUSG00000026609	ENSMUSG00000083246	ENSMUSG00000106317	ENSMUSG00000096550	ENSMUSG00000000320	ENSMUSG00000086474	ENSMUSG00000086710	ENSMUSG00000024087	ENSMUSG00000043614	ENSMUSG00000097639	ENSMUSG00000041583
								ENSMUSG00000003411	ENSMUSG00000023353	ENSMUSG00000013707	ENSMUSG00000040289	ENSMUSG00000044065	ENSMUSG00000020182	ENSMUSG00000031302	ENSMUSG00000011632	ENSMUSG00000034675	ENSMUSG00000021466	ENSMUSG00000074424	ENSMUSG00000058498
								ENSMUSG00000036615	ENSMUSG00000106555	ENSMUSG00000094005	ENSMUSG00000026196	ENSMUSG00000027947	ENSMUSG00000006705	ENSMUSG00000002668	ENSMUSG00000039563	ENSMUSG00000024781	ENSMUSG00000032065	ENSMUSG00000040276	ENSMUSG00000034584
								ENSMUSG00000044976	ENSMUSG00000025092	ENSMUSG00000054426	ENSMUSG00000102919	ENSMUSG00000092183	ENSMUSG00000079428	ENSMUSG00000062275	ENSMUSG00000034738	ENSMUSG00000030790	ENSMUSG00000058290	ENSMUSG00000039395	ENSMUSG00000043155
								ENSMUSG00000104788	ENSMUSG00000053399	ENSMUSG00000043333	ENSMUSG00000048106	ENSMUSG00000006389	ENSMUSG00000046994	ENSMUSG00000032322	ENSMUSG00000048905	ENSMUSG00000031673	ENSMUSG00000081445	ENSMUSG00000087107	ENSMUSG00000032890
								ENSMUSG00000042258	ENSMUSG00000003228	ENSMUSG00000090659	ENSMUSG00000094566	ENSMUSG00000097639	ENSMUSG00000000301	ENSMUSG00000063971	ENSMUSG00000040649	ENSMUSG00000022893	ENSMUSG00000041596	ENSMUSG00000105044	ENSMUSG00000029456
								ENSMUSG00000034112	ENSMUSG00000068205	ENSMUSG00000022040	ENSMUSG00000022286	ENSMUSG00000106590	ENSMUSG00000084758	ENSMUSG00000066009	ENSMUSG00000036292	ENSMUSG00000039405	ENSMUSG00000044086	ENSMUSG00000053411	ENSMUSG00000029784
								ENSMUSG00000053626	ENSMUSG00000085982	ENSMUSG00000033491	ENSMUSG00000000884	ENSMUSG00000036615	ENSMUSG00000022040	ENSMUSG00000028758	ENSMUSG00000097689	ENSMUSG00000048387	ENSMUSG00000059742	ENSMUSG00000059939	ENSMUSG00000086807
								ENSMUSG00000003228	ENSMUSG00000050511	ENSMUSG00000020467	ENSMUSG00000037446	ENSMUSG00000042686	ENSMUSG00000032323	ENSMUSG00000024986	ENSMUSG00000046500	ENSMUSG00000035274	ENSMUSG00000032401	ENSMUSG00000042102	ENSMUSG00000030793
								ENSMUSG00000035638	ENSMUSG00000033624	ENSMUSG00000032323	ENSMUSG00000027905	ENSMUSG00000072934	ENSMUSG00000039114	ENSMUSG00000051378	ENSMUSG00000074895	ENSMUSG00000032291	ENSMUSG00000071295	ENSMUSG00000044628	ENSMUSG00000029378
								ENSMUSG00000075395	ENSMUSG00000058685	ENSMUSG00000025161	ENSMUSG00000030825	ENSMUSG00000040013	ENSMUSG00000021319	ENSMUSG00000040601	ENSMUSG00000099207	ENSMUSG00000028111	ENSMUSG00000041193	ENSMUSG00000064263	ENSMUSG00000017861
								ENSMUSG00000058806	ENSMUSG00000097103	ENSMUSG00000021319	ENSMUSG00000094635	ENSMUSG00000082163	ENSMUSG00000026285	ENSMUSG00000022518	ENSMUSG00000021999	ENSMUSG00000068196	ENSMUSG00000032358	ENSMUSG00000023266	ENSMUSG00000027107
								ENSMUSG00000104781	ENSMUSG00000041471	ENSMUSG00000026285	ENSMUSG00000053742	ENSMUSG00000087611	ENSMUSG00000039153	ENSMUSG00000051592	ENSMUSG00000102123	ENSMUSG00000028369	ENSMUSG00000026994	ENSMUSG00000026043	ENSMUSG00000041782
								ENSMUSG00000025912	ENSMUSG00000020120	ENSMUSG00000022180	ENSMUSG00000073724	ENSMUSG00000029592	ENSMUSG00000001870	ENSMUSG00000024227	ENSMUSG00000022613	ENSMUSG00000056427	ENSMUSG00000051669	ENSMUSG00000031375	ENSMUSG00000026039
								ENSMUSG00000035448	ENSMUSG00000062783	ENSMUSG00000027712	ENSMUSG00000037661	ENSMUSG00000022496	ENSMUSG00000024529	ENSMUSG00000108236	ENSMUSG00000085921	ENSMUSG00000102657	ENSMUSG00000059854	ENSMUSG00000038418	ENSMUSG00000048992
								ENSMUSG00000037738	ENSMUSG00000032750	ENSMUSG00000024529	ENSMUSG00000023826	ENSMUSG00000046974	ENSMUSG00000099406	ENSMUSG00000000318	ENSMUSG00000045378	ENSMUSG00000025212	ENSMUSG00000061517	ENSMUSG00000026837	ENSMUSG00000051378
								ENSMUSG00000020143	ENSMUSG00000091764	ENSMUSG00000002602	ENSMUSG00000038569	ENSMUSG00000031651	ENSMUSG00000021614	ENSMUSG00000026644	ENSMUSG00000049122	ENSMUSG00000027408	ENSMUSG00000023940	ENSMUSG00000029380	ENSMUSG00000027229
								ENSMUSG00000038304	ENSMUSG00000087389	ENSMUSG00000031502	ENSMUSG00000095136	ENSMUSG00000020061	ENSMUSG00000024713	ENSMUSG00000084848	ENSMUSG00000106378	ENSMUSG00000023886	ENSMUSG00000087611	ENSMUSG00000032332	ENSMUSG00000021396
								ENSMUSG00000058748	ENSMUSG00000020676	ENSMUSG00000031875	ENSMUSG00000070677	ENSMUSG00000028687	ENSMUSG00000049907	ENSMUSG00000022488	ENSMUSG00000089761	ENSMUSG00000067818	ENSMUSG00000027298	ENSMUSG00000001506	ENSMUSG00000044317
								ENSMUSG00000033721	ENSMUSG00000020566	ENSMUSG00000004558	ENSMUSG00000054978	ENSMUSG00000071537	ENSMUSG00000032968	ENSMUSG00000107740	ENSMUSG00000030911	ENSMUSG00000024083	ENSMUSG00000025257	ENSMUSG00000021250	ENSMUSG00000006490
								ENSMUSG00000034990	ENSMUSG00000102169	ENSMUSG00000026728	ENSMUSG00000034768	ENSMUSG00000082454	ENSMUSG00000007655	ENSMUSG00000045378	ENSMUSG00000040387	ENSMUSG00000024190	ENSMUSG00000041649	ENSMUSG00000000753	ENSMUSG00000052477
								ENSMUSG00000004952	ENSMUSG00000041670	ENSMUSG00000000296	ENSMUSG00000034842	ENSMUSG00000005202	ENSMUSG00000027238	ENSMUSG00000060985	ENSMUSG00000073077	ENSMUSG00000008575	ENSMUSG00000037016	ENSMUSG00000035385	ENSMUSG00000107181
								ENSMUSG00000046269	ENSMUSG00000017400	ENSMUSG00000021614	ENSMUSG00000068417	ENSMUSG00000085894	ENSMUSG00000067235	ENSMUSG00000037617	ENSMUSG00000031377	ENSMUSG00000034109	ENSMUSG00000072082	ENSMUSG00000026042	ENSMUSG00000019368
								ENSMUSG00000021874	ENSMUSG00000091080	ENSMUSG00000049907	ENSMUSG00000033781	ENSMUSG00000033488	ENSMUSG00000021944	ENSMUSG00000004668	ENSMUSG00000022487	ENSMUSG00000022146	ENSMUSG00000074865	ENSMUSG00000024529	ENSMUSG00000073568
								ENSMUSG00000028766	ENSMUSG00000021301	ENSMUSG00000039911	ENSMUSG00000060260	ENSMUSG00000085860	ENSMUSG00000030228	ENSMUSG00000095821	ENSMUSG00000035936	ENSMUSG00000090084	ENSMUSG00000053799	ENSMUSG00000061353	ENSMUSG00000105260
								ENSMUSG00000043415	ENSMUSG00000094635	ENSMUSG00000025212	ENSMUSG00000032092	ENSMUSG00000095136	ENSMUSG00000028364	ENSMUSG00000107887	ENSMUSG00000013584	ENSMUSG00000024620	ENSMUSG00000074028	ENSMUSG00000029371	ENSMUSG00000044816
								ENSMUSG00000013523	ENSMUSG00000087597	ENSMUSG00000032968	ENSMUSG00000022610	ENSMUSG00000042797	ENSMUSG00000019989	ENSMUSG00000030877	ENSMUSG00000031343	ENSMUSG00000029231	ENSMUSG00000044991	ENSMUSG00000035783	ENSMUSG00000028175
								ENSMUSG00000060508	ENSMUSG00000086765	ENSMUSG00000031503	ENSMUSG00000023353	ENSMUSG00000038756	ENSMUSG00000059401	ENSMUSG00000107582	ENSMUSG00000041362	ENSMUSG00000000555	ENSMUSG00000045795	ENSMUSG00000027832	ENSMUSG00000046761
								ENSMUSG00000015970	ENSMUSG00000016239	ENSMUSG00000007655	ENSMUSG00000019815	ENSMUSG00000017491	ENSMUSG00000017493	ENSMUSG00000057606	ENSMUSG00000049173	ENSMUSG00000038305	ENSMUSG00000026117	ENSMUSG00000020427	ENSMUSG00000038756
								ENSMUSG00000042417	ENSMUSG00000025323	ENSMUSG00000059456	ENSMUSG00000031397	ENSMUSG00000083736	ENSMUSG00000053475	ENSMUSG00000043913	ENSMUSG00000032179	ENSMUSG00000019850	ENSMUSG00000039661	ENSMUSG00000020241	ENSMUSG00000031174
								ENSMUSG00000021318	ENSMUSG00000001166	ENSMUSG00000032281	ENSMUSG00000103620	ENSMUSG00000097259	ENSMUSG00000083282	ENSMUSG00000036168	ENSMUSG00000035910	ENSMUSG00000043079	ENSMUSG00000044968	ENSMUSG00000021388	ENSMUSG00000105837
								ENSMUSG00000094635	ENSMUSG00000020656	ENSMUSG00000001248	ENSMUSG00000002475	ENSMUSG00000021194	ENSMUSG00000021702	ENSMUSG00000029149	ENSMUSG00000036111	ENSMUSG00000022565	ENSMUSG00000018427	ENSMUSG00000035373	ENSMUSG00000078289
								ENSMUSG00000054423	ENSMUSG00000034450	ENSMUSG00000026365	ENSMUSG00000040013	ENSMUSG00000000730	ENSMUSG00000031880	ENSMUSG00000034098	ENSMUSG00000074060	ENSMUSG00000028600	ENSMUSG00000005202	ENSMUSG00000000031	ENSMUSG00000022102
								ENSMUSG00000026764	ENSMUSG00000049685	ENSMUSG00000036103	ENSMUSG00000020067	ENSMUSG00000028807	ENSMUSG00000024084	ENSMUSG00000057924	ENSMUSG00000023940	ENSMUSG00000024909	ENSMUSG00000096483	ENSMUSG00000048126	ENSMUSG00000053111
								ENSMUSG00000035184	ENSMUSG00000059108	ENSMUSG00000001870	ENSMUSG00000052221	ENSMUSG00000107761	ENSMUSG00000021765	ENSMUSG00000034738	ENSMUSG00000041817	ENSMUSG00000053819	ENSMUSG00000012443	ENSMUSG00000020140	ENSMUSG00000028876
								ENSMUSG00000053399	ENSMUSG00000020434	ENSMUSG00000041324	ENSMUSG00000006705	ENSMUSG00000074731	ENSMUSG00000021094	ENSMUSG00000029917	ENSMUSG00000087601	ENSMUSG00000029718	ENSMUSG00000026043	ENSMUSG00000026628	ENSMUSG00000049491
								ENSMUSG00000011267	ENSMUSG00000033963	ENSMUSG00000030228	ENSMUSG00000098010	ENSMUSG00000085389	ENSMUSG00000061013	ENSMUSG00000102752	ENSMUSG00000099899	ENSMUSG00000097451	ENSMUSG00000031375	ENSMUSG00000036256	ENSMUSG00000035472
								ENSMUSG00000031647	ENSMUSG00000059434	ENSMUSG00000022969	ENSMUSG00000045087	ENSMUSG00000033688	ENSMUSG00000030207	ENSMUSG00000070837	ENSMUSG00000008489	ENSMUSG00000030894	ENSMUSG00000038418	ENSMUSG00000029838	ENSMUSG00000028613
								ENSMUSG00000096742	ENSMUSG00000001763	ENSMUSG00000028364	ENSMUSG00000020623	ENSMUSG00000034382	ENSMUSG00000026072	ENSMUSG00000070828	ENSMUSG00000051606	ENSMUSG00000005087	ENSMUSG00000026837	ENSMUSG00000054675	ENSMUSG00000025359
								ENSMUSG00000055942	ENSMUSG00000070291	ENSMUSG00000059401	ENSMUSG00000063564	ENSMUSG00000037279	ENSMUSG00000024304	ENSMUSG00000037544	ENSMUSG00000032056	ENSMUSG00000027848	ENSMUSG00000029380	ENSMUSG00000031673	ENSMUSG00000034226
								ENSMUSG00000087591	ENSMUSG00000039813	ENSMUSG00000000555	ENSMUSG00000084938	ENSMUSG00000074500	ENSMUSG00000029096	ENSMUSG00000041064	ENSMUSG00000022488	ENSMUSG00000027996	ENSMUSG00000032332	ENSMUSG00000028364	ENSMUSG00000027171
								ENSMUSG00000031732	ENSMUSG00000035310	ENSMUSG00000020363	ENSMUSG00000102630	ENSMUSG00000024334	ENSMUSG00000031963	ENSMUSG00000027323	ENSMUSG00000087516	ENSMUSG00000054555	ENSMUSG00000021250	ENSMUSG00000001119	ENSMUSG00000083161
								ENSMUSG00000034402	ENSMUSG00000084848	ENSMUSG00000070436	ENSMUSG00000104315	ENSMUSG00000026117	ENSMUSG00000022885	ENSMUSG00000086236	ENSMUSG00000029330	ENSMUSG00000046768	ENSMUSG00000035385	ENSMUSG00000031740	ENSMUSG00000039457
								ENSMUSG00000046000	ENSMUSG00000049902	ENSMUSG00000053475	ENSMUSG00000048458	ENSMUSG00000026815	ENSMUSG00000000901	ENSMUSG00000086321	ENSMUSG00000029420	ENSMUSG00000007655	ENSMUSG00000061353	ENSMUSG00000029287	ENSMUSG00000040471
								ENSMUSG00000057534	ENSMUSG00000032400	ENSMUSG00000005973	ENSMUSG00000087166	ENSMUSG00000001095	ENSMUSG00000027871	ENSMUSG00000050272	ENSMUSG00000061809	ENSMUSG00000031246	ENSMUSG00000029371	ENSMUSG00000026535	ENSMUSG00000054855
								ENSMUSG00000027525	ENSMUSG00000040405	ENSMUSG00000032014	ENSMUSG00000096363	ENSMUSG00000001076	ENSMUSG00000020034	ENSMUSG00000074895	ENSMUSG00000038925	ENSMUSG00000021823	ENSMUSG00000035783	ENSMUSG00000005124	ENSMUSG00000044628
								ENSMUSG00000071434	ENSMUSG00000020354	ENSMUSG00000028776	ENSMUSG00000029414	ENSMUSG00000025507	ENSMUSG00000024978	ENSMUSG00000007908	ENSMUSG00000074502	ENSMUSG00000058914	ENSMUSG00000027832	ENSMUSG00000026574	ENSMUSG00000038618
								ENSMUSG00000061576	ENSMUSG00000089817	ENSMUSG00000031880	ENSMUSG00000043088	ENSMUSG00000094942	ENSMUSG00000037348	ENSMUSG00000019892	ENSMUSG00000053219	ENSMUSG00000025887	ENSMUSG00000026728	ENSMUSG00000028464	ENSMUSG00000029416
								ENSMUSG00000030774	ENSMUSG00000067297	ENSMUSG00000024084	ENSMUSG00000039376	ENSMUSG00000106334	ENSMUSG00000086320	ENSMUSG00000046314	ENSMUSG00000029314	ENSMUSG00000028763	ENSMUSG00000020427	ENSMUSG00000055653	ENSMUSG00000039079
								ENSMUSG00000103071	ENSMUSG00000060843	ENSMUSG00000023034	ENSMUSG00000001946	ENSMUSG00000044636	ENSMUSG00000053965	ENSMUSG00000016239	ENSMUSG00000096576	ENSMUSG00000029093	ENSMUSG00000020241	ENSMUSG00000052316	ENSMUSG00000001506
								ENSMUSG00000052819	ENSMUSG00000020639	ENSMUSG00000030208	ENSMUSG00000022496	ENSMUSG00000068245	ENSMUSG00000032744	ENSMUSG00000025777	ENSMUSG00000040570	ENSMUSG00000024678	ENSMUSG00000035373	ENSMUSG00000032216	ENSMUSG00000026043
								ENSMUSG00000045662	ENSMUSG00000041245	ENSMUSG00000044734	ENSMUSG00000107906	ENSMUSG00000024313	ENSMUSG00000082990	ENSMUSG00000037110	ENSMUSG00000058057	ENSMUSG00000030772	ENSMUSG00000048126	ENSMUSG00000026728	ENSMUSG00000031375
								ENSMUSG00000024427	ENSMUSG00000037490	ENSMUSG00000026751	ENSMUSG00000021456	ENSMUSG00000040321	ENSMUSG00000074934	ENSMUSG00000080756	ENSMUSG00000086643	ENSMUSG00000025255	ENSMUSG00000026628	ENSMUSG00000036446	ENSMUSG00000019929
								ENSMUSG00000075511	ENSMUSG00000026188	ENSMUSG00000046532	ENSMUSG00000023070	ENSMUSG00000046006	ENSMUSG00000029108	ENSMUSG00000040649	ENSMUSG00000074913	ENSMUSG00000034401	ENSMUSG00000036256	ENSMUSG00000036356	ENSMUSG00000029380
								ENSMUSG00000095909	ENSMUSG00000044681	ENSMUSG00000023186	ENSMUSG00000108213	ENSMUSG00000078924	ENSMUSG00000027878	ENSMUSG00000034303	ENSMUSG00000038496	ENSMUSG00000021411	ENSMUSG00000027204	ENSMUSG00000060572	ENSMUSG00000000753
								ENSMUSG00000035936	ENSMUSG00000040413	ENSMUSG00000030207	ENSMUSG00000044103	ENSMUSG00000104338	ENSMUSG00000020689	ENSMUSG00000040570	ENSMUSG00000068706	ENSMUSG00000053475	ENSMUSG00000029838	ENSMUSG00000068122	ENSMUSG00000035385
								ENSMUSG00000029408	ENSMUSG00000036928	ENSMUSG00000026072	ENSMUSG00000021590	ENSMUSG00000033961	ENSMUSG00000031342	ENSMUSG00000021758	ENSMUSG00000060771	ENSMUSG00000032014	ENSMUSG00000054675	ENSMUSG00000021756	ENSMUSG00000026042
								ENSMUSG00000001168	ENSMUSG00000067215	ENSMUSG00000055322	ENSMUSG00000040040	ENSMUSG00000090268	ENSMUSG00000026872	ENSMUSG00000075502	ENSMUSG00000029026	ENSMUSG00000019461	ENSMUSG00000031673	ENSMUSG00000017466	ENSMUSG00000024529
								ENSMUSG00000049999	ENSMUSG00000037259	ENSMUSG00000052534	ENSMUSG00000106334	ENSMUSG00000099813	ENSMUSG00000052957	ENSMUSG00000021684	ENSMUSG00000100855	ENSMUSG00000006205	ENSMUSG00000028364	ENSMUSG00000000957	ENSMUSG00000022816
								ENSMUSG00000053604	ENSMUSG00000062151	ENSMUSG00000024981	ENSMUSG00000020657	ENSMUSG00000021792	ENSMUSG00000021214	ENSMUSG00000045709	ENSMUSG00000052616	ENSMUSG00000008136	ENSMUSG00000001119	ENSMUSG00000052957	ENSMUSG00000061353
								ENSMUSG00000005611	ENSMUSG00000068037	ENSMUSG00000059248	ENSMUSG00000024955	ENSMUSG00000053702	ENSMUSG00000020053	ENSMUSG00000054753	ENSMUSG00000106632	ENSMUSG00000032243	ENSMUSG00000021186	ENSMUSG00000029096	ENSMUSG00000029371
								ENSMUSG00000053856	ENSMUSG00000013523	ENSMUSG00000029096	ENSMUSG00000032246	ENSMUSG00000108213	ENSMUSG00000015533	ENSMUSG00000013523	ENSMUSG00000047798	ENSMUSG00000037362	ENSMUSG00000031740	ENSMUSG00000031328	ENSMUSG00000035783
								ENSMUSG00000033060	ENSMUSG00000106590	ENSMUSG00000031538	ENSMUSG00000070618	ENSMUSG00000095672	ENSMUSG00000000440	ENSMUSG00000101373	ENSMUSG00000021974	ENSMUSG00000031983	ENSMUSG00000021614	ENSMUSG00000039607	ENSMUSG00000027832
								ENSMUSG00000020491	ENSMUSG00000020067	ENSMUSG00000027871	ENSMUSG00000074731	ENSMUSG00000030402	ENSMUSG00000033965	ENSMUSG00000028587	ENSMUSG00000029804	ENSMUSG00000022324	ENSMUSG00000029287	ENSMUSG00000056481	ENSMUSG00000020427
								ENSMUSG00000097103	ENSMUSG00000091457	ENSMUSG00000022885	ENSMUSG00000062510	ENSMUSG00000042357	ENSMUSG00000067212	ENSMUSG00000031953	ENSMUSG00000003051	ENSMUSG00000040562	ENSMUSG00000026535	ENSMUSG00000022894	ENSMUSG00000020241
								ENSMUSG00000029660	ENSMUSG00000079357	ENSMUSG00000074457	ENSMUSG00000040592	ENSMUSG00000047139	ENSMUSG00000041540	ENSMUSG00000048398	ENSMUSG00000082305	ENSMUSG00000024381	ENSMUSG00000005124	ENSMUSG00000037060	ENSMUSG00000035373
								ENSMUSG00000022518	ENSMUSG00000018849	ENSMUSG00000000901	ENSMUSG00000031131	ENSMUSG00000035125	ENSMUSG00000056220	ENSMUSG00000100618	ENSMUSG00000020173	ENSMUSG00000027318	ENSMUSG00000026574	ENSMUSG00000039883	ENSMUSG00000048126
								ENSMUSG00000027861	ENSMUSG00000018865	ENSMUSG00000029596	ENSMUSG00000024114	ENSMUSG00000035666	ENSMUSG00000036944	ENSMUSG00000020159	ENSMUSG00000040901	ENSMUSG00000078190	ENSMUSG00000022665	ENSMUSG00000030208	ENSMUSG00000024598
								ENSMUSG00000107900	ENSMUSG00000059060	ENSMUSG00000039114	ENSMUSG00000096483	ENSMUSG00000062510	ENSMUSG00000022261	ENSMUSG00000041301	ENSMUSG00000047352	ENSMUSG00000034459	ENSMUSG00000031875	ENSMUSG00000024044	ENSMUSG00000020140
								ENSMUSG00000104826	ENSMUSG00000041817	ENSMUSG00000002808	ENSMUSG00000045471	ENSMUSG00000033191	ENSMUSG00000022146	ENSMUSG00000090268	ENSMUSG00000090211	ENSMUSG00000022575	ENSMUSG00000055653	ENSMUSG00000074971	ENSMUSG00000036256
								ENSMUSG00000026712	ENSMUSG00000053716	ENSMUSG00000013846	ENSMUSG00000083736	ENSMUSG00000030468	ENSMUSG00000029380	ENSMUSG00000037798	ENSMUSG00000066031	ENSMUSG00000037206	ENSMUSG00000036446	ENSMUSG00000067586	ENSMUSG00000029838
								ENSMUSG00000039913	ENSMUSG00000075136	ENSMUSG00000034353	ENSMUSG00000079536	ENSMUSG00000041949	ENSMUSG00000020520	ENSMUSG00000058816	ENSMUSG00000061577	ENSMUSG00000056870	ENSMUSG00000036356	ENSMUSG00000057751	ENSMUSG00000054675
								ENSMUSG00000024135	ENSMUSG00000078537	ENSMUSG00000025268	ENSMUSG00000024180	ENSMUSG00000054115	ENSMUSG00000059743	ENSMUSG00000030616	ENSMUSG00000031931	ENSMUSG00000022261	ENSMUSG00000017466	ENSMUSG00000020044	ENSMUSG00000031673
								ENSMUSG00000086454	ENSMUSG00000101436	ENSMUSG00000053846	ENSMUSG00000074500	ENSMUSG00000086660	ENSMUSG00000033083	ENSMUSG00000079112	ENSMUSG00000030811	ENSMUSG00000047330	ENSMUSG00000068122	ENSMUSG00000026185	ENSMUSG00000028364
								ENSMUSG00000084949	ENSMUSG00000097145	ENSMUSG00000045165	ENSMUSG00000003849	ENSMUSG00000070619	ENSMUSG00000031119	ENSMUSG00000064140	ENSMUSG00000070837	ENSMUSG00000055737	ENSMUSG00000005973	ENSMUSG00000001555	ENSMUSG00000001119
								ENSMUSG00000049148	ENSMUSG00000058589	ENSMUSG00000074934	ENSMUSG00000051278	ENSMUSG00000023979	ENSMUSG00000030208	ENSMUSG00000036721	ENSMUSG00000031155	ENSMUSG00000025151	ENSMUSG00000052957	ENSMUSG00000064373	ENSMUSG00000003545
								ENSMUSG00000103158	ENSMUSG00000063661	ENSMUSG00000040280	ENSMUSG00000027424	ENSMUSG00000073102	ENSMUSG00000029338	ENSMUSG00000027315	ENSMUSG00000086130	ENSMUSG00000040690	ENSMUSG00000070436	ENSMUSG00000026072	ENSMUSG00000021614
								ENSMUSG00000097727	ENSMUSG00000101342	ENSMUSG00000032373	ENSMUSG00000101948	ENSMUSG00000028492	ENSMUSG00000062184	ENSMUSG00000086909	ENSMUSG00000060512	ENSMUSG00000055322	ENSMUSG00000029096	ENSMUSG00000027204	ENSMUSG00000026535
								ENSMUSG00000045010	ENSMUSG00000073721	ENSMUSG00000022637	ENSMUSG00000033191	ENSMUSG00000078816	ENSMUSG00000041482	ENSMUSG00000043572	ENSMUSG00000015970	ENSMUSG00000020053	ENSMUSG00000039607	ENSMUSG00000002233	ENSMUSG00000005124
								ENSMUSG00000105005	ENSMUSG00000072437	ENSMUSG00000030222	ENSMUSG00000031576	ENSMUSG00000019987	ENSMUSG00000008540	ENSMUSG00000086842	ENSMUSG00000032680	ENSMUSG00000037411	ENSMUSG00000056481	ENSMUSG00000026586	ENSMUSG00000026574
								ENSMUSG00000086765	ENSMUSG00000101848	ENSMUSG00000048078	ENSMUSG00000042254	ENSMUSG00000026458	ENSMUSG00000028015	ENSMUSG00000104898	ENSMUSG00000020286	ENSMUSG00000015568	ENSMUSG00000037060	ENSMUSG00000018217	ENSMUSG00000022665
								ENSMUSG00000059434	ENSMUSG00000068270	ENSMUSG00000030748	ENSMUSG00000075033	ENSMUSG00000055692	ENSMUSG00000024339	ENSMUSG00000030994	ENSMUSG00000106015	ENSMUSG00000042804	ENSMUSG00000039883	ENSMUSG00000018672	ENSMUSG00000055653
								ENSMUSG00000000730	ENSMUSG00000022209	ENSMUSG00000033306	ENSMUSG00000074783	ENSMUSG00000053411	ENSMUSG00000023367	ENSMUSG00000040498	ENSMUSG00000058685	ENSMUSG00000021186	ENSMUSG00000000031	ENSMUSG00000021268	ENSMUSG00000036446
								ENSMUSG00000058063	ENSMUSG00000054272	ENSMUSG00000053965	ENSMUSG00000042686	ENSMUSG00000099216	ENSMUSG00000034109	ENSMUSG00000021176	ENSMUSG00000095653	ENSMUSG00000038648	ENSMUSG00000030208	ENSMUSG00000024087	ENSMUSG00000036356
								ENSMUSG00000049902	ENSMUSG00000092576	ENSMUSG00000029761	ENSMUSG00000081044	ENSMUSG00000031576	ENSMUSG00000063268	ENSMUSG00000037833	ENSMUSG00000071262	ENSMUSG00000020614	ENSMUSG00000022043	ENSMUSG00000024781	ENSMUSG00000017466
								ENSMUSG00000043986	ENSMUSG00000088737	ENSMUSG00000038059	ENSMUSG00000031651	ENSMUSG00000023092	ENSMUSG00000022098	ENSMUSG00000017499	ENSMUSG00000027606	ENSMUSG00000028525	ENSMUSG00000074971	ENSMUSG00000022893	ENSMUSG00000068122
								ENSMUSG00000066510	ENSMUSG00000047040	ENSMUSG00000082990	ENSMUSG00000055228	ENSMUSG00000006705	ENSMUSG00000040666	ENSMUSG00000022487	ENSMUSG00000079808	ENSMUSG00000028007	ENSMUSG00000067586	ENSMUSG00000039405	ENSMUSG00000052957
								ENSMUSG00000072584	ENSMUSG00000097736	ENSMUSG00000034612	ENSMUSG00000024500	ENSMUSG00000026726	ENSMUSG00000052430	ENSMUSG00000027379	ENSMUSG00000102012	ENSMUSG00000029061	ENSMUSG00000026185	ENSMUSG00000048387	ENSMUSG00000029096
								ENSMUSG00000047040	ENSMUSG00000056782	ENSMUSG00000002233	ENSMUSG00000020890	ENSMUSG00000081885	ENSMUSG00000079487	ENSMUSG00000029381	ENSMUSG00000018259	ENSMUSG00000023191	ENSMUSG00000020044	ENSMUSG00000068196	ENSMUSG00000036545
								ENSMUSG00000093675	ENSMUSG00000055421	ENSMUSG00000024909	ENSMUSG00000023906	ENSMUSG00000103406	ENSMUSG00000019890	ENSMUSG00000081865	ENSMUSG00000074093	ENSMUSG00000025161	ENSMUSG00000025492	ENSMUSG00000032291	ENSMUSG00000039607
								ENSMUSG00000024065	ENSMUSG00000098257	ENSMUSG00000028645	ENSMUSG00000048240	ENSMUSG00000000903	ENSMUSG00000047090	ENSMUSG00000085060	ENSMUSG00000049539	ENSMUSG00000058571	ENSMUSG00000020473	ENSMUSG00000028111	ENSMUSG00000039883
								ENSMUSG00000041797	ENSMUSG00000084949	ENSMUSG00000018574	ENSMUSG00000067848	ENSMUSG00000039720	ENSMUSG00000085931	ENSMUSG00000027703	ENSMUSG00000079034	ENSMUSG00000022048	ENSMUSG00000018217	ENSMUSG00000028369	ENSMUSG00000022894
								ENSMUSG00000046709	ENSMUSG00000038156	ENSMUSG00000027238	ENSMUSG00000015787	ENSMUSG00000108199	ENSMUSG00000025213	ENSMUSG00000051832	ENSMUSG00000105034	ENSMUSG00000032487	ENSMUSG00000059714	ENSMUSG00000000402	ENSMUSG00000074971
								ENSMUSG00000025069	ENSMUSG00000059854	ENSMUSG00000026817	ENSMUSG00000031074	ENSMUSG00000068417	ENSMUSG00000036249	ENSMUSG00000099899	ENSMUSG00000031131	ENSMUSG00000006476	ENSMUSG00000018672	ENSMUSG00000056427	ENSMUSG00000067586
								ENSMUSG00000057914	ENSMUSG00000047352	ENSMUSG00000029563	ENSMUSG00000030322	ENSMUSG00000037525	ENSMUSG00000031825	ENSMUSG00000004328	ENSMUSG00000029451	ENSMUSG00000031380	ENSMUSG00000034675	ENSMUSG00000014599	ENSMUSG00000027204
								ENSMUSG00000015354	ENSMUSG00000066382	ENSMUSG00000040152	ENSMUSG00000073226	ENSMUSG00000027344	ENSMUSG00000034771	ENSMUSG00000030528	ENSMUSG00000019893	ENSMUSG00000055172	ENSMUSG00000030790	ENSMUSG00000059248	ENSMUSG00000026185
								ENSMUSG00000046826	ENSMUSG00000055933	ENSMUSG00000028173	ENSMUSG00000043924	ENSMUSG00000019429	ENSMUSG00000026482	ENSMUSG00000090290	ENSMUSG00000102752	ENSMUSG00000051048	ENSMUSG00000039405	ENSMUSG00000067818	ENSMUSG00000020473
								ENSMUSG00000076613	ENSMUSG00000097248	ENSMUSG00000039405	ENSMUSG00000104829	ENSMUSG00000020774	ENSMUSG00000006931	ENSMUSG00000085192	ENSMUSG00000082454	ENSMUSG00000027962	ENSMUSG00000048387	ENSMUSG00000023886	ENSMUSG00000018217
								ENSMUSG00000075427	ENSMUSG00000020169	ENSMUSG00000021214	ENSMUSG00000033963	ENSMUSG00000034127	ENSMUSG00000000296	ENSMUSG00000067835	ENSMUSG00000021596	ENSMUSG00000098202	ENSMUSG00000022893	ENSMUSG00000034109	ENSMUSG00000026586
								ENSMUSG00000105811	ENSMUSG00000022441	ENSMUSG00000040212	ENSMUSG00000023092	ENSMUSG00000095653	ENSMUSG00000037788	ENSMUSG00000021228	ENSMUSG00000023078	ENSMUSG00000028070	ENSMUSG00000028369	ENSMUSG00000008575	ENSMUSG00000024087
								ENSMUSG00000097040	ENSMUSG00000033966	ENSMUSG00000037012	ENSMUSG00000082163	ENSMUSG00000032401	ENSMUSG00000029334	ENSMUSG00000076434	ENSMUSG00000041670	ENSMUSG00000073489	ENSMUSG00000028111	ENSMUSG00000029070	ENSMUSG00000024781
								ENSMUSG00000070891	ENSMUSG00000058728	ENSMUSG00000034220	ENSMUSG00000053411	ENSMUSG00000001670	ENSMUSG00000044674	ENSMUSG00000096276	ENSMUSG00000096879	ENSMUSG00000020814	ENSMUSG00000068196	ENSMUSG00000022146	ENSMUSG00000031740
								ENSMUSG00000032507	ENSMUSG00000078952	ENSMUSG00000043300	ENSMUSG00000022435	ENSMUSG00000086726	ENSMUSG00000034648	ENSMUSG00000084949	ENSMUSG00000061601	ENSMUSG00000075254	ENSMUSG00000000402	ENSMUSG00000090084	ENSMUSG00000030790
								ENSMUSG00000072419	ENSMUSG00000053702	ENSMUSG00000052957	ENSMUSG00000086331	ENSMUSG00000073226	ENSMUSG00000038702	ENSMUSG00000050052	ENSMUSG00000000731	ENSMUSG00000013921	ENSMUSG00000056427	ENSMUSG00000024620	ENSMUSG00000039405
								ENSMUSG00000044726	ENSMUSG00000097289	ENSMUSG00000031342	ENSMUSG00000028591	ENSMUSG00000048458	ENSMUSG00000002897	ENSMUSG00000022262	ENSMUSG00000091002	ENSMUSG00000039542	ENSMUSG00000102657	ENSMUSG00000000555	ENSMUSG00000048387
								ENSMUSG00000079164	ENSMUSG00000025081	ENSMUSG00000026872	ENSMUSG00000085609	ENSMUSG00000097145	ENSMUSG00000050248	ENSMUSG00000031481	ENSMUSG00000079588	ENSMUSG00000031521	ENSMUSG00000025212	ENSMUSG00000029231	ENSMUSG00000032291
								ENSMUSG00000039789	ENSMUSG00000046372	ENSMUSG00000041390	ENSMUSG00000035125	ENSMUSG00000038522	ENSMUSG00000029759	ENSMUSG00000040614	ENSMUSG00000056673	ENSMUSG00000025969	ENSMUSG00000014599	ENSMUSG00000036103	ENSMUSG00000022893
								ENSMUSG00000039452	ENSMUSG00000053161	ENSMUSG00000015889	ENSMUSG00000029120	ENSMUSG00000020904	ENSMUSG00000039787	ENSMUSG00000026401	ENSMUSG00000056458	ENSMUSG00000025875	ENSMUSG00000027712	ENSMUSG00000037892	ENSMUSG00000068196
								ENSMUSG00000035504	ENSMUSG00000099899	ENSMUSG00000032192	ENSMUSG00000091698	ENSMUSG00000057933	ENSMUSG00000036256	ENSMUSG00000002944	ENSMUSG00000048592	ENSMUSG00000019467	ENSMUSG00000067818	ENSMUSG00000043079	ENSMUSG00000000402
								ENSMUSG00000107743	ENSMUSG00000089876	ENSMUSG00000000440	ENSMUSG00000058748	ENSMUSG00000081402	ENSMUSG00000031145	ENSMUSG00000055945	ENSMUSG00000047281	ENSMUSG00000028713	ENSMUSG00000008575	ENSMUSG00000024909	ENSMUSG00000102657
								ENSMUSG00000073027	ENSMUSG00000079455	ENSMUSG00000020053	ENSMUSG00000106928	ENSMUSG00000027478	ENSMUSG00000027412	ENSMUSG00000022899	ENSMUSG00000044937	ENSMUSG00000026586	ENSMUSG00000022146	ENSMUSG00000028600	ENSMUSG00000023886
								ENSMUSG00000031482	ENSMUSG00000031654	ENSMUSG00000015533	ENSMUSG00000028640	ENSMUSG00000054619	ENSMUSG00000052353	ENSMUSG00000087601	ENSMUSG00000107464	ENSMUSG00000062980	ENSMUSG00000024620	ENSMUSG00000097451	ENSMUSG00000032334
								ENSMUSG00000073633	ENSMUSG00000006587	ENSMUSG00000036181	ENSMUSG00000042808	ENSMUSG00000078932	ENSMUSG00000073421	ENSMUSG00000044164	ENSMUSG00000085454	ENSMUSG00000020256	ENSMUSG00000046841	ENSMUSG00000005087	ENSMUSG00000008575
								ENSMUSG00000070568	ENSMUSG00000106692	ENSMUSG00000033965	ENSMUSG00000003604	ENSMUSG00000055493	ENSMUSG00000031227	ENSMUSG00000061633	ENSMUSG00000055994	ENSMUSG00000035914	ENSMUSG00000090084	ENSMUSG00000020009	ENSMUSG00000024620
								ENSMUSG00000036218	ENSMUSG00000103510	ENSMUSG00000052751	ENSMUSG00000015085	ENSMUSG00000006411	ENSMUSG00000029119	ENSMUSG00000006386	ENSMUSG00000020690	ENSMUSG00000023186	ENSMUSG00000036103	ENSMUSG00000027848	ENSMUSG00000022146
								ENSMUSG00000085060	ENSMUSG00000051747	ENSMUSG00000067212	ENSMUSG00000058298	ENSMUSG00000091347	ENSMUSG00000028238	ENSMUSG00000022034	ENSMUSG00000053141	ENSMUSG00000028370	ENSMUSG00000025647	ENSMUSG00000027996	ENSMUSG00000090084
								ENSMUSG00000031204	ENSMUSG00000026196	ENSMUSG00000029380	ENSMUSG00000059772	ENSMUSG00000107479	ENSMUSG00000063142	ENSMUSG00000078521	ENSMUSG00000031626	ENSMUSG00000020057	ENSMUSG00000037892	ENSMUSG00000054555	ENSMUSG00000037892
								ENSMUSG00000035142	ENSMUSG00000004540	ENSMUSG00000041540	ENSMUSG00000094036	ENSMUSG00000047592	ENSMUSG00000040627	ENSMUSG00000056947	ENSMUSG00000028172	ENSMUSG00000055653	ENSMUSG00000024909	ENSMUSG00000007655	ENSMUSG00000043079
								ENSMUSG00000053024	ENSMUSG00000033967	ENSMUSG00000018672	ENSMUSG00000027344	ENSMUSG00000022039	ENSMUSG00000064310	ENSMUSG00000036218	ENSMUSG00000090254	ENSMUSG00000028476	ENSMUSG00000043079	ENSMUSG00000046768	ENSMUSG00000028600
								ENSMUSG00000039238	ENSMUSG00000066141	ENSMUSG00000029185	ENSMUSG00000022422	ENSMUSG00000073633	ENSMUSG00000020592	ENSMUSG00000041141	ENSMUSG00000087056	ENSMUSG00000039787	ENSMUSG00000028600	ENSMUSG00000025007	ENSMUSG00000029718
								ENSMUSG00000030255	ENSMUSG00000093610	ENSMUSG00000070803	ENSMUSG00000050714	ENSMUSG00000024008	ENSMUSG00000046152	ENSMUSG00000015880	ENSMUSG00000087591	ENSMUSG00000026072	ENSMUSG00000097451	ENSMUSG00000058914	ENSMUSG00000005087
								ENSMUSG00000078612	ENSMUSG00000050830	ENSMUSG00000030930	ENSMUSG00000036853	ENSMUSG00000044317	ENSMUSG00000028883	ENSMUSG00000062170	ENSMUSG00000059218	ENSMUSG00000032011	ENSMUSG00000005087	ENSMUSG00000052837	ENSMUSG00000054555
								ENSMUSG00000074026	ENSMUSG00000092073	ENSMUSG00000026509	ENSMUSG00000050640	ENSMUSG00000087455	ENSMUSG00000001864	ENSMUSG00000105811	ENSMUSG00000087141	ENSMUSG00000028565	ENSMUSG00000054555	ENSMUSG00000021823	ENSMUSG00000046768
								ENSMUSG00000061633	ENSMUSG00000074311	ENSMUSG00000036944	ENSMUSG00000036834	ENSMUSG00000024955	ENSMUSG00000033436	ENSMUSG00000031629	ENSMUSG00000060508	ENSMUSG00000037902	ENSMUSG00000046768	ENSMUSG00000031246	ENSMUSG00000007655
								ENSMUSG00000103799	ENSMUSG00000055069	ENSMUSG00000048636	ENSMUSG00000035522	ENSMUSG00000096283	ENSMUSG00000041096	ENSMUSG00000066749	ENSMUSG00000089318	ENSMUSG00000041481	ENSMUSG00000027848	ENSMUSG00000025887	ENSMUSG00000027848
								ENSMUSG00000053338	ENSMUSG00000081669	ENSMUSG00000022261	ENSMUSG00000059013	ENSMUSG00000056952	ENSMUSG00000029333	ENSMUSG00000055385	ENSMUSG00000032358	ENSMUSG00000038463	ENSMUSG00000027996	ENSMUSG00000028763	ENSMUSG00000027996
								ENSMUSG00000032274	ENSMUSG00000059493	ENSMUSG00000076498	ENSMUSG00000055833	ENSMUSG00000034538	ENSMUSG00000044734	ENSMUSG00000021456	ENSMUSG00000023931	ENSMUSG00000046186	ENSMUSG00000003528	ENSMUSG00000020674	ENSMUSG00000025887
								ENSMUSG00000026452	ENSMUSG00000026024	ENSMUSG00000022146	ENSMUSG00000020447	ENSMUSG00000041323	ENSMUSG00000024781	ENSMUSG00000063894	ENSMUSG00000097108	ENSMUSG00000029135	ENSMUSG00000031246	ENSMUSG00000029093	ENSMUSG00000028763
								ENSMUSG00000020396	ENSMUSG00000079007	ENSMUSG00000032796	ENSMUSG00000035365	ENSMUSG00000087614	ENSMUSG00000053441	ENSMUSG00000097102	ENSMUSG00000010342	ENSMUSG00000029484	ENSMUSG00000025887	ENSMUSG00000024678	ENSMUSG00000029093
								ENSMUSG00000097353	ENSMUSG00000044071	ENSMUSG00000023952	ENSMUSG00000052819	ENSMUSG00000095990	ENSMUSG00000027360	ENSMUSG00000079800	ENSMUSG00000079162	ENSMUSG00000018217	ENSMUSG00000028763	ENSMUSG00000030772	ENSMUSG00000058914
								ENSMUSG00000064202	ENSMUSG00000045215	ENSMUSG00000017493	ENSMUSG00000094865	ENSMUSG00000085531	ENSMUSG00000028214	ENSMUSG00000029451	ENSMUSG00000040963	ENSMUSG00000017493	ENSMUSG00000020674	ENSMUSG00000032014	ENSMUSG00000024678
								ENSMUSG00000107614	ENSMUSG00000053626	ENSMUSG00000028763	ENSMUSG00000030086	ENSMUSG00000107356	ENSMUSG00000045934	ENSMUSG00000091387	ENSMUSG00000108441	ENSMUSG00000062184	ENSMUSG00000029093	ENSMUSG00000023972	ENSMUSG00000030772
								ENSMUSG00000031461	ENSMUSG00000034219	ENSMUSG00000020919	ENSMUSG00000022132	ENSMUSG00000021097	ENSMUSG00000043079	ENSMUSG00000049100	ENSMUSG00000017978	ENSMUSG00000035413	ENSMUSG00000021756	ENSMUSG00000026879	ENSMUSG00000053475
								ENSMUSG00000087141	ENSMUSG00000025219	ENSMUSG00000024810	ENSMUSG00000097784	ENSMUSG00000081044	ENSMUSG00000021720	ENSMUSG00000058328	ENSMUSG00000073627	ENSMUSG00000028128	ENSMUSG00000022463	ENSMUSG00000037362	ENSMUSG00000030222
								ENSMUSG00000106538	ENSMUSG00000024427	ENSMUSG00000002279	ENSMUSG00000095432	ENSMUSG00000045631	ENSMUSG00000019789	ENSMUSG00000028331	ENSMUSG00000038011	ENSMUSG00000036334	ENSMUSG00000058914	ENSMUSG00000030222	ENSMUSG00000022324
								ENSMUSG00000044026	ENSMUSG00000021880	ENSMUSG00000022912	ENSMUSG00000020758	ENSMUSG00000022554	ENSMUSG00000062031	ENSMUSG00000060371	ENSMUSG00000029408	ENSMUSG00000037447	ENSMUSG00000024678	ENSMUSG00000022324	ENSMUSG00000027318
								ENSMUSG00000034303	ENSMUSG00000104667	ENSMUSG00000036136	ENSMUSG00000029452	ENSMUSG00000040706	ENSMUSG00000025355	ENSMUSG00000051455	ENSMUSG00000108256	ENSMUSG00000028883	ENSMUSG00000030772	ENSMUSG00000040562	ENSMUSG00000078190
								ENSMUSG00000017499	ENSMUSG00000029451	ENSMUSG00000040938	ENSMUSG00000039908	ENSMUSG00000031373	ENSMUSG00000031871	ENSMUSG00000011427	ENSMUSG00000056586	ENSMUSG00000035493	ENSMUSG00000053475	ENSMUSG00000031207	ENSMUSG00000031558
								ENSMUSG00000043629	ENSMUSG00000098076	ENSMUSG00000022799	ENSMUSG00000019966	ENSMUSG00000085549	ENSMUSG00000052516	ENSMUSG00000096644	ENSMUSG00000107008	ENSMUSG00000040618	ENSMUSG00000032014	ENSMUSG00000078190	ENSMUSG00000034459
								ENSMUSG00000029196	ENSMUSG00000049690	ENSMUSG00000041482	ENSMUSG00000097292	ENSMUSG00000075610	ENSMUSG00000050423	ENSMUSG00000074342	ENSMUSG00000028337	ENSMUSG00000074916	ENSMUSG00000023972	ENSMUSG00000027318	ENSMUSG00000037206
								ENSMUSG00000045106	ENSMUSG00000087141	ENSMUSG00000026211	ENSMUSG00000034154	ENSMUSG00000022040	ENSMUSG00000046182	ENSMUSG00000053490	ENSMUSG00000086474	ENSMUSG00000025791	ENSMUSG00000032243	ENSMUSG00000034881	ENSMUSG00000031119
								ENSMUSG00000076615	ENSMUSG00000045378	ENSMUSG00000032220	ENSMUSG00000025934	ENSMUSG00000021319	ENSMUSG00000027996	ENSMUSG00000097727	ENSMUSG00000097973	ENSMUSG00000020086	ENSMUSG00000037362	ENSMUSG00000002732	ENSMUSG00000025089
								ENSMUSG00000026141	ENSMUSG00000095661	ENSMUSG00000008540	ENSMUSG00000046957	ENSMUSG00000026285	ENSMUSG00000030717	ENSMUSG00000074059	ENSMUSG00000084848	ENSMUSG00000035357	ENSMUSG00000030222	ENSMUSG00000031558	ENSMUSG00000047330
								ENSMUSG00000096883	ENSMUSG00000053141	ENSMUSG00000028015	ENSMUSG00000029054	ENSMUSG00000039956	ENSMUSG00000031925	ENSMUSG00000058685	ENSMUSG00000029223	ENSMUSG00000063605	ENSMUSG00000022324	ENSMUSG00000034459	ENSMUSG00000040690
								ENSMUSG00000107948	ENSMUSG00000028488	ENSMUSG00000033684	ENSMUSG00000085035	ENSMUSG00000022180	ENSMUSG00000027500	ENSMUSG00000010592	ENSMUSG00000032500	ENSMUSG00000015095	ENSMUSG00000040562	ENSMUSG00000026748	ENSMUSG00000037411
								ENSMUSG00000004540	ENSMUSG00000015354	ENSMUSG00000006205	ENSMUSG00000050545	ENSMUSG00000024529	ENSMUSG00000079084	ENSMUSG00000070313	ENSMUSG00000063305	ENSMUSG00000025964	ENSMUSG00000002732	ENSMUSG00000022575	ENSMUSG00000020053
								ENSMUSG00000026447	ENSMUSG00000028836	ENSMUSG00000024339	ENSMUSG00000053414	ENSMUSG00000026748	ENSMUSG00000044080	ENSMUSG00000023826	ENSMUSG00000039419	ENSMUSG00000034839	ENSMUSG00000025151	ENSMUSG00000037206	ENSMUSG00000033420
								ENSMUSG00000057836	ENSMUSG00000043522	ENSMUSG00000023367	ENSMUSG00000051043	ENSMUSG00000099406	ENSMUSG00000070695	ENSMUSG00000040372	ENSMUSG00000107667	ENSMUSG00000049047	ENSMUSG00000000957	ENSMUSG00000056870	ENSMUSG00000020614
								ENSMUSG00000024743	ENSMUSG00000104941	ENSMUSG00000068735	ENSMUSG00000013415	ENSMUSG00000031875	ENSMUSG00000026536	ENSMUSG00000054272	ENSMUSG00000038770	ENSMUSG00000040415	ENSMUSG00000027318	ENSMUSG00000031119	ENSMUSG00000024501
								ENSMUSG00000038007	ENSMUSG00000064141	ENSMUSG00000024937	ENSMUSG00000048582	ENSMUSG00000025212	ENSMUSG00000053846	ENSMUSG00000092515	ENSMUSG00000099708	ENSMUSG00000026069	ENSMUSG00000078190	ENSMUSG00000055737	ENSMUSG00000028214
								ENSMUSG00000028327	ENSMUSG00000044378	ENSMUSG00000034675	ENSMUSG00000002057	ENSMUSG00000032968	ENSMUSG00000022144	ENSMUSG00000086710	ENSMUSG00000057454	ENSMUSG00000027868	ENSMUSG00000031558	ENSMUSG00000022261	ENSMUSG00000029061
								ENSMUSG00000054976	ENSMUSG00000008226	ENSMUSG00000063268	ENSMUSG00000017740	ENSMUSG00000007655	ENSMUSG00000038463	ENSMUSG00000091764	ENSMUSG00000030491	ENSMUSG00000027180	ENSMUSG00000022575	ENSMUSG00000047330	ENSMUSG00000001555
								ENSMUSG00000107880	ENSMUSG00000046585	ENSMUSG00000039787	ENSMUSG00000027478	ENSMUSG00000036103	ENSMUSG00000024534	ENSMUSG00000042724	ENSMUSG00000043453	ENSMUSG00000019846	ENSMUSG00000037206	ENSMUSG00000056708	ENSMUSG00000058571
								ENSMUSG00000017740	ENSMUSG00000051278	ENSMUSG00000040666	ENSMUSG00000090854	ENSMUSG00000001435	ENSMUSG00000015133	ENSMUSG00000045083	ENSMUSG00000084938	ENSMUSG00000039899	ENSMUSG00000022261	ENSMUSG00000040690	ENSMUSG00000040990
								ENSMUSG00000032493	ENSMUSG00000039908	ENSMUSG00000027333	ENSMUSG00000070424	ENSMUSG00000041324	ENSMUSG00000107134	ENSMUSG00000074412	ENSMUSG00000086842	ENSMUSG00000041313	ENSMUSG00000029185	ENSMUSG00000033209	ENSMUSG00000029648
								ENSMUSG00000107084	ENSMUSG00000093978	ENSMUSG00000037060	ENSMUSG00000032068	ENSMUSG00000022969	ENSMUSG00000024063	ENSMUSG00000070690	ENSMUSG00000050052	ENSMUSG00000019487	ENSMUSG00000047330	ENSMUSG00000020053	ENSMUSG00000032487
								ENSMUSG00000058298	ENSMUSG00000040321	ENSMUSG00000019890	ENSMUSG00000018841	ENSMUSG00000038074	ENSMUSG00000000861	ENSMUSG00000074377	ENSMUSG00000049109	ENSMUSG00000038552	ENSMUSG00000055737	ENSMUSG00000013698	ENSMUSG00000006476
								ENSMUSG00000021097	ENSMUSG00000075166	ENSMUSG00000026335	ENSMUSG00000000958	ENSMUSG00000028364	ENSMUSG00000068551	ENSMUSG00000009108	ENSMUSG00000021758	ENSMUSG00000030341	ENSMUSG00000040690	ENSMUSG00000037411	ENSMUSG00000031380
								ENSMUSG00000021301	ENSMUSG00000028801	ENSMUSG00000079487	ENSMUSG00000036825	ENSMUSG00000019989	ENSMUSG00000025432	ENSMUSG00000047986	ENSMUSG00000056486	ENSMUSG00000050212	ENSMUSG00000033209	ENSMUSG00000042804	ENSMUSG00000000184
								ENSMUSG00000041710	ENSMUSG00000066359	ENSMUSG00000024799	ENSMUSG00000025008	ENSMUSG00000059401	ENSMUSG00000019842	ENSMUSG00000085079	ENSMUSG00000028519	ENSMUSG00000037852	ENSMUSG00000042804	ENSMUSG00000020614	ENSMUSG00000025666
								ENSMUSG00000079168	ENSMUSG00000049173	ENSMUSG00000026482	ENSMUSG00000035504	ENSMUSG00000017493	ENSMUSG00000028358	ENSMUSG00000023078	ENSMUSG00000091618	ENSMUSG00000023367	ENSMUSG00000072812	ENSMUSG00000057098	ENSMUSG00000055172
								ENSMUSG00000055789	ENSMUSG00000074123	ENSMUSG00000024899	ENSMUSG00000040717	ENSMUSG00000053475	ENSMUSG00000034675	ENSMUSG00000073497	ENSMUSG00000045232	ENSMUSG00000040280	ENSMUSG00000057098	ENSMUSG00000028641	ENSMUSG00000051048
								ENSMUSG00000016758	ENSMUSG00000046262	ENSMUSG00000036908	ENSMUSG00000019230	ENSMUSG00000036136	ENSMUSG00000025854	ENSMUSG00000057402	ENSMUSG00000097393	ENSMUSG00000032372	ENSMUSG00000038648	ENSMUSG00000072812	ENSMUSG00000027962
								ENSMUSG00000038236	ENSMUSG00000057280	ENSMUSG00000085931	ENSMUSG00000044636	ENSMUSG00000021702	ENSMUSG00000029335	ENSMUSG00000021362	ENSMUSG00000043372	ENSMUSG00000060510	ENSMUSG00000028525	ENSMUSG00000028214	ENSMUSG00000032118
								ENSMUSG00000053702	ENSMUSG00000085427	ENSMUSG00000050931	ENSMUSG00000037999	ENSMUSG00000021765	ENSMUSG00000050503	ENSMUSG00000056380	ENSMUSG00000050520	ENSMUSG00000071656	ENSMUSG00000020614	ENSMUSG00000034462	ENSMUSG00000073489
								ENSMUSG00000025519	ENSMUSG00000074366	ENSMUSG00000067071	ENSMUSG00000097709	ENSMUSG00000030208	ENSMUSG00000001119	ENSMUSG00000047534	ENSMUSG00000041161	ENSMUSG00000028607	ENSMUSG00000029061	ENSMUSG00000029061	ENSMUSG00000098202
								ENSMUSG00000104614	ENSMUSG00000106738	ENSMUSG00000036249	ENSMUSG00000022040	ENSMUSG00000026751	ENSMUSG00000028713	ENSMUSG00000036777	ENSMUSG00000028572	ENSMUSG00000002602	ENSMUSG00000058571	ENSMUSG00000023191	ENSMUSG00000060572
								ENSMUSG00000066030	ENSMUSG00000024986	ENSMUSG00000047090	ENSMUSG00000038418	ENSMUSG00000032323	ENSMUSG00000039007	ENSMUSG00000043051	ENSMUSG00000034177	ENSMUSG00000032925	ENSMUSG00000054263	ENSMUSG00000040152	ENSMUSG00000075254
								ENSMUSG00000020961	ENSMUSG00000066031	ENSMUSG00000024220	ENSMUSG00000021319	ENSMUSG00000061013	ENSMUSG00000030551	ENSMUSG00000081007	ENSMUSG00000027315	ENSMUSG00000083282	ENSMUSG00000026047	ENSMUSG00000061048	ENSMUSG00000013921
								ENSMUSG00000091415	ENSMUSG00000003411	ENSMUSG00000025213	ENSMUSG00000026285	ENSMUSG00000023186	ENSMUSG00000042581	ENSMUSG00000055994	ENSMUSG00000029123	ENSMUSG00000047414	ENSMUSG00000000753	ENSMUSG00000058571	ENSMUSG00000039542
								ENSMUSG00000044566	ENSMUSG00000075269	ENSMUSG00000034771	ENSMUSG00000001870	ENSMUSG00000003031	ENSMUSG00000090523	ENSMUSG00000023032	ENSMUSG00000008496	ENSMUSG00000029810	ENSMUSG00000032487	ENSMUSG00000026047	ENSMUSG00000029816
								ENSMUSG00000035277	ENSMUSG00000046323	ENSMUSG00000028464	ENSMUSG00000024529	ENSMUSG00000026072	ENSMUSG00000051228	ENSMUSG00000029682	ENSMUSG00000036928	ENSMUSG00000034993	ENSMUSG00000006476	ENSMUSG00000054263	ENSMUSG00000024063
								ENSMUSG00000084170	ENSMUSG00000058976	ENSMUSG00000032420	ENSMUSG00000031875	ENSMUSG00000036273	ENSMUSG00000071064	ENSMUSG00000095661	ENSMUSG00000028804	ENSMUSG00000007805	ENSMUSG00000031380	ENSMUSG00000032487	ENSMUSG00000027208
								ENSMUSG00000031767	ENSMUSG00000047454	ENSMUSG00000025870	ENSMUSG00000026728	ENSMUSG00000029096	ENSMUSG00000033460	ENSMUSG00000104788	ENSMUSG00000046133	ENSMUSG00000044674	ENSMUSG00000061048	ENSMUSG00000006476	ENSMUSG00000028713
								ENSMUSG00000051832	ENSMUSG00000015968	ENSMUSG00000024885	ENSMUSG00000032968	ENSMUSG00000029135	ENSMUSG00000055737	ENSMUSG00000022613	ENSMUSG00000073125	ENSMUSG00000036880	ENSMUSG00000025666	ENSMUSG00000031380	ENSMUSG00000035914
								ENSMUSG00000036928	ENSMUSG00000093675	ENSMUSG00000024851	ENSMUSG00000007655	ENSMUSG00000031963	ENSMUSG00000041798	ENSMUSG00000061126	ENSMUSG00000057534	ENSMUSG00000029163	ENSMUSG00000055172	ENSMUSG00000055172	ENSMUSG00000028370
								ENSMUSG00000024105	ENSMUSG00000054932	ENSMUSG00000024055	ENSMUSG00000001248	ENSMUSG00000036368	ENSMUSG00000096956	ENSMUSG00000028640	ENSMUSG00000079679	ENSMUSG00000031253	ENSMUSG00000031770	ENSMUSG00000098202	ENSMUSG00000020256
								ENSMUSG00000022056	ENSMUSG00000038126	ENSMUSG00000021662	ENSMUSG00000026365	ENSMUSG00000027871	ENSMUSG00000039004	ENSMUSG00000062783	ENSMUSG00000006362	ENSMUSG00000039519	ENSMUSG00000027962	ENSMUSG00000027962	ENSMUSG00000027797
								ENSMUSG00000051860	ENSMUSG00000092178	ENSMUSG00000037788	ENSMUSG00000003545	ENSMUSG00000032487	ENSMUSG00000033276	ENSMUSG00000085019	ENSMUSG00000087246	ENSMUSG00000034220	ENSMUSG00000073489	ENSMUSG00000038217	ENSMUSG00000038463
								ENSMUSG00000059493	ENSMUSG00000017491	ENSMUSG00000029334	ENSMUSG00000041324	ENSMUSG00000000901	ENSMUSG00000027210	ENSMUSG00000054457	ENSMUSG00000032915	ENSMUSG00000104476	ENSMUSG00000098202	ENSMUSG00000073489	ENSMUSG00000041481
								ENSMUSG00000029204	ENSMUSG00000051159	ENSMUSG00000040562	ENSMUSG00000030228	ENSMUSG00000074457	ENSMUSG00000071757	ENSMUSG00000056486	ENSMUSG00000005373	ENSMUSG00000014599	ENSMUSG00000064373	ENSMUSG00000020814	ENSMUSG00000038074
								ENSMUSG00000028698	ENSMUSG00000075224	ENSMUSG00000005087	ENSMUSG00000022969	ENSMUSG00000045312	ENSMUSG00000031297	ENSMUSG00000038925	ENSMUSG00000039092	ENSMUSG00000071064	ENSMUSG00000001506	ENSMUSG00000039542	ENSMUSG00000029661
								ENSMUSG00000075224	ENSMUSG00000035936	ENSMUSG00000053819	ENSMUSG00000028364	ENSMUSG00000032238	ENSMUSG00000097462	ENSMUSG00000099552	ENSMUSG00000019932	ENSMUSG00000058427	ENSMUSG00000042215	ENSMUSG00000013921	ENSMUSG00000039706
								ENSMUSG00000020481	ENSMUSG00000105298	ENSMUSG00000054889	ENSMUSG00000059401	ENSMUSG00000054277	ENSMUSG00000031626	ENSMUSG00000085921	ENSMUSG00000021301	ENSMUSG00000022799	ENSMUSG00000013921	ENSMUSG00000029816	ENSMUSG00000062184
								ENSMUSG00000063804	ENSMUSG00000048592	ENSMUSG00000019461	ENSMUSG00000039114	ENSMUSG00000025268		ENSMUSG00000076937	ENSMUSG00000086628	ENSMUSG00000070044	ENSMUSG00000039542	ENSMUSG00000025969	ENSMUSG00000036334
								ENSMUSG00000049173	ENSMUSG00000079450	ENSMUSG00000044674	ENSMUSG00000021702	ENSMUSG00000026047		ENSMUSG00000045010	ENSMUSG00000100553	ENSMUSG00000038521	ENSMUSG00000025969	ENSMUSG00000040212	ENSMUSG00000022098
								ENSMUSG00000026885	ENSMUSG00000040693	ENSMUSG00000024087	ENSMUSG00000030208	ENSMUSG00000053846		ENSMUSG00000052477	ENSMUSG00000033192	ENSMUSG00000024084	ENSMUSG00000029816	ENSMUSG00000018593	ENSMUSG00000020695
								ENSMUSG00000028137	ENSMUSG00000085873	ENSMUSG00000039497	ENSMUSG00000044734	ENSMUSG00000037348		ENSMUSG00000001103	ENSMUSG00000048978	ENSMUSG00000043017	ENSMUSG00000019467	ENSMUSG00000028713	ENSMUSG00000090523
								ENSMUSG00000004347	ENSMUSG00000030465	ENSMUSG00000029757	ENSMUSG00000026751	ENSMUSG00000004885		ENSMUSG00000075512	ENSMUSG00000027380	ENSMUSG00000037664	ENSMUSG00000027208	ENSMUSG00000020256	ENSMUSG00000035357
								ENSMUSG00000079357	ENSMUSG00000037159	ENSMUSG00000034648	ENSMUSG00000061013	ENSMUSG00000040280		ENSMUSG00000021974	ENSMUSG00000039431	ENSMUSG00000048078	ENSMUSG00000028713	ENSMUSG00000062980	ENSMUSG00000056481
								ENSMUSG00000022311	ENSMUSG00000040387	ENSMUSG00000022440	ENSMUSG00000022003	ENSMUSG00000039153		ENSMUSG00000079424	ENSMUSG00000100969	ENSMUSG00000017057	ENSMUSG00000062980	ENSMUSG00000023186	ENSMUSG00000028883
								ENSMUSG00000036905	ENSMUSG00000097062	ENSMUSG00000036256	ENSMUSG00000023186	ENSMUSG00000074934		ENSMUSG00000067577	ENSMUSG00000038750	ENSMUSG00000048706	ENSMUSG00000023186	ENSMUSG00000035914	ENSMUSG00000063605
								ENSMUSG00000079583	ENSMUSG00000055994	ENSMUSG00000028799	ENSMUSG00000030207	ENSMUSG00000053965		ENSMUSG00000070686	ENSMUSG00000072423	ENSMUSG00000070942	ENSMUSG00000035914	ENSMUSG00000028370	ENSMUSG00000014599
								ENSMUSG00000040586	ENSMUSG00000047508	ENSMUSG00000037321	ENSMUSG00000029096	ENSMUSG00000032744		ENSMUSG00000021255	ENSMUSG00000010175	ENSMUSG00000026494	ENSMUSG00000028370	ENSMUSG00000005534	ENSMUSG00000040415
								ENSMUSG00000030909	ENSMUSG00000073988	ENSMUSG00000021846	ENSMUSG00000027871	ENSMUSG00000038059		ENSMUSG00000025279	ENSMUSG00000107084	ENSMUSG00000032816	ENSMUSG00000020256	ENSMUSG00000028476	ENSMUSG00000034839
								ENSMUSG00000066031	ENSMUSG00000048827	ENSMUSG00000035678	ENSMUSG00000000901	ENSMUSG00000082990		ENSMUSG00000026039	ENSMUSG00000085079	ENSMUSG00000029126	ENSMUSG00000005534	ENSMUSG00000039787	ENSMUSG00000049047
								ENSMUSG00000074785	ENSMUSG00000074913	ENSMUSG00000050248	ENSMUSG00000029596	ENSMUSG00000024909		ENSMUSG00000003051	ENSMUSG00000026691	ENSMUSG00000024431	ENSMUSG00000032011	ENSMUSG00000032011	ENSMUSG00000026069
								ENSMUSG00000041762	ENSMUSG00000031131	ENSMUSG00000018861	ENSMUSG00000034353	ENSMUSG00000002233		ENSMUSG00000030031	ENSMUSG00000094278	ENSMUSG00000032369	ENSMUSG00000039787	ENSMUSG00000037902	ENSMUSG00000024544
								ENSMUSG00000032101	ENSMUSG00000045968	ENSMUSG00000021338	ENSMUSG00000026047	ENSMUSG00000041684		ENSMUSG00000046709	ENSMUSG00000024986	ENSMUSG00000001435	ENSMUSG00000038463	ENSMUSG00000013236	ENSMUSG00000020866
								ENSMUSG00000024313	ENSMUSG00000061577	ENSMUSG00000027412	ENSMUSG00000037348	ENSMUSG00000055430		ENSMUSG00000036602	ENSMUSG00000039578	ENSMUSG00000038175	ENSMUSG00000041481	ENSMUSG00000028565	ENSMUSG00000039899
								ENSMUSG00000107528	ENSMUSG00000036745	ENSMUSG00000029759	ENSMUSG00000045165	ENSMUSG00000019975		ENSMUSG00000038605	ENSMUSG00000041708	ENSMUSG00000022676	ENSMUSG00000037902	ENSMUSG00000041481	ENSMUSG00000023367
								ENSMUSG00000071855	ENSMUSG00000040013	ENSMUSG00000060594	ENSMUSG00000040280	ENSMUSG00000020689		ENSMUSG00000051124	ENSMUSG00000024989	ENSMUSG00000006611	ENSMUSG00000038074	ENSMUSG00000038463	ENSMUSG00000040280
								ENSMUSG00000033207	ENSMUSG00000052551	ENSMUSG00000022893	ENSMUSG00000032373	ENSMUSG00000028173		ENSMUSG00000043372	ENSMUSG00000048626	ENSMUSG00000037892	ENSMUSG00000046186	ENSMUSG00000029135	ENSMUSG00000029185
								ENSMUSG00000046794	ENSMUSG00000027861	ENSMUSG00000050965	ENSMUSG00000030222	ENSMUSG00000074607		ENSMUSG00000079455	ENSMUSG00000091827	ENSMUSG00000038059	ENSMUSG00000039706	ENSMUSG00000038074	ENSMUSG00000004105
								ENSMUSG00000092469	ENSMUSG00000096644	ENSMUSG00000031145	ENSMUSG00000032744	ENSMUSG00000049047		ENSMUSG00000062296	ENSMUSG00000005718	ENSMUSG00000000693	ENSMUSG00000031342	ENSMUSG00000039706	ENSMUSG00000032372
								ENSMUSG00000034813	ENSMUSG00000026686	ENSMUSG00000052353	ENSMUSG00000082990	ENSMUSG00000003452		ENSMUSG00000019767	ENSMUSG00000021640	ENSMUSG00000001761	ENSMUSG00000026029	ENSMUSG00000017493	ENSMUSG00000025810
								ENSMUSG00000040387	ENSMUSG00000029279	ENSMUSG00000033715	ENSMUSG00000021214	ENSMUSG00000039405		ENSMUSG00000031958	ENSMUSG00000108782	ENSMUSG00000034487	ENSMUSG00000032420	ENSMUSG00000026029	ENSMUSG00000071656
								ENSMUSG00000058498	ENSMUSG00000073705	ENSMUSG00000064310	ENSMUSG00000029108	ENSMUSG00000040212		ENSMUSG00000030559	ENSMUSG00000085426	ENSMUSG00000000901	ENSMUSG00000062184	ENSMUSG00000062184	ENSMUSG00000047414
								ENSMUSG00000023960	ENSMUSG00000025216	ENSMUSG00000035914	ENSMUSG00000029563	ENSMUSG00000034220		ENSMUSG00000087207	ENSMUSG00000031481	ENSMUSG00000019880	ENSMUSG00000035413	ENSMUSG00000055932	ENSMUSG00000029810
								ENSMUSG00000038990	ENSMUSG00000020589	ENSMUSG00000039205	ENSMUSG00000003452	ENSMUSG00000031342		ENSMUSG00000031489	ENSMUSG00000108636	ENSMUSG00000050248	ENSMUSG00000017493	ENSMUSG00000022098	ENSMUSG00000032925
								ENSMUSG00000039578	ENSMUSG00000074342	ENSMUSG00000073421	ENSMUSG00000049047	ENSMUSG00000052957		ENSMUSG00000064194	ENSMUSG00000029699	ENSMUSG00000040152	ENSMUSG00000022895	ENSMUSG00000052534	ENSMUSG00000007805
								ENSMUSG00000021596	ENSMUSG00000066027	ENSMUSG00000031227	ENSMUSG00000034220	ENSMUSG00000032737		ENSMUSG00000057722	ENSMUSG00000024738	ENSMUSG00000043885	ENSMUSG00000036334	ENSMUSG00000022895	ENSMUSG00000104476
								ENSMUSG00000102052	ENSMUSG00000022487	ENSMUSG00000063142	ENSMUSG00000031342	ENSMUSG00000026872		ENSMUSG00000079808	ENSMUSG00000047842	ENSMUSG00000074918	ENSMUSG00000021760	ENSMUSG00000036334	ENSMUSG00000031253
								ENSMUSG00000089817	ENSMUSG00000103346	ENSMUSG00000028238	ENSMUSG00000023809	ENSMUSG00000021214		ENSMUSG00000054005	ENSMUSG00000108569	ENSMUSG00000020520	ENSMUSG00000037447	ENSMUSG00000037447	ENSMUSG00000044674
								ENSMUSG00000015966	ENSMUSG00000038248	ENSMUSG00000022324	ENSMUSG00000000440	ENSMUSG00000039114		ENSMUSG00000031292	ENSMUSG00000090509	ENSMUSG00000020123	ENSMUSG00000052534	ENSMUSG00000021760	ENSMUSG00000071064
								ENSMUSG00000084848	ENSMUSG00000031397	ENSMUSG00000097124	ENSMUSG00000020053	ENSMUSG00000023809		ENSMUSG00000053338	ENSMUSG00000042724	ENSMUSG00000028108	ENSMUSG00000035493	ENSMUSG00000028883	ENSMUSG00000070044
								ENSMUSG00000105153	ENSMUSG00000008658	ENSMUSG00000020773	ENSMUSG00000032038	ENSMUSG00000039646		ENSMUSG00000108161	ENSMUSG00000021779	ENSMUSG00000001248	ENSMUSG00000070576	ENSMUSG00000020695	ENSMUSG00000058427
								ENSMUSG00000087522	ENSMUSG00000041577	ENSMUSG00000028883	ENSMUSG00000042842	ENSMUSG00000021365		ENSMUSG00000038750	ENSMUSG00000096276	ENSMUSG00000027220	ENSMUSG00000020695	ENSMUSG00000023034	ENSMUSG00000039519
								ENSMUSG00000060843	ENSMUSG00000072884	ENSMUSG00000033436	ENSMUSG00000015533	ENSMUSG00000000440		ENSMUSG00000097393	ENSMUSG00000080002	ENSMUSG00000027656	ENSMUSG00000074916	ENSMUSG00000074916	ENSMUSG00000036103
								ENSMUSG00000042638	ENSMUSG00000107582	ENSMUSG00000003031	ENSMUSG00000029380	ENSMUSG00000020053		ENSMUSG00000079465	ENSMUSG00000026610	ENSMUSG00000020363	ENSMUSG00000025791	ENSMUSG00000030790	ENSMUSG00000043017
								ENSMUSG00000085272	ENSMUSG00000036168	ENSMUSG00000030397	ENSMUSG00000052751	ENSMUSG00000015533		ENSMUSG00000085596	ENSMUSG00000098079	ENSMUSG00000033965	ENSMUSG00000020086	ENSMUSG00000037706	ENSMUSG00000040016
								ENSMUSG00000075574	ENSMUSG00000046318	ENSMUSG00000024781	ENSMUSG00000041540	ENSMUSG00000033965		ENSMUSG00000019590	ENSMUSG00000017861	ENSMUSG00000039199	ENSMUSG00000090523	ENSMUSG00000090523	ENSMUSG00000073889
								ENSMUSG00000056014	ENSMUSG00000063846	ENSMUSG00000054716	ENSMUSG00000018672	ENSMUSG00000067212		ENSMUSG00000055541	ENSMUSG00000107112	ENSMUSG00000020142	ENSMUSG00000035357	ENSMUSG00000025791	ENSMUSG00000031297
								ENSMUSG00000057396	ENSMUSG00000096192	ENSMUSG00000027996	ENSMUSG00000048772	ENSMUSG00000041540		ENSMUSG00000022209	ENSMUSG00000049493	ENSMUSG00000024235	ENSMUSG00000028883	ENSMUSG00000031538	ENSMUSG00000017057
								ENSMUSG00000060371	ENSMUSG00000094328	ENSMUSG00000019823	ENSMUSG00000029185	ENSMUSG00000029380		ENSMUSG00000040935	ENSMUSG00000079265	ENSMUSG00000024713	ENSMUSG00000059654	ENSMUSG00000020086	ENSMUSG00000037405
								ENSMUSG00000024986	ENSMUSG00000020159	ENSMUSG00000075254	ENSMUSG00000035274	ENSMUSG00000030930		ENSMUSG00000107411	ENSMUSG00000070732	ENSMUSG00000027966	ENSMUSG00000032855	ENSMUSG00000035357	ENSMUSG00000067377
								ENSMUSG00000061911	ENSMUSG00000032561	ENSMUSG00000028214	ENSMUSG00000048636	ENSMUSG00000036944		ENSMUSG00000100553	ENSMUSG00000045915	ENSMUSG00000032324	ENSMUSG00000063605	ENSMUSG00000032855	ENSMUSG00000070942
								ENSMUSG00000040231	ENSMUSG00000029414	ENSMUSG00000036273	ENSMUSG00000076498	ENSMUSG00000022261		ENSMUSG00000048230	ENSMUSG00000057058	ENSMUSG00000022971	ENSMUSG00000028926	ENSMUSG00000063605	ENSMUSG00000026494
								ENSMUSG00000050234	ENSMUSG00000103158	ENSMUSG00000045934	ENSMUSG00000028565	ENSMUSG00000030341		ENSMUSG00000046133	ENSMUSG00000020912	ENSMUSG00000031453	ENSMUSG00000025964	ENSMUSG00000025964	ENSMUSG00000024238
								ENSMUSG00000030474	ENSMUSG00000026715	ENSMUSG00000026483	ENSMUSG00000028164	ENSMUSG00000028565		ENSMUSG00000078925	ENSMUSG00000047139	ENSMUSG00000074415	ENSMUSG00000040415	ENSMUSG00000028926	ENSMUSG00000029126
								ENSMUSG00000054272	ENSMUSG00000097727	ENSMUSG00000054720	ENSMUSG00000036944	ENSMUSG00000048636		ENSMUSG00000053702	ENSMUSG00000043629	ENSMUSG00000041559	ENSMUSG00000034839	ENSMUSG00000049047	ENSMUSG00000027276
								ENSMUSG00000026235	ENSMUSG00000103406	ENSMUSG00000076258	ENSMUSG00000022261	ENSMUSG00000022146		ENSMUSG00000025983	ENSMUSG00000076614	ENSMUSG00000024912	ENSMUSG00000049047	ENSMUSG00000028173	ENSMUSG00000040296
								ENSMUSG00000097145	ENSMUSG00000041912	ENSMUSG00000036339	ENSMUSG00000022146	ENSMUSG00000022575		ENSMUSG00000055150	ENSMUSG00000015647	ENSMUSG00000031503	ENSMUSG00000026069	ENSMUSG00000034839	ENSMUSG00000000693
								ENSMUSG00000020419	ENSMUSG00000100305	ENSMUSG00000034930	ENSMUSG00000022575	ENSMUSG00000047379		ENSMUSG00000096937	ENSMUSG00000100340	ENSMUSG00000032006	ENSMUSG00000058135	ENSMUSG00000040415	ENSMUSG00000038059
								ENSMUSG00000023033	ENSMUSG00000061633	ENSMUSG00000019789	ENSMUSG00000032796	ENSMUSG00000026721		ENSMUSG00000097851	ENSMUSG00000079620	ENSMUSG00000002504	ENSMUSG00000030341	ENSMUSG00000022665	ENSMUSG00000001761
								ENSMUSG00000036661	ENSMUSG00000020926	ENSMUSG00000043079	ENSMUSG00000020363	ENSMUSG00000028763		ENSMUSG00000046269	ENSMUSG00000031362	ENSMUSG00000031207	ENSMUSG00000050212	ENSMUSG00000037664	ENSMUSG00000021253
								ENSMUSG00000035109	ENSMUSG00000102669	ENSMUSG00000021720	ENSMUSG00000023034	ENSMUSG00000038648		ENSMUSG00000060491	ENSMUSG00000072419	ENSMUSG00000033355	ENSMUSG00000039899	ENSMUSG00000066705	ENSMUSG00000020123
								ENSMUSG00000092008	ENSMUSG00000017978	ENSMUSG00000053441	ENSMUSG00000033491	ENSMUSG00000029338		ENSMUSG00000095653	ENSMUSG00000021313	ENSMUSG00000031250	ENSMUSG00000023367	ENSMUSG00000039899	ENSMUSG00000050248
								ENSMUSG00000040289	ENSMUSG00000044468	ENSMUSG00000054520	ENSMUSG00000029338	ENSMUSG00000062184		ENSMUSG00000072761	ENSMUSG00000031497	ENSMUSG00000028073	ENSMUSG00000044629	ENSMUSG00000019929	ENSMUSG00000026872
								ENSMUSG00000034538	ENSMUSG00000019775	ENSMUSG00000021760	ENSMUSG00000022790	ENSMUSG00000040938		ENSMUSG00000057842	ENSMUSG00000078612	ENSMUSG00000074743	ENSMUSG00000032372	ENSMUSG00000026069	ENSMUSG00000071637
								ENSMUSG00000093436	ENSMUSG00000085019	ENSMUSG00000002103	ENSMUSG00000038555	ENSMUSG00000022790		ENSMUSG00000108066	ENSMUSG00000025665	ENSMUSG00000024420	ENSMUSG00000034109	ENSMUSG00000024544	ENSMUSG00000028108
								ENSMUSG00000054320	ENSMUSG00000078612	ENSMUSG00000038886	ENSMUSG00000050379	ENSMUSG00000041482		ENSMUSG00000032776	ENSMUSG00000086959	ENSMUSG00000040118	ENSMUSG00000071656	ENSMUSG00000054277	ENSMUSG00000018899
								ENSMUSG00000011632	ENSMUSG00000045664	ENSMUSG00000021196	ENSMUSG00000008540	ENSMUSG00000022799		ENSMUSG00000072595	ENSMUSG00000053063	ENSMUSG00000025855	ENSMUSG00000048583	ENSMUSG00000020866	ENSMUSG00000060703
								ENSMUSG00000072875	ENSMUSG00000072813	ENSMUSG00000060206	ENSMUSG00000028015	ENSMUSG00000030339		ENSMUSG00000063296	ENSMUSG00000097622	ENSMUSG00000001504	ENSMUSG00000029810	ENSMUSG00000030341	ENSMUSG00000020363
								ENSMUSG00000036168	ENSMUSG00000078794	ENSMUSG00000027624	ENSMUSG00000024339	ENSMUSG00000008540		ENSMUSG00000022076	ENSMUSG00000038457	ENSMUSG00000041390	ENSMUSG00000032925	ENSMUSG00000022564	ENSMUSG00000033965
								ENSMUSG00000043760	ENSMUSG00000090801	ENSMUSG00000029304	ENSMUSG00000023367	ENSMUSG00000028015		ENSMUSG00000061809	ENSMUSG00000040498	ENSMUSG00000050288	ENSMUSG00000058325	ENSMUSG00000019966	ENSMUSG00000039199
								ENSMUSG00000026162	ENSMUSG00000081445	ENSMUSG00000106664	ENSMUSG00000023055	ENSMUSG00000018899		ENSMUSG00000035528	ENSMUSG00000046329	ENSMUSG00000021281	ENSMUSG00000029163	ENSMUSG00000023367	ENSMUSG00000034675
								ENSMUSG00000021983	ENSMUSG00000086909	ENSMUSG00000022575	ENSMUSG00000063268	ENSMUSG00000023367		ENSMUSG00000047911	ENSMUSG00000034486	ENSMUSG00000073565	ENSMUSG00000029070	ENSMUSG00000004105	ENSMUSG00000027656
								ENSMUSG00000022262	ENSMUSG00000013584	ENSMUSG00000050423	ENSMUSG00000037679	ENSMUSG00000034109		ENSMUSG00000022829	ENSMUSG00000025400	ENSMUSG00000003541	ENSMUSG00000007805	ENSMUSG00000040280	ENSMUSG00000024235
								ENSMUSG00000031028	ENSMUSG00000028865	ENSMUSG00000023827	ENSMUSG00000040666	ENSMUSG00000024937		ENSMUSG00000034087	ENSMUSG00000084949	ENSMUSG00000068699	ENSMUSG00000104476	ENSMUSG00000032372	ENSMUSG00000027966
								ENSMUSG00000023279	ENSMUSG00000050677	ENSMUSG00000025355	ENSMUSG00000019890	ENSMUSG00000022098		ENSMUSG00000032999	ENSMUSG00000044726	ENSMUSG00000012017	ENSMUSG00000031253	ENSMUSG00000040265	ENSMUSG00000024912
								ENSMUSG00000043013	ENSMUSG00000027947	ENSMUSG00000023456	ENSMUSG00000020246	ENSMUSG00000063268		ENSMUSG00000097483	ENSMUSG00000056900	ENSMUSG00000041120	ENSMUSG00000044674	ENSMUSG00000033684	ENSMUSG00000074415
								ENSMUSG00000061126	ENSMUSG00000040624	ENSMUSG00000028780	ENSMUSG00000052430	ENSMUSG00000015653		ENSMUSG00000015721	ENSMUSG00000074377	ENSMUSG00000046731	ENSMUSG00000071064	ENSMUSG00000071656	ENSMUSG00000032006
								ENSMUSG00000038248	ENSMUSG00000043415	ENSMUSG00000030218	ENSMUSG00000026482	ENSMUSG00000052430		ENSMUSG00000079222	ENSMUSG00000031174	ENSMUSG00000037868	ENSMUSG00000024350	ENSMUSG00000032925	ENSMUSG00000038418
								ENSMUSG00000036962	ENSMUSG00000024998	ENSMUSG00000062031	ENSMUSG00000085931	ENSMUSG00000026335		ENSMUSG00000020077	ENSMUSG00000030494	ENSMUSG00000079018	ENSMUSG00000032714	ENSMUSG00000060510	ENSMUSG00000033355
								ENSMUSG00000022012	ENSMUSG00000072066	ENSMUSG00000017057	ENSMUSG00000020101	ENSMUSG00000019890		ENSMUSG00000024989	ENSMUSG00000054753	ENSMUSG00000030067	ENSMUSG00000058427	ENSMUSG00000083282	ENSMUSG00000024420
								ENSMUSG00000030321	ENSMUSG00000061894	ENSMUSG00000028399	ENSMUSG00000024220	ENSMUSG00000048612		ENSMUSG00000099413	ENSMUSG00000034764	ENSMUSG00000028163	ENSMUSG00000070044	ENSMUSG00000042515	ENSMUSG00000041559
								ENSMUSG00000020181	ENSMUSG00000091618	ENSMUSG00000047264	ENSMUSG00000034771	ENSMUSG00000024304		ENSMUSG00000022014	ENSMUSG00000068227	ENSMUSG00000012428	ENSMUSG00000039519	ENSMUSG00000044674	ENSMUSG00000029338
								ENSMUSG00000086899	ENSMUSG00000004328	ENSMUSG00000032714	ENSMUSG00000023031	ENSMUSG00000085931		ENSMUSG00000036661	ENSMUSG00000032015	ENSMUSG00000029675	ENSMUSG00000022799	ENSMUSG00000047414	ENSMUSG00000050288
								ENSMUSG00000061462	ENSMUSG00000055546	ENSMUSG00000031871	ENSMUSG00000037788	ENSMUSG00000039911		ENSMUSG00000075427	ENSMUSG00000047227	ENSMUSG00000032271	ENSMUSG00000043017	ENSMUSG00000029810	ENSMUSG00000021281
								ENSMUSG00000066027	ENSMUSG00000031255	ENSMUSG00000030770	ENSMUSG00000029334	ENSMUSG00000047090		ENSMUSG00000018983	ENSMUSG00000042453	ENSMUSG00000067276	ENSMUSG00000048078	ENSMUSG00000007805	ENSMUSG00000073565
								ENSMUSG00000030270	ENSMUSG00000043441	ENSMUSG00000004044	ENSMUSG00000005087	ENSMUSG00000024220		ENSMUSG00000021596	ENSMUSG00000068302	ENSMUSG00000030074	ENSMUSG00000017057	ENSMUSG00000031253	ENSMUSG00000031250
								ENSMUSG00000074060	ENSMUSG00000087166	ENSMUSG00000052516	ENSMUSG00000020085	ENSMUSG00000034771		ENSMUSG00000070034	ENSMUSG00000039013	ENSMUSG00000002279	ENSMUSG00000062866	ENSMUSG00000029163	ENSMUSG00000046731
								ENSMUSG00000063646	ENSMUSG00000104622	ENSMUSG00000027500	ENSMUSG00000040562	ENSMUSG00000024885		ENSMUSG00000057182	ENSMUSG00000061802	ENSMUSG00000073821	ENSMUSG00000070942	ENSMUSG00000039519	ENSMUSG00000020546
								ENSMUSG00000021779	ENSMUSG00000038007	ENSMUSG00000038418	ENSMUSG00000044674	ENSMUSG00000032420		ENSMUSG00000106813	ENSMUSG00000106738	ENSMUSG00000049119	ENSMUSG00000026879	ENSMUSG00000034220	ENSMUSG00000012428
								ENSMUSG00000070677	ENSMUSG00000091060	ENSMUSG00000022184	ENSMUSG00000040627	ENSMUSG00000021662		ENSMUSG00000092165	ENSMUSG00000082226	ENSMUSG00000041779	ENSMUSG00000026494	ENSMUSG00000104476	ENSMUSG00000026536
								ENSMUSG00000106738	ENSMUSG00000063087	ENSMUSG00000067567	ENSMUSG00000036256	ENSMUSG00000037788		ENSMUSG00000038770	ENSMUSG00000000782	ENSMUSG00000039007	ENSMUSG00000048706	ENSMUSG00000071064	ENSMUSG00000032271
								ENSMUSG00000029088	ENSMUSG00000090254	ENSMUSG00000039153	ENSMUSG00000034648	ENSMUSG00000029334		ENSMUSG00000038330	ENSMUSG00000036168	ENSMUSG00000048612	ENSMUSG00000055538	ENSMUSG00000032334	ENSMUSG00000030074
								ENSMUSG00000027985	ENSMUSG00000027380	ENSMUSG00000045730	ENSMUSG00000022440	ENSMUSG00000005087		ENSMUSG00000026380	ENSMUSG00000106230	ENSMUSG00000049866	ENSMUSG00000022263	ENSMUSG00000031297	ENSMUSG00000039007
								ENSMUSG00000087389	ENSMUSG00000052631	ENSMUSG00000025950	ENSMUSG00000029757	ENSMUSG00000073802		ENSMUSG00000108060	ENSMUSG00000011463	ENSMUSG00000033585	ENSMUSG00000029126	ENSMUSG00000032714	ENSMUSG00000037868
								ENSMUSG00000070690	ENSMUSG00000018166	ENSMUSG00000024534	ENSMUSG00000021754	ENSMUSG00000074916		ENSMUSG00000044968	ENSMUSG00000021255	ENSMUSG00000032997	ENSMUSG00000007655	ENSMUSG00000058427	ENSMUSG00000046743
								ENSMUSG00000037922	ENSMUSG00000100855	ENSMUSG00000028019	ENSMUSG00000028799	ENSMUSG00000000957		ENSMUSG00000066867	ENSMUSG00000031953	ENSMUSG00000023972	ENSMUSG00000029718	ENSMUSG00000070044	ENSMUSG00000001870
								ENSMUSG00000029695	ENSMUSG00000049176	ENSMUSG00000063382	ENSMUSG00000062866	ENSMUSG00000024087		ENSMUSG00000048905	ENSMUSG00000055385	ENSMUSG00000024168	ENSMUSG00000006611	ENSMUSG00000022799	ENSMUSG00000049115
								ENSMUSG00000085333	ENSMUSG00000070732	ENSMUSG00000031207	ENSMUSG00000024924	ENSMUSG00000024070		ENSMUSG00000034773	ENSMUSG00000052613	ENSMUSG00000023249	ENSMUSG00000040296	ENSMUSG00000043017	ENSMUSG00000022475
								ENSMUSG00000055933	ENSMUSG00000021313	ENSMUSG00000038463	ENSMUSG00000035678	ENSMUSG00000044674		ENSMUSG00000011632	ENSMUSG00000025777	ENSMUSG00000001870	ENSMUSG00000022676	ENSMUSG00000021948	ENSMUSG00000033209
								ENSMUSG00000002688	ENSMUSG00000049314	ENSMUSG00000031349	ENSMUSG00000031666	ENSMUSG00000035232		ENSMUSG00000057058	ENSMUSG00000052551	ENSMUSG00000046743	ENSMUSG00000001435	ENSMUSG00000048078	ENSMUSG00000021318
								ENSMUSG00000016239	ENSMUSG00000105153	ENSMUSG00000025647	ENSMUSG00000085666	ENSMUSG00000029757		ENSMUSG00000024867	ENSMUSG00000106718	ENSMUSG00000037606	ENSMUSG00000031851	ENSMUSG00000017057	ENSMUSG00000051379
								ENSMUSG00000006457	ENSMUSG00000107798	ENSMUSG00000022144	ENSMUSG00000005973	ENSMUSG00000034648		ENSMUSG00000054423	ENSMUSG00000100572	ENSMUSG00000049115	ENSMUSG00000034487	ENSMUSG00000070942	ENSMUSG00000023249
								ENSMUSG00000040717	ENSMUSG00000032899	ENSMUSG00000024063	ENSMUSG00000047022	ENSMUSG00000069170		ENSMUSG00000097131	ENSMUSG00000031022	ENSMUSG00000022210	ENSMUSG00000042613	ENSMUSG00000026494	ENSMUSG00000062661
								ENSMUSG00000055780	ENSMUSG00000031482	ENSMUSG00000025255	ENSMUSG00000060594	ENSMUSG00000042015		ENSMUSG00000048592	ENSMUSG00000106085	ENSMUSG00000022475	ENSMUSG00000038059	ENSMUSG00000029126	ENSMUSG00000042804
								ENSMUSG00000044164	ENSMUSG00000053600	ENSMUSG00000032548	ENSMUSG00000064310	ENSMUSG00000035112		ENSMUSG00000074366	ENSMUSG00000005892	ENSMUSG00000041548	ENSMUSG00000001761	ENSMUSG00000001435	ENSMUSG00000025268
								ENSMUSG00000023353	ENSMUSG00000039789	ENSMUSG00000026536	ENSMUSG00000030894	ENSMUSG00000031666		ENSMUSG00000038457	ENSMUSG00000098137	ENSMUSG00000062661	ENSMUSG00000019880	ENSMUSG00000071637	ENSMUSG00000019846
								ENSMUSG00000043913	ENSMUSG00000050747	ENSMUSG00000037341	ENSMUSG00000031145	ENSMUSG00000025402		ENSMUSG00000033419	ENSMUSG00000044737	ENSMUSG00000028036	ENSMUSG00000021253	ENSMUSG00000027276	ENSMUSG00000031070
								ENSMUSG00000043441	ENSMUSG00000096879	ENSMUSG00000020439	ENSMUSG00000083282	ENSMUSG00000019088		ENSMUSG00000101303	ENSMUSG00000024500	ENSMUSG00000050737	ENSMUSG00000000901	ENSMUSG00000021253	ENSMUSG00000040711
								ENSMUSG00000091618	ENSMUSG00000024798	ENSMUSG00000040111	ENSMUSG00000052353	ENSMUSG00000036256		ENSMUSG00000025400	ENSMUSG00000090693	ENSMUSG00000030222	ENSMUSG00000038305	ENSMUSG00000025647	ENSMUSG00000029333
								ENSMUSG00000038119	ENSMUSG00000034173	ENSMUSG00000107134	ENSMUSG00000073421	ENSMUSG00000035678		ENSMUSG00000032661	ENSMUSG00000100632	ENSMUSG00000024236	ENSMUSG00000074918	ENSMUSG00000006611	ENSMUSG00000026482
								ENSMUSG00000024406	ENSMUSG00000085600	ENSMUSG00000019842	ENSMUSG00000021892	ENSMUSG00000029759		ENSMUSG00000038011	ENSMUSG00000062960	ENSMUSG00000025268	ENSMUSG00000020123	ENSMUSG00000038059	ENSMUSG00000023206
								ENSMUSG00000036641	ENSMUSG00000036106	ENSMUSG00000025854	ENSMUSG00000063142	ENSMUSG00000025959		ENSMUSG00000022833	ENSMUSG00000105811	ENSMUSG00000031070	ENSMUSG00000043885	ENSMUSG00000022676	ENSMUSG00000047264
								ENSMUSG00000100071	ENSMUSG00000002799	ENSMUSG00000030263	ENSMUSG00000034586	ENSMUSG00000060594		ENSMUSG00000078500	ENSMUSG00000074123	ENSMUSG00000040711	ENSMUSG00000050248	ENSMUSG00000001761	ENSMUSG00000052942
								ENSMUSG00000076439	ENSMUSG00000021216	ENSMUSG00000026628	ENSMUSG00000097124	ENSMUSG00000022893		ENSMUSG00000039652	ENSMUSG00000002076	ENSMUSG00000029333	ENSMUSG00000020520	ENSMUSG00000000693	ENSMUSG00000060519
								ENSMUSG00000092570	ENSMUSG00000006345	ENSMUSG00000050503	ENSMUSG00000029119	ENSMUSG00000027878		ENSMUSG00000101415	ENSMUSG00000029134	ENSMUSG00000055407	ENSMUSG00000016918	ENSMUSG00000000901	ENSMUSG00000033436
								ENSMUSG00000031481	ENSMUSG00000021732	ENSMUSG00000068551	ENSMUSG00000049090	ENSMUSG00000036667		ENSMUSG00000103832	ENSMUSG00000021747	ENSMUSG00000023805	ENSMUSG00000001248	ENSMUSG00000019880	ENSMUSG00000040133
								ENSMUSG00000067577	ENSMUSG00000031362	ENSMUSG00000027611	ENSMUSG00000027996	ENSMUSG00000049588		ENSMUSG00000024228	ENSMUSG00000075611	ENSMUSG00000024143	ENSMUSG00000050989	ENSMUSG00000050248	ENSMUSG00000063727
								ENSMUSG00000098065	ENSMUSG00000029196	ENSMUSG00000044080	ENSMUSG00000035305	ENSMUSG00000018470		ENSMUSG00000032649	ENSMUSG00000021362	ENSMUSG00000001911	ENSMUSG00000026872	ENSMUSG00000018899	ENSMUSG00000056220
								ENSMUSG00000012350	ENSMUSG00000035934	ENSMUSG00000035413	ENSMUSG00000028238	ENSMUSG00000052353		ENSMUSG00000076614	ENSMUSG00000074677	ENSMUSG00000023206	ENSMUSG00000071637	ENSMUSG00000074918	ENSMUSG00000018819
								ENSMUSG00000098506	ENSMUSG00000034171	ENSMUSG00000024713	ENSMUSG00000028883	ENSMUSG00000035914		ENSMUSG00000020154	ENSMUSG00000096937	ENSMUSG00000002732	ENSMUSG00000027220	ENSMUSG00000025492	ENSMUSG00000026725
								ENSMUSG00000101288	ENSMUSG00000092165	ENSMUSG00000055932	ENSMUSG00000040415	ENSMUSG00000049907		ENSMUSG00000107614	ENSMUSG00000000142	ENSMUSG00000029428	ENSMUSG00000018899	ENSMUSG00000032192	ENSMUSG00000030351
								ENSMUSG00000063434	ENSMUSG00000025658	ENSMUSG00000029335	ENSMUSG00000036622	ENSMUSG00000034586		ENSMUSG00000082962	ENSMUSG00000063434	ENSMUSG00000026211	ENSMUSG00000060703	ENSMUSG00000020123	ENSMUSG00000021250
								ENSMUSG00000095661	ENSMUSG00000100129	ENSMUSG00000000861	ENSMUSG00000024781	ENSMUSG00000031227		ENSMUSG00000041012	ENSMUSG00000037617	ENSMUSG00000020773	ENSMUSG00000020363	ENSMUSG00000050989	ENSMUSG00000031925
								ENSMUSG00000097102	ENSMUSG00000021483	ENSMUSG00000003123	ENSMUSG00000045934	ENSMUSG00000007041		ENSMUSG00000024679	ENSMUSG00000028488	ENSMUSG00000047264	ENSMUSG00000055963	ENSMUSG00000028108	ENSMUSG00000048138
								ENSMUSG00000097494	ENSMUSG00000095514	ENSMUSG00000023972	ENSMUSG00000070803	ENSMUSG00000029119		ENSMUSG00000034450	ENSMUSG00000032352	ENSMUSG00000074207	ENSMUSG00000043336	ENSMUSG00000027656	ENSMUSG00000021838
								ENSMUSG00000018830	ENSMUSG00000029275	ENSMUSG00000024424	ENSMUSG00000032192	ENSMUSG00000005949		ENSMUSG00000097108	ENSMUSG00000031824	ENSMUSG00000022440	ENSMUSG00000039199	ENSMUSG00000027220	ENSMUSG00000031616
								ENSMUSG00000095432	ENSMUSG00000021194	ENSMUSG00000034109	ENSMUSG00000054716	ENSMUSG00000064310		ENSMUSG00000086222	ENSMUSG00000085453	ENSMUSG00000036862	ENSMUSG00000027656	ENSMUSG00000045664	ENSMUSG00000031595
								ENSMUSG00000086474	ENSMUSG00000018927	ENSMUSG00000097451	ENSMUSG00000019823	ENSMUSG00000028238		ENSMUSG00000104286	ENSMUSG00000007035	ENSMUSG00000043391	ENSMUSG00000024235	ENSMUSG00000029718	ENSMUSG00000025492
								ENSMUSG00000073016	ENSMUSG00000073007	ENSMUSG00000028713	ENSMUSG00000054720	ENSMUSG00000028007		ENSMUSG00000024738	ENSMUSG00000062783	ENSMUSG00000020160	ENSMUSG00000027966	ENSMUSG00000001248	ENSMUSG00000027750
								ENSMUSG00000040624	ENSMUSG00000024948	ENSMUSG00000017485	ENSMUSG00000021720	ENSMUSG00000022971		ENSMUSG00000029121	ENSMUSG00000090631	ENSMUSG00000027963	ENSMUSG00000035469	ENSMUSG00000020363	ENSMUSG00000037788
								ENSMUSG00000059921	ENSMUSG00000042216	ENSMUSG00000028270	ENSMUSG00000043079	ENSMUSG00000035305		ENSMUSG00000024306	ENSMUSG00000082962	ENSMUSG00000060519	ENSMUSG00000074415	ENSMUSG00000021994	ENSMUSG00000027833
								ENSMUSG00000072437	ENSMUSG00000024135	ENSMUSG00000046056	ENSMUSG00000034930	ENSMUSG00000022324		ENSMUSG00000057123	ENSMUSG00000040614	ENSMUSG00000013698	ENSMUSG00000031453	ENSMUSG00000060703	ENSMUSG00000032965
								ENSMUSG00000041624	ENSMUSG00000084217	ENSMUSG00000001119	ENSMUSG00000103622	ENSMUSG00000020773		ENSMUSG00000068173	ENSMUSG00000037490	ENSMUSG00000024940	ENSMUSG00000032006	ENSMUSG00000041559	ENSMUSG00000028532
								ENSMUSG00000100969	ENSMUSG00000036815	ENSMUSG00000032744	ENSMUSG00000053441	ENSMUSG00000028883		ENSMUSG00000035864	ENSMUSG00000022304	ENSMUSG00000025746	ENSMUSG00000019850	ENSMUSG00000033965	ENSMUSG00000039116
								ENSMUSG00000095576	ENSMUSG00000017639	ENSMUSG00000025432	ENSMUSG00000003134	ENSMUSG00000097124		ENSMUSG00000105504	ENSMUSG00000061633	ENSMUSG00000015143	ENSMUSG00000033355	ENSMUSG00000039199	ENSMUSG00000031659
								ENSMUSG00000026692	ENSMUSG00000000730	ENSMUSG00000002885	ENSMUSG00000040957	ENSMUSG00000033436		ENSMUSG00000010796	ENSMUSG00000029736	ENSMUSG00000033460	ENSMUSG00000074743	ENSMUSG00000003528	ENSMUSG00000019899
								ENSMUSG00000030785	ENSMUSG00000030785	ENSMUSG00000003458	ENSMUSG00000002103	ENSMUSG00000058325		ENSMUSG00000028527	ENSMUSG00000020077	ENSMUSG00000042015	ENSMUSG00000024420	ENSMUSG00000024713	ENSMUSG00000039476
								ENSMUSG00000107714	ENSMUSG00000090854	ENSMUSG00000042581	ENSMUSG00000067071	ENSMUSG00000032332		ENSMUSG00000026994	ENSMUSG00000092469	ENSMUSG00000047821	ENSMUSG00000040118	ENSMUSG00000027966	ENSMUSG00000024534
								ENSMUSG00000038782	ENSMUSG00000025815	ENSMUSG00000029108	ENSMUSG00000021760	ENSMUSG00000024781		ENSMUSG00000057454	ENSMUSG00000074832	ENSMUSG00000063727	ENSMUSG00000028073	ENSMUSG00000024235	ENSMUSG00000024665
								ENSMUSG00000040321	ENSMUSG00000054003	ENSMUSG00000029061	ENSMUSG00000038886	ENSMUSG00000021756		ENSMUSG00000034311	ENSMUSG00000032191	ENSMUSG00000026725	ENSMUSG00000025855	ENSMUSG00000031453	ENSMUSG00000018451
								ENSMUSG00000085427	ENSMUSG00000044737	ENSMUSG00000040433	ENSMUSG00000059975	ENSMUSG00000028214		ENSMUSG00000087098	ENSMUSG00000074397	ENSMUSG00000040133	ENSMUSG00000041559	ENSMUSG00000022971	ENSMUSG00000032035
								ENSMUSG00000055415	ENSMUSG00000046133	ENSMUSG00000029718	ENSMUSG00000025355	ENSMUSG00000074063		ENSMUSG00000029095	ENSMUSG00000068037	ENSMUSG00000033436	ENSMUSG00000002020	ENSMUSG00000031250	ENSMUSG00000061535
								ENSMUSG00000100618	ENSMUSG00000105408	ENSMUSG00000062312	ENSMUSG00000026489	ENSMUSG00000045934		ENSMUSG00000074913	ENSMUSG00000027306	ENSMUSG00000055435	ENSMUSG00000026042	ENSMUSG00000074415	ENSMUSG00000041324
								ENSMUSG00000095306	ENSMUSG00000040231	ENSMUSG00000090523	ENSMUSG00000030218	ENSMUSG00000020592		ENSMUSG00000046591	ENSMUSG00000025323	ENSMUSG00000056220	ENSMUSG00000029338	ENSMUSG00000036545	ENSMUSG00000039787
								ENSMUSG00000074342	ENSMUSG00000066688	ENSMUSG00000022175	ENSMUSG00000038422	ENSMUSG00000053441		ENSMUSG00000074123	ENSMUSG00000023826	ENSMUSG00000039205	ENSMUSG00000020894	ENSMUSG00000033355	ENSMUSG00000026222
								ENSMUSG00000046323	ENSMUSG00000050377	ENSMUSG00000015143	ENSMUSG00000062031	ENSMUSG00000043079		ENSMUSG00000044647	ENSMUSG00000017499	ENSMUSG00000030351	ENSMUSG00000050288	ENSMUSG00000024912	ENSMUSG00000031557
								ENSMUSG00000085582	ENSMUSG00000058028	ENSMUSG00000038074	ENSMUSG00000076431	ENSMUSG00000021720		ENSMUSG00000104411	ENSMUSG00000039652	ENSMUSG00000031925	ENSMUSG00000021281	ENSMUSG00000032006	ENSMUSG00000018750
								ENSMUSG00000031374	ENSMUSG00000103560	ENSMUSG00000020681	ENSMUSG00000047264	ENSMUSG00000027996		ENSMUSG00000081035	ENSMUSG00000084335	ENSMUSG00000073987	ENSMUSG00000073565	ENSMUSG00000002504	ENSMUSG00000030562
								ENSMUSG00000022441	ENSMUSG00000002688	ENSMUSG00000053460	ENSMUSG00000037949	ENSMUSG00000027254		ENSMUSG00000074677	ENSMUSG00000054409	ENSMUSG00000026047	ENSMUSG00000031250	ENSMUSG00000004562	ENSMUSG00000037568
								ENSMUSG00000029544	ENSMUSG00000044279	ENSMUSG00000033460	ENSMUSG00000027500	ENSMUSG00000076431		ENSMUSG00000022322	ENSMUSG00000021057	ENSMUSG00000025355	ENSMUSG00000068699	ENSMUSG00000047409	ENSMUSG00000050370
								ENSMUSG00000062939	ENSMUSG00000086899	ENSMUSG00000039007	ENSMUSG00000031871	ENSMUSG00000040848		ENSMUSG00000020021	ENSMUSG00000038768	ENSMUSG00000037788	ENSMUSG00000032291	ENSMUSG00000031242	ENSMUSG00000031099
								ENSMUSG00000062393	ENSMUSG00000071721	ENSMUSG00000028163	ENSMUSG00000039115	ENSMUSG00000029168		ENSMUSG00000105440	ENSMUSG00000050810	ENSMUSG00000025225	ENSMUSG00000012017	ENSMUSG00000024420	ENSMUSG00000048332
								ENSMUSG00000018841	ENSMUSG00000021362	ENSMUSG00000032763	ENSMUSG00000070695	ENSMUSG00000005973		ENSMUSG00000066382	ENSMUSG00000070617	ENSMUSG00000031616	ENSMUSG00000041390	ENSMUSG00000001504	ENSMUSG00000050069
								ENSMUSG00000009378	ENSMUSG00000060416	ENSMUSG00000097462	ENSMUSG00000099406	ENSMUSG00000062031		ENSMUSG00000086021	ENSMUSG00000039057	ENSMUSG00000027864	ENSMUSG00000041120	ENSMUSG00000025855	ENSMUSG00000028565
								ENSMUSG00000047237	ENSMUSG00000030774	ENSMUSG00000044788	ENSMUSG00000046182	ENSMUSG00000025355		ENSMUSG00000011463	ENSMUSG00000041261	ENSMUSG00000026104	ENSMUSG00000031431	ENSMUSG00000029338	ENSMUSG00000056174
								ENSMUSG00000045136	ENSMUSG00000083763	ENSMUSG00000033276	ENSMUSG00000024534	ENSMUSG00000100017		ENSMUSG00000071226	ENSMUSG00000048399	ENSMUSG00000021838	ENSMUSG00000046731	ENSMUSG00000050288	ENSMUSG00000032332
								ENSMUSG00000046694	ENSMUSG00000068940	ENSMUSG00000069170	ENSMUSG00000039697	ENSMUSG00000030218		ENSMUSG00000034906	ENSMUSG00000051359	ENSMUSG00000048138	ENSMUSG00000020546	ENSMUSG00000021281	ENSMUSG00000026475
								ENSMUSG00000045378	ENSMUSG00000085085	ENSMUSG00000031099	ENSMUSG00000022184	ENSMUSG00000032714		ENSMUSG00000047220	ENSMUSG00000048827	ENSMUSG00000018340	ENSMUSG00000012428	ENSMUSG00000042272	ENSMUSG00000032766
								ENSMUSG00000045967	ENSMUSG00000026447	ENSMUSG00000024962	ENSMUSG00000052516	ENSMUSG00000038422		ENSMUSG00000030889	ENSMUSG00000029381	ENSMUSG00000030352	ENSMUSG00000028163	ENSMUSG00000068699	ENSMUSG00000037126
								ENSMUSG00000008226	ENSMUSG00000031220	ENSMUSG00000042340	ENSMUSG00000038463	ENSMUSG00000046182		ENSMUSG00000063873	ENSMUSG00000096641	ENSMUSG00000028664	ENSMUSG00000019843	ENSMUSG00000037868	ENSMUSG00000047747
								ENSMUSG00000070632	ENSMUSG00000074785	ENSMUSG00000031297	ENSMUSG00000027878	ENSMUSG00000067567		ENSMUSG00000037940	ENSMUSG00000036661	ENSMUSG00000028567	ENSMUSG00000026536	ENSMUSG00000073565	ENSMUSG00000038143
								ENSMUSG00000014725	ENSMUSG00000097207	ENSMUSG00000043336	ENSMUSG00000066357	ENSMUSG00000022184		ENSMUSG00000027233	ENSMUSG00000055933	ENSMUSG00000041324	ENSMUSG00000032271	ENSMUSG00000012017	ENSMUSG00000047735
								ENSMUSG00000029005	ENSMUSG00000054702	ENSMUSG00000055737	ENSMUSG00000045004	ENSMUSG00000027500		ENSMUSG00000079007	ENSMUSG00000064065	ENSMUSG00000040356	ENSMUSG00000029675	ENSMUSG00000041120	ENSMUSG00000032855
								ENSMUSG00000039683	ENSMUSG00000068062		ENSMUSG00000022144	ENSMUSG00000079084		ENSMUSG00000102669	ENSMUSG00000100546	ENSMUSG00000032965	ENSMUSG00000067276	ENSMUSG00000046731	ENSMUSG00000030653
								ENSMUSG00000053141	ENSMUSG00000034402		ENSMUSG00000029153	ENSMUSG00000028019		ENSMUSG00000103877	ENSMUSG00000029636	ENSMUSG00000026411	ENSMUSG00000073821	ENSMUSG00000012428	ENSMUSG00000030207
								ENSMUSG00000025777	ENSMUSG00000041708		ENSMUSG00000053965	ENSMUSG00000037341		ENSMUSG00000093726	ENSMUSG00000049764	ENSMUSG00000024253	ENSMUSG00000039007	ENSMUSG00000029675	ENSMUSG00000039997
								ENSMUSG00000028492	ENSMUSG00000023279		ENSMUSG00000025268	ENSMUSG00000038463		ENSMUSG00000027380	ENSMUSG00000090801	ENSMUSG00000039116	ENSMUSG00000037868	ENSMUSG00000067276	ENSMUSG00000058070
								ENSMUSG00000040901	ENSMUSG00000087193		ENSMUSG00000031349	ENSMUSG00000022144		ENSMUSG00000004698	ENSMUSG00000079465	ENSMUSG00000022754	ENSMUSG00000034881	ENSMUSG00000026536	ENSMUSG00000021760
								ENSMUSG00000064036	ENSMUSG00000058145		ENSMUSG00000014426	ENSMUSG00000026536		ENSMUSG00000108683	ENSMUSG00000032890	ENSMUSG00000008035	ENSMUSG00000033585	ENSMUSG00000032271	ENSMUSG00000017493
								ENSMUSG00000070336	ENSMUSG00000025607		ENSMUSG00000020919	ENSMUSG00000034612		ENSMUSG00000032890	ENSMUSG00000038910	ENSMUSG00000061535	ENSMUSG00000026176	ENSMUSG00000030074	ENSMUSG00000027878
								ENSMUSG00000087385	ENSMUSG00000053508		ENSMUSG00000025255	ENSMUSG00000060572		ENSMUSG00000081277	ENSMUSG00000099922	ENSMUSG00000032035	ENSMUSG00000049866	ENSMUSG00000074577	ENSMUSG00000000957
								ENSMUSG00000041577	ENSMUSG00000086474		ENSMUSG00000019842	ENSMUSG00000107134		ENSMUSG00000084910	ENSMUSG00000090773	ENSMUSG00000019899	ENSMUSG00000048310	ENSMUSG00000002279	ENSMUSG00000036667
								ENSMUSG00000038347	ENSMUSG00000095822		ENSMUSG00000026536	ENSMUSG00000030207		ENSMUSG00000032254	ENSMUSG00000021198	ENSMUSG00000024665	ENSMUSG00000047045	ENSMUSG00000073821	ENSMUSG00000019832
								ENSMUSG00000073119	ENSMUSG00000102887		ENSMUSG00000050503	ENSMUSG00000035413		ENSMUSG00000049093	ENSMUSG00000075610	ENSMUSG00000020246	ENSMUSG00000024085	ENSMUSG00000015653	ENSMUSG00000028864
								ENSMUSG00000039485	ENSMUSG00000084287		ENSMUSG00000068747	ENSMUSG00000000861		ENSMUSG00000029804	ENSMUSG00000057182	ENSMUSG00000031012	ENSMUSG00000024168	ENSMUSG00000039007	ENSMUSG00000040852
								ENSMUSG00000045989	ENSMUSG00000087591		ENSMUSG00000028093	ENSMUSG00000068551		ENSMUSG00000045648	ENSMUSG00000044708	ENSMUSG00000024534	ENSMUSG00000021388	ENSMUSG00000048612	ENSMUSG00000021047
								ENSMUSG00000041014	ENSMUSG00000105174		ENSMUSG00000038181	ENSMUSG00000050503		ENSMUSG00000017550	ENSMUSG00000018865	ENSMUSG00000036611	ENSMUSG00000046743	ENSMUSG00000049866	ENSMUSG00000044807
								ENSMUSG00000040728	ENSMUSG00000029651		ENSMUSG00000037341	ENSMUSG00000029335		ENSMUSG00000022105	ENSMUSG00000053559	ENSMUSG00000026222	ENSMUSG00000001870	ENSMUSG00000047045	ENSMUSG00000021365
								ENSMUSG00000050747	ENSMUSG00000057715		ENSMUSG00000107134	ENSMUSG00000097451		ENSMUSG00000073377	ENSMUSG00000087098	ENSMUSG00000037568	ENSMUSG00000037606	ENSMUSG00000051379	ENSMUSG00000029377
								ENSMUSG00000033826	ENSMUSG00000037661		ENSMUSG00000078317	ENSMUSG00000025432		ENSMUSG00000022803	ENSMUSG00000018166	ENSMUSG00000018451	ENSMUSG00000049115	ENSMUSG00000023249	ENSMUSG00000027661
								ENSMUSG00000074763	ENSMUSG00000029026		ENSMUSG00000030263	ENSMUSG00000028713		ENSMUSG00000103346	ENSMUSG00000099552	ENSMUSG00000019842	ENSMUSG00000036908	ENSMUSG00000024168	ENSMUSG00000056708
								ENSMUSG00000107667	ENSMUSG00000070282		ENSMUSG00000033396	ENSMUSG00000066894		ENSMUSG00000106718	ENSMUSG00000086657	ENSMUSG00000010045	ENSMUSG00000039252	ENSMUSG00000060671	ENSMUSG00000025743
								ENSMUSG00000051314	ENSMUSG00000058498		ENSMUSG00000029335	ENSMUSG00000059866		ENSMUSG00000094443	ENSMUSG00000106621	ENSMUSG00000018750	ENSMUSG00000027207	ENSMUSG00000046743	ENSMUSG00000021567
								ENSMUSG00000026833	ENSMUSG00000004668		ENSMUSG00000003123	ENSMUSG00000028270		ENSMUSG00000032500	ENSMUSG00000028121	ENSMUSG00000030562	ENSMUSG00000022475	ENSMUSG00000001870	ENSMUSG00000028497
								ENSMUSG00000043800	ENSMUSG00000021763		ENSMUSG00000029432	ENSMUSG00000001119		ENSMUSG00000019888	ENSMUSG00000088986	ENSMUSG00000050370	ENSMUSG00000022106	ENSMUSG00000049115	ENSMUSG00000026657
								ENSMUSG00000081007	ENSMUSG00000103799		ENSMUSG00000034795	ENSMUSG00000030748		ENSMUSG00000017740	ENSMUSG00000074412	ENSMUSG00000049090	ENSMUSG00000028214	ENSMUSG00000022210	ENSMUSG00000038530
								ENSMUSG00000094682	ENSMUSG00000079271		ENSMUSG00000028713	ENSMUSG00000021838		ENSMUSG00000037979	ENSMUSG00000071517	ENSMUSG00000017652	ENSMUSG00000051379	ENSMUSG00000026930	ENSMUSG00000000392
								ENSMUSG00000048148	ENSMUSG00000027315		ENSMUSG00000023972	ENSMUSG00000029061		ENSMUSG00000070324	ENSMUSG00000098092	ENSMUSG00000074457	ENSMUSG00000023249	ENSMUSG00000032875	ENSMUSG00000029122
								ENSMUSG00000021732	ENSMUSG00000053367		ENSMUSG00000024424	ENSMUSG00000090523		ENSMUSG00000068394	ENSMUSG00000061462	ENSMUSG00000031099	ENSMUSG00000040152	ENSMUSG00000036908	ENSMUSG00000034463
								ENSMUSG00000085126	ENSMUSG00000060371		ENSMUSG00000042581	ENSMUSG00000071064		ENSMUSG00000026398	ENSMUSG00000060716	ENSMUSG00000048332	ENSMUSG00000019806	ENSMUSG00000022475	ENSMUSG00000026825
								ENSMUSG00000032769	ENSMUSG00000047799		ENSMUSG00000060336	ENSMUSG00000006014		ENSMUSG00000083649	ENSMUSG00000041920	ENSMUSG00000018574	ENSMUSG00000055301	ENSMUSG00000021318	ENSMUSG00000045932
								ENSMUSG00000050211	ENSMUSG00000056073		ENSMUSG00000001119	ENSMUSG00000086320		ENSMUSG00000087613	ENSMUSG00000101505	ENSMUSG00000053175	ENSMUSG00000025268	ENSMUSG00000022106	ENSMUSG00000020674
								ENSMUSG00000032344	ENSMUSG00000028972		ENSMUSG00000023806	ENSMUSG00000033460		ENSMUSG00000049649	ENSMUSG00000033847	ENSMUSG00000031520	ENSMUSG00000031070	ENSMUSG00000028036	ENSMUSG00000034771
								ENSMUSG00000005672	ENSMUSG00000101948		ENSMUSG00000026925	ENSMUSG00000038418		ENSMUSG00000104839	ENSMUSG00000020607	ENSMUSG00000022969	ENSMUSG00000040711	ENSMUSG00000062661	ENSMUSG00000027603
								ENSMUSG00000019785	ENSMUSG00000020481		ENSMUSG00000029061	ENSMUSG00000041798		ENSMUSG00000043289	ENSMUSG00000090098	ENSMUSG00000035168	ENSMUSG00000013698	ENSMUSG00000005823	ENSMUSG00000031026
								ENSMUSG00000049649	ENSMUSG00000040022		ENSMUSG00000071064	ENSMUSG00000003545		ENSMUSG00000097673	ENSMUSG00000094635	ENSMUSG00000029648	ENSMUSG00000002871	ENSMUSG00000055301	ENSMUSG00000091971
								ENSMUSG00000087444	ENSMUSG00000081249		ENSMUSG00000090523	ENSMUSG00000039004		ENSMUSG00000033579	ENSMUSG00000042265	ENSMUSG00000001700	ENSMUSG00000028980	ENSMUSG00000025268	ENSMUSG00000047910
								ENSMUSG00000032661	ENSMUSG00000030862		ENSMUSG00000021838	ENSMUSG00000031099		ENSMUSG00000019828	ENSMUSG00000085248	ENSMUSG00000036249	ENSMUSG00000029333	ENSMUSG00000031070	ENSMUSG00000086834
								ENSMUSG00000037697	ENSMUSG00000026986		ENSMUSG00000045867	ENSMUSG00000055737		ENSMUSG00000032493	ENSMUSG00000090071	ENSMUSG00000028214	ENSMUSG00000001911	ENSMUSG00000040711	ENSMUSG00000021583
								ENSMUSG00000053716	ENSMUSG00000087056		ENSMUSG00000032579	ENSMUSG00000096956		ENSMUSG00000036111	ENSMUSG00000038203	ENSMUSG00000029185	ENSMUSG00000028036	ENSMUSG00000035545	ENSMUSG00000039158
								ENSMUSG00000019768	ENSMUSG00000034813		ENSMUSG00000009647	ENSMUSG00000040663		ENSMUSG00000042976	ENSMUSG00000087385	ENSMUSG00000047735	ENSMUSG00000024143	ENSMUSG00000029333	ENSMUSG00000066026
								ENSMUSG00000086022	ENSMUSG00000102629		ENSMUSG00000021196	ENSMUSG00000020808		ENSMUSG00000095576	ENSMUSG00000024743	ENSMUSG00000032766	ENSMUSG00000023206	ENSMUSG00000074364	ENSMUSG00000036782
								ENSMUSG00000044313	ENSMUSG00000092019		ENSMUSG00000097462	ENSMUSG00000097462		ENSMUSG00000084890	ENSMUSG00000089659	ENSMUSG00000019080	ENSMUSG00000026211	ENSMUSG00000023206	ENSMUSG00000029563
								ENSMUSG00000061393	ENSMUSG00000097040		ENSMUSG00000020808	ENSMUSG00000043336		ENSMUSG00000054931	ENSMUSG00000101716	ENSMUSG00000031342	ENSMUSG00000047264	ENSMUSG00000023805	ENSMUSG00000024066
								ENSMUSG00000008999	ENSMUSG00000024008		ENSMUSG00000033276	ENSMUSG00000031297		ENSMUSG00000044726	ENSMUSG00000046709	ENSMUSG00000040433	ENSMUSG00000020773	ENSMUSG00000001911	ENSMUSG00000039058
								ENSMUSG00000054457	ENSMUSG00000052026		ENSMUSG00000042340	ENSMUSG00000006476		ENSMUSG00000097504	ENSMUSG00000035191	ENSMUSG00000037126	ENSMUSG00000040712	ENSMUSG00000029428	ENSMUSG00000037035
								ENSMUSG00000019726	ENSMUSG00000024105		ENSMUSG00000039007	ENSMUSG00000031626		ENSMUSG00000027794	ENSMUSG00000022790	ENSMUSG00000047747	ENSMUSG00000031365	ENSMUSG00000020122	ENSMUSG00000038884
								ENSMUSG00000106378	ENSMUSG00000055780		ENSMUSG00000006576	ENSMUSG00000001240		ENSMUSG00000046108	ENSMUSG00000007908	ENSMUSG00000030630	ENSMUSG00000022440	ENSMUSG00000040712	ENSMUSG00000040563
								ENSMUSG00000028337	ENSMUSG00000054178		ENSMUSG00000066026	ENSMUSG00000071757		ENSMUSG00000025243	ENSMUSG00000055895	ENSMUSG00000051790	ENSMUSG00000043391	ENSMUSG00000026211	ENSMUSG00000040339
								ENSMUSG00000044681	ENSMUSG00000002578		ENSMUSG00000096956	ENSMUSG00000043015		ENSMUSG00000024174	ENSMUSG00000096883	ENSMUSG00000019960	ENSMUSG00000043542	ENSMUSG00000074207	ENSMUSG00000033278
								ENSMUSG00000068205	ENSMUSG00000098015		ENSMUSG00000055737	ENSMUSG00000024782		ENSMUSG00000079604	ENSMUSG00000061969	ENSMUSG00000022184	ENSMUSG00000032440	ENSMUSG00000020773	ENSMUSG00000097418
								ENSMUSG00000098284	ENSMUSG00000031481		ENSMUSG00000028341	ENSMUSG00000074918		ENSMUSG00000026609	ENSMUSG00000054150	ENSMUSG00000070476	ENSMUSG00000023191	ENSMUSG00000019947	ENSMUSG00000020902
								ENSMUSG00000002489	ENSMUSG00000081865		ENSMUSG00000057835	ENSMUSG00000027994		ENSMUSG00000048707	ENSMUSG00000101342	ENSMUSG00000039997	ENSMUSG00000027963	ENSMUSG00000047264	ENSMUSG00000002266
								ENSMUSG00000061809	ENSMUSG00000054457		ENSMUSG00000029304	ENSMUSG00000026029		ENSMUSG00000040345	ENSMUSG00000074715	ENSMUSG00000025453	ENSMUSG00000024940	ENSMUSG00000036036	ENSMUSG00000031274
								ENSMUSG00000083749	ENSMUSG00000102752		ENSMUSG00000027333	ENSMUSG00000005803		ENSMUSG00000051705	ENSMUSG00000105039	ENSMUSG00000030207	ENSMUSG00000051331	ENSMUSG00000039294	ENSMUSG00000042745
								ENSMUSG00000060862	ENSMUSG00000074377		ENSMUSG00000035757	ENSMUSG00000003199		ENSMUSG00000030494	ENSMUSG00000030337	ENSMUSG00000003528	ENSMUSG00000033436	ENSMUSG00000022440	ENSMUSG00000048058
								ENSMUSG00000049565	ENSMUSG00000023826		ENSMUSG00000071757	ENSMUSG00000037709		ENSMUSG00000029420	ENSMUSG00000079042	ENSMUSG00000050379	ENSMUSG00000031217	ENSMUSG00000036862	ENSMUSG00000019850
								ENSMUSG00000055546	ENSMUSG00000024743		ENSMUSG00000079487	ENSMUSG00000048058		ENSMUSG00000029330	ENSMUSG00000034057	ENSMUSG00000056025	ENSMUSG00000040133	ENSMUSG00000029761	ENSMUSG00000058665
								ENSMUSG00000100237	ENSMUSG00000030486		ENSMUSG00000032776	ENSMUSG00000027603		ENSMUSG00000044017	ENSMUSG00000030616	ENSMUSG00000038400	ENSMUSG00000063727	ENSMUSG00000018819	ENSMUSG00000076431
								ENSMUSG00000061701	ENSMUSG00000085953		ENSMUSG00000005803	ENSMUSG00000001248		ENSMUSG00000074991	ENSMUSG00000096370	ENSMUSG00000053617	ENSMUSG00000055435	ENSMUSG00000024940	ENSMUSG00000067212
								ENSMUSG00000054310	ENSMUSG00000021175		ENSMUSG00000021268	ENSMUSG00000029810		ENSMUSG00000028456	ENSMUSG00000037347	ENSMUSG00000057315	ENSMUSG00000052837	ENSMUSG00000047821	ENSMUSG00000039153
								ENSMUSG00000022487	ENSMUSG00000040614		ENSMUSG00000079414	ENSMUSG00000031740		ENSMUSG00000037143	ENSMUSG00000105504	ENSMUSG00000027878	ENSMUSG00000033460	ENSMUSG00000026031	ENSMUSG00000027994
								ENSMUSG00000105843	ENSMUSG00000044647		ENSMUSG00000027994	ENSMUSG00000037656		ENSMUSG00000039372	ENSMUSG00000074817	ENSMUSG00000050373	ENSMUSG00000026725	ENSMUSG00000063727	ENSMUSG00000024899
								ENSMUSG00000002578	ENSMUSG00000026764		ENSMUSG00000028104	ENSMUSG00000029998		ENSMUSG00000037159	ENSMUSG00000020481	ENSMUSG00000049225	ENSMUSG00000047821	ENSMUSG00000042015	ENSMUSG00000040128
								ENSMUSG00000045664	ENSMUSG00000107112		ENSMUSG00000040675	ENSMUSG00000038217		ENSMUSG00000026347	ENSMUSG00000044005	ENSMUSG00000027075	ENSMUSG00000030351	ENSMUSG00000024855	ENSMUSG00000030077
								ENSMUSG00000051043	ENSMUSG00000068323		ENSMUSG00000102657	ENSMUSG00000102657		ENSMUSG00000033949	ENSMUSG00000053687	ENSMUSG00000036667	ENSMUSG00000030329	ENSMUSG00000040133	ENSMUSG00000028015
								ENSMUSG00000025991	ENSMUSG00000086346		ENSMUSG00000053846	ENSMUSG00000029094		ENSMUSG00000074369	ENSMUSG00000030345	ENSMUSG00000039706	ENSMUSG00000025355	ENSMUSG00000026725	ENSMUSG00000033538
								ENSMUSG00000108236	ENSMUSG00000033721		ENSMUSG00000069601	ENSMUSG00000066152		ENSMUSG00000090211	ENSMUSG00000028801	ENSMUSG00000025931	ENSMUSG00000048138	ENSMUSG00000021661	ENSMUSG00000002504
								ENSMUSG00000036510	ENSMUSG00000025330		ENSMUSG00000031740	ENSMUSG00000027832		ENSMUSG00000037653	ENSMUSG00000070034	ENSMUSG00000001062	ENSMUSG00000031616	ENSMUSG00000033436	ENSMUSG00000078247
								ENSMUSG00000010154	ENSMUSG00000019768		ENSMUSG00000037816	ENSMUSG00000009876		ENSMUSG00000088476	ENSMUSG00000041872	ENSMUSG00000028864	ENSMUSG00000021838	ENSMUSG00000051331	ENSMUSG00000017446
								ENSMUSG00000067835	ENSMUSG00000073027		ENSMUSG00000046947	ENSMUSG00000057000		ENSMUSG00000059423	ENSMUSG00000047730	ENSMUSG00000021047	ENSMUSG00000056204	ENSMUSG00000055435	ENSMUSG00000036273
								ENSMUSG00000038831	ENSMUSG00000079583		ENSMUSG00000019989	ENSMUSG00000061410		ENSMUSG00000025885	ENSMUSG00000074059	ENSMUSG00000052534	ENSMUSG00000037306	ENSMUSG00000015568	ENSMUSG00000056185
								ENSMUSG00000106116	ENSMUSG00000003282		ENSMUSG00000029810	ENSMUSG00000037816		ENSMUSG00000086959	ENSMUSG00000041141	ENSMUSG00000005873	ENSMUSG00000037788	ENSMUSG00000037788	ENSMUSG00000021217
								ENSMUSG00000040935	ENSMUSG00000054162		ENSMUSG00000074194	ENSMUSG00000039347		ENSMUSG00000042751	ENSMUSG00000073027	ENSMUSG00000032363	ENSMUSG00000028664	ENSMUSG00000030329	ENSMUSG00000087201
								ENSMUSG00000016024	ENSMUSG00000023033		ENSMUSG00000029287	ENSMUSG00000023031		ENSMUSG00000087385	ENSMUSG00000098010	ENSMUSG00000027661	ENSMUSG00000029432	ENSMUSG00000031537	ENSMUSG00000033880
								ENSMUSG00000072109	ENSMUSG00000032274		ENSMUSG00000039153	ENSMUSG00000005533		ENSMUSG00000049764	ENSMUSG00000064140	ENSMUSG00000001768	ENSMUSG00000032965	ENSMUSG00000031616	ENSMUSG00000053965
								ENSMUSG00000008601	ENSMUSG00000082305		ENSMUSG00000029126	ENSMUSG00000043885		ENSMUSG00000050973	ENSMUSG00000055945	ENSMUSG00000030509	ENSMUSG00000020009	ENSMUSG00000025225	ENSMUSG00000021765
								ENSMUSG00000019851	ENSMUSG00000102462		ENSMUSG00000040563	ENSMUSG00000027669		ENSMUSG00000074026	ENSMUSG00000086899	ENSMUSG00000047036	ENSMUSG00000039116	ENSMUSG00000029401	ENSMUSG00000069920
								ENSMUSG00000020120	ENSMUSG00000108127		ENSMUSG00000057409	ENSMUSG00000025810		ENSMUSG00000030897	ENSMUSG00000034690	ENSMUSG00000029377	ENSMUSG00000031659	ENSMUSG00000026104	ENSMUSG00000021390
								ENSMUSG00000074895	ENSMUSG00000098137		ENSMUSG00000005907	ENSMUSG00000026728		ENSMUSG00000045989	ENSMUSG00000030851	ENSMUSG00000002808	ENSMUSG00000019899	ENSMUSG00000021838	ENSMUSG00000063594
								ENSMUSG00000022053	ENSMUSG00000046794		ENSMUSG00000050428	ENSMUSG00000020674		ENSMUSG00000032101	ENSMUSG00000027959	ENSMUSG00000066357	ENSMUSG00000008035	ENSMUSG00000048138	ENSMUSG00000042501
								ENSMUSG00000027317	ENSMUSG00000045106					ENSMUSG00000090115	ENSMUSG00000030701	ENSMUSG00000020275	ENSMUSG00000020246	ENSMUSG00000037306	ENSMUSG00000036139
								ENSMUSG00000032313	ENSMUSG00000030610					ENSMUSG00000098070	ENSMUSG00000076434	ENSMUSG00000044042	ENSMUSG00000039476	ENSMUSG00000041324	ENSMUSG00000047181
								ENSMUSG00000074500	ENSMUSG00000048617					ENSMUSG00000097973	ENSMUSG00000097727	ENSMUSG00000013419	ENSMUSG00000019842	ENSMUSG00000073889	ENSMUSG00000038894
								ENSMUSG00000051965	ENSMUSG00000002032					ENSMUSG00000030000	ENSMUSG00000025932	ENSMUSG00000020253	ENSMUSG00000021127	ENSMUSG00000032295	ENSMUSG00000055421
								ENSMUSG00000023826	ENSMUSG00000040187					ENSMUSG00000052551	ENSMUSG00000017868	ENSMUSG00000028497	ENSMUSG00000024534	ENSMUSG00000026475	ENSMUSG00000025185
								ENSMUSG00000103346	ENSMUSG00000041710					ENSMUSG00000034336	ENSMUSG00000097092	ENSMUSG00000027797	ENSMUSG00000015944	ENSMUSG00000032965	ENSMUSG00000031661
								ENSMUSG00000020154	ENSMUSG00000106173					ENSMUSG00000108782	ENSMUSG00000104299	ENSMUSG00000066441	ENSMUSG00000041324	ENSMUSG00000020303	ENSMUSG00000039115
								ENSMUSG00000037492	ENSMUSG00000086049					ENSMUSG00000074397	ENSMUSG00000070291	ENSMUSG00000026657	ENSMUSG00000061535	ENSMUSG00000061535	ENSMUSG00000026335
								ENSMUSG00000028587	ENSMUSG00000085667					ENSMUSG00000048399	ENSMUSG00000022209	ENSMUSG00000027263	ENSMUSG00000020642	ENSMUSG00000023055	ENSMUSG00000026471
								ENSMUSG00000104667	ENSMUSG00000048230					ENSMUSG00000045350	ENSMUSG00000081586	ENSMUSG00000034463	ENSMUSG00000026222	ENSMUSG00000031659	ENSMUSG00000034777
								ENSMUSG00000026592	ENSMUSG00000075569					ENSMUSG00000050511	ENSMUSG00000027379	ENSMUSG00000022788	ENSMUSG00000018750	ENSMUSG00000022947	ENSMUSG00000022548
								ENSMUSG00000032020	ENSMUSG00000021536					ENSMUSG00000097494	ENSMUSG00000055942	ENSMUSG00000038530	ENSMUSG00000030562	ENSMUSG00000022754	ENSMUSG00000029759
								ENSMUSG00000026024	ENSMUSG00000035131					ENSMUSG00000041219	ENSMUSG00000035184	ENSMUSG00000029122	ENSMUSG00000035232	ENSMUSG00000037568	ENSMUSG00000024481
								ENSMUSG00000079588	ENSMUSG00000029660					ENSMUSG00000054087	ENSMUSG00000022383	ENSMUSG00000035299	ENSMUSG00000037568	ENSMUSG00000031557	ENSMUSG00000019966
								ENSMUSG00000044647	ENSMUSG00000053111					ENSMUSG00000106738	ENSMUSG00000034639	ENSMUSG00000002885	ENSMUSG00000050370	ENSMUSG00000015944	ENSMUSG00000063415
								ENSMUSG00000036564	ENSMUSG00000075408					ENSMUSG00000030092	ENSMUSG00000107177	ENSMUSG00000000392	ENSMUSG00000068220	ENSMUSG00000032035	ENSMUSG00000025437
								ENSMUSG00000029095	ENSMUSG00000016624					ENSMUSG00000034912	ENSMUSG00000025885	ENSMUSG00000025036	ENSMUSG00000042182	ENSMUSG00000030060	ENSMUSG00000043496
								ENSMUSG00000029778	ENSMUSG00000082454					ENSMUSG00000032769	ENSMUSG00000019828	ENSMUSG00000021589	ENSMUSG00000017652	ENSMUSG00000039476	ENSMUSG00000073002
								ENSMUSG00000032041	ENSMUSG00000053219					ENSMUSG00000032915	ENSMUSG00000072813	ENSMUSG00000039318	ENSMUSG00000031099	ENSMUSG00000019899	ENSMUSG00000006651
								ENSMUSG00000050555	ENSMUSG00000032500					ENSMUSG00000068154	ENSMUSG00000041583	ENSMUSG00000045932	ENSMUSG00000039646	ENSMUSG00000024665	ENSMUSG00000033350
								ENSMUSG00000026611	ENSMUSG00000035394					ENSMUSG00000107898	ENSMUSG00000044867	ENSMUSG00000024892	ENSMUSG00000048332	ENSMUSG00000026222	ENSMUSG00000059022
								ENSMUSG00000060985	ENSMUSG00000034486					ENSMUSG00000011267	ENSMUSG00000009545	ENSMUSG00000031561	ENSMUSG00000050069	ENSMUSG00000049288	ENSMUSG00000028780
								ENSMUSG00000053111	ENSMUSG00000041762					ENSMUSG00000106692	ENSMUSG00000066463	ENSMUSG00000059142	ENSMUSG00000055897	ENSMUSG00000024534	ENSMUSG00000041272
								ENSMUSG00000094791	ENSMUSG00000030393					ENSMUSG00000041431	ENSMUSG00000100617	ENSMUSG00000023960	ENSMUSG00000031520	ENSMUSG00000019842	ENSMUSG00000079481
								ENSMUSG00000071340	ENSMUSG00000085333					ENSMUSG00000034391	ENSMUSG00000040950	ENSMUSG00000026825	ENSMUSG00000022969	ENSMUSG00000021127	ENSMUSG00000030017
								ENSMUSG00000072066	ENSMUSG00000064010					ENSMUSG00000021066	ENSMUSG00000086170	ENSMUSG00000058881	ENSMUSG00000025231	ENSMUSG00000018451	ENSMUSG00000039232
								ENSMUSG00000001739	ENSMUSG00000043013					ENSMUSG00000032009	ENSMUSG00000030889	ENSMUSG00000079037	ENSMUSG00000028565	ENSMUSG00000018750	ENSMUSG00000005686
								ENSMUSG00000043029	ENSMUSG00000043913					ENSMUSG00000034883	ENSMUSG00000103832	ENSMUSG00000033059	ENSMUSG00000021782	ENSMUSG00000020473	ENSMUSG00000037362
								ENSMUSG00000025243	ENSMUSG00000037525					ENSMUSG00000085126	ENSMUSG00000029275	ENSMUSG00000042515	ENSMUSG00000003746	ENSMUSG00000030562	ENSMUSG00000022687
								ENSMUSG00000068037	ENSMUSG00000087213					ENSMUSG00000066359	ENSMUSG00000041423	ENSMUSG00000037816	ENSMUSG00000005949	ENSMUSG00000049807	ENSMUSG00000032733
								ENSMUSG00000064141	ENSMUSG00000073377					ENSMUSG00000087597	ENSMUSG00000020652	ENSMUSG00000026585	ENSMUSG00000019080	ENSMUSG00000035232	ENSMUSG00000051851
								ENSMUSG00000044594	ENSMUSG00000091412					ENSMUSG00000079299	ENSMUSG00000093865	ENSMUSG00000027603	ENSMUSG00000036249	ENSMUSG00000024981	ENSMUSG00000045672
								ENSMUSG00000069476	ENSMUSG00000040657					ENSMUSG00000050810	ENSMUSG00000087050	ENSMUSG00000034771	ENSMUSG00000032766	ENSMUSG00000050370	ENSMUSG00000060594
								ENSMUSG00000106779	ENSMUSG00000022304					ENSMUSG00000041670	ENSMUSG00000034813	ENSMUSG00000023046	ENSMUSG00000051790	ENSMUSG00000050069	ENSMUSG00000025969
								ENSMUSG00000079259	ENSMUSG00000094566					ENSMUSG00000061577	ENSMUSG00000075574	ENSMUSG00000027102	ENSMUSG00000029231	ENSMUSG00000046546	ENSMUSG00000027378
								ENSMUSG00000042078	ENSMUSG00000060034					ENSMUSG00000091002	ENSMUSG00000002489	ENSMUSG00000037949	ENSMUSG00000022184	ENSMUSG00000039646	ENSMUSG00000084897
								ENSMUSG00000053185	ENSMUSG00000043036					ENSMUSG00000058290	ENSMUSG00000031898	ENSMUSG00000028550	ENSMUSG00000051323	ENSMUSG00000048332	ENSMUSG00000029287
								ENSMUSG00000074677	ENSMUSG00000030921					ENSMUSG00000022489	ENSMUSG00000024979	ENSMUSG00000058325	ENSMUSG00000047735	ENSMUSG00000040128	ENSMUSG00000020034
								ENSMUSG00000093380	ENSMUSG00000075002					ENSMUSG00000040855	ENSMUSG00000085000	ENSMUSG00000028341	ENSMUSG00000040618	ENSMUSG00000031342	ENSMUSG00000090958
								ENSMUSG00000029451	ENSMUSG00000070891					ENSMUSG00000047842	ENSMUSG00000036452	ENSMUSG00000087370	ENSMUSG00000045658	ENSMUSG00000032422	ENSMUSG00000032609
								ENSMUSG00000040650	ENSMUSG00000105674					ENSMUSG00000032355	ENSMUSG00000108311	ENSMUSG00000070284	ENSMUSG00000030653	ENSMUSG00000003581	ENSMUSG00000029108
								ENSMUSG00000021367	ENSMUSG00000061911					ENSMUSG00000027606	ENSMUSG00000020143	ENSMUSG00000028469	ENSMUSG00000030207	ENSMUSG00000036249	ENSMUSG00000021699
								ENSMUSG00000074377	ENSMUSG00000030491					ENSMUSG00000037434	ENSMUSG00000057886	ENSMUSG00000024339	ENSMUSG00000039997	ENSMUSG00000047735	ENSMUSG00000050538
								ENSMUSG00000030519	ENSMUSG00000098506					ENSMUSG00000041361	ENSMUSG00000025218	ENSMUSG00000107881	ENSMUSG00000058070	ENSMUSG00000039911	ENSMUSG00000042834
								ENSMUSG00000029026	ENSMUSG00000086213					ENSMUSG00000052334	ENSMUSG00000099950	ENSMUSG00000040265	ENSMUSG00000050379	ENSMUSG00000005949	ENSMUSG00000028047
								ENSMUSG00000108072	ENSMUSG00000034762					ENSMUSG00000104158	ENSMUSG00000063887	ENSMUSG00000047910	ENSMUSG00000071856	ENSMUSG00000038143	ENSMUSG00000049536
								ENSMUSG00000027544	ENSMUSG00000067279					ENSMUSG00000042010	ENSMUSG00000013523	ENSMUSG00000020263	ENSMUSG00000036667	ENSMUSG00000003948	ENSMUSG00000041112
								ENSMUSG00000085412	ENSMUSG00000067764					ENSMUSG00000071604	ENSMUSG00000037962	ENSMUSG00000090523	ENSMUSG00000049580	ENSMUSG00000032766	ENSMUSG00000008540
								ENSMUSG00000020878	ENSMUSG00000049649					ENSMUSG00000085982	ENSMUSG00000081035	ENSMUSG00000032038	ENSMUSG00000056025	ENSMUSG00000019080	ENSMUSG00000054728
								ENSMUSG00000039193	ENSMUSG00000030494					ENSMUSG00000029416	ENSMUSG00000079049	ENSMUSG00000039158	ENSMUSG00000028864	ENSMUSG00000046186	ENSMUSG00000024937
								ENSMUSG00000045036	ENSMUSG00000055541					ENSMUSG00000054752	ENSMUSG00000049811	ENSMUSG00000091811	ENSMUSG00000013236	ENSMUSG00000068220	ENSMUSG00000048482
								ENSMUSG00000100111	ENSMUSG00000074136					ENSMUSG00000055102	ENSMUSG00000107582	ENSMUSG00000001506	ENSMUSG00000021047	ENSMUSG00000037126	ENSMUSG00000053080
								ENSMUSG00000024471	ENSMUSG00000025069					ENSMUSG00000039109	ENSMUSG00000045709	ENSMUSG00000021759	ENSMUSG00000002458	ENSMUSG00000047747	ENSMUSG00000107603
								ENSMUSG00000021216	ENSMUSG00000026246					ENSMUSG00000105589	ENSMUSG00000057402	ENSMUSG00000026393	ENSMUSG00000044807	ENSMUSG00000051323	ENSMUSG00000033287
								ENSMUSG00000020407	ENSMUSG00000035142					ENSMUSG00000097040	ENSMUSG00000071340	ENSMUSG00000005124	ENSMUSG00000027661	ENSMUSG00000022184	ENSMUSG00000011171
								ENSMUSG00000021697	ENSMUSG00000031374					ENSMUSG00000019876	ENSMUSG00000050234	ENSMUSG00000086834	ENSMUSG00000057315	ENSMUSG00000039997	ENSMUSG00000002688
								ENSMUSG00000002668	ENSMUSG00000086946					ENSMUSG00000036814	ENSMUSG00000097275	ENSMUSG00000047434	ENSMUSG00000029377	ENSMUSG00000057315	ENSMUSG00000020941
								ENSMUSG00000032177	ENSMUSG00000034738					ENSMUSG00000034764	ENSMUSG00000056605	ENSMUSG00000063439	ENSMUSG00000021464	ENSMUSG00000032420	ENSMUSG00000087095
								ENSMUSG00000040600	ENSMUSG00000107084					ENSMUSG00000036231	ENSMUSG00000035984	ENSMUSG00000066026	ENSMUSG00000028641	ENSMUSG00000056025	ENSMUSG00000085925
								ENSMUSG00000091457	ENSMUSG00000030255					ENSMUSG00000099639	ENSMUSG00000046637	ENSMUSG00000032714	ENSMUSG00000013419	ENSMUSG00000058070	ENSMUSG00000097183
								ENSMUSG00000090509	ENSMUSG00000051043					ENSMUSG00000039717	ENSMUSG00000087245	ENSMUSG00000009376	ENSMUSG00000020319	ENSMUSG00000030207	ENSMUSG00000002997
								ENSMUSG00000103912	ENSMUSG00000070388					ENSMUSG00000024088	ENSMUSG00000085019	ENSMUSG00000071266	ENSMUSG00000021567	ENSMUSG00000017485	ENSMUSG00000104918
								ENSMUSG00000031809	ENSMUSG00000043008					ENSMUSG00000103082	ENSMUSG00000107070	ENSMUSG00000040026	ENSMUSG00000002808	ENSMUSG00000019832	ENSMUSG00000001657
								ENSMUSG00000020023	ENSMUSG00000062393					ENSMUSG00000021999	ENSMUSG00000031853	ENSMUSG00000035799	ENSMUSG00000027313	ENSMUSG00000003992	ENSMUSG00000049502
								ENSMUSG00000073377	ENSMUSG00000050240					ENSMUSG00000041358	ENSMUSG00000039269	ENSMUSG00000055799	ENSMUSG00000028497	ENSMUSG00000050373	ENSMUSG00000029761
								ENSMUSG00000037434	ENSMUSG00000030346					ENSMUSG00000082365	ENSMUSG00000031970	ENSMUSG00000033278	ENSMUSG00000066441	ENSMUSG00000021365	ENSMUSG00000028167
								ENSMUSG00000005503	ENSMUSG00000067919					ENSMUSG00000018554	ENSMUSG00000085039	ENSMUSG00000041688	ENSMUSG00000020792	ENSMUSG00000047766	ENSMUSG00000026029
								ENSMUSG00000040187	ENSMUSG00000066640					ENSMUSG00000034219	ENSMUSG00000026580	ENSMUSG00000051041	ENSMUSG00000060510	ENSMUSG00000028864	ENSMUSG00000046152
								ENSMUSG00000051056	ENSMUSG00000055415					ENSMUSG00000005672	ENSMUSG00000028715	ENSMUSG00000020866	ENSMUSG00000038530	ENSMUSG00000001062	ENSMUSG00000087480
								ENSMUSG00000070732	ENSMUSG00000046826					ENSMUSG00000069041	ENSMUSG00000106280	ENSMUSG00000039081	ENSMUSG00000030555	ENSMUSG00000102657	ENSMUSG00000034755
								ENSMUSG00000042976	ENSMUSG00000105416					ENSMUSG00000099620	ENSMUSG00000056293	ENSMUSG00000022562	ENSMUSG00000034220	ENSMUSG00000048644	ENSMUSG00000000530
								ENSMUSG00000097131	ENSMUSG00000070313					ENSMUSG00000040140	ENSMUSG00000037910	ENSMUSG00000038286	ENSMUSG00000000392	ENSMUSG00000019975	ENSMUSG00000097324
								ENSMUSG00000039200	ENSMUSG00000036111					ENSMUSG00000031853	ENSMUSG00000086155	ENSMUSG00000038884	ENSMUSG00000029122	ENSMUSG00000021047	ENSMUSG00000046169
								ENSMUSG00000035126	ENSMUSG00000044286					ENSMUSG00000037386	ENSMUSG00000085413	ENSMUSG00000032334	ENSMUSG00000034463	ENSMUSG00000021464	ENSMUSG00000021388
								ENSMUSG00000073551	ENSMUSG00000038457					ENSMUSG00000068062	ENSMUSG00000071721	ENSMUSG00000040563	ENSMUSG00000021589	ENSMUSG00000027661	ENSMUSG00000063268
								ENSMUSG00000041817	ENSMUSG00000094992					ENSMUSG00000028222	ENSMUSG00000005864	ENSMUSG00000020902	ENSMUSG00000040990	ENSMUSG00000044807	ENSMUSG00000041046
								ENSMUSG00000049690	ENSMUSG00000036528					ENSMUSG00000000701	ENSMUSG00000022438	ENSMUSG00000033769	ENSMUSG00000022514	ENSMUSG00000020319
								ENSMUSG00000057182	ENSMUSG00000058748					ENSMUSG00000028492	ENSMUSG00000032202	ENSMUSG00000032590	ENSMUSG00000029471	ENSMUSG00000027523
								ENSMUSG00000025216	ENSMUSG00000034959					ENSMUSG00000086757	ENSMUSG00000091457	ENSMUSG00000038976	ENSMUSG00000023960	ENSMUSG00000047036
								ENSMUSG00000050121	ENSMUSG00000061462					ENSMUSG00000032202	ENSMUSG00000036602	ENSMUSG00000097418	ENSMUSG00000031561	ENSMUSG00000029377
								ENSMUSG00000034330	ENSMUSG00000100627					ENSMUSG00000097434	ENSMUSG00000096141	ENSMUSG00000002266	ENSMUSG00000059142	ENSMUSG00000066357
								ENSMUSG00000050840	ENSMUSG00000097275					ENSMUSG00000029088	ENSMUSG00000094992	ENSMUSG00000031990	ENSMUSG00000031993	ENSMUSG00000044042
								ENSMUSG00000064010	ENSMUSG00000097908					ENSMUSG00000047419	ENSMUSG00000070345	ENSMUSG00000032667	ENSMUSG00000026825	ENSMUSG00000027313
								ENSMUSG00000020758	ENSMUSG00000041794					ENSMUSG00000051747	ENSMUSG00000108608	ENSMUSG00000032492	ENSMUSG00000085666	ENSMUSG00000026657
								ENSMUSG00000067764	ENSMUSG00000085426					ENSMUSG00000026532	ENSMUSG00000086236	ENSMUSG00000039153	ENSMUSG00000045932	ENSMUSG00000034463
								ENSMUSG00000024897	ENSMUSG00000055789					ENSMUSG00000104826	ENSMUSG00000024105	ENSMUSG00000031274	ENSMUSG00000037816	ENSMUSG00000028497
								ENSMUSG00000022432	ENSMUSG00000020758					ENSMUSG00000081357	ENSMUSG00000022076	ENSMUSG00000061048	ENSMUSG00000087370	ENSMUSG00000021567
								ENSMUSG00000096997	ENSMUSG00000024471					ENSMUSG00000029627	ENSMUSG00000074783	ENSMUSG00000067377	ENSMUSG00000037949	ENSMUSG00000033059
								ENSMUSG00000099899	ENSMUSG00000075511					ENSMUSG00000028457	ENSMUSG00000030657	ENSMUSG00000028015	ENSMUSG00000079487	ENSMUSG00000039497
								ENSMUSG00000055022	ENSMUSG00000096619					ENSMUSG00000000739	ENSMUSG00000030092	ENSMUSG00000014602	ENSMUSG00000071176	ENSMUSG00000041313
								ENSMUSG00000049176	ENSMUSG00000090211					ENSMUSG00000074282	ENSMUSG00000094081	ENSMUSG00000027750	ENSMUSG00000021408	ENSMUSG00000028195
								ENSMUSG00000036815	ENSMUSG00000029678					ENSMUSG00000098071	ENSMUSG00000008305	ENSMUSG00000067212	ENSMUSG00000019853	ENSMUSG00000029122
								ENSMUSG00000091405	ENSMUSG00000086932					ENSMUSG00000097744	ENSMUSG00000022871	ENSMUSG00000037410	ENSMUSG00000024339	ENSMUSG00000038530
								ENSMUSG00000021624	ENSMUSG00000048626					ENSMUSG00000082305	ENSMUSG00000090268	ENSMUSG00000028911	ENSMUSG00000034771	ENSMUSG00000035299
								ENSMUSG00000057058	ENSMUSG00000054102					ENSMUSG00000027748	ENSMUSG00000025154	ENSMUSG00000033538	ENSMUSG00000107881	ENSMUSG00000045932
								ENSMUSG00000027316	ENSMUSG00000030909					ENSMUSG00000070388	ENSMUSG00000079424	ENSMUSG00000025213	ENSMUSG00000028469	ENSMUSG00000014303
								ENSMUSG00000018865	ENSMUSG00000026866					ENSMUSG00000040009	ENSMUSG00000097262	ENSMUSG00000039114	ENSMUSG00000032038	ENSMUSG00000022514
								ENSMUSG00000070719	ENSMUSG00000031809					ENSMUSG00000024798	ENSMUSG00000050592	ENSMUSG00000030077	ENSMUSG00000047910	ENSMUSG00000059142
								ENSMUSG00000040498	ENSMUSG00000107887					ENSMUSG00000100617	ENSMUSG00000050511	ENSMUSG00000024220	ENSMUSG00000027102	ENSMUSG00000050212
								ENSMUSG00000022935	ENSMUSG00000063971					ENSMUSG00000041372	ENSMUSG00000070677	ENSMUSG00000059714	ENSMUSG00000048915	ENSMUSG00000031561
								ENSMUSG00000063873	ENSMUSG00000020143					ENSMUSG00000039579	ENSMUSG00000010760	ENSMUSG00000017446	ENSMUSG00000047434	ENSMUSG00000029471
								ENSMUSG00000043923	ENSMUSG00000055895					ENSMUSG00000021534	ENSMUSG00000034739	ENSMUSG00000024899	ENSMUSG00000037997	ENSMUSG00000029101
								ENSMUSG00000100855	ENSMUSG00000082365					ENSMUSG00000057716	ENSMUSG00000050050	ENSMUSG00000042501	ENSMUSG00000086834	ENSMUSG00000023960
								ENSMUSG00000033063	ENSMUSG00000041372					ENSMUSG00000052613	ENSMUSG00000030905	ENSMUSG00000036273	ENSMUSG00000040265	ENSMUSG00000041650
								ENSMUSG00000074804	ENSMUSG00000063305					ENSMUSG00000070336	ENSMUSG00000032101	ENSMUSG00000029119	ENSMUSG00000039158	ENSMUSG00000050931
								ENSMUSG00000010592	ENSMUSG00000027938					ENSMUSG00000038302	ENSMUSG00000060176	ENSMUSG00000034684	ENSMUSG00000066026	ENSMUSG00000037816
								ENSMUSG00000034959	ENSMUSG00000074832					ENSMUSG00000086170	ENSMUSG00000086454	ENSMUSG00000021765	ENSMUSG00000036782	ENSMUSG00000079487
								ENSMUSG00000025049	ENSMUSG00000073102					ENSMUSG00000052026	ENSMUSG00000085667	ENSMUSG00000021994	ENSMUSG00000063439	ENSMUSG00000027102
								ENSMUSG00000034324	ENSMUSG00000072595					ENSMUSG00000041623	ENSMUSG00000063296	ENSMUSG00000038112	ENSMUSG00000029563	ENSMUSG00000073982
								ENSMUSG00000049134	ENSMUSG00000029736					ENSMUSG00000038598	ENSMUSG00000067220	ENSMUSG00000007041	ENSMUSG00000015501	ENSMUSG00000028469
								ENSMUSG00000079190	ENSMUSG00000021874					ENSMUSG00000029636	ENSMUSG00000101257	ENSMUSG00000025959	ENSMUSG00000009376	ENSMUSG00000078453
								ENSMUSG00000074397	ENSMUSG00000027525					ENSMUSG00000049313	ENSMUSG00000066009	ENSMUSG00000042613	ENSMUSG00000024066	ENSMUSG00000060166
								ENSMUSG00000024922	ENSMUSG00000070618					ENSMUSG00000047603	ENSMUSG00000027171	ENSMUSG00000024548	ENSMUSG00000024713	ENSMUSG00000027378
								ENSMUSG00000072479	ENSMUSG00000024313					ENSMUSG00000050050	ENSMUSG00000020434	ENSMUSG00000024924	ENSMUSG00000039058	ENSMUSG00000024339
								ENSMUSG00000024673	ENSMUSG00000003053					ENSMUSG00000098284	ENSMUSG00000052075	ENSMUSG00000053965	ENSMUSG00000051041	ENSMUSG00000107881
								ENSMUSG00000047746	ENSMUSG00000036206					ENSMUSG00000017978	ENSMUSG00000004661	ENSMUSG00000056185	ENSMUSG00000055799	ENSMUSG00000045691
								ENSMUSG00000070313	ENSMUSG00000072109					ENSMUSG00000026068	ENSMUSG00000036777	ENSMUSG00000039168	ENSMUSG00000038286	ENSMUSG00000031026
								ENSMUSG00000056494	ENSMUSG00000054423					ENSMUSG00000070780	ENSMUSG00000026904	ENSMUSG00000087201	ENSMUSG00000038884	ENSMUSG00000047910
								ENSMUSG00000046318	ENSMUSG00000040728					ENSMUSG00000091455	ENSMUSG00000088879	ENSMUSG00000033880	ENSMUSG00000040563	ENSMUSG00000048915
								ENSMUSG00000001349	ENSMUSG00000026175					ENSMUSG00000105843	ENSMUSG00000024998	ENSMUSG00000063594	ENSMUSG00000032369	ENSMUSG00000032038
								ENSMUSG00000087056	ENSMUSG00000030306					ENSMUSG00000089761	ENSMUSG00000038651	ENSMUSG00000034723	ENSMUSG00000038976	ENSMUSG00000062115
								ENSMUSG00000030322	ENSMUSG00000086842					ENSMUSG00000067338	ENSMUSG00000094204	ENSMUSG00000026792	ENSMUSG00000033278	ENSMUSG00000037997
								ENSMUSG00000005686	ENSMUSG00000043635					ENSMUSG00000049723	ENSMUSG00000085973	ENSMUSG00000027737	ENSMUSG00000097418	ENSMUSG00000036181
								ENSMUSG00000022829	ENSMUSG00000071537					ENSMUSG00000091698	ENSMUSG00000056782	ENSMUSG00000069920	ENSMUSG00000020902	ENSMUSG00000015501
								ENSMUSG00000096259	ENSMUSG00000097098					ENSMUSG00000027695	ENSMUSG00000097673	ENSMUSG00000047181	ENSMUSG00000032456	ENSMUSG00000039058
								ENSMUSG00000061577	ENSMUSG00000063681					ENSMUSG00000054986	ENSMUSG00000038248	ENSMUSG00000026814	ENSMUSG00000031990	ENSMUSG00000086834
								ENSMUSG00000079299	ENSMUSG00000056162					ENSMUSG00000058063	ENSMUSG00000030237	ENSMUSG00000025185	ENSMUSG00000002266	ENSMUSG00000029563
								ENSMUSG00000010796	ENSMUSG00000030031					ENSMUSG00000049092	ENSMUSG00000035095	ENSMUSG00000000127	ENSMUSG00000032492	ENSMUSG00000028093
								ENSMUSG00000100553	ENSMUSG00000022311					ENSMUSG00000022033	ENSMUSG00000087491	ENSMUSG00000008398	ENSMUSG00000031274	ENSMUSG00000047434
								ENSMUSG00000046589	ENSMUSG00000031637					ENSMUSG00000044594	ENSMUSG00000028784	ENSMUSG00000024074	ENSMUSG00000058665	ENSMUSG00000063439
								ENSMUSG00000029406	ENSMUSG00000076490					ENSMUSG00000086425	ENSMUSG00000091060	ENSMUSG00000037613	ENSMUSG00000056870	ENSMUSG00000066026
								ENSMUSG00000086968	ENSMUSG00000074768					ENSMUSG00000101288	ENSMUSG00000028838	ENSMUSG00000034371	ENSMUSG00000067212	ENSMUSG00000020439
								ENSMUSG00000071262	ENSMUSG00000104460					ENSMUSG00000062939	ENSMUSG00000007646	ENSMUSG00000039252	ENSMUSG00000039153	ENSMUSG00000009376
								ENSMUSG00000037143	ENSMUSG00000035277					ENSMUSG00000038203	ENSMUSG00000079222	ENSMUSG00000036139	ENSMUSG00000041420	ENSMUSG00000028525
								ENSMUSG00000078796	ENSMUSG00000101373					ENSMUSG00000033486	ENSMUSG00000037579	ENSMUSG00000038894	ENSMUSG00000073421	ENSMUSG00000035356
								ENSMUSG00000034310	ENSMUSG00000036564					ENSMUSG00000026253	ENSMUSG00000076490	ENSMUSG00000045410	ENSMUSG00000032114	ENSMUSG00000033278
								ENSMUSG00000073722	ENSMUSG00000038319					ENSMUSG00000091060	ENSMUSG00000022803	ENSMUSG00000005533	ENSMUSG00000027994	ENSMUSG00000004098
								ENSMUSG00000041741	ENSMUSG00000038925					ENSMUSG00000091864	ENSMUSG00000033419	ENSMUSG00000060703	ENSMUSG00000025213	ENSMUSG00000055799
								ENSMUSG00000042686	ENSMUSG00000035126					ENSMUSG00000070719	ENSMUSG00000020493	ENSMUSG00000063415	ENSMUSG00000022971	ENSMUSG00000033763
								ENSMUSG00000029414	ENSMUSG00000105843					ENSMUSG00000050232	ENSMUSG00000044294	ENSMUSG00000019278	ENSMUSG00000028015	ENSMUSG00000051041
								ENSMUSG00000059089	ENSMUSG00000039963					ENSMUSG00000032735	ENSMUSG00000040601	ENSMUSG00000079481	ENSMUSG00000030077	ENSMUSG00000039081
								ENSMUSG00000052955	ENSMUSG00000104411					ENSMUSG00000020481	ENSMUSG00000103477	ENSMUSG00000015189	ENSMUSG00000003545
								ENSMUSG00000026251	ENSMUSG00000084034					ENSMUSG00000029028	ENSMUSG00000107614	ENSMUSG00000025007	ENSMUSG00000033538
								ENSMUSG00000028838	ENSMUSG00000059991					ENSMUSG00000072679	ENSMUSG00000030223	ENSMUSG00000027257	ENSMUSG00000024220
								ENSMUSG00000024211	ENSMUSG00000074783					ENSMUSG00000053508	ENSMUSG00000054986	ENSMUSG00000026471	ENSMUSG00000028476
								ENSMUSG00000023994	ENSMUSG00000042182					ENSMUSG00000031303	ENSMUSG00000044647	ENSMUSG00000062312	ENSMUSG00000039114
								ENSMUSG00000107402	ENSMUSG00000085909					ENSMUSG00000024347	ENSMUSG00000028730	ENSMUSG00000024481	ENSMUSG00000047022
								ENSMUSG00000032649	ENSMUSG00000058816					ENSMUSG00000045404	ENSMUSG00000094157	ENSMUSG00000038422	ENSMUSG00000017446
								ENSMUSG00000054966	ENSMUSG00000022055					ENSMUSG00000093847	ENSMUSG00000079544	ENSMUSG00000002812	ENSMUSG00000029119
								ENSMUSG00000091698	ENSMUSG00000096276					ENSMUSG00000072082	ENSMUSG00000072568	ENSMUSG00000020674	ENSMUSG00000034684
								ENSMUSG00000073568	ENSMUSG00000100553					ENSMUSG00000027496	ENSMUSG00000047534	ENSMUSG00000033350	ENSMUSG00000059883
								ENSMUSG00000086909	ENSMUSG00000025777					ENSMUSG00000030346	ENSMUSG00000098284	ENSMUSG00000022548	ENSMUSG00000036273
								ENSMUSG00000059060	ENSMUSG00000060508					ENSMUSG00000021301	ENSMUSG00000104096	ENSMUSG00000042082	ENSMUSG00000007041
								ENSMUSG00000067430	ENSMUSG00000038807					ENSMUSG00000029736	ENSMUSG00000030031	ENSMUSG00000044340	ENSMUSG00000072235
								ENSMUSG00000093661	ENSMUSG00000024403					ENSMUSG00000100237	ENSMUSG00000051378	ENSMUSG00000043496	ENSMUSG00000004562
								ENSMUSG00000060630	ENSMUSG00000042246					ENSMUSG00000042607	ENSMUSG00000042078	ENSMUSG00000029759	ENSMUSG00000021910
								ENSMUSG00000083403	ENSMUSG00000100617					ENSMUSG00000028873	ENSMUSG00000017167	ENSMUSG00000034777	ENSMUSG00000056185
								ENSMUSG00000104646	ENSMUSG00000100618					ENSMUSG00000005107	ENSMUSG00000073294	ENSMUSG00000020346	ENSMUSG00000021217
								ENSMUSG00000055150	ENSMUSG00000072419					ENSMUSG00000085667	ENSMUSG00000089879	ENSMUSG00000045211	ENSMUSG00000087201
								ENSMUSG00000042216	ENSMUSG00000025813					ENSMUSG00000007646	ENSMUSG00000010505	ENSMUSG00000030017	ENSMUSG00000033880
								ENSMUSG00000033882	ENSMUSG00000032841					ENSMUSG00000020098	ENSMUSG00000067219	ENSMUSG00000079469	ENSMUSG00000053965
								ENSMUSG00000050108	ENSMUSG00000093436					ENSMUSG00000072934	ENSMUSG00000054005	ENSMUSG00000038291	ENSMUSG00000021765
								ENSMUSG00000003282	ENSMUSG00000082226					ENSMUSG00000040389	ENSMUSG00000005251	ENSMUSG00000032733	ENSMUSG00000053333
								ENSMUSG00000007021	ENSMUSG00000038267					ENSMUSG00000041794	ENSMUSG00000037833	ENSMUSG00000071862	ENSMUSG00000040026
								ENSMUSG00000051747	ENSMUSG00000051920					ENSMUSG00000041653	ENSMUSG00000095661	ENSMUSG00000029171	ENSMUSG00000069920
								ENSMUSG00000045915	ENSMUSG00000037492					ENSMUSG00000032204	ENSMUSG00000038605	ENSMUSG00000041272	ENSMUSG00000041075
								ENSMUSG00000051278	ENSMUSG00000104781					ENSMUSG00000044867	ENSMUSG00000072679	ENSMUSG00000030678	ENSMUSG00000076258
								ENSMUSG00000052631	ENSMUSG00000000701					ENSMUSG00000107018	ENSMUSG00000032274	ENSMUSG00000032911	ENSMUSG00000031434
								ENSMUSG00000079330	ENSMUSG00000090089					ENSMUSG00000106634	ENSMUSG00000035298	ENSMUSG00000025402	ENSMUSG00000030678
								ENSMUSG00000051900	ENSMUSG00000031028					ENSMUSG00000030364	ENSMUSG00000042581	ENSMUSG00000039232	ENSMUSG00000024548
								ENSMUSG00000029765	ENSMUSG00000006310					ENSMUSG00000039187	ENSMUSG00000029361	ENSMUSG00000032737	ENSMUSG00000033065
								ENSMUSG00000026609	ENSMUSG00000064262					ENSMUSG00000031022	ENSMUSG00000023979	ENSMUSG00000030022	ENSMUSG00000035342
								ENSMUSG00000102343	ENSMUSG00000038831					ENSMUSG00000073399	ENSMUSG00000029088	ENSMUSG00000056698	ENSMUSG00000024924
								ENSMUSG00000035095	ENSMUSG00000036292					ENSMUSG00000031669	ENSMUSG00000052477	ENSMUSG00000060594	ENSMUSG00000048612
								ENSMUSG00000089809	ENSMUSG00000096284					ENSMUSG00000056293	ENSMUSG00000081859	ENSMUSG00000096954	ENSMUSG00000042501
								ENSMUSG00000030862	ENSMUSG00000046994					ENSMUSG00000085413	ENSMUSG00000085723	ENSMUSG00000021699	ENSMUSG00000063594
								ENSMUSG00000056596	ENSMUSG00000022652					ENSMUSG00000021056	ENSMUSG00000088476	ENSMUSG00000022687	ENSMUSG00000067071
								ENSMUSG00000090063	ENSMUSG00000024331					ENSMUSG00000038651	ENSMUSG00000031910	ENSMUSG00000048126
								ENSMUSG00000097739	ENSMUSG00000036006					ENSMUSG00000041359	ENSMUSG00000058816	ENSMUSG00000002897
								ENSMUSG00000071324	ENSMUSG00000032262					ENSMUSG00000033192	ENSMUSG00000101373	ENSMUSG00000024778
								ENSMUSG00000036006	ENSMUSG00000046856					ENSMUSG00000096141	ENSMUSG00000058248	ENSMUSG00000051851
								ENSMUSG00000029595	ENSMUSG00000108237					ENSMUSG00000087180	ENSMUSG00000085192	ENSMUSG00000045672
								ENSMUSG00000038042	ENSMUSG00000052616					ENSMUSG00000056215	ENSMUSG00000057132	ENSMUSG00000059263
								ENSMUSG00000026715	ENSMUSG00000107488					ENSMUSG00000032179	ENSMUSG00000035566	ENSMUSG00000032609
								ENSMUSG00000015202	ENSMUSG00000033998					ENSMUSG00000044033	ENSMUSG00000024734	ENSMUSG00000090958
								ENSMUSG00000075610	ENSMUSG00000085453					ENSMUSG00000000782	ENSMUSG00000104664	ENSMUSG00000021236
								ENSMUSG00000022209	ENSMUSG00000096883					ENSMUSG00000101314	ENSMUSG00000043013	ENSMUSG00000029108
								ENSMUSG00000108659	ENSMUSG00000050640					ENSMUSG00000046826	ENSMUSG00000000037	ENSMUSG00000045658
								ENSMUSG00000028640	ENSMUSG00000026068					ENSMUSG00000106230	ENSMUSG00000017550	ENSMUSG00000090626
								ENSMUSG00000008658	ENSMUSG00000039485					ENSMUSG00000094836	ENSMUSG00000048230	ENSMUSG00000024654
								ENSMUSG00000046991	ENSMUSG00000036432					ENSMUSG00000107522	ENSMUSG00000081916	ENSMUSG00000028047
								ENSMUSG00000038126	ENSMUSG00000052949					ENSMUSG00000015354	ENSMUSG00000001506	ENSMUSG00000050538
								ENSMUSG00000047674	ENSMUSG00000054737					ENSMUSG00000028687	ENSMUSG00000026043	ENSMUSG00000037784
								ENSMUSG00000058550	ENSMUSG00000027171					ENSMUSG00000071470	ENSMUSG00000029661	ENSMUSG00000028582
								ENSMUSG00000021448	ENSMUSG00000034917					ENSMUSG00000027242	ENSMUSG00000019929	ENSMUSG00000036339
								ENSMUSG00000004151	ENSMUSG00000029832					ENSMUSG00000041423	ENSMUSG00000000753	ENSMUSG00000049536
								ENSMUSG00000021176	ENSMUSG00000067577					ENSMUSG00000030500	ENSMUSG00000035385	ENSMUSG00000024691
								ENSMUSG00000029330	ENSMUSG00000053338					ENSMUSG00000099950	ENSMUSG00000026042	ENSMUSG00000107603
								ENSMUSG00000013584	ENSMUSG00000045662					ENSMUSG00000022696	ENSMUSG00000061353	ENSMUSG00000030862
								ENSMUSG00000033470	ENSMUSG00000038608					ENSMUSG00000092469	ENSMUSG00000023885	ENSMUSG00000027254
								ENSMUSG00000043668	ENSMUSG00000050810					ENSMUSG00000004948	ENSMUSG00000027832	ENSMUSG00000051817
								ENSMUSG00000104820	ENSMUSG00000048294					ENSMUSG00000097373	ENSMUSG00000026837	ENSMUSG00000047617
								ENSMUSG00000043036	ENSMUSG00000020419					ENSMUSG00000054409	ENSMUSG00000042436	ENSMUSG00000008540
								ENSMUSG00000105734	ENSMUSG00000033788					ENSMUSG00000042195	ENSMUSG00000020241	ENSMUSG00000033287
								ENSMUSG00000079105	ENSMUSG00000009670					ENSMUSG00000040650	ENSMUSG00000021388	ENSMUSG00000054728
								ENSMUSG00000033998	ENSMUSG00000031523					ENSMUSG00000031933	ENSMUSG00000064080	ENSMUSG00000022537
								ENSMUSG00000030851	ENSMUSG00000032186					ENSMUSG00000033063	ENSMUSG00000000031	ENSMUSG00000104918
								ENSMUSG00000087364	ENSMUSG00000097262					ENSMUSG00000071434	ENSMUSG00000020140	ENSMUSG00000050271
								ENSMUSG00000029678	ENSMUSG00000048450					ENSMUSG00000104646	ENSMUSG00000054675	ENSMUSG00000048482
								ENSMUSG00000089761	ENSMUSG00000046546					ENSMUSG00000058057	ENSMUSG00000031673	ENSMUSG00000031666
								ENSMUSG00000086757	ENSMUSG00000033063					ENSMUSG00000038115	ENSMUSG00000001119	ENSMUSG00000053080
								ENSMUSG00000048911	ENSMUSG00000091144					ENSMUSG00000072753	ENSMUSG00000052684	ENSMUSG00000006435
								ENSMUSG00000032500	ENSMUSG00000023873					ENSMUSG00000069867	ENSMUSG00000031239	ENSMUSG00000004567
								ENSMUSG00000036744	ENSMUSG00000053553					ENSMUSG00000041362	ENSMUSG00000036181	ENSMUSG00000035517
								ENSMUSG00000041064	ENSMUSG00000032649					ENSMUSG00000087491	ENSMUSG00000032531	ENSMUSG00000087095
								ENSMUSG00000097262	ENSMUSG00000098071					ENSMUSG00000010505	ENSMUSG00000026535	ENSMUSG00000072812
								ENSMUSG00000091345	ENSMUSG00000022367					ENSMUSG00000086643	ENSMUSG00000028059	ENSMUSG00000042104
								ENSMUSG00000091080	ENSMUSG00000029330					ENSMUSG00000053852	ENSMUSG00000022665	ENSMUSG00000085925
								ENSMUSG00000020838	ENSMUSG00000040570					ENSMUSG00000073568	ENSMUSG00000026574	ENSMUSG00000046169
								ENSMUSG00000015599	ENSMUSG00000034538					ENSMUSG00000108385	ENSMUSG00000002602	ENSMUSG00000033066
								ENSMUSG00000000320	ENSMUSG00000102030					ENSMUSG00000089716	ENSMUSG00000052316	ENSMUSG00000034755
								ENSMUSG00000048621	ENSMUSG00000072479					ENSMUSG00000026175	ENSMUSG00000032366	ENSMUSG00000049687
								ENSMUSG00000048399	ENSMUSG00000033491					ENSMUSG00000094635	ENSMUSG00000036356	ENSMUSG00000078700
								ENSMUSG00000096982	ENSMUSG00000021319					ENSMUSG00000085134	ENSMUSG00000068122	ENSMUSG00000003199
								ENSMUSG00000066640	ENSMUSG00000031502					ENSMUSG00000039419	ENSMUSG00000017466	ENSMUSG00000027953
								ENSMUSG00000051592	ENSMUSG00000004558					ENSMUSG00000025218	ENSMUSG00000000957	ENSMUSG00000020941
								ENSMUSG00000041670	ENSMUSG00000039911					ENSMUSG00000101693	ENSMUSG00000026879	ENSMUSG00000066705
								ENSMUSG00000041653	ENSMUSG00000070803					ENSMUSG00000042453	ENSMUSG00000052957	ENSMUSG00000025104
								ENSMUSG00000054258	ENSMUSG00000032968					ENSMUSG00000031936	ENSMUSG00000029096	ENSMUSG00000008855
								ENSMUSG00000097536	ENSMUSG00000056737					ENSMUSG00000030270	ENSMUSG00000070436	ENSMUSG00000022043
								ENSMUSG00000041187	ENSMUSG00000022912					ENSMUSG00000057886	ENSMUSG00000031207	ENSMUSG00000078485
								ENSMUSG00000086932	ENSMUSG00000092274					ENSMUSG00000044279	ENSMUSG00000031328	ENSMUSG00000079053
								ENSMUSG00000032289	ENSMUSG00000041324					ENSMUSG00000060863	ENSMUSG00000036545	ENSMUSG00000028167
								ENSMUSG00000103435	ENSMUSG00000001555					ENSMUSG00000039431	ENSMUSG00000029185	ENSMUSG00000019823
								ENSMUSG00000044021	ENSMUSG00000034981					ENSMUSG00000024743	ENSMUSG00000056481	ENSMUSG00000052914
								ENSMUSG00000091091	ENSMUSG00000017493					ENSMUSG00000025324	ENSMUSG00000022894	ENSMUSG00000019577
								ENSMUSG00000038963	ENSMUSG00000031239					ENSMUSG00000086631	ENSMUSG00000037060	ENSMUSG00000106149
								ENSMUSG00000073125	ENSMUSG00000025232					ENSMUSG00000043943	ENSMUSG00000074971	ENSMUSG00000072294
								ENSMUSG00000074062	ENSMUSG00000070436					ENSMUSG00000054150	ENSMUSG00000060591	ENSMUSG00000002731
								ENSMUSG00000027938	ENSMUSG00000083282					ENSMUSG00000049811	ENSMUSG00000020044	ENSMUSG00000095115
								ENSMUSG00000103199	ENSMUSG00000031880					ENSMUSG00000020434	ENSMUSG00000020473	ENSMUSG00000058152
								ENSMUSG00000030616	ENSMUSG00000023034					ENSMUSG00000086013	ENSMUSG00000001555	ENSMUSG00000064302
								ENSMUSG00000000884	ENSMUSG00000005973					ENSMUSG00000032056	ENSMUSG00000064373	ENSMUSG00000023411
								ENSMUSG00000022715	ENSMUSG00000090000					ENSMUSG00000068940	ENSMUSG00000004665	ENSMUSG00000025650
								ENSMUSG00000048703	ENSMUSG00000032014					ENSMUSG00000067702	ENSMUSG00000026586	ENSMUSG00000018661
								ENSMUSG00000078794	ENSMUSG00000028776					ENSMUSG00000063646	ENSMUSG00000002233	ENSMUSG00000048583
								ENSMUSG00000103510	ENSMUSG00000021765					ENSMUSG00000043719	ENSMUSG00000092274	ENSMUSG00000054277
								ENSMUSG00000066677	ENSMUSG00000020467					ENSMUSG00000107702	ENSMUSG00000034675	ENSMUSG00000097324
								ENSMUSG00000040013	ENSMUSG00000030208					ENSMUSG00000043760	ENSMUSG00000022893	ENSMUSG00000039316
								ENSMUSG00000032348	ENSMUSG00000026751					ENSMUSG00000020051	ENSMUSG00000024781	ENSMUSG00000048537
								ENSMUSG00000055480	ENSMUSG00000039787					ENSMUSG00000047496	ENSMUSG00000004451	ENSMUSG00000043099
								ENSMUSG00000058728	ENSMUSG00000061013					ENSMUSG00000038010	ENSMUSG00000039405	ENSMUSG00000000530
								ENSMUSG00000086425	ENSMUSG00000046532					ENSMUSG00000087171	ENSMUSG00000068196	ENSMUSG00000056214
								ENSMUSG00000034265	ENSMUSG00000022892					ENSMUSG00000090248	ENSMUSG00000048387	ENSMUSG00000013236
								ENSMUSG00000104102	ENSMUSG00000023186					ENSMUSG00000091556	ENSMUSG00000028195	ENSMUSG00000014846
								ENSMUSG00000072769	ENSMUSG00000055322					ENSMUSG00000074802	ENSMUSG00000028369	ENSMUSG00000096054
								ENSMUSG00000069188	ENSMUSG00000031875					ENSMUSG00000103451	ENSMUSG00000056427	ENSMUSG00000063268
								ENSMUSG00000085953	ENSMUSG00000059248					ENSMUSG00000082088	ENSMUSG00000102657	ENSMUSG00000039942
								ENSMUSG00000070498	ENSMUSG00000029096					ENSMUSG00000091415	ENSMUSG00000028194	ENSMUSG00000041347
								ENSMUSG00000104572	ENSMUSG00000020473					ENSMUSG00000027861	ENSMUSG00000027408	ENSMUSG00000030930
								ENSMUSG00000034690	ENSMUSG00000000901					ENSMUSG00000055827	ENSMUSG00000067818	ENSMUSG00000078350
								ENSMUSG00000086042	ENSMUSG00000029596					ENSMUSG00000090254	ENSMUSG00000028465	ENSMUSG00000036995
								ENSMUSG00000104453	ENSMUSG00000013846					ENSMUSG00000097848	ENSMUSG00000032334	ENSMUSG00000068220
								ENSMUSG00000035275	ENSMUSG00000002808					ENSMUSG00000043986	ENSMUSG00000090084	ENSMUSG00000026193
								ENSMUSG00000022488	ENSMUSG00000030770					ENSMUSG00000034173	ENSMUSG00000034109	ENSMUSG00000000056
								ENSMUSG00000085549	ENSMUSG00000034353					ENSMUSG00000087591	ENSMUSG00000024620	ENSMUSG00000070323
								ENSMUSG00000041361	ENSMUSG00000025268					ENSMUSG00000106906	ENSMUSG00000046432	ENSMUSG00000034205
								ENSMUSG00000038319	ENSMUSG00000037348					ENSMUSG00000076615	ENSMUSG00000043079	ENSMUSG00000031209
								ENSMUSG00000093610	ENSMUSG00000045165					ENSMUSG00000033740	ENSMUSG00000031502	ENSMUSG00000024085
								ENSMUSG00000003053	ENSMUSG00000032373					ENSMUSG00000026893	ENSMUSG00000015889	ENSMUSG00000003575
								ENSMUSG00000053367	ENSMUSG00000019917					ENSMUSG00000081935	ENSMUSG00000028600	ENSMUSG00000027071
								ENSMUSG00000053153	ENSMUSG00000053965					ENSMUSG00000082111	ENSMUSG00000024909	ENSMUSG00000040483
								ENSMUSG00000032679	ENSMUSG00000082990					ENSMUSG00000022790	ENSMUSG00000005087	ENSMUSG00000023007
								ENSMUSG00000030921	ENSMUSG00000040152					ENSMUSG00000009628	ENSMUSG00000029718	ENSMUSG00000090387
								ENSMUSG00000096910	ENSMUSG00000027360					ENSMUSG00000104155	ENSMUSG00000058914	ENSMUSG00000026029
								ENSMUSG00000032065	ENSMUSG00000024909					ENSMUSG00000022286	ENSMUSG00000020009	ENSMUSG00000045827
								ENSMUSG00000053199	ENSMUSG00000001240					ENSMUSG00000097420	ENSMUSG00000027996	ENSMUSG00000047250
								ENSMUSG00000042138	ENSMUSG00000010660					ENSMUSG00000103039	ENSMUSG00000043336	ENSMUSG00000040964
								ENSMUSG00000079445	ENSMUSG00000028465					ENSMUSG00000032191	ENSMUSG00000046768	ENSMUSG00000039835
								ENSMUSG00000029438	ENSMUSG00000026817					ENSMUSG00000042567	ENSMUSG00000030770	ENSMUSG00000022512
								ENSMUSG00000050240	ENSMUSG00000039405					ENSMUSG00000074061	ENSMUSG00000025887	ENSMUSG00000027742
								ENSMUSG00000085667	ENSMUSG00000049047					ENSMUSG00000069378	ENSMUSG00000032199	ENSMUSG00000042770
								ENSMUSG00000045053	ENSMUSG00000040212					ENSMUSG00000006641	ENSMUSG00000028763	ENSMUSG00000105366
								ENSMUSG00000057280	ENSMUSG00000052957					ENSMUSG00000021697	ENSMUSG00000019433	ENSMUSG00000085784
								ENSMUSG00000021056	ENSMUSG00000031342					ENSMUSG00000020672	ENSMUSG00000024678	ENSMUSG00000030089
								ENSMUSG00000025221	ENSMUSG00000015889					ENSMUSG00000032623	ENSMUSG00000032014	ENSMUSG00000001661
								ENSMUSG00000102644	ENSMUSG00000025534					ENSMUSG00000026416	ENSMUSG00000053475	ENSMUSG00000055866
								ENSMUSG00000045693	ENSMUSG00000023809					ENSMUSG00000004661	ENSMUSG00000029178	ENSMUSG00000025140
								ENSMUSG00000035395	ENSMUSG00000034674					ENSMUSG00000026971	ENSMUSG00000024782	ENSMUSG00000017754
								ENSMUSG00000102629	ENSMUSG00000028223					ENSMUSG00000049539	ENSMUSG00000023972	ENSMUSG00000028031
								ENSMUSG00000053411	ENSMUSG00000020053					ENSMUSG00000032680	ENSMUSG00000026749	ENSMUSG00000032333
								ENSMUSG00000072492	ENSMUSG00000032038					ENSMUSG00000085453	ENSMUSG00000025232	ENSMUSG00000103364
								ENSMUSG00000033615	ENSMUSG00000033965					ENSMUSG00000043505	ENSMUSG00000019461	ENSMUSG00000028104
								ENSMUSG00000048485	ENSMUSG00000022552					ENSMUSG00000040600	ENSMUSG00000032243	ENSMUSG00000031290
								ENSMUSG00000079455	ENSMUSG00000032491					ENSMUSG00000056458	ENSMUSG00000037362	ENSMUSG00000031145
								ENSMUSG00000048875	ENSMUSG00000032667					ENSMUSG00000039981	ENSMUSG00000022324	ENSMUSG00000041731
								ENSMUSG00000030306	ENSMUSG00000056220					ENSMUSG00000100572	ENSMUSG00000040562	ENSMUSG00000049929
								ENSMUSG00000087409	ENSMUSG00000041540					ENSMUSG00000053528	ENSMUSG00000078190	ENSMUSG00000090919
								ENSMUSG00000027323	ENSMUSG00000060591					ENSMUSG00000028360	ENSMUSG00000034459	ENSMUSG00000039804
								ENSMUSG00000004668	ENSMUSG00000048636					ENSMUSG00000050234	ENSMUSG00000032501	ENSMUSG00000047909
								ENSMUSG00000024008	ENSMUSG00000029185					ENSMUSG00000103799	ENSMUSG00000037206	ENSMUSG00000051736
								ENSMUSG00000039508	ENSMUSG00000057134					ENSMUSG00000039092	ENSMUSG00000022575	ENSMUSG00000010057
								ENSMUSG00000055385	ENSMUSG00000025246					ENSMUSG00000026770	ENSMUSG00000028849	ENSMUSG00000025464
								ENSMUSG00000097958	ENSMUSG00000024810					ENSMUSG00000002799	ENSMUSG00000047330	ENSMUSG00000020032
								ENSMUSG00000056987	ENSMUSG00000026749					ENSMUSG00000027959	ENSMUSG00000025371	ENSMUSG00000025477
								ENSMUSG00000026430	ENSMUSG00000029598					ENSMUSG00000013584	ENSMUSG00000021876	ENSMUSG00000027520
								ENSMUSG00000057614	ENSMUSG00000001131					ENSMUSG00000027424	ENSMUSG00000020427	ENSMUSG00000003573
								ENSMUSG00000019888	ENSMUSG00000054414					ENSMUSG00000060512	ENSMUSG00000040690	ENSMUSG00000021253
								ENSMUSG00000040601	ENSMUSG00000020520					ENSMUSG00000060924	ENSMUSG00000020053
								ENSMUSG00000098058	ENSMUSG00000002963					ENSMUSG00000051043	ENSMUSG00000056737
								ENSMUSG00000005864	ENSMUSG00000030341					ENSMUSG00000020870	ENSMUSG00000055322
								ENSMUSG00000039563	ENSMUSG00000022575					ENSMUSG00000052955	ENSMUSG00000037411
								ENSMUSG00000101716	ENSMUSG00000000605					ENSMUSG00000025105	ENSMUSG00000020614
								ENSMUSG00000057455	ENSMUSG00000002320					ENSMUSG00000079071	ENSMUSG00000038648
								ENSMUSG00000053553	ENSMUSG00000031521					ENSMUSG00000096883	ENSMUSG00000057098
								ENSMUSG00000036463	ENSMUSG00000039168					ENSMUSG00000026070	ENSMUSG00000072812
								ENSMUSG00000029321	ENSMUSG00000020919					ENSMUSG00000049939	ENSMUSG00000023034
								ENSMUSG00000086710	ENSMUSG00000029545					ENSMUSG00000041857	ENSMUSG00000032265
								ENSMUSG00000029403	ENSMUSG00000042042					ENSMUSG00000025049	ENSMUSG00000025161
								ENSMUSG00000086842	ENSMUSG00000022040					ENSMUSG00000022385	ENSMUSG00000030605
								ENSMUSG00000020638	ENSMUSG00000026211					ENSMUSG00000049252	ENSMUSG00000023191
								ENSMUSG00000054986	ENSMUSG00000001750					ENSMUSG00000016758	ENSMUSG00000029061
								ENSMUSG00000104059	ENSMUSG00000034109					ENSMUSG00000003436	ENSMUSG00000024875
								ENSMUSG00000096276	ENSMUSG00000013698					ENSMUSG00000097042	ENSMUSG00000032487
								ENSMUSG00000097321	ENSMUSG00000030339					ENSMUSG00000079620	ENSMUSG00000058571
								ENSMUSG00000043719	ENSMUSG00000027305					ENSMUSG00000021874	ENSMUSG00000006476
								ENSMUSG00000026098	ENSMUSG00000034675					ENSMUSG00000023284	ENSMUSG00000025153
								ENSMUSG00000079112	ENSMUSG00000000555					ENSMUSG00000037196	ENSMUSG00000098202
								ENSMUSG00000063455	ENSMUSG00000022098					ENSMUSG00000098076	ENSMUSG00000036748
								ENSMUSG00000085770	ENSMUSG00000026785					ENSMUSG00000039396	ENSMUSG00000051048
								ENSMUSG00000107244	ENSMUSG00000028015					ENSMUSG00000092622	ENSMUSG00000055172
								ENSMUSG00000106134	ENSMUSG00000025533					ENSMUSG00000054106	ENSMUSG00000027962
								ENSMUSG00000090744	ENSMUSG00000023367					ENSMUSG00000003279	ENSMUSG00000073489
								ENSMUSG00000057777	ENSMUSG00000060510					ENSMUSG00000058248	ENSMUSG00000038217
								ENSMUSG00000030283	ENSMUSG00000019890					ENSMUSG00000079544	ENSMUSG00000031770
								ENSMUSG00000036598	ENSMUSG00000068735					ENSMUSG00000054003	ENSMUSG00000075254
								ENSMUSG00000021362	ENSMUSG00000024875					ENSMUSG00000089817	ENSMUSG00000020814
								ENSMUSG00000084927	ENSMUSG00000024937					ENSMUSG00000008601	ENSMUSG00000031521
								ENSMUSG00000020624	ENSMUSG00000032295					ENSMUSG00000041708	ENSMUSG00000039542
								ENSMUSG00000097434	ENSMUSG00000046808					ENSMUSG00000086042	ENSMUSG00000013921
								ENSMUSG00000091183	ENSMUSG00000037060					ENSMUSG00000073077	ENSMUSG00000028713
								ENSMUSG00000039431	ENSMUSG00000026335					ENSMUSG00000078496	ENSMUSG00000019467
								ENSMUSG00000052974	ENSMUSG00000055401					ENSMUSG00000071517	ENSMUSG00000037965
								ENSMUSG00000025813	ENSMUSG00000020238					ENSMUSG00000092073	ENSMUSG00000062980
								ENSMUSG00000053279	ENSMUSG00000079487					ENSMUSG00000022053	ENSMUSG00000035914
								ENSMUSG00000071424	ENSMUSG00000020766					ENSMUSG00000029348	ENSMUSG00000028370
								ENSMUSG00000027636	ENSMUSG00000085931					ENSMUSG00000078509	ENSMUSG00000023186
								ENSMUSG00000086946	ENSMUSG00000070003					ENSMUSG00000075574	ENSMUSG00000027797
								ENSMUSG00000025586	ENSMUSG00000030207					ENSMUSG00000031517	ENSMUSG00000031342
								ENSMUSG00000099950	ENSMUSG00000028048					ENSMUSG00000046585	ENSMUSG00000000605
								ENSMUSG00000022540	ENSMUSG00000035112					ENSMUSG00000070777	ENSMUSG00000020057
								ENSMUSG00000038128	ENSMUSG00000032420					ENSMUSG00000040195	ENSMUSG00000028476
								ENSMUSG00000070686	ENSMUSG00000034771					ENSMUSG00000072791	ENSMUSG00000019997
								ENSMUSG00000058057	ENSMUSG00000024911					ENSMUSG00000018259	ENSMUSG00000039787
								ENSMUSG00000084847	ENSMUSG00000038217					ENSMUSG00000036875	ENSMUSG00000032011
								ENSMUSG00000006345	ENSMUSG00000025213					ENSMUSG00000062960	ENSMUSG00000105987
								ENSMUSG00000025885	ENSMUSG00000057411					ENSMUSG00000032346	ENSMUSG00000046186
								ENSMUSG00000036432	ENSMUSG00000024851					ENSMUSG00000087364	ENSMUSG00000041481
								ENSMUSG00000024276	ENSMUSG00000024885					ENSMUSG00000031497	ENSMUSG00000028565
								ENSMUSG00000031661	ENSMUSG00000037788					ENSMUSG00000070498	ENSMUSG00000038463
								ENSMUSG00000031471	ENSMUSG00000000957					ENSMUSG00000029134	ENSMUSG00000017493
								ENSMUSG00000014030	ENSMUSG00000005087					ENSMUSG00000036136	ENSMUSG00000029484
								ENSMUSG00000044551	ENSMUSG00000069170					ENSMUSG00000062157	ENSMUSG00000032420
								ENSMUSG00000020381	ENSMUSG00000020085					ENSMUSG00000029026	ENSMUSG00000062184
								ENSMUSG00000100627	ENSMUSG00000019461					ENSMUSG00000045629	ENSMUSG00000046223
								ENSMUSG00000072753	ENSMUSG00000074916					ENSMUSG00000079265	ENSMUSG00000048307
								ENSMUSG00000068149	ENSMUSG00000027996					ENSMUSG00000029273	ENSMUSG00000022098
								ENSMUSG00000061411	ENSMUSG00000030748					ENSMUSG00000022652	ENSMUSG00000028223
								ENSMUSG00000060176	ENSMUSG00000035206					ENSMUSG00000001506	ENSMUSG00000006931
								ENSMUSG00000044378	ENSMUSG00000099406					ENSMUSG00000026043	ENSMUSG00000035413
								ENSMUSG00000059013	ENSMUSG00000034648					ENSMUSG00000029661	ENSMUSG00000028128
								ENSMUSG00000032845	ENSMUSG00000043279					ENSMUSG00000026837	ENSMUSG00000028041
								ENSMUSG00000051729	ENSMUSG00000037089					ENSMUSG00000029380	ENSMUSG00000021760
								ENSMUSG00000034739	ENSMUSG00000062866					ENSMUSG00000028195	ENSMUSG00000020695
								ENSMUSG00000097194	ENSMUSG00000021250					ENSMUSG00000018593	ENSMUSG00000036334
								ENSMUSG00000100786	ENSMUSG00000000058					ENSMUSG00000021250	ENSMUSG00000032491
								ENSMUSG00000000594	ENSMUSG00000074934					ENSMUSG00000000753	ENSMUSG00000035493
								ENSMUSG00000021319	ENSMUSG00000037321					ENSMUSG00000025351	ENSMUSG00000040618
								ENSMUSG00000050953	ENSMUSG00000050248					ENSMUSG00000061353	ENSMUSG00000074916
								ENSMUSG00000032968	ENSMUSG00000035678					ENSMUSG00000029371	ENSMUSG00000028597
								ENSMUSG00000050043	ENSMUSG00000085666					ENSMUSG00000040152	ENSMUSG00000025791
								ENSMUSG00000001248	ENSMUSG00000021892					ENSMUSG00000019929	ENSMUSG00000001750
								ENSMUSG00000020484	ENSMUSG00000034723					ENSMUSG00000035783	ENSMUSG00000029482
								ENSMUSG00000049422	ENSMUSG00000018167					ENSMUSG00000023885	ENSMUSG00000039899
								ENSMUSG00000022037	ENSMUSG00000030407					ENSMUSG00000020241	ENSMUSG00000049047
								ENSMUSG00000067235	ENSMUSG00000067235					ENSMUSG00000052837	ENSMUSG00000039745
								ENSMUSG00000001435	ENSMUSG00000015189					ENSMUSG00000021388	ENSMUSG00000043895
								ENSMUSG00000019539	ENSMUSG00000003518					ENSMUSG00000035373	ENSMUSG00000025964
								ENSMUSG00000017493	ENSMUSG00000022893					ENSMUSG00000022528	ENSMUSG00000034839
								ENSMUSG00000025232	ENSMUSG00000063931					ENSMUSG00000000031	ENSMUSG00000040415
								ENSMUSG00000031880	ENSMUSG00000046691					ENSMUSG00000035385	ENSMUSG00000042210
								ENSMUSG00000028776	ENSMUSG00000018470					ENSMUSG00000020140	ENSMUSG00000027868
								ENSMUSG00000044734	ENSMUSG00000048537					ENSMUSG00000029761	ENSMUSG00000019487
								ENSMUSG00000002289	ENSMUSG00000031505					ENSMUSG00000019539	ENSMUSG00000020866
								ENSMUSG00000024981	ENSMUSG00000022971					ENSMUSG00000054675	ENSMUSG00000030341
								ENSMUSG00000059248	ENSMUSG00000032323					ENSMUSG00000029838	ENSMUSG00000050212
								ENSMUSG00000029096	ENSMUSG00000052353					ENSMUSG00000031673	ENSMUSG00000032372
								ENSMUSG00000000901	ENSMUSG00000034820					ENSMUSG00000001119	ENSMUSG00000023367
								ENSMUSG00000029596	ENSMUSG00000001436					ENSMUSG00000052684	ENSMUSG00000010755
								ENSMUSG00000002808	ENSMUSG00000025743					ENSMUSG00000031239	ENSMUSG00000032925
								ENSMUSG00000030770	ENSMUSG00000040584					ENSMUSG00000003541	ENSMUSG00000041734
								ENSMUSG00000022346	ENSMUSG00000026728					ENSMUSG00000021477	ENSMUSG00000044629
								ENSMUSG00000037348	ENSMUSG00000031227					ENSMUSG00000002289	ENSMUSG00000060510
								ENSMUSG00000045165	ENSMUSG00000030605					ENSMUSG00000026547	ENSMUSG00000037706
								ENSMUSG00000030554	ENSMUSG00000029547					ENSMUSG00000026535	ENSMUSG00000007805
								ENSMUSG00000006931	ENSMUSG00000001025					ENSMUSG00000028059	ENSMUSG00000034674
								ENSMUSG00000055430	ENSMUSG00000022324					ENSMUSG00000022665	ENSMUSG00000020792
								ENSMUSG00000025371	ENSMUSG00000029119					ENSMUSG00000026574	ENSMUSG00000083282
								ENSMUSG00000004451	ENSMUSG00000026956					ENSMUSG00000020484	ENSMUSG00000031253
								ENSMUSG00000082990	ENSMUSG00000044857					ENSMUSG00000052316	ENSMUSG00000071064
								ENSMUSG00000021214	ENSMUSG00000059851					ENSMUSG00000032440	ENSMUSG00000029163
								ENSMUSG00000026389	ENSMUSG00000055707					ENSMUSG00000025651	ENSMUSG00000031297
								ENSMUSG00000040152	ENSMUSG00000049401					ENSMUSG00000036446	ENSMUSG00000074364
								ENSMUSG00000030605	ENSMUSG00000033436					ENSMUSG00000036356	ENSMUSG00000104476
								ENSMUSG00000027360	ENSMUSG00000024781					ENSMUSG00000026728	ENSMUSG00000038521
								ENSMUSG00000026817	ENSMUSG00000025381					ENSMUSG00000068122	ENSMUSG00000037405
								ENSMUSG00000001864	ENSMUSG00000050373					ENSMUSG00000024659	ENSMUSG00000022799
								ENSMUSG00000002059	ENSMUSG00000020773					ENSMUSG00000026879	ENSMUSG00000058427
								ENSMUSG00000049047	ENSMUSG00000024299					ENSMUSG00000000957	ENSMUSG00000070044
								ENSMUSG00000034807	ENSMUSG00000073838					ENSMUSG00000052957	ENSMUSG00000043017
								ENSMUSG00000040212	ENSMUSG00000021127					ENSMUSG00000029096	ENSMUSG00000048078
								ENSMUSG00000052957	ENSMUSG00000039114					ENSMUSG00000005973	ENSMUSG00000070942
								ENSMUSG00000025534	ENSMUSG00000029482					ENSMUSG00000070436	ENSMUSG00000026956
								ENSMUSG00000032495	ENSMUSG00000019823					ENSMUSG00000031207	ENSMUSG00000017057
								ENSMUSG00000009585	ENSMUSG00000026285					ENSMUSG00000036545	ENSMUSG00000032816
								ENSMUSG00000039646	ENSMUSG00000002820					ENSMUSG00000039607	ENSMUSG00000062866
								ENSMUSG00000032038	ENSMUSG00000072946					ENSMUSG00000006369	ENSMUSG00000029126
								ENSMUSG00000032491	ENSMUSG00000028756					ENSMUSG00000021876	ENSMUSG00000021764
								ENSMUSG00000044148	ENSMUSG00000034930					ENSMUSG00000056481	ENSMUSG00000055538
								ENSMUSG00000062309	ENSMUSG00000030218					ENSMUSG00000022894	ENSMUSG00000001435
								ENSMUSG00000039911	ENSMUSG00000025355					ENSMUSG00000037060	ENSMUSG00000017760
								ENSMUSG00000067212	ENSMUSG00000020034					ENSMUSG00000074971	ENSMUSG00000038059
								ENSMUSG00000056220	ENSMUSG00000002103					ENSMUSG00000024640	ENSMUSG00000001761
								ENSMUSG00000060591	ENSMUSG00000036181					ENSMUSG00000023224	ENSMUSG00000021226
								ENSMUSG00000048636	ENSMUSG00000021760					ENSMUSG00000015312	ENSMUSG00000010307
								ENSMUSG00000035274	ENSMUSG00000060206					ENSMUSG00000020044	ENSMUSG00000000901
								ENSMUSG00000076498	ENSMUSG00000062031					ENSMUSG00000020473	ENSMUSG00000034487
								ENSMUSG00000001131	ENSMUSG00000070695					ENSMUSG00000001555	ENSMUSG00000000693
								ENSMUSG00000030341	ENSMUSG00000021583					ENSMUSG00000028480	ENSMUSG00000027656
								ENSMUSG00000002963	ENSMUSG00000007833					ENSMUSG00000000184	ENSMUSG00000050248
								ENSMUSG00000020520	ENSMUSG00000038463					ENSMUSG00000022139	ENSMUSG00000019880
								ENSMUSG00000046997	ENSMUSG00000031871					ENSMUSG00000079523	ENSMUSG00000022552
								ENSMUSG00000022575	ENSMUSG00000032548					ENSMUSG00000053560	ENSMUSG00000039168
								ENSMUSG00000020097	ENSMUSG00000083161					ENSMUSG00000029752	ENSMUSG00000043885
								ENSMUSG00000032422	ENSMUSG00000019158					ENSMUSG00000004665	ENSMUSG00000028108
								ENSMUSG00000059743	ENSMUSG00000034168					ENSMUSG00000018217	ENSMUSG00000050989
								ENSMUSG00000032114	ENSMUSG00000022144					ENSMUSG00000023905	ENSMUSG00000041559
								ENSMUSG00000044986	ENSMUSG00000037706					ENSMUSG00000022893	ENSMUSG00000020520
								ENSMUSG00000031119	ENSMUSG00000028019					ENSMUSG00000024781	ENSMUSG00000027220
								ENSMUSG00000022799	ENSMUSG00000004207					ENSMUSG00000060261	ENSMUSG00000074918
								ENSMUSG00000026211	ENSMUSG00000024535					ENSMUSG00000037706	ENSMUSG00000026872
								ENSMUSG00000053475	ENSMUSG00000068551					ENSMUSG00000004451	ENSMUSG00000020123
								ENSMUSG00000001750	ENSMUSG00000024665					ENSMUSG00000039405	ENSMUSG00000059482
								ENSMUSG00000029718	ENSMUSG00000029153					ENSMUSG00000010830	ENSMUSG00000006731
								ENSMUSG00000028015	ENSMUSG00000026536					ENSMUSG00000068196	ENSMUSG00000039262
								ENSMUSG00000026785	ENSMUSG00000028713					ENSMUSG00000048387	ENSMUSG00000020766
								ENSMUSG00000056737	ENSMUSG00000029335					ENSMUSG00000035274	ENSMUSG00000025534
								ENSMUSG00000022098	ENSMUSG00000031925					ENSMUSG00000028111	ENSMUSG00000031250
								ENSMUSG00000083282	ENSMUSG00000107134					ENSMUSG00000032291	ENSMUSG00000026814
								ENSMUSG00000064215	ENSMUSG00000027931					ENSMUSG00000028369	ENSMUSG00000031146
								ENSMUSG00000032014	ENSMUSG00000022568					ENSMUSG00000019975	ENSMUSG00000027966
								ENSMUSG00000068735	ENSMUSG00000030263					ENSMUSG00000025203	ENSMUSG00000039199
								ENSMUSG00000060510	ENSMUSG00000028270					ENSMUSG00000056427	ENSMUSG00000060703
								ENSMUSG00000044134	ENSMUSG00000023972					ENSMUSG00000102657	ENSMUSG00000033965
								ENSMUSG00000031328	ENSMUSG00000024782					ENSMUSG00000025212	ENSMUSG00000033355
								ENSMUSG00000000148	ENSMUSG00000078517					ENSMUSG00000059248	ENSMUSG00000049521
								ENSMUSG00000028041	ENSMUSG00000097451					ENSMUSG00000027408	ENSMUSG00000040152
								ENSMUSG00000063268	ENSMUSG00000015133					ENSMUSG00000074364	ENSMUSG00000039637
								ENSMUSG00000032180	ENSMUSG00000027624					ENSMUSG00000067818	ENSMUSG00000032006
								ENSMUSG00000033491	ENSMUSG00000004451					ENSMUSG00000064080	ENSMUSG00000048376
								ENSMUSG00000019890	ENSMUSG00000031198					ENSMUSG00000034109	ENSMUSG00000058638
								ENSMUSG00000040666	ENSMUSG00000035413					ENSMUSG00000090084	ENSMUSG00000037868
								ENSMUSG00000034108	ENSMUSG00000044080					ENSMUSG00000024620	ENSMUSG00000035596
								ENSMUSG00000037060	ENSMUSG00000002885					ENSMUSG00000021614	ENSMUSG00000020894
								ENSMUSG00000024308	ENSMUSG00000029061					ENSMUSG00000021831	ENSMUSG00000031875
								ENSMUSG00000085931	ENSMUSG00000045251					ENSMUSG00000075701	ENSMUSG00000028073
								ENSMUSG00000057561	ENSMUSG00000038520					ENSMUSG00000019850	ENSMUSG00000041390
								ENSMUSG00000034757	ENSMUSG00000001119					ENSMUSG00000073889	ENSMUSG00000074743
								ENSMUSG00000036249	ENSMUSG00000026204					ENSMUSG00000027660	ENSMUSG00000079018
								ENSMUSG00000020101	ENSMUSG00000062312					ENSMUSG00000015889	ENSMUSG00000021281
								ENSMUSG00000025351	ENSMUSG00000053460					ENSMUSG00000028600	ENSMUSG00000068699
								ENSMUSG00000022125	ENSMUSG00000047632					ENSMUSG00000024909	ENSMUSG00000046731
								ENSMUSG00000025213	ENSMUSG00000046056					ENSMUSG00000058914	ENSMUSG00000012017
								ENSMUSG00000057411	ENSMUSG00000097462					ENSMUSG00000029718	ENSMUSG00000073565
								ENSMUSG00000038217	ENSMUSG00000045867					ENSMUSG00000020009	ENSMUSG00000041120
								ENSMUSG00000021482	ENSMUSG00000042340					ENSMUSG00000025289	ENSMUSG00000017765
								ENSMUSG00000056131	ENSMUSG00000002396					ENSMUSG00000071646	ENSMUSG00000030161
								ENSMUSG00000002550	ENSMUSG00000040618					ENSMUSG00000027996	ENSMUSG00000074577
								ENSMUSG00000040627	ENSMUSG00000032579					ENSMUSG00000026456	ENSMUSG00000029675
								ENSMUSG00000037788	ENSMUSG00000020681					ENSMUSG00000007655	ENSMUSG00000067276
								ENSMUSG00000025572	ENSMUSG00000031297					ENSMUSG00000046768	ENSMUSG00000029571
								ENSMUSG00000044674	ENSMUSG00000023232					ENSMUSG00000030770	ENSMUSG00000031198
								ENSMUSG00000073802	ENSMUSG00000028341					ENSMUSG00000025887	ENSMUSG00000060147
								ENSMUSG00000038545	ENSMUSG00000006476					ENSMUSG00000086503	ENSMUSG00000030074
								ENSMUSG00000049680	ENSMUSG00000023046					ENSMUSG00000090000	ENSMUSG00000012428
								ENSMUSG00000000957	ENSMUSG00000032763					ENSMUSG00000002325	ENSMUSG00000026536
								ENSMUSG00000010358	ENSMUSG00000053846					ENSMUSG00000034807	ENSMUSG00000032271
								ENSMUSG00000013846	ENSMUSG00000044788					ENSMUSG00000022952	ENSMUSG00000073821
								ENSMUSG00000018820	ENSMUSG00000031099					ENSMUSG00000024678	ENSMUSG00000023143
								ENSMUSG00000061758	ENSMUSG00000028041					ENSMUSG00000029178	ENSMUSG00000049119
								ENSMUSG00000043279	ENSMUSG00000041329					ENSMUSG00000042712	ENSMUSG00000033105
								ENSMUSG00000000275	ENSMUSG00000062661					ENSMUSG00000032014	ENSMUSG00000002320
								ENSMUSG00000050248	ENSMUSG00000027447					ENSMUSG00000021094	ENSMUSG00000021390
								ENSMUSG00000031387	ENSMUSG00000022025					ENSMUSG00000021411	ENSMUSG00000023249
								ENSMUSG00000060594	ENSMUSG00000024962					ENSMUSG00000023972	ENSMUSG00000033585
								ENSMUSG00000025268						ENSMUSG00000025232	ENSMUSG00000034064
								ENSMUSG00000020814						ENSMUSG00000023034	ENSMUSG00000003420
								ENSMUSG00000022893						ENSMUSG00000050017	ENSMUSG00000022620
								ENSMUSG00000020843						ENSMUSG00000091243	ENSMUSG00000029156
								ENSMUSG00000000555						ENSMUSG00000032243	ENSMUSG00000024168
								ENSMUSG00000025869						ENSMUSG00000037362	ENSMUSG00000026374
								ENSMUSG00000018470						ENSMUSG00000022324	ENSMUSG00000001870
								ENSMUSG00000027996						ENSMUSG00000034667	ENSMUSG00000046743
								ENSMUSG00000019917						ENSMUSG00000040562	ENSMUSG00000034881
								ENSMUSG00000048537						ENSMUSG00000017144	ENSMUSG00000087365
								ENSMUSG00000046691						ENSMUSG00000078190	ENSMUSG00000031816
								ENSMUSG00000078453						ENSMUSG00000034881	ENSMUSG00000022475
								ENSMUSG00000038552						ENSMUSG00000027318	ENSMUSG00000036908
								ENSMUSG00000063838						ENSMUSG00000025487	ENSMUSG00000041548
								ENSMUSG00000026939						ENSMUSG00000022462	ENSMUSG00000028184
								ENSMUSG00000035914						ENSMUSG00000032171	ENSMUSG00000025268
								ENSMUSG00000073421						ENSMUSG00000022575	ENSMUSG00000031070
								ENSMUSG00000021504						ENSMUSG00000047330	ENSMUSG00000038520
								ENSMUSG00000022971						ENSMUSG00000063229	ENSMUSG00000006651
								ENSMUSG00000086429						ENSMUSG00000040690	ENSMUSG00000023206
								ENSMUSG00000031227						ENSMUSG00000056737	ENSMUSG00000055407
								ENSMUSG00000003452						ENSMUSG00000029304	ENSMUSG00000015243
								ENSMUSG00000029119						ENSMUSG00000029185	ENSMUSG00000010660
								ENSMUSG00000032323						ENSMUSG00000055322	ENSMUSG00000028980
								ENSMUSG00000090000						ENSMUSG00000037411	ENSMUSG00000034485
								ENSMUSG00000049504						ENSMUSG00000042804	ENSMUSG00000020308
								ENSMUSG00000031431						ENSMUSG00000020614	ENSMUSG00000095098
								ENSMUSG00000101698						ENSMUSG00000057098	ENSMUSG00000021133
								ENSMUSG00000039114						ENSMUSG00000072812	ENSMUSG00000040659
								ENSMUSG00000063019						ENSMUSG00000025161	ENSMUSG00000027952
								ENSMUSG00000033436						ENSMUSG00000030605	ENSMUSG00000026211
								ENSMUSG00000007655						ENSMUSG00000023191	ENSMUSG00000020034
								ENSMUSG00000040415						ENSMUSG00000029061	ENSMUSG00000039294
								ENSMUSG00000046404						ENSMUSG00000022203	ENSMUSG00000047264
								ENSMUSG00000015363						ENSMUSG00000027832	ENSMUSG00000036862
								ENSMUSG00000086503						ENSMUSG00000058571	ENSMUSG00000037012
								ENSMUSG00000030498						ENSMUSG00000017176	ENSMUSG00000022440
								ENSMUSG00000032816						ENSMUSG00000006476	ENSMUSG00000027318
								ENSMUSG00000001827						ENSMUSG00000073411	ENSMUSG00000047821
								ENSMUSG00000070953						ENSMUSG00000098202	ENSMUSG00000043391
								ENSMUSG00000041346						ENSMUSG00000030339	ENSMUSG00000020160
								ENSMUSG00000068335						ENSMUSG00000036748	ENSMUSG00000033460
								ENSMUSG00000054716						ENSMUSG00000032118	ENSMUSG00000025746
								ENSMUSG00000019823						ENSMUSG00000031813	ENSMUSG00000063727
								ENSMUSG00000022216						ENSMUSG00000055172	ENSMUSG00000001436
								ENSMUSG00000002820						ENSMUSG00000073489	ENSMUSG00000006519
								ENSMUSG00000032332						ENSMUSG00000038217	ENSMUSG00000024830
								ENSMUSG00000054720						ENSMUSG00000021474	ENSMUSG00000030541
								ENSMUSG00000050721						ENSMUSG00000022221	ENSMUSG00000033436
								ENSMUSG00000071647						ENSMUSG00000010045	ENSMUSG00000031925
								ENSMUSG00000027254						ENSMUSG00000020814	ENSMUSG00000034480
								ENSMUSG00000039294						ENSMUSG00000041801	ENSMUSG00000051331
								ENSMUSG00000023809						ENSMUSG00000026817	ENSMUSG00000037788
								ENSMUSG00000028223						ENSMUSG00000039542	ENSMUSG00000056220
								ENSMUSG00000021760						ENSMUSG00000042215	ENSMUSG00000022892
								ENSMUSG00000050423						ENSMUSG00000040212	ENSMUSG00000038671
								ENSMUSG00000019143						ENSMUSG00000026509	ENSMUSG00000041324
								ENSMUSG00000032531						ENSMUSG00000046546	ENSMUSG00000030351
								ENSMUSG00000042099						ENSMUSG00000033863	ENSMUSG00000015363
								ENSMUSG00000038422						ENSMUSG00000028713	ENSMUSG00000060935
								ENSMUSG00000020388						ENSMUSG00000026389	ENSMUSG00000030329
								ENSMUSG00000017765						ENSMUSG00000019467	ENSMUSG00000026796
								ENSMUSG00000062031						ENSMUSG00000020256	ENSMUSG00000025355
								ENSMUSG00000076431						ENSMUSG00000008976	ENSMUSG00000031616
								ENSMUSG00000033965						ENSMUSG00000062980	ENSMUSG00000032118
								ENSMUSG00000021583						ENSMUSG00000010663	ENSMUSG00000029345
								ENSMUSG00000087370						ENSMUSG00000028370	ENSMUSG00000031887
								ENSMUSG00000083161						ENSMUSG00000035914	ENSMUSG00000061535
								ENSMUSG00000047264						ENSMUSG00000031342	ENSMUSG00000032295
								ENSMUSG00000027500						ENSMUSG00000018398	ENSMUSG00000040026
								ENSMUSG00000015533						ENSMUSG00000020057	ENSMUSG00000021327
								ENSMUSG00000019158						ENSMUSG00000036478	ENSMUSG00000031979
								ENSMUSG00000039483						ENSMUSG00000002105	ENSMUSG00000031659
								ENSMUSG00000031871						ENSMUSG00000028476	ENSMUSG00000004267
								ENSMUSG00000020736						ENSMUSG00000019997	ENSMUSG00000022947
								ENSMUSG00000095098						ENSMUSG00000039787	ENSMUSG00000024776
								ENSMUSG00000040659						ENSMUSG00000058240	ENSMUSG00000024665
								ENSMUSG00000046182						ENSMUSG00000059689	ENSMUSG00000045917
								ENSMUSG00000007833						ENSMUSG00000038400	ENSMUSG00000024534
								ENSMUSG00000100017						ENSMUSG00000046186	ENSMUSG00000018750
								ENSMUSG00000037905						ENSMUSG00000041481	ENSMUSG00000022464
								ENSMUSG00000038463						ENSMUSG00000038463	ENSMUSG00000026389
								ENSMUSG00000024535						ENSMUSG00000027955	ENSMUSG00000019842
								ENSMUSG00000022144						ENSMUSG00000050953	ENSMUSG00000030562
								ENSMUSG00000057134						ENSMUSG00000017493	ENSMUSG00000037652
								ENSMUSG00000029153						ENSMUSG00000028811	ENSMUSG00000014980
								ENSMUSG00000029056						ENSMUSG00000061111	ENSMUSG00000029598
								ENSMUSG00000025854						ENSMUSG00000032420	ENSMUSG00000049807
								ENSMUSG00000026536						ENSMUSG00000041598	ENSMUSG00000074457
								ENSMUSG00000038181						ENSMUSG00000039323	ENSMUSG00000056174
								ENSMUSG00000024665						ENSMUSG00000006931	ENSMUSG00000050370
								ENSMUSG00000050017						ENSMUSG00000022098	ENSMUSG00000029994
								ENSMUSG00000040466						ENSMUSG00000028223	ENSMUSG00000050069
								ENSMUSG00000107134						ENSMUSG00000035413	ENSMUSG00000031520
								ENSMUSG00000001700						ENSMUSG00000028128	ENSMUSG00000055707
								ENSMUSG00000028713						ENSMUSG00000070003	ENSMUSG00000031099
								ENSMUSG00000022382						ENSMUSG00000030717	ENSMUSG00000029802
								ENSMUSG00000015133						ENSMUSG00000006219	ENSMUSG00000014763
								ENSMUSG00000029401						ENSMUSG00000036334	ENSMUSG00000022453
								ENSMUSG00000059866						ENSMUSG00000021760	ENSMUSG00000038072
								ENSMUSG00000023972						ENSMUSG00000020695	ENSMUSG00000047735
								ENSMUSG00000028270						ENSMUSG00000032491	ENSMUSG00000018574
								ENSMUSG00000060090						ENSMUSG00000035493	ENSMUSG00000030339
								ENSMUSG00000020439						ENSMUSG00000040618	ENSMUSG00000048285
								ENSMUSG00000021061						ENSMUSG00000023495	ENSMUSG00000035382
								ENSMUSG00000031808						ENSMUSG00000074916	ENSMUSG00000036249
								ENSMUSG00000031198						ENSMUSG00000034675	ENSMUSG00000001700
								ENSMUSG00000027628						ENSMUSG00000028597	ENSMUSG00000027078
								ENSMUSG00000020919						ENSMUSG00000020086	ENSMUSG00000057315
								ENSMUSG00000001119						ENSMUSG00000001750	ENSMUSG00000074813
								ENSMUSG00000042613						ENSMUSG00000064215	ENSMUSG00000032766
								ENSMUSG00000046056						ENSMUSG00000049047	ENSMUSG00000043262
								ENSMUSG00000029545						ENSMUSG00000043895	ENSMUSG00000013593
								ENSMUSG00000062312						ENSMUSG00000034839	ENSMUSG00000035206
								ENSMUSG00000072623						ENSMUSG00000040415	ENSMUSG00000039997
								ENSMUSG00000026317						ENSMUSG00000032826	ENSMUSG00000078789
								ENSMUSG00000028672						ENSMUSG00000026069	ENSMUSG00000030630
								ENSMUSG00000024909						ENSMUSG00000016541	ENSMUSG00000056025
								ENSMUSG00000055093						ENSMUSG00000020866	ENSMUSG00000068758
								ENSMUSG00000002325						ENSMUSG00000032372	ENSMUSG00000037887
								ENSMUSG00000033460						ENSMUSG00000030341	ENSMUSG00000044857
								ENSMUSG00000030339						ENSMUSG00000058135	ENSMUSG00000022184
								ENSMUSG00000020057						ENSMUSG00000029581	ENSMUSG00000050379
								ENSMUSG00000020473						ENSMUSG00000046718	ENSMUSG00000030207
								ENSMUSG00000020681						ENSMUSG00000050212	ENSMUSG00000025453
								ENSMUSG00000097462						ENSMUSG00000023367	ENSMUSG00000005360
								ENSMUSG00000023905						ENSMUSG00000024900	ENSMUSG00000027531
								ENSMUSG00000020808						ENSMUSG00000002059	ENSMUSG00000021504
								ENSMUSG00000056938						ENSMUSG00000031807	ENSMUSG00000044345
								ENSMUSG00000042340						ENSMUSG00000071656	ENSMUSG00000035673
								ENSMUSG00000031765						ENSMUSG00000040280	ENSMUSG00000028864
								ENSMUSG00000033819						ENSMUSG00000041734	ENSMUSG00000027878
								ENSMUSG00000006476						ENSMUSG00000044629	ENSMUSG00000002763
								ENSMUSG00000025533						ENSMUSG00000032436	ENSMUSG00000029104
								ENSMUSG00000040618						ENSMUSG00000060510	ENSMUSG00000049580
								ENSMUSG00000034194						ENSMUSG00000004631	ENSMUSG00000039069
								ENSMUSG00000023951						ENSMUSG00000044674	ENSMUSG00000027075
								ENSMUSG00000023034						ENSMUSG00000000275	ENSMUSG00000036667
								ENSMUSG00000019960						ENSMUSG00000007805	ENSMUSG00000032802
								ENSMUSG00000028341						ENSMUSG00000042515	ENSMUSG00000025743
								ENSMUSG00000044496						ENSMUSG00000034674	ENSMUSG00000073725
								ENSMUSG00000002233						ENSMUSG00000083282	ENSMUSG00000017210
								ENSMUSG00000027305						ENSMUSG00000047414	ENSMUSG00000032363
								ENSMUSG00000022905						ENSMUSG00000071064	ENSMUSG00000020319
								ENSMUSG00000020009						ENSMUSG00000031253	ENSMUSG00000038564
								ENSMUSG00000051346						ENSMUSG00000031297	ENSMUSG00000034463
								ENSMUSG00000071757						ENSMUSG00000029163	ENSMUSG00000002083
								ENSMUSG00000074918						ENSMUSG00000104476	ENSMUSG00000044807
								ENSMUSG00000034522						ENSMUSG00000049422	ENSMUSG00000021047
								ENSMUSG00000005973						ENSMUSG00000037405	ENSMUSG00000063382
								ENSMUSG00000005125						ENSMUSG00000038521	ENSMUSG00000027955
								ENSMUSG00000030630						ENSMUSG00000022799	ENSMUSG00000002808
								ENSMUSG00000027603						ENSMUSG00000058427	ENSMUSG00000019158
								ENSMUSG00000032295						ENSMUSG00000070044	ENSMUSG00000027935
								ENSMUSG00000048078						ENSMUSG00000032180	ENSMUSG00000029377
								ENSMUSG00000030541						ENSMUSG00000043017	ENSMUSG00000019124
								ENSMUSG00000020053						ENSMUSG00000001918	ENSMUSG00000027589
								ENSMUSG00000051550						ENSMUSG00000070942	ENSMUSG00000078517
								ENSMUSG00000102657						ENSMUSG00000047215	ENSMUSG00000030643
								ENSMUSG00000008855						ENSMUSG00000028465	ENSMUSG00000026620
								ENSMUSG00000042215						ENSMUSG00000055538	ENSMUSG00000029122
								ENSMUSG00000029126						ENSMUSG00000001435	ENSMUSG00000038417
								ENSMUSG00000022040						ENSMUSG00000017760	ENSMUSG00000039967
								ENSMUSG00000048612						ENSMUSG00000032060	ENSMUSG00000019850
								ENSMUSG00000041939						ENSMUSG00000001288	ENSMUSG00000022557
								ENSMUSG00000071649						ENSMUSG00000001761	ENSMUSG00000030614
								ENSMUSG00000000058						ENSMUSG00000038059	ENSMUSG00000045932
								ENSMUSG00000040563						ENSMUSG00000022676	ENSMUSG00000002885
								ENSMUSG00000044393						ENSMUSG00000010307	ENSMUSG00000107283
								ENSMUSG00000042312						ENSMUSG00000034487	ENSMUSG00000070003
								ENSMUSG00000019791						ENSMUSG00000000901	ENSMUSG00000027710
								ENSMUSG00000003420						ENSMUSG00000000693	ENSMUSG00000022515
								ENSMUSG00000036908						ENSMUSG00000027656	ENSMUSG00000059142
								ENSMUSG00000025161						ENSMUSG00000041559	ENSMUSG00000022514
								ENSMUSG00000001555						ENSMUSG00000050248	ENSMUSG00000000392
								ENSMUSG00000047676						ENSMUSG00000042613	ENSMUSG00000010663
								ENSMUSG00000097296						ENSMUSG00000021482	ENSMUSG00000027603
								ENSMUSG00000026471						ENSMUSG00000019880	ENSMUSG00000029561
								ENSMUSG00000023348						ENSMUSG00000029559	ENSMUSG00000024892
								ENSMUSG00000001240						ENSMUSG00000043885	ENSMUSG00000027102
								ENSMUSG00000100750						ENSMUSG00000031548	ENSMUSG00000043300
								ENSMUSG00000019872						ENSMUSG00000028108	ENSMUSG00000031993
								ENSMUSG00000038059						ENSMUSG00000027220	ENSMUSG00000026825
								ENSMUSG00000028048						ENSMUSG00000037892	ENSMUSG00000021094
								ENSMUSG00000058135						ENSMUSG00000020520	ENSMUSG00000034771
								ENSMUSG00000043885						ENSMUSG00000003420	ENSMUSG00000028469
								ENSMUSG00000034216						ENSMUSG00000074918	ENSMUSG00000085666
								ENSMUSG00000040204						ENSMUSG00000026519	ENSMUSG00000038776
								ENSMUSG00000000184						ENSMUSG00000050721	ENSMUSG00000024137
								ENSMUSG00000034168						ENSMUSG00000072235	ENSMUSG00000042178
								ENSMUSG00000074604						ENSMUSG00000031250	ENSMUSG00000002059
								ENSMUSG00000024529						ENSMUSG00000001248	ENSMUSG00000028550
								ENSMUSG00000029161						ENSMUSG00000025534	ENSMUSG00000073982
								ENSMUSG00000048924						ENSMUSG00000022711	ENSMUSG00000070284
								ENSMUSG00000031816						ENSMUSG00000021994	ENSMUSG00000078453
								ENSMUSG00000055322						ENSMUSG00000026814	ENSMUSG00000058444
								ENSMUSG00000032420						ENSMUSG00000044148	ENSMUSG00000078899
								ENSMUSG00000089901						ENSMUSG00000020142	ENSMUSG00000028341
								ENSMUSG00000004562						ENSMUSG00000027966	ENSMUSG00000020263
								ENSMUSG00000019295						ENSMUSG00000039199	ENSMUSG00000029371
								ENSMUSG00000028195						ENSMUSG00000060703	ENSMUSG00000022228
								ENSMUSG00000022665						ENSMUSG00000024235	ENSMUSG00000045691
								ENSMUSG00000029838						ENSMUSG00000033355	ENSMUSG00000015461
								ENSMUSG00000026751						ENSMUSG00000033965	ENSMUSG00000047910
								ENSMUSG00000054474						ENSMUSG00000034765	ENSMUSG00000107881
								ENSMUSG00000095550						ENSMUSG00000034108	ENSMUSG00000031026
								ENSMUSG00000017009						ENSMUSG00000020099	ENSMUSG00000091811
								ENSMUSG00000034648						ENSMUSG00000031988	ENSMUSG00000034394
								ENSMUSG00000037071						ENSMUSG00000003518	ENSMUSG00000000555
								ENSMUSG00000040701						ENSMUSG00000035585	ENSMUSG00000032038
								ENSMUSG00000031969						ENSMUSG00000022971	ENSMUSG00000062054
								ENSMUSG00000078300						ENSMUSG00000074415	ENSMUSG00000075284
								ENSMUSG00000038957						ENSMUSG00000072623	ENSMUSG00000041921
								ENSMUSG00000005087						ENSMUSG00000049521	ENSMUSG00000086834
								ENSMUSG00000103780						ENSMUSG00000063160	ENSMUSG00000021583
								ENSMUSG00000029798						ENSMUSG00000032006	ENSMUSG00000039081
								ENSMUSG00000049350						ENSMUSG00000029545	ENSMUSG00000007833
								ENSMUSG00000055980						ENSMUSG00000032332	ENSMUSG00000009376
								ENSMUSG00000019301						ENSMUSG00000020894	ENSMUSG00000029389
								ENSMUSG00000022620						ENSMUSG00000024644	ENSMUSG00000026754
								ENSMUSG00000050410						ENSMUSG00000001504	ENSMUSG00000004098
								ENSMUSG00000028413						ENSMUSG00000004562	ENSMUSG00000079442
								ENSMUSG00000032911						ENSMUSG00000002233	ENSMUSG00000027255
								ENSMUSG00000027932						ENSMUSG00000041390	ENSMUSG00000020280
								ENSMUSG00000032733						ENSMUSG00000079018	ENSMUSG00000101609
								ENSMUSG00000070803						ENSMUSG00000064043	ENSMUSG00000014602
								ENSMUSG00000030748						ENSMUSG00000074743	ENSMUSG00000022562
								ENSMUSG00000029380						ENSMUSG00000025855	ENSMUSG00000038884
								ENSMUSG00000085666						ENSMUSG00000021281	ENSMUSG00000073421
								ENSMUSG00000075702						ENSMUSG00000068699	ENSMUSG00000022175
								ENSMUSG00000029376						ENSMUSG00000046731	ENSMUSG00000068735
								ENSMUSG00000029484						ENSMUSG00000012017	ENSMUSG00000024797
								ENSMUSG00000108563						ENSMUSG00000073565	ENSMUSG00000031976
								ENSMUSG00000026837						ENSMUSG00000041120	ENSMUSG00000040563
								ENSMUSG00000027230						ENSMUSG00000024782	ENSMUSG00000037035
														ENSMUSG00000063802	ENSMUSG00000041420
														ENSMUSG00000031431	ENSMUSG00000028015
														ENSMUSG00000030161	ENSMUSG00000021411
														ENSMUSG00000010358	ENSMUSG00000021892
														ENSMUSG00000022178	ENSMUSG00000032667
														ENSMUSG00000022125	ENSMUSG00000027305
														ENSMUSG00000074577	ENSMUSG00000042501
														ENSMUSG00000029675	ENSMUSG00000019464
														ENSMUSG00000067276	ENSMUSG00000067653
														ENSMUSG00000031198	ENSMUSG00000032114
														ENSMUSG00000048251	ENSMUSG00000072946
														ENSMUSG00000041959	ENSMUSG00000021179
														ENSMUSG00000026536	ENSMUSG00000028048
														ENSMUSG00000032271	ENSMUSG00000058665
														ENSMUSG00000055839	ENSMUSG00000033538
														ENSMUSG00000073821	ENSMUSG00000105263
														ENSMUSG00000011256	ENSMUSG00000039114
														ENSMUSG00000049866	ENSMUSG00000017446
														ENSMUSG00000048039	ENSMUSG00000032180
														ENSMUSG00000034064	ENSMUSG00000030077
														ENSMUSG00000022620	ENSMUSG00000007039
														ENSMUSG00000023249	ENSMUSG00000025213
														ENSMUSG00000031834	ENSMUSG00000021765
														ENSMUSG00000000594	ENSMUSG00000041801
														ENSMUSG00000024168	ENSMUSG00000024899
														ENSMUSG00000032875	ENSMUSG00000024548
														ENSMUSG00000060671	ENSMUSG00000029119
														ENSMUSG00000022346	ENSMUSG00000063594
														ENSMUSG00000020388	ENSMUSG00000027932
														ENSMUSG00000001870	ENSMUSG00000068267
														ENSMUSG00000049115	ENSMUSG00000042215
														ENSMUSG00000022210	ENSMUSG00000025185
														ENSMUSG00000087365	ENSMUSG00000015094
														ENSMUSG00000026930	ENSMUSG00000053965
														ENSMUSG00000031816	ENSMUSG00000059883
														ENSMUSG00000028036	ENSMUSG00000024924
														ENSMUSG00000035199	ENSMUSG00000006021
														ENSMUSG00000042042	ENSMUSG00000059895
														ENSMUSG00000041548	ENSMUSG00000047181
														ENSMUSG00000008855	ENSMUSG00000032431
														ENSMUSG00000072964	ENSMUSG00000087201
														ENSMUSG00000055301	ENSMUSG00000031434
														ENSMUSG00000020427	ENSMUSG00000045287
														ENSMUSG00000025268	ENSMUSG00000026792
														ENSMUSG00000005374	ENSMUSG00000079481
														ENSMUSG00000002602	ENSMUSG00000040466
														ENSMUSG00000031070	ENSMUSG00000033880
														ENSMUSG00000023206	ENSMUSG00000028690
														ENSMUSG00000020097	ENSMUSG00000063415
														ENSMUSG00000055407	ENSMUSG00000069920
														ENSMUSG00000032280	ENSMUSG00000019278
														ENSMUSG00000034459	ENSMUSG00000030281
														ENSMUSG00000010660	ENSMUSG00000022221
														ENSMUSG00000015243	ENSMUSG00000036139
														ENSMUSG00000027854	ENSMUSG00000043822
														ENSMUSG00000021806	ENSMUSG00000040370
														ENSMUSG00000030208	ENSMUSG00000038894
														ENSMUSG00000036138	ENSMUSG00000020142
														ENSMUSG00000095098	ENSMUSG00000034371
														ENSMUSG00000063849	ENSMUSG00000024074
														ENSMUSG00000037206	ENSMUSG00000026471
														ENSMUSG00000040659	ENSMUSG00000015189
														ENSMUSG00000026211	ENSMUSG00000035495
														ENSMUSG00000055053	ENSMUSG00000038545
														ENSMUSG00000031375	ENSMUSG00000022146
														ENSMUSG00000047264	ENSMUSG00000024481
														ENSMUSG00000037012	ENSMUSG00000033350
														ENSMUSG00000031365	ENSMUSG00000062312
														ENSMUSG00000063019	ENSMUSG00000024535
														ENSMUSG00000036862	ENSMUSG00000035133
														ENSMUSG00000022440	ENSMUSG00000032332
														ENSMUSG00000038150	ENSMUSG00000073002
														ENSMUSG00000067722	ENSMUSG00000001774
														ENSMUSG00000043391	ENSMUSG00000063802
														ENSMUSG00000063838	ENSMUSG00000028709
														ENSMUSG00000025869	ENSMUSG00000056698
														ENSMUSG00000063727	ENSMUSG00000044340
														ENSMUSG00000042569	ENSMUSG00000054720
														ENSMUSG00000025746	ENSMUSG00000061306
														ENSMUSG00000061331	ENSMUSG00000026335
														ENSMUSG00000034168	ENSMUSG00000028780
														ENSMUSG00000006519	ENSMUSG00000034777
														ENSMUSG00000026475	ENSMUSG00000084897
														ENSMUSG00000037071	ENSMUSG00000028958
														ENSMUSG00000040133	ENSMUSG00000033819
														ENSMUSG00000020843	ENSMUSG00000023348
														ENSMUSG00000030541	ENSMUSG00000028675
														ENSMUSG00000055435	ENSMUSG00000059022
														ENSMUSG00000031925	ENSMUSG00000032911
														ENSMUSG00000013646	ENSMUSG00000020238
														ENSMUSG00000033436	ENSMUSG00000042857
														ENSMUSG00000037788	ENSMUSG00000029545
														ENSMUSG00000003500	ENSMUSG00000011658
														ENSMUSG00000056220	ENSMUSG00000028199
														ENSMUSG00000050043	ENSMUSG00000022537
														ENSMUSG00000073987	ENSMUSG00000002897
														ENSMUSG00000030351	ENSMUSG00000051550
														ENSMUSG00000030329	ENSMUSG00000096954
														ENSMUSG00000025355	ENSMUSG00000045854
														ENSMUSG00000031616	ENSMUSG00000026483
														ENSMUSG00000084349	ENSMUSG00000026181
														ENSMUSG00000029199	ENSMUSG00000021559
														ENSMUSG00000026223	ENSMUSG00000045672
														ENSMUSG00000061535	ENSMUSG00000032855
														ENSMUSG00000034194	ENSMUSG00000051851
														ENSMUSG00000026222	ENSMUSG00000024778
														ENSMUSG00000031979	ENSMUSG00000018593
														ENSMUSG00000031659	ENSMUSG00000006763
														ENSMUSG00000004267	ENSMUSG00000022125
														ENSMUSG00000089715	ENSMUSG00000028582
														ENSMUSG00000036327	ENSMUSG00000051817
														ENSMUSG00000032035	ENSMUSG00000027254
														ENSMUSG00000039476	ENSMUSG00000006435
														ENSMUSG00000008035	ENSMUSG00000024477
														ENSMUSG00000022754	ENSMUSG00000104918
														ENSMUSG00000043998	ENSMUSG00000034755
														ENSMUSG00000024665	ENSMUSG00000107603
														ENSMUSG00000024177	ENSMUSG00000050538
														ENSMUSG00000017466	ENSMUSG00000019577
														ENSMUSG00000022094	ENSMUSG00000023092
														ENSMUSG00000026094	ENSMUSG00000034152
														ENSMUSG00000018451	ENSMUSG00000025792
														ENSMUSG00000021127	ENSMUSG00000049536
														ENSMUSG00000022464	ENSMUSG00000028111
														ENSMUSG00000019842	ENSMUSG00000001986
														ENSMUSG00000028461	ENSMUSG00000008540
														ENSMUSG00000055897	ENSMUSG00000035954
														ENSMUSG00000030562	ENSMUSG00000050271
														ENSMUSG00000075254	ENSMUSG00000085925
														ENSMUSG00000037905	ENSMUSG00000024299
														ENSMUSG00000050370	ENSMUSG00000001657
														ENSMUSG00000050069	ENSMUSG00000054728
														ENSMUSG00000028397	ENSMUSG00000028521
														ENSMUSG00000031520	ENSMUSG00000032846
														ENSMUSG00000002963	ENSMUSG00000033066
														ENSMUSG00000053175	ENSMUSG00000048482
														ENSMUSG00000021241	ENSMUSG00000087095
														ENSMUSG00000031099	ENSMUSG00000022544
														ENSMUSG00000027131	ENSMUSG00000097183
														ENSMUSG00000039646	ENSMUSG00000003199
														ENSMUSG00000029802	ENSMUSG00000031399
														ENSMUSG00000046691	ENSMUSG00000053080
														ENSMUSG00000007950	ENSMUSG00000052914
														ENSMUSG00000018574	ENSMUSG00000078485
														ENSMUSG00000022453
														ENSMUSG00000040026
														ENSMUSG00000036249
														ENSMUSG00000032422
														ENSMUSG00000069045
														ENSMUSG00000057315
														ENSMUSG00000027078
														ENSMUSG00000037847
														ENSMUSG00000066839
														ENSMUSG00000074813
														ENSMUSG00000032766
														ENSMUSG00000037965
														ENSMUSG00000019080
														ENSMUSG00000037126
														ENSMUSG00000051790
														ENSMUSG00000030630
														ENSMUSG00000038936
														ENSMUSG00000056025
														ENSMUSG00000039997
														ENSMUSG00000068758
														ENSMUSG00000031578
														ENSMUSG00000037260
														ENSMUSG00000045679
														ENSMUSG00000060477
														ENSMUSG00000044857
														ENSMUSG00000058070
														ENSMUSG00000042745
														ENSMUSG00000028565
														ENSMUSG00000005360
														ENSMUSG00000048234
														ENSMUSG00000002343
														ENSMUSG00000044345
														ENSMUSG00000027750
														ENSMUSG00000050373
														ENSMUSG00000021504
														ENSMUSG00000027075
														ENSMUSG00000032802
														ENSMUSG00000049580
														ENSMUSG00000035863
														ENSMUSG00000026201
														ENSMUSG00000032363
														ENSMUSG00000027993
														ENSMUSG00000028878
														ENSMUSG00000021464
														ENSMUSG00000025764
														ENSMUSG00000034463
														ENSMUSG00000002083
														ENSMUSG00000044807
														ENSMUSG00000024843
														ENSMUSG00000002808
														ENSMUSG00000062184
														ENSMUSG00000061062
														ENSMUSG00000019158
														ENSMUSG00000029377
														ENSMUSG00000028041
														ENSMUSG00000066357
														ENSMUSG00000019124
														ENSMUSG00000013419
														ENSMUSG00000027809
														ENSMUSG00000030847
														ENSMUSG00000029122
														ENSMUSG00000026620
														ENSMUSG00000060301
														ENSMUSG00000025192
														ENSMUSG00000002885
														ENSMUSG00000038530
														ENSMUSG00000045932
														ENSMUSG00000107283
														ENSMUSG00000038279
														ENSMUSG00000040511
														ENSMUSG00000025964
														ENSMUSG00000054408
														ENSMUSG00000054452
														ENSMUSG00000027603
														ENSMUSG00000026042
														ENSMUSG00000035027
														ENSMUSG00000029561
														ENSMUSG00000025880
														ENSMUSG00000022114
														ENSMUSG00000027102
														ENSMUSG00000005958
														ENSMUSG00000026825
														ENSMUSG00000028469
														ENSMUSG00000079037
														ENSMUSG00000025246
														ENSMUSG00000025533
														ENSMUSG00000022414
														ENSMUSG00000085666
														ENSMUSG00000034771
														ENSMUSG00000025873
														ENSMUSG00000038776
														ENSMUSG00000036819
														ENSMUSG00000040312
														ENSMUSG00000073982
														ENSMUSG00000070284
														ENSMUSG00000028550
														ENSMUSG00000031387
														ENSMUSG00000025371
														ENSMUSG00000039048
														ENSMUSG00000028341
														ENSMUSG00000034757
														ENSMUSG00000020846
														ENSMUSG00000078453
														ENSMUSG00000034595
														ENSMUSG00000091971
														ENSMUSG00000106044
														ENSMUSG00000022905
														ENSMUSG00000031026
														ENSMUSG00000045691
														ENSMUSG00000047910
														ENSMUSG00000019853
														ENSMUSG00000015094
														ENSMUSG00000070972
														ENSMUSG00000032038
														ENSMUSG00000034394
														ENSMUSG00000045763
														ENSMUSG00000037161
														ENSMUSG00000075284
														ENSMUSG00000034522
														ENSMUSG00000086834
														ENSMUSG00000021583
														ENSMUSG00000009376
														ENSMUSG00000019558
														ENSMUSG00000020439
														ENSMUSG00000079442
														ENSMUSG00000035799
														ENSMUSG00000004098
														ENSMUSG00000055799
														ENSMUSG00000014602
														ENSMUSG00000022562
														ENSMUSG00000051041
														ENSMUSG00000074886
														ENSMUSG00000073421
														ENSMUSG00000028330
														ENSMUSG00000022091
														ENSMUSG00000068735
														ENSMUSG00000037035
														ENSMUSG00000040563
														ENSMUSG00000038648
														ENSMUSG00000028015
														ENSMUSG00000032667
														ENSMUSG00000024952
														ENSMUSG00000097418
														ENSMUSG00000029126
														ENSMUSG00000022892
														ENSMUSG00000029060
														ENSMUSG00000076431
														ENSMUSG00000048078
														ENSMUSG00000006732
														ENSMUSG00000067653
														ENSMUSG00000101776
														ENSMUSG00000019464
														ENSMUSG00000062866
														ENSMUSG00000032816
														ENSMUSG00000000399
														ENSMUSG00000072946
														ENSMUSG00000068220
														ENSMUSG00000024529
														ENSMUSG00000058665
														ENSMUSG00000047767
														ENSMUSG00000067212
														ENSMUSG00000048878
														ENSMUSG00000028636
														ENSMUSG00000033538
														ENSMUSG00000030077
														ENSMUSG00000007039
														ENSMUSG00000025213
														ENSMUSG00000027087
														ENSMUSG00000017446
														ENSMUSG00000036273
														ENSMUSG00000051495
														ENSMUSG00000039114
														ENSMUSG00000054499
														ENSMUSG00000041939
														ENSMUSG00000007029
														ENSMUSG00000008136
														ENSMUSG00000026433
														ENSMUSG00000034684
														ENSMUSG00000033423
														ENSMUSG00000063594
														ENSMUSG00000024548
														ENSMUSG00000021765
														ENSMUSG00000027932
														ENSMUSG00000029119
														ENSMUSG00000068267
														ENSMUSG00000025185
														ENSMUSG00000059883
														ENSMUSG00000031770
														ENSMUSG00000007041
														ENSMUSG00000039908
														ENSMUSG00000058006
														ENSMUSG00000059895
														ENSMUSG00000021217
														ENSMUSG00000087201
														ENSMUSG00000047181
														ENSMUSG00000045287
														ENSMUSG00000024037
														ENSMUSG00000033880
														ENSMUSG00000031434
														ENSMUSG00000026792
														ENSMUSG00000041346
														ENSMUSG00000026872
														ENSMUSG00000056938
														ENSMUSG00000079481
[truncated: 150 more rows]
